# Supplementary material for: Extending the defect tolerance of halide perovskite nanocrystals to hot carrier cooling dynamics
Source: Nat Commun. 2024 Sep 16;15:8120. doi: 10.1038/s41467-024-52377-4 (PMC11405528; doi:10.1038/s41467-024-52377-4)
Supplement: Supplementary file 3 — Dataset 1 [file 41467_2024_52377_MOESM3_ESM.zip]

Archive with 80 entries (73 files):
- Supplementary Information for DFT Calculation/
- Supplementary Information for DFT Calculation/CsPbBr3/
- Supplementary Information for DFT Calculation/CsPbBr3-defect/
- Supplementary Information for DFT Calculation/CsPbBr3-defect/BAND.dat
- Supplementary Information for DFT Calculation/CsPbBr3-defect/CsPbBr3-defect-band.eps
- Supplementary Information for DFT Calculation/CsPbBr3-defect/CsPbBr3-defect-band.png
- Supplementary Information for DFT Calculation/CsPbBr3-defect/CsPbBr3-defect-dos.eps
- Supplementary Information for DFT Calculation/CsPbBr3-defect/CsPbBr3-defect-dos.png
- Supplementary Information for DFT Calculation/CsPbBr3-defect/KLABELS
- Supplementary Information for DFT Calculation/CsPbBr3-defect/PDOS_Br.dat
- Supplementary Information for DFT Calculation/CsPbBr3-defect/PDOS_Cs.dat
- Supplementary Information for DFT Calculation/CsPbBr3-defect/PDOS_Pb.dat
- Supplementary Information for DFT Calculation/CsPbBr3-defect/POSCAR
- Supplementary Information for DFT Calculation/CsPbBr3-defect/POSCAR_CsPbBr3-defect.cif
- Supplementary Information for DFT Calculation/CsPbBr3-defect/POSCAR_CsPbBr3-defect.vesta
- Supplementary Information for DFT Calculation/CsPbBr3/BAND.dat
- Supplementary Information for DFT Calculation/CsPbBr3/BAND_GAP
- Supplementary Information for DFT Calculation/CsPbBr3/CsPbBr3-band.eps
- Supplementary Information for DFT Calculation/CsPbBr3/CsPbBr3-band.png
- Supplementary Information for DFT Calculation/CsPbBr3/CsPbBr3-dos.eps
- Supplementary Information for DFT Calculation/CsPbBr3/CsPbBr3-dos.png
- Supplementary Information for DFT Calculation/CsPbBr3/KLABELS
- Supplementary Information for DFT Calculation/CsPbBr3/PDOS_Br.dat
- Supplementary Information for DFT Calculation/CsPbBr3/PDOS_Cs.dat
- Supplementary Information for DFT Calculation/CsPbBr3/PDOS_Pb.dat
- Supplementary Information for DFT Calculation/CsPbBr3/POSCAR
- Supplementary Information for DFT Calculation/CsPbBr3/POSCAR_CsPbBr3.cif
- Supplementary Information for DFT Calculation/CsPbI3/
- Supplementary Information for DFT Calculation/CsPbI3-defect/
- Supplementary Information for DFT Calculation/CsPbI3-defect/BAND.dat
- Supplementary Information for DFT Calculation/CsPbI3-defect/CsPbI3-defect-band.eps
- Supplementary Information for DFT Calculation/CsPbI3-defect/CsPbI3-defect-band.png
- Supplementary Information for DFT Calculation/CsPbI3-defect/CsPbI3-defect-dos.eps
- Supplementary Information for DFT Calculation/CsPbI3-defect/CsPbI3-defect-dos.png
- Supplementary Information for DFT Calculation/CsPbI3-defect/KLABELS
- Supplementary Information for DFT Calculation/CsPbI3-defect/PDOS_Cs.dat
- Supplementary Information for DFT Calculation/CsPbI3-defect/PDOS_I.dat
- Supplementary Information for DFT Calculation/CsPbI3-defect/PDOS_Pb.dat
- Supplementary Information for DFT Calculation/CsPbI3-defect/POSCAR
- Supplementary Information for DFT Calculation/CsPbI3-defect/POSCAR_CsPbI3-defect.cif
- Supplementary Information for DFT Calculation/CsPbI3/BAND.dat
- Supplementary Information for DFT Calculation/CsPbI3/BAND_GAP
- Supplementary Information for DFT Calculation/CsPbI3/CsPbI3-band.eps
- Supplementary Information for DFT Calculation/CsPbI3/CsPbI3-band.png
- Supplementary Information for DFT Calculation/CsPbI3/CsPbI3-dos.eps
- Supplementary Information for DFT Calculation/CsPbI3/CsPbI3-dos.png
- Supplementary Information for DFT Calculation/CsPbI3/KLABELS
- Supplementary Information for DFT Calculation/CsPbI3/PDOS_Cs.dat
- Supplementary Information for DFT Calculation/CsPbI3/PDOS_I.dat
- Supplementary Information for DFT Calculation/CsPbI3/PDOS_Pb.dat
- Supplementary Information for DFT Calculation/CsPbI3/POSCAR
- Supplementary Information for DFT Calculation/CsPbI3/POSCAR_CsPbI3.cif
- Supplementary Information for DFT Calculation/CsPbIBr2/
- Supplementary Information for DFT Calculation/CsPbIBr2-defect/
- Supplementary Information for DFT Calculation/CsPbIBr2-defect/BAND.dat
- Supplementary Information for DFT Calculation/CsPbIBr2-defect/CsPbIBr2-band-defect.png
- Supplementary Information for DFT Calculation/CsPbIBr2-defect/CsPbIBr2-defect-band.eps
- Supplementary Information for DFT Calculation/CsPbIBr2-defect/CsPbIBr2-defect-dos.eps
- Supplementary Information for DFT Calculation/CsPbIBr2-defect/CsPbIBr2-defect-dos.png
- Supplementary Information for DFT Calculation/CsPbIBr2-defect/KLABELS
- Supplementary Information for DFT Calculation/CsPbIBr2-defect/PDOS_Br.dat
- Supplementary Information for DFT Calculation/CsPbIBr2-defect/PDOS_Cs.dat
- Supplementary Information for DFT Calculation/CsPbIBr2-defect/PDOS_I.dat
- Supplementary Information for DFT Calculation/CsPbIBr2-defect/PDOS_Pb.dat
- Supplementary Information for DFT Calculation/CsPbIBr2-defect/POSCAR
- Supplementary Information for DFT Calculation/CsPbIBr2-defect/POSCAR_CsPbIBr2-defect.cif
- Supplementary Information for DFT Calculation/CsPbIBr2/BAND.dat
- Supplementary Information for DFT Calculation/CsPbIBr2/BAND_GAP
- Supplementary Information for DFT Calculation/CsPbIBr2/CsPbIBr2-band.eps
- Supplementary Information for DFT Calculation/CsPbIBr2/CsPbIBr2-band.png
- Supplementary Information for DFT Calculation/CsPbIBr2/CsPbIBr2-dos.eps
- Supplementary Information for DFT Calculation/CsPbIBr2/CsPbIBr2-dos.png
- Supplementary Information for DFT Calculation/CsPbIBr2/KLABELS
- Supplementary Information for DFT Calculation/CsPbIBr2/PDOS_Br.dat
- Supplementary Information for DFT Calculation/CsPbIBr2/PDOS_Cs.dat
- Supplementary Information for DFT Calculation/CsPbIBr2/PDOS_I.dat
- Supplementary Information for DFT Calculation/CsPbIBr2/PDOS_Pb.dat
- Supplementary Information for DFT Calculation/CsPbIBr2/POSCAR
- Supplementary Information for DFT Calculation/CsPbIBr2/POSCAR_CsPbIBr2.cif
- Supplementary Information for DFT Calculation/readme.txt
