# Supplementary material for: Extending the defect tolerance of halide perovskite nanocrystals to hot carrier cooling dynamics
Source: Nat Commun. 2024 Sep 16;15:8120. doi: 10.1038/s41467-024-52377-4 (PMC11405528; doi:10.1038/s41467-024-52377-4)
Supplement: Supplementary file 3 — Dataset 1 [file 41467_2024_52377_MOESM3_ESM.zip › Supplementary Information for DFT Calculation/CsPbBr3-defect/BAND.dat]

#K-Path(1/A) Energy-Level(eV)
# Interpolated-NKPTS & NBANDS:  65  48
# Band-Index    1
   0.00000    -23.138056
   0.04008    -23.138042
   0.08016    -23.138006
   0.12024    -23.137946
   0.16032    -23.137869
   0.20040    -23.137775
   0.24048    -23.137668
   0.28056    -23.137554
   0.32064    -23.137439
   0.36072    -23.137320
   0.40080    -23.137212
   0.44088    -23.137114
   0.48096    -23.137032
   0.52104    -23.136970
   0.56112    -23.136930
   0.60120    -23.136920
   0.60120    -23.136920
   0.64288    -23.136931
   0.68457    -23.136971
   0.72625    -23.137038
   0.76793    -23.137126
   0.80961    -23.137228
   0.85129    -23.137339
   0.89297    -23.137452
   0.93465    -23.137560
   0.97633    -23.137663
   1.01801    -23.137747
   1.05970    -23.137813
   1.10138    -23.137854
   1.14306    -23.137864
   1.14306    -23.137864
   1.18469    -23.137875
   1.22632    -23.137911
   1.26795    -23.137965
   1.30958    -23.138037
   1.35121    -23.138121
   1.39284    -23.138212
   1.43447    -23.138304
   1.47610    -23.138396
   1.51773    -23.138478
   1.55936    -23.138554
   1.60099    -23.138617
   1.64263    -23.138664
   1.68426    -23.138691
   1.72589    -23.138700
   1.72589    -23.138700
   1.76777    -23.138688
   1.80966    -23.138652
   1.85154    -23.138591
   1.89342    -23.138506
   1.93531    -23.138403
   1.97719    -23.138284
   2.01908    -23.138150
   2.06096    -23.138007
   2.10284    -23.137863
   2.14473    -23.137717
   2.18661    -23.137572
   2.22850    -23.137435
   2.27038    -23.137309
   2.31226    -23.137198
   2.35415    -23.137104
   2.39603    -23.137024
   2.43792    -23.136965
   2.47980    -23.136931
   2.52169    -23.136920
 
# Band-Index    2
   2.52169    -23.136688
   2.47980    -23.136696
   2.43792    -23.136719
   2.39603    -23.136761
   2.35415    -23.136814
   2.31226    -23.136881
   2.27038    -23.136961
   2.22850    -23.137052
   2.18661    -23.137154
   2.14473    -23.137260
   2.10284    -23.137369
   2.06096    -23.137478
   2.01908    -23.137585
   1.97719    -23.137686
   1.93531    -23.137776
   1.89342    -23.137857
   1.85154    -23.137920
   1.80966    -23.137966
   1.76777    -23.137995
   1.72589    -23.138006
   1.72589    -23.138006
   1.68426    -23.137999
   1.64263    -23.137982
   1.60099    -23.137954
   1.55936    -23.137919
   1.51773    -23.137874
   1.47610    -23.137828
   1.43447    -23.137778
   1.39284    -23.137734
   1.35121    -23.137694
   1.30958    -23.137658
   1.26795    -23.137626
   1.22632    -23.137609
   1.18469    -23.137597
   1.14306    -23.137594
   1.14306    -23.137594
   1.10138    -23.137585
   1.05970    -23.137541
   1.01801    -23.137479
   0.97633    -23.137398
   0.93465    -23.137303
   0.89297    -23.137198
   0.85129    -23.137092
   0.80961    -23.136983
   0.76793    -23.136886
   0.72625    -23.136802
   0.68457    -23.136739
   0.64288    -23.136698
   0.60120    -23.136688
   0.60120    -23.136688
   0.56112    -23.136693
   0.52104    -23.136716
   0.48096    -23.136754
   0.44088    -23.136805
   0.40080    -23.136864
   0.36072    -23.136933
   0.32064    -23.137007
   0.28056    -23.137081
   0.24048    -23.137156
   0.20040    -23.137225
   0.16032    -23.137287
   0.12024    -23.137340
   0.08016    -23.137382
   0.04008    -23.137406
   0.00000    -23.137417
 
# Band-Index    3
   0.00000    -16.090635
   0.04008    -16.089839
   0.08016    -16.087475
   0.12024    -16.083604
   0.16032    -16.078333
   0.20040    -16.071808
   0.24048    -16.064224
   0.28056    -16.055819
   0.32064    -16.046889
   0.36072    -16.037775
   0.40080    -16.028877
   0.44088    -16.020638
   0.48096    -16.013527
   0.52104    -16.008018
   0.56112    -16.004522
   0.60120    -16.003323
   0.60120    -16.003323
   0.64288    -16.004915
   0.68457    -16.009510
   0.72625    -16.016608
   0.76793    -16.025532
   0.80961    -16.035543
   0.85129    -16.045942
   0.89297    -16.056124
   0.93465    -16.065570
   0.97633    -16.073853
   1.01801    -16.080633
   1.05970    -16.085655
   1.10138    -16.088740
   1.14306    -16.089776
   1.14306    -16.089776
   1.18469    -16.091863
   1.22632    -16.097834
   1.26795    -16.106927
   1.30958    -16.118189
   1.35121    -16.130680
   1.39284    -16.143597
   1.43447    -16.156271
   1.47610    -16.168173
   1.51773    -16.178876
   1.55936    -16.188053
   1.60099    -16.195449
   1.64263    -16.200864
   1.68426    -16.204161
   1.72589    -16.205267
   1.72589    -16.205267
   1.76777    -16.203902
   1.80966    -16.199826
   1.85154    -16.193115
   1.89342    -16.183906
   1.93531    -16.172389
   1.97719    -16.158818
   2.01908    -16.143493
   2.06096    -16.126795
   2.10284    -16.109175
   2.14473    -16.091174
   2.18661    -16.073390
   2.22850    -16.056533
   2.27038    -16.041327
   2.31226    -16.028461
   2.35415    -16.018383
   2.39603    -16.011182
   2.43792    -16.006580
   2.47980    -16.004097
   2.52169    -16.003323
 
# Band-Index    4
   2.52169    -15.836509
   2.47980    -15.837784
   2.43792    -15.840915
   2.39603    -15.844364
   2.35415    -15.846557
   2.31226    -15.846418
   2.27038    -15.843507
   2.22850    -15.837948
   2.18661    -15.830249
   2.14473    -15.821119
   2.10284    -15.811525
   2.06096    -15.802810
   2.01908    -15.796646
   1.97719    -15.793185
   1.93531    -15.791040
   1.89342    -15.789310
   1.85154    -15.787731
   1.80966    -15.786362
   1.76777    -15.785399
   1.72589    -15.785046
   1.72589    -15.785046
   1.68426    -15.785275
   1.64263    -15.785811
   1.60099    -15.786286
   1.55936    -15.786325
   1.51773    -15.785625
   1.47610    -15.783984
   1.43447    -15.781096
   1.39284    -15.786740
   1.35121    -15.798903
   1.30958    -15.810816
   1.26795    -15.821704
   1.22632    -15.830580
   1.18469    -15.836435
   1.14306    -15.838490
   1.14306    -15.838490
   1.10138    -15.838465
   1.05970    -15.838382
   1.01801    -15.838247
   0.97633    -15.838065
   0.93465    -15.837851
   0.89297    -15.837620
   0.85129    -15.837383
   0.80961    -15.837151
   0.76793    -15.836937
   0.72625    -15.836753
   0.68457    -15.836619
   0.64288    -15.836537
   0.60120    -15.836509
   0.60120    -15.836509
   0.56112    -15.836530
   0.52104    -15.836593
   0.48096    -15.836696
   0.44088    -15.836837
   0.40080    -15.837005
   0.36072    -15.837195
   0.32064    -15.837399
   0.28056    -15.837605
   0.24048    -15.837807
   0.20040    -15.837996
   0.16032    -15.838163
   0.12024    -15.838304
   0.08016    -15.838411
   0.04008    -15.838476
   0.00000    -15.838500
 
# Band-Index    5
   0.00000    -15.744196
   0.04008    -15.744256
   0.08016    -15.744434
   0.12024    -15.744721
   0.16032    -15.745103
   0.20040    -15.745558
   0.24048    -15.746068
   0.28056    -15.746611
   0.32064    -15.747170
   0.36072    -15.747737
   0.40080    -15.748326
   0.44088    -15.749027
   0.48096    -15.750170
   0.52104    -15.752123
   0.56112    -15.753939
   0.60120    -15.754630
   0.60120    -15.754630
   0.64288    -15.753428
   0.68457    -15.749868
   0.72625    -15.748650
   0.76793    -15.749079
   0.80961    -15.749579
   0.85129    -15.750122
   0.89297    -15.750678
   0.93465    -15.751220
   0.97633    -15.751716
   1.01801    -15.752137
   1.05970    -15.752453
   1.10138    -15.752649
   1.14306    -15.752713
   1.14306    -15.752713
   1.18469    -15.754030
   1.22632    -15.757583
   1.26795    -15.762482
   1.30958    -15.767848
   1.35121    -15.773028
   1.39284    -15.777663
   1.43447    -15.775407
   1.47610    -15.764650
   1.51773    -15.755574
   1.55936    -15.748345
   1.60099    -15.743515
   1.64263    -15.741791
   1.68426    -15.742226
   1.72589    -15.742640
   1.72589    -15.742640
   1.76777    -15.742431
   1.80966    -15.742503
   1.85154    -15.744863
   1.89342    -15.750370
   1.93531    -15.757903
   1.97719    -15.766178
   2.01908    -15.773592
   2.06096    -15.778136
   2.10284    -15.779403
   2.14473    -15.778480
   2.18661    -15.776159
   2.22850    -15.772859
   2.27038    -15.768851
   2.31226    -15.764399
   2.35415    -15.759815
   2.39603    -15.755513
   2.43792    -15.752130
   2.47980    -15.753023
   2.52169    -15.754630
 
# Band-Index    6
   2.52169    -15.748077
   2.47980    -15.748880
   2.43792    -15.747744
   2.39603    -15.741876
   2.35415    -15.735280
   2.31226    -15.728983
   2.27038    -15.723620
   2.22850    -15.719573
   2.18661    -15.717029
   2.14473    -15.715992
   2.10284    -15.716332
   2.06096    -15.717829
   2.01908    -15.720218
   1.97719    -15.723189
   1.93531    -15.726392
   1.89342    -15.729363
   1.85154    -15.731306
   1.80966    -15.731219
   1.76777    -15.729903
   1.72589    -15.729253
   1.72589    -15.729253
   1.68426    -15.729616
   1.64263    -15.730071
   1.60099    -15.728834
   1.55936    -15.725391
   1.51773    -15.720801
   1.47610    -15.715834
   1.43447    -15.710920
   1.39284    -15.706354
   1.35121    -15.702356
   1.30958    -15.699123
   1.26795    -15.696819
   1.22632    -15.695528
   1.18469    -15.695088
   1.14306    -15.695043
   1.14306    -15.695043
   1.10138    -15.695700
   1.05970    -15.697653
   1.01801    -15.700854
   0.97633    -15.705223
   0.93465    -15.710652
   0.89297    -15.716963
   0.85129    -15.723911
   0.80961    -15.731157
   0.76793    -15.738277
   0.72625    -15.744754
   0.68457    -15.748463
   0.64288    -15.748144
   0.60120    -15.748077
   0.60120    -15.748077
   0.56112    -15.747909
   0.52104    -15.747246
   0.48096    -15.745340
   0.44088    -15.741589
   0.40080    -15.736724
   0.36072    -15.731430
   0.32064    -15.726109
   0.28056    -15.721026
   0.24048    -15.716378
   0.20040    -15.712301
   0.16032    -15.708883
   0.12024    -15.706186
   0.08016    -15.704244
   0.04008    -15.703073
   0.00000    -15.702685
 
# Band-Index    7
   0.00000    -15.665377
   0.04008    -15.665355
   0.08016    -15.665295
   0.12024    -15.665197
   0.16032    -15.665066
   0.20040    -15.664910
   0.24048    -15.664733
   0.28056    -15.664540
   0.32064    -15.664345
   0.36072    -15.664153
   0.40080    -15.663973
   0.44088    -15.663814
   0.48096    -15.663683
   0.52104    -15.663587
   0.56112    -15.663528
   0.60120    -15.663510
   0.60120    -15.663510
   0.64288    -15.663536
   0.68457    -15.663613
   0.72625    -15.663739
   0.76793    -15.663912
   0.80961    -15.664114
   0.85129    -15.664333
   0.89297    -15.664556
   0.93465    -15.664773
   0.97633    -15.664974
   1.01801    -15.665146
   1.05970    -15.665273
   1.10138    -15.665351
   1.14306    -15.665374
   1.14306    -15.665374
   1.18469    -15.664059
   1.22632    -15.660209
   1.26795    -15.654203
   1.30958    -15.646696
   1.35121    -15.638347
   1.39284    -15.629684
   1.43447    -15.621095
   1.47610    -15.612905
   1.51773    -15.605386
   1.55936    -15.598798
   1.60099    -15.593379
   1.64263    -15.589339
   1.68426    -15.586843
   1.72589    -15.586000
   1.72589    -15.586000
   1.76777    -15.586490
   1.80966    -15.587957
   1.85154    -15.590370
   1.89342    -15.593671
   1.93531    -15.597783
   1.97719    -15.602603
   2.01908    -15.608011
   2.06096    -15.613861
   2.10284    -15.619984
   2.14473    -15.626190
   2.18661    -15.632302
   2.22850    -15.638163
   2.27038    -15.643670
   2.31226    -15.648759
   2.35415    -15.653372
   2.39603    -15.657397
   2.43792    -15.660625
   2.47980    -15.662758
   2.52169    -15.663510
 
# Band-Index    8
   2.52169    -10.217116
   2.47980    -10.210844
   2.43792    -10.192130
   2.39603    -10.161278
   2.35415    -10.118798
   2.31226    -10.065348
   2.27038    -10.001723
   2.22850     -9.945979
   2.18661     -9.941293
   2.14473     -9.939768
   2.10284     -9.938322
   2.06096     -9.936768
   2.01908     -9.935187
   1.97719     -9.933654
   1.93531     -9.932238
   1.89342     -9.931008
   1.85154     -9.930030
   1.80966     -9.929361
   1.76777     -9.929184
   1.72589     -9.929280
   1.72589     -9.929280
   1.68426     -9.929279
   1.64263     -9.929818
   1.60099     -9.930508
   1.55936     -9.931117
   1.51773     -9.931587
   1.47610     -9.931898
   1.43447     -9.932057
   1.39284     -9.932095
   1.35121     -9.932055
   1.30958     -9.931981
   1.26795     -9.931920
   1.22632     -9.931987
   1.18469     -9.932273
   1.14306     -9.932402
   1.14306     -9.932402
   1.10138     -9.932679
   1.05970     -9.933493
   1.01801     -9.934800
   0.97633     -9.936521
   0.93465     -9.938561
   0.89297     -9.940923
   0.85129     -9.951401
   0.80961    -10.023932
   0.76793    -10.090630
   0.72625    -10.144770
   0.68457    -10.184590
   0.64288    -10.208930
   0.60120    -10.217116
   0.60120    -10.217116
   0.56112    -10.211484
   0.52104    -10.194744
   0.48096    -10.167370
   0.44088    -10.130176
   0.40080    -10.084373
   0.36072    -10.031621
   0.32064     -9.973868
   0.28056     -9.939783
   0.24048     -9.938624
   0.20040     -9.936942
   0.16032     -9.935338
   0.12024     -9.933954
   0.08016     -9.932886
   0.04008     -9.932213
   0.00000     -9.931982
 
# Band-Index    9
   0.00000     -9.930238
   0.04008     -9.930496
   0.08016     -9.931252
   0.12024     -9.932461
   0.16032     -9.934056
   0.20040     -9.935965
   0.24048     -9.938123
   0.28056     -9.940346
   0.32064     -9.941965
   0.36072     -9.944317
   0.40080     -9.946363
   0.44088     -9.948130
   0.48096     -9.949572
   0.52104     -9.950641
   0.56112     -9.951298
   0.60120     -9.951520
   0.60120     -9.951520
   0.64288     -9.951241
   0.68457     -9.950423
   0.72625     -9.949112
   0.76793     -9.947385
   0.80961     -9.945330
   0.85129     -9.941937
   0.89297     -9.938163
   0.93465     -9.936574
   0.97633     -9.935045
   1.01801     -9.933683
   1.05970     -9.932610
   1.10138     -9.931927
   1.14306     -9.931693
   1.14306     -9.931693
   1.18469     -9.931690
   1.22632     -9.931602
   1.26795     -9.931095
   1.30958     -9.930328
   1.35121     -9.929503
   1.39284     -9.928799
   1.43447     -9.928411
   1.47610     -9.928377
   1.51773     -9.928537
   1.55936     -9.928755
   1.60099     -9.928961
   1.64263     -9.929120
   1.68426     -9.929122
   1.72589     -9.928861
   1.72589     -9.928861
   1.76777     -9.928973
   1.80966     -9.928890
   1.85154     -9.928473
   1.89342     -9.927951
   1.93531     -9.927402
   1.97719     -9.926980
   2.01908     -9.927169
   2.06096     -9.928594
   2.10284     -9.930755
   2.14473     -9.933216
   2.18661     -9.935869
   2.22850     -9.939417
   2.27038     -9.943118
   2.31226     -9.944232
   2.35415     -9.946261
   2.39603     -9.948324
   2.43792     -9.950019
   2.47980     -9.951131
   2.52169     -9.951520
 
# Band-Index   10
   2.52169     -9.940857
   2.47980     -9.941542
   2.43792     -9.942273
   2.39603     -9.942804
   2.35415     -9.943003
   2.31226     -9.942595
   2.27038     -9.940858
   2.22850     -9.934184
   2.18661     -9.931065
   2.14473     -9.929493
   2.10284     -9.928147
   2.06096     -9.926980
   2.01908     -9.926058
   1.97719     -9.925436
   1.93531     -9.925137
   1.89342     -9.925132
   1.85154     -9.925324
   1.80966     -9.925565
   1.76777     -9.925733
   1.72589     -9.925788
   1.72589     -9.925788
   1.68426     -9.925487
   1.64263     -9.924829
   1.60099     -9.924107
   1.55936     -9.923523
   1.51773     -9.923941
   1.47610     -9.924592
   1.43447     -9.925090
   1.39284     -9.925231
   1.35121     -9.925010
   1.30958     -9.924585
   1.26795     -9.924105
   1.22632     -9.923683
   1.18469     -9.923401
   1.14306     -9.923305
   1.14306     -9.923305
   1.10138     -9.923412
   1.05970     -9.923728
   1.01801     -9.924248
   0.97633     -9.925868
   0.93465     -9.927872
   0.89297     -9.930143
   0.85129     -9.936995
   0.80961     -9.940679
   0.76793     -9.941465
   0.72625     -9.941758
   0.68457     -9.941589
   0.64288     -9.941131
   0.60120     -9.940857
   0.60120     -9.940857
   0.56112     -9.941306
   0.52104     -9.942323
   0.48096     -9.943245
   0.44088     -9.943707
   0.40080     -9.943596
   0.36072     -9.942936
   0.32064     -9.942115
   0.28056     -9.932140
   0.24048     -9.929881
   0.20040     -9.928281
   0.16032     -9.926944
   0.12024     -9.925877
   0.08016     -9.925104
   0.04008     -9.924638
   0.00000     -9.924482
 
# Band-Index   11
   0.00000     -9.922968
   0.04008     -9.922872
   0.08016     -9.922614
   0.12024     -9.922269
   0.16032     -9.921949
   0.20040     -9.921792
   0.24048     -9.921954
   0.28056     -9.922880
   0.32064     -9.933052
   0.36072     -9.934539
   0.40080     -9.936203
   0.44088     -9.937675
   0.48096     -9.938896
   0.52104     -9.939811
   0.56112     -9.940378
   0.60120     -9.940570
   0.60120     -9.940570
   0.64288     -9.940297
   0.68457     -9.939497
   0.72625     -9.938215
   0.76793     -9.936522
   0.80961     -9.934505
   0.85129     -9.930972
   0.89297     -9.927009
   0.93465     -9.925867
   0.97633     -9.924964
   1.01801     -9.924175
   1.05970     -9.922887
   1.10138     -9.922085
   1.14306     -9.921812
   1.14306     -9.921812
   1.18469     -9.921818
   1.22632     -9.921829
   1.26795     -9.921841
   1.30958     -9.921857
   1.35121     -9.921898
   1.39284     -9.921991
   1.43447     -9.922168
   1.47610     -9.922452
   1.51773     -9.922859
   1.55936     -9.923170
   1.60099     -9.922690
   1.64263     -9.922272
   1.68426     -9.922012
   1.72589     -9.921923
   1.72589     -9.921923
   1.76777     -9.921911
   1.80966     -9.921909
   1.85154     -9.922013
   1.89342     -9.922345
   1.93531     -9.923008
   1.97719     -9.923988
   2.01908     -9.924873
   2.06096     -9.925042
   2.10284     -9.924972
   2.14473     -9.925048
   2.18661     -9.925513
   2.22850     -9.928135
   2.27038     -9.934117
   2.31226     -9.935526
   2.35415     -9.936876
   2.39603     -9.938041
   2.43792     -9.938988
   2.47980     -9.939843
   2.52169     -9.940570
 
# Band-Index   12
   2.52169     -9.937611
   2.47980     -9.937373
   2.43792     -9.936409
   2.39603     -9.934618
   2.35415     -9.932244
   2.31226     -9.929694
   2.27038     -9.927637
   2.22850     -9.920174
   2.18661     -9.914902
   2.14473     -9.911428
   2.10284     -9.908418
   2.06096     -9.905866
   2.01908     -9.903864
   1.97719     -9.903638
   1.93531     -9.904111
   1.89342     -9.904660
   1.85154     -9.905152
   1.80966     -9.905517
   1.76777     -9.905730
   1.72589     -9.905800
   1.72589     -9.905800
   1.68426     -9.905675
   1.64263     -9.905305
   1.60099     -9.904707
   1.55936     -9.903908
   1.51773     -9.902946
   1.47610     -9.901866
   1.43447     -9.900717
   1.39284     -9.899553
   1.35121     -9.898425
   1.30958     -9.897386
   1.26795     -9.896488
   1.22632     -9.895784
   1.18469     -9.895326
   1.14306     -9.895167
   1.14306     -9.895167
   1.10138     -9.895615
   1.05970     -9.896942
   1.01801     -9.899087
   0.97633     -9.901960
   0.93465     -9.905564
   0.89297     -9.909369
   0.85129     -9.927754
   0.80961     -9.929925
   0.76793     -9.931886
   0.72625     -9.933995
   0.68457     -9.935876
   0.64288     -9.937159
   0.60120     -9.937611
   0.60120     -9.937611
   0.56112     -9.937422
   0.52104     -9.936480
   0.48096     -9.934697
   0.44088     -9.932207
   0.40080     -9.929213
   0.36072     -9.926175
   0.32064     -9.923734
   0.28056     -9.918187
   0.24048     -9.909041
   0.20040     -9.904210
   0.16032     -9.901685
   0.12024     -9.899947
   0.08016     -9.898653
   0.04008     -9.897851
   0.00000     -9.897579
 
# Band-Index   13
   0.00000     -9.890406
   0.04008     -9.891040
   0.08016     -9.892893
   0.12024     -9.895835
   0.16032     -9.899652
   0.20040     -9.903668
   0.24048     -9.906203
   0.28056     -9.911575
   0.32064     -9.917920
   0.36072     -9.921381
   0.40080     -9.923825
   0.44088     -9.925889
   0.48096     -9.927900
   0.52104     -9.929953
   0.56112     -9.931832
   0.60120     -9.932714
   0.60120     -9.932714
   0.64288     -9.931763
   0.68457     -9.929324
   0.72625     -9.925978
   0.76793     -9.922080
   0.80961     -9.918194
   0.85129     -9.914387
   0.89297     -9.909314
   0.93465     -9.905444
   0.97633     -9.901430
   1.01801     -9.897865
   1.05970     -9.895131
   1.10138     -9.893416
   1.14306     -9.892831
   1.14306     -9.892831
   1.18469     -9.892860
   1.22632     -9.892960
   1.26795     -9.893156
   1.30958     -9.893455
   1.35121     -9.893848
   1.39284     -9.894314
   1.43447     -9.894826
   1.47610     -9.895353
   1.51773     -9.895862
   1.55936     -9.896324
   1.60099     -9.896714
   1.64263     -9.897009
   1.68426     -9.897193
   1.72589     -9.897256
   1.72589     -9.897256
   1.76777     -9.897412
   1.80966     -9.897866
   1.85154     -9.898583
   1.89342     -9.899525
   1.93531     -9.900676
   1.97719     -9.902070
   2.01908     -9.903339
   2.06096     -9.903694
   2.10284     -9.904584
   2.14473     -9.906184
   2.18661     -9.908274
   2.22850     -9.915733
   2.27038     -9.921483
   2.31226     -9.923897
   2.35415     -9.925889
   2.39603     -9.927992
   2.43792     -9.930213
   2.47980     -9.932001
   2.52169     -9.932714
 
# Band-Index   14
   2.52169     -9.925569
   2.47980     -9.925352
   2.43792     -9.924656
   2.39603     -9.923300
   2.35415     -9.921022
   2.31226     -9.917923
   2.27038     -9.914431
   2.22850     -9.914767
   2.18661     -9.849480
   2.14473     -9.764459
   2.10284     -9.675239
   2.06096     -9.584477
   2.01908     -9.494787
   1.97719     -9.408942
   1.93531     -9.329937
   1.89342     -9.260637
   1.85154     -9.203731
   1.80966     -9.161406
   1.76777     -9.135336
   1.72589     -9.126529
   1.72589     -9.126529
   1.68426     -9.133668
   1.64263     -9.154317
   1.60099     -9.186334
   1.55936     -9.226635
   1.51773     -9.271734
   1.47610     -9.318188
   1.43447     -9.362897
   1.39284     -9.403289
   1.35121     -9.437407
   1.30958     -9.463967
   1.26795     -9.482474
   1.22632     -9.493405
   1.18469     -9.498360
   1.14306     -9.499613
   1.14306     -9.499613
   1.10138     -9.513545
   1.05970     -9.553572
   1.01801     -9.614966
   0.97633     -9.691344
   0.93465     -9.776039
   0.89297     -9.863344
   0.85129     -9.914673
   0.80961     -9.917888
   0.76793     -9.921236
   0.72625     -9.923337
   0.68457     -9.924642
   0.64288     -9.925345
   0.60120     -9.925569
   0.60120     -9.925569
   0.56112     -9.925172
   0.52104     -9.923970
   0.48096     -9.922018
   0.44088     -9.919541
   0.40080     -9.916824
   0.36072     -9.914051
   0.32064     -9.911197
   0.28056     -9.905167
   0.24048     -9.853507
   0.20040     -9.798603
   0.16032     -9.750428
   0.12024     -9.711600
   0.08016     -9.683507
   0.04008     -9.666642
   0.00000     -9.661035
 
# Band-Index   15
   0.00000     -9.097701
   0.04008     -9.103241
   0.08016     -9.118696
   0.12024     -9.141041
   0.16032     -9.166514
   0.20040     -9.191789
   0.24048     -9.214693
   0.28056     -9.234257
   0.32064     -9.250357
   0.36072     -9.263279
   0.40080     -9.273437
   0.44088     -9.281228
   0.48096     -9.286977
   0.52104     -9.290924
   0.56112     -9.293231
   0.60120     -9.293989
   0.60120     -9.293989
   0.64288     -9.294335
   0.68457     -9.295351
   0.72625     -9.296979
   0.76793     -9.299119
   0.80961     -9.301639
   0.85129     -9.304395
   0.89297     -9.307223
   0.93465     -9.309960
   0.97633     -9.312447
   1.01801     -9.314545
   1.05970     -9.316136
   1.10138     -9.317126
   1.14306     -9.317461
   1.14306     -9.317461
   1.18469     -9.306716
   1.22632     -9.275962
   1.26795     -9.228332
   1.30958     -9.166916
   1.35121     -9.094354
   1.39284     -9.013103
   1.43447     -8.925758
   1.47610     -8.835325
   1.51773     -8.745424
   1.55936     -8.660432
   1.60099     -8.585480
   1.64263     -8.526184
   1.68426     -8.487910
   1.72589     -8.474652
   1.72589     -8.474652
   1.76777     -8.485036
   1.80966     -8.514915
   1.85154     -8.560971
   1.89342     -8.618767
   1.93531     -8.683908
   1.97719     -8.752561
   2.01908     -8.821850
   2.06096     -8.889633
   2.10284     -8.954452
   2.14473     -9.015231
   2.18661     -9.071202
   2.22850     -9.121752
   2.27038     -9.166415
   2.31226     -9.204800
   2.35415     -9.236603
   2.39603     -9.261577
   2.43792     -9.279543
   2.47980     -9.290371
   2.52169     -9.293989
 
# Band-Index   16
   2.52169     -4.524884
   2.47980     -4.584794
   2.43792     -4.659484
   2.39603     -4.736956
   2.35415     -4.815534
   2.31226     -4.893700
   2.27038     -4.970212
   2.22850     -5.044070
   2.18661     -5.114457
   2.14473     -5.180797
   2.10284     -5.242908
   2.06096     -5.302058
   2.01908     -5.377135
   1.97719     -5.486698
   1.93531     -5.594321
   1.89342     -5.693096
   1.85154     -5.779937
   1.80966     -5.849470
   1.76777     -5.894833
   1.72589     -5.910636
   1.72589     -5.910636
   1.68426     -5.909617
   1.64263     -5.906602
   1.60099     -5.901715
   1.55936     -5.895168
   1.51773     -5.887239
   1.47610     -5.878291
   1.43447     -5.868733
   1.39284     -5.859037
   1.35121     -5.849690
   1.30958     -5.841184
   1.26795     -5.833990
   1.22632     -5.828522
   1.18469     -5.825102
   1.14306     -5.823934
   1.14306     -5.823934
   1.10138     -5.795673
   1.05970     -5.713103
   1.01801     -5.582559
   0.97633     -5.413426
   0.93465     -5.217447
   0.89297     -5.009318
   0.85129     -4.809960
   0.80961     -4.654110
   0.76793     -4.617382
   0.72625     -4.584769
   0.68457     -4.555201
   0.64288     -4.533263
   0.60120     -4.524884
   0.60120     -4.524884
   0.56112     -4.601572
   0.52104     -4.690311
   0.48096     -4.779683
   0.44088     -4.867712
   0.40080     -4.952913
   0.36072     -5.034120
   0.32064     -5.110522
   0.28056     -5.182089
   0.24048     -5.252779
   0.20040     -5.355524
   0.16032     -5.502604
   0.12024     -5.635968
   0.08016     -5.738376
   0.04008     -5.802617
   0.00000     -5.824516
 
# Band-Index   17
   0.00000     -5.409489
   0.04008     -5.404128
   0.08016     -5.388018
   0.12024     -5.360926
   0.16032     -5.321540
   0.20040     -5.259767
   0.24048     -5.125616
   0.28056     -4.940331
   0.32064     -4.747026
   0.36072     -4.561034
   0.40080     -4.461261
   0.44088     -4.480738
   0.48096     -4.492734
   0.52104     -4.501188
   0.56112     -4.506233
   0.60120     -4.507915
   0.60120     -4.507915
   0.64288     -4.507624
   0.68457     -4.514970
   0.72625     -4.531045
   0.76793     -4.567539
   0.80961     -4.649566
   0.85129     -4.681981
   0.89297     -4.710995
   0.93465     -4.736703
   0.97633     -4.758479
   1.01801     -4.775871
   1.05970     -4.788523
   1.10138     -4.796208
   1.14306     -4.798783
   1.14306     -4.798783
   1.18469     -4.821257
   1.22632     -4.877438
   1.26795     -4.950043
   1.30958     -5.028583
   1.35121     -5.107492
   1.39284     -5.183538
   1.43447     -5.254628
   1.47610     -5.319376
   1.51773     -5.377087
   1.55936     -5.429227
   1.60099     -5.494474
   1.64263     -5.579005
   1.68426     -5.637648
   1.72589     -5.658011
   1.72589     -5.658011
   1.76777     -5.645893
   1.80966     -5.609375
   1.85154     -5.549055
   1.89342     -5.478221
   1.93531     -5.429289
   1.97719     -5.386110
   2.01908     -5.331332
   2.06096     -5.227226
   2.10284     -5.092940
   2.14473     -4.949126
   2.18661     -4.799851
   2.22850     -4.649455
   2.27038     -4.506027
   2.31226     -4.468818
   2.35415     -4.476164
   2.39603     -4.487599
   2.43792     -4.498239
   2.47980     -4.505408
   2.52169     -4.507915
 
# Band-Index   18
   2.52169     -4.505623
   2.47980     -4.454534
   2.43792     -4.407348
   2.39603     -4.376998
   2.35415     -4.362543
   2.31226     -4.382268
   2.27038     -4.465786
   2.22850     -4.495592
   2.18661     -4.552601
   2.14473     -4.641753
   2.10284     -4.759691
   2.06096     -4.897828
   2.01908     -5.045117
   1.97719     -5.190636
   1.93531     -5.322721
   1.89342     -5.422141
   1.85154     -5.467616
   1.80966     -5.489627
   1.76777     -5.501876
   1.72589     -5.505889
   1.72589     -5.505889
   1.68426     -5.499476
   1.64263     -5.479799
   1.60099     -5.439772
   1.55936     -5.341510
   1.51773     -5.199701
   1.47610     -5.042690
   1.43447     -4.882969
   1.39284     -4.732473
   1.35121     -4.603209
   1.30958     -4.505348
   1.26795     -4.445826
   1.22632     -4.430260
   1.18469     -4.446317
   1.14306     -4.457943
   1.14306     -4.457943
   1.10138     -4.457341
   1.05970     -4.455464
   1.01801     -4.452098
   0.97633     -4.446720
   0.93465     -4.438136
   0.89297     -4.422409
   0.85129     -4.432705
   0.80961     -4.453710
   0.76793     -4.472310
   0.72625     -4.487512
   0.68457     -4.498736
   0.64288     -4.505712
   0.60120     -4.505623
   0.60120     -4.505623
   0.56112     -4.436843
   0.52104     -4.375602
   0.48096     -4.338416
   0.44088     -4.332121
   0.40080     -4.411516
   0.36072     -4.448476
   0.32064     -4.425946
   0.28056     -4.402960
   0.24048     -4.381237
   0.20040     -4.370903
   0.16032     -4.379334
   0.12024     -4.392751
   0.08016     -4.404119
   0.04008     -4.411448
   0.00000     -4.413960
 
# Band-Index   19
   0.00000     -4.245501
   0.04008     -4.250218
   0.08016     -4.263495
   0.12024     -4.282909
   0.16032     -4.304667
   0.20040     -4.320293
   0.24048     -4.315112
   0.28056     -4.296093
   0.32064     -4.273377
   0.36072     -4.250093
   0.40080     -4.227661
   0.44088     -4.207103
   0.48096     -4.195862
   0.52104     -4.239780
   0.56112     -4.265658
   0.60120     -4.273391
   0.60120     -4.273391
   0.64288     -4.264072
   0.68457     -4.239276
   0.72625     -4.205009
   0.76793     -4.221625
   0.80961     -4.332100
   0.85129     -4.394620
   0.89297     -4.411311
   0.93465     -4.388378
   0.97633     -4.368824
   1.01801     -4.353241
   1.05970     -4.342426
   1.10138     -4.336268
   1.14306     -4.334289
   1.14306     -4.334289
   1.18469     -4.338762
   1.22632     -4.346261
   1.26795     -4.345814
   1.30958     -4.337323
   1.35121     -4.324633
   1.39284     -4.315249
   1.43447     -4.424761
   1.47610     -4.586680
   1.51773     -4.754050
   1.55936     -4.909070
   1.60099     -5.040364
   1.64263     -5.139777
   1.68426     -5.201606
   1.72589     -5.222562
   1.72589     -5.222562
   1.76777     -5.211091
   1.80966     -5.176991
   1.85154     -5.121205
   1.89342     -5.045392
   1.93531     -4.951850
   1.97719     -4.843604
   2.01908     -4.724369
   2.06096     -4.599297
   2.10284     -4.475672
   2.14473     -4.364426
   2.18661     -4.303079
   2.22850     -4.314147
   2.27038     -4.324138
   2.31226     -4.309036
   2.35415     -4.224839
   2.39603     -4.238760
   2.43792     -4.258084
   2.47980     -4.269763
   2.52169     -4.273391
 
# Band-Index   20
   2.52169     -4.161386
   2.47980     -4.162544
   2.43792     -4.165660
   2.39603     -4.168385
   2.35415     -4.201493
   2.31226     -4.192802
   2.27038     -4.199802
   2.22850     -4.227039
   2.18661     -4.276724
   2.14473     -4.285893
   2.10284     -4.270815
   2.06096     -4.254376
   2.01908     -4.235051
   1.97719     -4.212775
   1.93531     -4.188376
   1.89342     -4.163305
   1.85154     -4.139624
   1.80966     -4.119801
   1.76777     -4.106473
   1.72589     -4.101754
   1.72589     -4.101754
   1.68426     -4.108396
   1.64263     -4.127142
   1.60099     -4.154828
   1.55936     -4.187388
   1.51773     -4.221066
   1.47610     -4.252936
   1.43447     -4.280514
   1.39284     -4.284275
   1.35121     -4.229586
   1.30958     -4.227782
   1.26795     -4.252510
   1.22632     -4.277646
   1.18469     -4.292918
   1.14306     -4.298409
   1.14306     -4.298409
   1.10138     -4.296553
   1.05970     -4.291065
   1.01801     -4.282231
   0.97633     -4.270509
   0.93465     -4.256491
   0.89297     -4.240913
   0.85129     -4.224593
   0.80961     -4.208423
   0.76793     -4.192975
   0.72625     -4.180900
   0.68457     -4.170076
   0.64288     -4.163602
   0.60120     -4.161386
   0.60120     -4.161386
   0.56112     -4.164874
   0.52104     -4.174610
   0.48096     -4.190701
   0.44088     -4.188846
   0.40080     -4.216978
   0.36072     -4.203206
   0.32064     -4.174393
   0.28056     -4.139159
   0.24048     -4.099738
   0.20040     -4.057217
   0.16032     -4.012521
   0.12024     -3.966711
   0.08016     -3.921433
   0.04008     -3.880774
   0.00000     -3.860187
 
# Band-Index   21
   0.00000     -3.842110
   0.04008     -3.863165
   0.08016     -3.889531
   0.12024     -3.914609
   0.16032     -3.938261
   0.20040     -3.960499
   0.24048     -3.981256
   0.28056     -4.000417
   0.32064     -4.017858
   0.36072     -4.033587
   0.40080     -4.050309
   0.44088     -4.088876
   0.48096     -4.067698
   0.52104     -4.077562
   0.56112     -4.083269
   0.60120     -4.085364
   0.60120     -4.085364
   0.64288     -4.086179
   0.68457     -4.088634
   0.72625     -4.099895
   0.76793     -4.164878
   0.80961     -4.122133
   0.85129     -4.102558
   0.89297     -4.102365
   0.93465     -4.097400
   0.97633     -4.086111
   1.01801     -4.067671
   1.05970     -4.043444
   1.10138     -4.019102
   1.14306     -4.007571
   1.14306     -4.007571
   1.18469     -4.003459
   1.22632     -3.990726
   1.26795     -3.969113
   1.30958     -3.940855
   1.35121     -3.915569
   1.39284     -3.912160
   1.43447     -3.908853
   1.47610     -3.895201
   1.51773     -3.878064
   1.55936     -3.877280
   1.60099     -3.883432
   1.64263     -3.888105
   1.68426     -3.891048
   1.72589     -3.892051
   1.72589     -3.892051
   1.76777     -3.892727
   1.80966     -3.894922
   1.85154     -3.900624
   1.89342     -3.919581
   1.93531     -3.951502
   1.97719     -3.985525
   2.01908     -4.018478
   2.06096     -4.049336
   2.10284     -4.077572
   2.14473     -4.102759
   2.18661     -4.124778
   2.22850     -4.144380
   2.27038     -4.162828
   2.31226     -4.175877
   2.35415     -4.172387
   2.39603     -4.124815
   2.43792     -4.091630
   2.47980     -4.085918
   2.52169     -4.085364
 
# Band-Index   22
   2.52169     -3.858630
   2.47980     -3.888177
   2.43792     -3.947937
   2.39603     -4.005247
   2.35415     -4.028565
   2.31226     -4.034580
   2.27038     -4.039499
   2.22850     -4.045947
   2.18661     -4.047533
   2.14473     -4.034869
   2.10284     -4.006037
   2.06096     -3.965521
   2.01908     -3.919052
   1.97719     -3.887990
   1.93531     -3.885539
   1.89342     -3.880673
   1.85154     -3.861532
   1.80966     -3.829076
   1.76777     -3.796068
   1.72589     -3.778034
   1.72589     -3.778034
   1.68426     -3.795738
   1.64263     -3.821484
   1.60099     -3.843317
   1.55936     -3.861795
   1.51773     -3.870968
   1.47610     -3.862950
   1.43447     -3.855557
   1.39284     -3.848682
   1.35121     -3.842630
   1.30958     -3.837578
   1.26795     -3.833673
   1.22632     -3.831553
   1.18469     -3.834755
   1.14306     -3.836699
   1.14306     -3.836699
   1.10138     -3.839500
   1.05970     -3.868791
   1.01801     -3.905990
   0.97633     -3.947020
   0.93465     -3.990044
   0.89297     -4.034095
   0.85129     -4.078583
   0.80961     -4.100399
   0.76793     -4.096171
   0.72625     -4.085131
   0.68457     -3.983668
   0.64288     -3.901451
   0.60120     -3.858630
   0.60120     -3.858630
   0.56112     -3.892862
   0.52104     -3.959264
   0.48096     -4.044054
   0.44088     -4.059526
   0.40080     -4.043608
   0.36072     -3.991234
   0.32064     -3.939642
   0.28056     -3.894155
   0.24048     -3.855518
   0.20040     -3.823722
   0.16032     -3.798494
   0.12024     -3.779454
   0.08016     -3.772104
   0.04008     -3.801792
   0.00000     -3.824037
 
# Band-Index   23
   0.00000     -3.768331
   0.04008     -3.760929
   0.08016     -3.767307
   0.12024     -3.745051
   0.16032     -3.738158
   0.20040     -3.737532
   0.24048     -3.736782
   0.28056     -3.736137
   0.32064     -3.735910
   0.36072     -3.736643
   0.40080     -3.739150
   0.44088     -3.744565
   0.48096     -3.754332
   0.52104     -3.770066
   0.56112     -3.792823
   0.60120     -3.812407
   0.60120     -3.812407
   0.64288     -3.787951
   0.68457     -3.760829
   0.72625     -3.743165
   0.76793     -3.732762
   0.80961     -3.720643
   0.85129     -3.707715
   0.89297     -3.697151
   0.93465     -3.690795
   0.97633     -3.685731
   1.01801     -3.725715
   1.05970     -3.778077
   1.10138     -3.819688
   1.14306     -3.827621
   1.14306     -3.827621
   1.18469     -3.828028
   1.22632     -3.826691
   1.26795     -3.817346
   1.30958     -3.803508
   1.35121     -3.826816
   1.39284     -3.826356
   1.43447     -3.794789
   1.47610     -3.761678
   1.51773     -3.737395
   1.55936     -3.723405
   1.60099     -3.715502
   1.64263     -3.710716
   1.68426     -3.708264
   1.72589     -3.722043
   1.72589     -3.722043
   1.76777     -3.713779
   1.80966     -3.720188
   1.85154     -3.742599
   1.89342     -3.776818
   1.93531     -3.819110
   1.97719     -3.863788
   2.01908     -3.878436
   2.06096     -3.872176
   2.10284     -3.861352
   2.14473     -3.846353
   2.18661     -3.830150
   2.22850     -3.817792
   2.27038     -3.809315
   2.31226     -3.801522
   2.35415     -3.793680
   2.39603     -3.788054
   2.43792     -3.789290
   2.47980     -3.800558
   2.52169     -3.812407
 
# Band-Index   24
   2.52169     -3.758757
   2.47980     -3.759198
   2.43792     -3.759482
   2.39603     -3.756863
   2.35415     -3.751158
   2.31226     -3.744408
   2.27038     -3.738444
   2.22850     -3.735055
   2.18661     -3.733294
   2.14473     -3.727406
   2.10284     -3.714403
   2.06096     -3.696206
   2.01908     -3.675953
   1.97719     -3.657686
   1.93531     -3.650846
   1.89342     -3.664023
   1.85154     -3.681323
   1.80966     -3.696821
   1.76777     -3.706934
   1.72589     -3.706539
   1.72589     -3.706539
   1.68426     -3.701686
   1.64263     -3.703458
   1.60099     -3.706650
   1.55936     -3.712532
   1.51773     -3.722487
   1.47610     -3.736573
   1.43447     -3.753297
   1.39284     -3.770996
   1.35121     -3.787903
   1.30958     -3.784868
   1.26795     -3.741488
   1.22632     -3.712021
   1.18469     -3.695570
   1.14306     -3.690328
   1.14306     -3.690328
   1.10138     -3.680490
   1.05970     -3.678270
   1.01801     -3.681036
   0.97633     -3.672068
   0.93465     -3.682376
   0.89297     -3.694843
   0.85129     -3.704923
   0.80961     -3.714166
   0.76793     -3.725710
   0.72625     -3.740845
   0.68457     -3.751579
   0.64288     -3.756924
   0.60120     -3.758757
   0.60120     -3.758757
   0.56112     -3.757306
   0.52104     -3.753105
   0.48096     -3.746524
   0.44088     -3.738077
   0.40080     -3.728300
   0.36072     -3.717712
   0.32064     -3.706775
   0.28056     -3.695997
   0.24048     -3.686507
   0.20040     -3.694731
   0.16032     -3.719838
   0.12024     -3.739480
   0.08016     -3.739794
   0.04008     -3.745441
   0.00000     -3.751533
 
# Band-Index   25
   0.00000     -3.736964
   0.04008     -3.733451
   0.08016     -3.704079
   0.12024     -3.677717
   0.16032     -3.667620
   0.20040     -3.673262
   0.24048     -3.664356
   0.28056     -3.637985
   0.32064     -3.610073
   0.36072     -3.581559
   0.40080     -3.552901
   0.44088     -3.524555
   0.48096     -3.497210
   0.52104     -3.472546
   0.56112     -3.469414
   0.60120     -3.469051
   0.60120     -3.469051
   0.64288     -3.470616
   0.68457     -3.475351
   0.72625     -3.483321
   0.76793     -3.494620
   0.80961     -3.509293
   0.85129     -3.527406
   0.89297     -3.553855
   0.93465     -3.609889
   0.97633     -3.667162
   1.01801     -3.661920
   1.05970     -3.658160
   1.10138     -3.675939
   1.14306     -3.675680
   1.14306     -3.675680
   1.18469     -3.675363
   1.22632     -3.674959
   1.26795     -3.675579
   1.30958     -3.677556
   1.35121     -3.680229
   1.39284     -3.682686
   1.43447     -3.684145
   1.47610     -3.683894
   1.51773     -3.681166
   1.55936     -3.675509
   1.60099     -3.667941
   1.64263     -3.660182
   1.68426     -3.698168
   1.72589     -3.701372
   1.72589     -3.701372
   1.76777     -3.691128
   1.80966     -3.667175
   1.85154     -3.656411
   1.89342     -3.648266
   1.93531     -3.638365
   1.97719     -3.620477
   2.01908     -3.609798
   2.06096     -3.620352
   2.10284     -3.629095
   2.14473     -3.633036
   2.18661     -3.626949
   2.22850     -3.605131
   2.27038     -3.572056
   2.31226     -3.539023
   2.35415     -3.510638
   2.39603     -3.486583
   2.43792     -3.468397
   2.47980     -3.468494
   2.52169     -3.469051
 
# Band-Index   26
   2.52169     -3.442623
   2.47980     -3.449291
   2.43792     -3.463720
   2.39603     -3.464051
   2.35415     -3.462887
   2.31226     -3.464066
   2.27038     -3.469356
   2.22850     -3.480097
   2.18661     -3.496580
   2.14473     -3.518704
   2.10284     -3.545707
   2.06096     -3.573531
   2.01908     -3.598369
   1.97719     -3.596876
   1.93531     -3.608853
   1.89342     -3.617835
   1.85154     -3.635995
   1.80966     -3.655306
   1.76777     -3.655749
   1.72589     -3.654294
   1.72589     -3.654294
   1.68426     -3.655981
   1.64263     -3.659025
   1.60099     -3.623781
   1.55936     -3.617751
   1.51773     -3.632630
   1.47610     -3.640186
   1.43447     -3.630225
   1.39284     -3.611635
   1.35121     -3.623755
   1.30958     -3.633862
   1.26795     -3.641576
   1.22632     -3.646288
   1.18469     -3.648338
   1.14306     -3.648830
   1.14306     -3.648830
   1.10138     -3.650331
   1.05970     -3.652879
   1.01801     -3.628090
   0.97633     -3.599727
   0.93465     -3.572912
   0.89297     -3.547785
   0.85129     -3.500197
   0.80961     -3.454263
   0.76793     -3.440374
   0.72625     -3.441329
   0.68457     -3.442049
   0.64288     -3.442479
   0.60120     -3.442623
   0.60120     -3.442623
   0.56112     -3.451487
   0.52104     -3.470001
   0.48096     -3.473079
   0.44088     -3.477595
   0.40080     -3.485018
   0.36072     -3.496351
   0.32064     -3.512378
   0.28056     -3.533531
   0.24048     -3.559838
   0.20040     -3.590887
   0.16032     -3.627170
   0.12024     -3.664476
   0.08016     -3.703113
   0.04008     -3.720899
   0.00000     -3.726733
 
# Band-Index   27
   0.00000     -3.642868
   0.04008     -3.643937
   0.08016     -3.646789
   0.12024     -3.648506
   0.16032     -3.626416
   0.20040     -3.586127
   0.24048     -3.540619
   0.28056     -3.494711
   0.32064     -3.450468
   0.36072     -3.409819
   0.40080     -3.375178
   0.44088     -3.350771
   0.48096     -3.343139
   0.52104     -3.350994
   0.56112     -3.363645
   0.60120     -3.370236
   0.60120     -3.370236
   0.64288     -3.372397
   0.68457     -3.379587
   0.72625     -3.393966
   0.76793     -3.418433
   0.80961     -3.439220
   0.85129     -3.437524
   0.89297     -3.435912
   0.93465     -3.434325
   0.97633     -3.432880
   1.01801     -3.431682
   1.05970     -3.430799
   1.10138     -3.430265
   1.14306     -3.430081
   1.14306     -3.430081
   1.18469     -3.436370
   1.22632     -3.452866
   1.26795     -3.477185
   1.30958     -3.511123
   1.35121     -3.556046
   1.39284     -3.601078
   1.43447     -3.599722
   1.47610     -3.587873
   1.51773     -3.576472
   1.55936     -3.566343
   1.60099     -3.557950
   1.64263     -3.551680
   1.68426     -3.547807
   1.72589     -3.546504
   1.72589     -3.546504
   1.76777     -3.548101
   1.80966     -3.552967
   1.85154     -3.561318
   1.89342     -3.572770
   1.93531     -3.584873
   1.97719     -3.595351
   2.01908     -3.572804
   2.06096     -3.546725
   2.10284     -3.517568
   2.14473     -3.486855
   2.18661     -3.455492
   2.22850     -3.423878
   2.27038     -3.392950
   2.31226     -3.364681
   2.35415     -3.345089
   2.39603     -3.343512
   2.43792     -3.353275
   2.47980     -3.364736
   2.52169     -3.370236
 
# Band-Index   28
   2.52169     -3.253416
   2.47980     -3.258173
   2.43792     -3.271265
   2.39603     -3.289003
   2.35415     -3.302371
   2.31226     -3.304533
   2.27038     -3.305593
   2.22850     -3.337371
   2.18661     -3.400266
   2.14473     -3.448368
   2.10284     -3.480933
   2.06096     -3.501453
   2.01908     -3.516216
   1.97719     -3.528680
   1.93531     -3.539783
   1.89342     -3.545919
   1.85154     -3.543104
   1.80966     -3.535960
   1.76777     -3.530767
   1.72589     -3.529167
   1.72589     -3.529167
   1.68426     -3.531499
   1.64263     -3.540784
   1.60099     -3.552262
   1.55936     -3.544177
   1.51773     -3.520172
   1.47610     -3.496004
   1.43447     -3.470093
   1.39284     -3.437264
   1.35121     -3.388359
   1.30958     -3.311204
   1.26795     -3.309930
   1.22632     -3.321287
   1.18469     -3.331959
   1.14306     -3.336570
   1.14306     -3.336570
   1.10138     -3.336279
   1.05970     -3.335382
   1.01801     -3.333863
   0.97633     -3.331661
   0.93465     -3.328644
   0.89297     -3.324537
   0.85129     -3.318819
   0.80961     -3.310600
   0.76793     -3.298887
   0.72625     -3.283907
   0.68457     -3.268663
   0.64288     -3.257483
   0.60120     -3.253416
   0.60120     -3.253416
   0.56112     -3.256455
   0.52104     -3.264504
   0.48096     -3.273000
   0.44088     -3.273227
   0.40080     -3.264060
   0.36072     -3.251490
   0.32064     -3.238796
   0.28056     -3.227141
   0.24048     -3.216961
   0.20040     -3.208381
   0.16032     -3.201428
   0.12024     -3.196074
   0.08016     -3.192279
   0.04008     -3.190012
   0.00000     -3.189262
 
# Band-Index   29
   0.00000     -3.044161
   0.04008     -3.042733
   0.08016     -3.038343
   0.12024     -3.030585
   0.16032     -3.018782
   0.20040     -3.001930
   0.24048     -2.978758
   0.28056     -2.948016
   0.32064     -2.909460
   0.36072     -2.866395
   0.40080     -2.829110
   0.44088     -2.808787
   0.48096     -2.803460
   0.52104     -2.804577
   0.56112     -2.806740
   0.60120     -2.807666
   0.60120     -2.807666
   0.64288     -2.807216
   0.68457     -2.805898
   0.72625     -2.803782
   0.76793     -2.800981
   0.80961     -2.797486
   0.85129     -2.820759
   0.89297     -2.892421
   0.93465     -2.943707
   0.97633     -2.980886
   1.01801     -3.007150
   1.05970     -3.024641
   1.10138     -3.034667
   1.14306     -3.037930
   1.14306     -3.037930
   1.18469     -3.061439
   1.22632     -3.126239
   1.26795     -3.217048
   1.30958     -3.304172
   1.35121     -3.310093
   1.39284     -3.339902
   1.43447     -3.379517
   1.47610     -3.418532
   1.51773     -3.453781
   1.55936     -3.481180
   1.60099     -3.498429
   1.64263     -3.507311
   1.68426     -3.509501
   1.72589     -3.508865
   1.72589     -3.508865
   1.76777     -3.509320
   1.80966     -3.509054
   1.85154     -3.505599
   1.89342     -3.497492
   1.93531     -3.483444
   1.97719     -3.463472
   2.01908     -3.439760
   2.06096     -3.414648
   2.10284     -3.388977
   2.14473     -3.362331
   2.18661     -3.335633
   2.22850     -3.315230
   2.27038     -3.257629
   2.31226     -3.160612
   2.35415     -3.056750
   2.39603     -2.958829
   2.43792     -2.878614
   2.47980     -2.826013
   2.52169     -2.807666
 
# Band-Index   30
   2.52169     -2.178405
   2.47980     -2.211479
   2.43792     -2.303645
   2.39603     -2.438222
   2.35415     -2.595648
   2.31226     -2.757493
   2.27038     -2.905258
   2.22850     -3.020486
   2.18661     -3.089756
   2.14473     -3.118002
   2.10284     -3.122582
   2.06096     -3.115806
   2.01908     -3.104089
   1.97719     -3.090590
   1.93531     -3.077216
   1.89342     -3.065136
   1.85154     -3.055148
   1.80966     -3.047744
   1.76777     -3.043210
   1.72589     -3.041689
   1.72589     -3.041689
   1.68426     -3.045918
   1.64263     -3.058234
   1.60099     -3.077509
   1.55936     -3.101895
   1.51773     -3.128858
   1.47610     -3.155238
   1.43447     -3.176933
   1.39284     -3.186655
   1.35121     -3.166709
   1.30958     -3.098715
   1.26795     -2.995784
   1.22632     -2.887868
   1.18469     -2.806680
   1.14306     -2.776554
   1.14306     -2.776554
   1.10138     -2.777004
   1.05970     -2.778313
   1.01801     -2.780419
   0.97633     -2.783222
   0.93465     -2.786545
   0.89297     -2.790243
   0.85129     -2.796148
   0.80961     -2.730681
   0.76793     -2.612855
   0.72625     -2.474591
   0.68457     -2.333280
   0.64288     -2.221738
   0.60120     -2.178405
   0.60120     -2.178405
   0.56112     -2.209315
   0.52104     -2.290371
   0.48096     -2.394368
   0.44088     -2.491401
   0.40080     -2.556566
   0.36072     -2.580846
   0.32064     -2.575342
   0.28056     -2.554099
   0.24048     -2.525613
   0.20040     -2.494856
   0.16032     -2.465251
   0.12024     -2.439433
   0.08016     -2.419463
   0.04008     -2.406854
   0.00000     -2.402539
 
# Band-Index   31
   0.00000      0.238516
   0.04008      0.224241
   0.08016      0.183439
   0.12024      0.121366
   0.16032      0.044704
   0.20040     -0.039988
   0.24048     -0.127096
   0.28056     -0.212188
   0.32064     -0.291906
   0.36072     -0.363790
   0.40080     -0.426082
   0.44088     -0.477572
   0.48096     -0.517459
   0.52104     -0.545359
   0.56112     -0.561479
   0.60120     -0.566661
   0.60120     -0.566661
   0.64288     -0.558564
   0.68457     -0.534400
   0.72625     -0.494552
   0.76793     -0.439712
   0.80961     -0.371003
   0.85129     -0.290137
   0.89297     -0.199606
   0.93465     -0.103030
   0.97633     -0.005519
   1.01801      0.085947
   1.05970      0.162479
   1.10138      0.214121
   1.14306      0.232461
   1.14306      0.232461
   1.18469      0.237963
   1.22632      0.254248
   1.26795      0.280669
   1.30958      0.316157
   1.35121      0.359245
   1.39284      0.408107
   1.43447      0.460584
   1.47610      0.514230
   1.51773      0.566387
   1.55936      0.614268
   1.60099      0.655122
   1.64263      0.686425
   1.68426      0.706117
   1.72589      0.712839
   1.72589      0.712839
   1.76777      0.696613
   1.80966      0.652452
   1.85154      0.588492
   1.89342      0.510788
   1.93531      0.423055
   1.97719      0.328083
   2.01908      0.228326
   2.06096      0.126293
   2.10284      0.024391
   2.14473     -0.074958
   2.18661     -0.169564
   2.22850     -0.257361
   2.27038     -0.336584
   2.31226     -0.405666
   2.35415     -0.463360
   2.39603     -0.508683
   2.43792     -0.541048
   2.47980     -0.560301
   2.52169     -0.566661
 
# Band-Index   32
   2.52169      0.099041
   2.47980      0.129372
   2.43792      0.216065
   2.39603      0.349963
   2.35415      0.521511
   2.31226      0.722197
   2.27038      0.943035
   2.22850      1.058745
   2.18661      1.012707
   2.14473      0.968319
   2.10284      0.929419
   2.06096      0.896520
   2.01908      0.869559
   1.97719      0.848218
   1.93531      0.832004
   1.89342      0.820319
   1.85154      0.812447
   1.80966      0.807633
   1.76777      0.805146
   1.72589      0.804402
   1.72589      0.804402
   1.68426      0.808667
   1.64263      0.821718
   1.60099      0.844222
   1.55936      0.877048
   1.51773      0.921070
   1.47610      0.977051
   1.43447      1.045474
   1.39284      1.126026
   1.35121      1.211936
   1.30958      1.052114
   1.26795      0.829129
   1.22632      0.647629
   1.18469      0.528168
   1.14306      0.486288
   1.14306      0.486288
   1.10138      0.488437
   1.05970      0.494757
   1.01801      0.504871
   0.97633      0.518290
   0.93465      0.483572
   0.89297      0.417294
   0.85129      0.348900
   0.80961      0.282521
   0.76793      0.221956
   0.72625      0.170686
   0.68457      0.131706
   0.64288      0.107334
   0.60120      0.099041
   0.60120      0.099041
   0.56112      0.104027
   0.52104      0.118622
   0.48096      0.141753
   0.44088      0.171628
   0.40080      0.205745
   0.36072      0.240965
   0.32064      0.273806
   0.28056      0.301114
   0.24048      0.321023
   0.20040      0.333506
   0.16032      0.340007
   0.12024      0.342522
   0.08016      0.342905
   0.04008      0.342564
   0.00000      0.342354
 
# Band-Index   33
   0.00000      0.379987
   0.04008      0.387220
   0.08016      0.408805
   0.12024      0.444399
   0.16032      0.493422
   0.20040      0.555125
   0.24048      0.629410
   0.28056      0.666901
   0.32064      0.647329
   0.36072      0.636445
   0.40080      0.630952
   0.44088      0.629147
   0.48096      0.630937
   0.52104      0.538177
   0.56112      0.386036
   0.60120      0.331759
   0.60120      0.331759
   0.64288      0.402049
   0.68457      0.587940
   0.72625      0.613025
   0.76793      0.600553
   0.80961      0.585191
   0.85129      0.568285
   0.89297      0.550810
   0.93465      0.533982
   0.97633      0.544405
   1.01801      0.596039
   1.05970      0.635203
   1.10138      0.659682
   1.14306      0.668012
   1.14306      0.668012
   1.18469      0.713358
   1.22632      0.843236
   1.26795      1.041378
   1.30958      1.273677
   1.35121      1.314675
   1.39284      1.532024
   1.43447      1.616973
   1.47610      1.563301
   1.51773      1.476010
   1.55936      1.389148
   1.60099      1.314169
   1.64263      1.256951
   1.68426      1.221159
   1.72589      1.208979
   1.72589      1.208979
   1.76777      1.230227
   1.80966      1.289072
   1.85154      1.376360
   1.89342      1.484329
   1.93531      1.606708
   1.97719      1.736504
   2.01908      1.863946
   2.06096      1.969075
   2.10284      1.908450
   2.14473      1.672038
   2.18661      1.428042
   2.22850      1.187659
   2.27038      1.113758
   2.31226      1.058407
   2.35415      0.844421
   2.39603      0.640232
   2.43792      0.475992
   2.47980      0.369000
   2.52169      0.331759
 
# Band-Index   34
   2.52169      0.631517
   2.47980      0.656737
   2.43792      0.730194
   2.39603      0.846098
   2.35415      0.996350
   2.31226      1.170419
   2.27038      1.369522
   2.22850      1.572195
   2.18661      1.768928
   2.14473      1.934933
   2.10284      2.015829
   2.06096      2.143147
   2.01908      2.349132
   1.97719      2.505027
   1.93531      2.538915
   1.89342      2.503440
   1.85154      2.452934
   1.80966      2.405709
   1.76777      2.374066
   1.72589      2.363060
   1.72589      2.363060
   1.68426      2.369416
   1.64263      2.384947
   1.60099      2.399770
   1.55936      2.404574
   1.51773      2.378212
   1.47610      2.207587
   1.43447      1.979541
   1.39284      1.788209
   1.35121      1.555683
   1.30958      1.350385
   1.26795      1.450390
   1.22632      1.570058
   1.18469      1.681674
   1.14306      1.738010
   1.14306      1.738010
   1.10138      1.739436
   1.05970      1.743573
   1.01801      1.749952
   0.97633      1.757643
   0.93465      1.764707
   0.89297      1.765649
   0.85129      1.727998
   0.80961      1.518473
   0.76793      1.193496
   0.72625      0.872273
   0.68457      0.630487
   0.64288      0.629526
   0.60120      0.631517
   0.60120      0.631517
   0.56112      0.631141
   0.52104      0.629398
   0.48096      0.757283
   0.44088      1.004406
   0.40080      1.005815
   0.36072      0.905061
   0.32064      0.805163
   0.28056      0.709985
   0.24048      0.687317
   0.20040      0.716414
   0.16032      0.745838
   0.12024      0.772914
   0.08016      0.794571
   0.04008      0.808502
   0.00000      0.813301
 
# Band-Index   35
   0.00000      2.519141
   0.04008      2.540452
   0.08016      2.586448
   0.12024      2.629238
   0.16032      2.685067
   0.20040      2.759551
   0.24048      2.581666
   0.28056      2.293066
   0.32064      1.985754
   0.36072      1.670976
   0.40080      1.363475
   0.44088      1.176314
   0.48096      1.263956
   0.52104      1.373269
   0.56112      1.469875
   0.60120      1.514638
   0.60120      1.514638
   0.64288      1.521252
   0.68457      1.540869
   0.72625      1.572813
   0.76793      1.615917
   0.80961      1.668521
   0.85129      1.729344
   0.89297      1.792533
   0.93465      1.858056
   0.97633      1.920475
   1.01801      1.975595
   1.05970      2.019030
   1.10138      2.046894
   1.14306      2.056503
   1.14306      2.056503
   1.18469      2.113329
   1.22632      2.222839
   1.26795      2.272361
   1.30958      2.184172
   1.35121      2.104612
   1.39284      2.104435
   1.43447      2.271816
   1.47610      2.416897
   1.51773      2.496338
   1.55936      2.584808
   1.60099      2.538747
   1.64263      2.509993
   1.68426      2.498774
   1.72589      2.496197
   1.72589      2.496197
   1.76777      2.502254
   1.80966      2.520701
   1.85154      2.553410
   1.89342      2.606813
   1.93531      2.693448
   1.97719      2.683986
   2.01908      2.690728
   2.06096      2.596099
   2.10284      2.416737
   2.14473      2.174125
   2.18661      1.906090
   2.22850      1.635683
   2.27038      1.379115
   2.31226      1.245119
   2.35415      1.287671
   2.39603      1.356039
   2.43792      1.427173
   2.47980      1.488095
   2.52169      1.514638
 
# Band-Index   36
   2.52169      1.879338
   2.47980      1.912507
   2.43792      1.992940
   2.39603      2.095520
   2.35415      2.206917
   2.31226      2.318565
   2.27038      2.420690
   2.22850      2.498244
   2.18661      2.530314
   2.14473      2.526244
   2.10284      2.574829
   2.06096      2.714836
   2.01908      2.740107
   1.97719      2.776401
   1.93531      2.755866
   1.89342      2.798626
   1.85154      2.765244
   1.80966      2.731406
   1.76777      2.708298
   1.72589      2.700154
   1.72589      2.700154
   1.68426      2.704923
   1.64263      2.716864
   1.60099      2.724118
   1.55936      2.670023
   1.51773      2.661913
   1.47610      2.604772
   1.43447      2.515507
   1.39284      2.509765
   1.35121      2.499432
   1.30958      2.449112
   1.26795      2.364990
   1.22632      2.399496
   1.18469      2.488717
   1.14306      2.534402
   1.14306      2.534402
   1.10138      2.563484
   1.05970      2.646790
   1.01801      2.775482
   0.97633      2.848999
   0.93465      2.621055
   0.89297      2.312038
   0.85129      2.016643
   0.80961      1.883350
   0.76793      1.867251
   0.72625      1.869507
   0.68457      1.874288
   0.64288      1.877988
   0.60120      1.879338
   0.60120      1.879338
   0.56112      1.926527
   0.52104      2.030670
   0.48096      2.154382
   0.44088      2.284169
   0.40080      2.414253
   0.36072      2.540713
   0.32064      2.659831
   0.28056      2.767941
   0.24048      2.820065
   0.20040      2.807821
   0.16032      2.811690
   0.12024      2.697428
   0.08016      2.602288
   0.04008      2.559591
   0.00000      2.550308
 
# Band-Index   37
   0.00000      3.070458
   0.04008      3.065974
   0.08016      3.051994
   0.12024      3.026938
   0.16032      2.988378
   0.20040      2.946223
   0.24048      2.855753
   0.28056      2.876763
   0.32064      2.925312
   0.36072      2.953718
   0.40080      2.964861
   0.44088      2.968268
   0.48096      2.970824
   0.52104      2.974232
   0.56112      2.977362
   0.60120      2.978627
   0.60120      2.978627
   0.64288      2.976259
   0.68457      2.969190
   0.72625      2.957633
   0.76793      2.942143
   0.80961      2.923712
   0.85129      2.903615
   0.89297      2.883238
   0.93465      2.864384
   0.97633      2.896516
   1.01801      2.829806
   1.05970      2.820505
   1.10138      2.813639
   1.14306      2.811293
   1.14306      2.811293
   1.18469      2.854845
   1.22632      2.924077
   1.26795      2.938055
   1.30958      2.910713
   1.35121      2.903937
   1.39284      2.921074
   1.43447      2.885929
   1.47610      2.800373
   1.51773      2.795210
   1.55936      2.831936
   1.60099      2.926792
   1.64263      3.045541
   1.68426      3.110569
   1.72589      3.114220
   1.72589      3.114220
   1.76777      3.117738
   1.80966      3.089274
   1.85154      3.013220
   1.89342      2.914531
   1.93531      2.857330
   1.97719      2.848045
   2.01908      2.876420
   2.06096      2.759603
   2.10284      2.764379
   2.14473      2.794210
   2.18661      2.822535
   2.22850      2.864815
   2.27038      2.913651
   2.31226      2.951634
   2.35415      2.973966
   2.39603      2.982933
   2.43792      2.983150
   2.47980      2.980201
   2.52169      2.978627
 
# Band-Index   38
   2.52169      3.366512
   2.47980      3.374386
   2.43792      3.397570
   2.39603      3.400790
   2.35415      3.325152
   2.31226      3.247109
   2.27038      3.177107
   2.22850      3.126973
   2.18661      3.107011
   2.14473      3.121455
   2.10284      3.152752
   2.06096      3.088561
   2.01908      3.035058
   1.97719      3.147691
   1.93531      3.233846
   1.89342      3.215216
   1.85154      3.179407
   1.80966      3.150711
   1.76777      3.152656
   1.72589      3.166839
   1.72589      3.166839
   1.68426      3.144592
   1.64263      3.136827
   1.60099      3.154889
   1.55936      3.180682
   1.51773      3.069937
   1.47610      2.990161
   1.43447      2.984341
   1.39284      3.036491
   1.35121      3.143267
   1.30958      3.225035
   1.26795      3.186360
   1.22632      3.166913
   1.18469      3.194664
   1.14306      3.212246
   1.14306      3.212246
   1.10138      3.211500
   1.05970      3.209208
   1.01801      3.153708
   0.97633      2.937465
   0.93465      3.104091
   0.89297      3.252802
   0.85129      3.277222
   0.80961      3.315723
   0.76793      3.361767
   0.72625      3.413959
   0.68457      3.402111
   0.64288      3.375573
   0.60120      3.366512
   0.60120      3.366512
   0.56112      3.374253
   0.52104      3.396792
   0.48096      3.419705
   0.44088      3.376299
   0.40080      3.337137
   0.36072      3.315318
   0.32064      3.325233
   0.28056      3.277624
   0.24048      3.131039
   0.20040      3.000987
   0.16032      3.114481
   0.12024      3.294830
   0.08016      3.301955
   0.04008      3.280585
   0.00000      3.273223
 
# Band-Index   39
   0.00000      3.554989
   0.04008      3.526920
   0.08016      3.441380
   0.12024      3.342107
   0.16032      3.383443
   0.20040      3.426919
   0.24048      3.417291
   0.28056      3.358972
   0.32064      3.402588
   0.36072      3.503953
   0.40080      3.521468
   0.44088      3.477988
   0.48096      3.435650
   0.52104      3.468593
   0.56112      3.505194
   0.60120      3.520016
   0.60120      3.520016
   0.64288      3.503459
   0.68457      3.463102
   0.72625      3.444560
   0.76793      3.504667
   0.80961      3.559987
   0.85129      3.433852
   0.89297      3.272209
   0.93465      3.227104
   0.97633      3.215257
   1.01801      3.209911
   1.05970      3.359537
   1.10138      3.515553
   1.14306      3.561907
   1.14306      3.561907
   1.18469      3.537465
   1.22632      3.464992
   1.26795      3.370975
   1.30958      3.272754
   1.35121      3.253554
   1.39284      3.235417
   1.43447      3.225772
   1.47610      3.234910
   1.51773      3.231570
   1.55936      3.227958
   1.60099      3.244138
   1.64263      3.245646
   1.68426      3.249291
   1.72589      3.253425
   1.72589      3.253425
   1.76777      3.254443
   1.80966      3.260487
   1.85154      3.272079
   1.89342      3.281923
   1.93531      3.258188
   1.97719      3.229445
   2.01908      3.199491
   2.06096      3.193570
   2.10284      3.232726
   2.14473      3.354221
   2.18661      3.452022
   2.22850      3.530838
   2.27038      3.577718
   2.31226      3.540987
   2.35415      3.485281
   2.39603      3.434694
   2.43792      3.463291
   2.47980      3.505409
   2.52169      3.520016
 
# Band-Index   40
   2.52169      3.695437
   2.47980      3.692415
   2.43792      3.687352
   2.39603      3.685931
   2.35415      3.683712
   2.31226      3.663778
   2.27038      3.628316
   2.22850      3.640190
   2.18661      3.565714
   2.14473      3.444778
   2.10284      3.366055
   2.06096      3.331676
   2.01908      3.337687
   1.97719      3.346309
   1.93531      3.352720
   1.89342      3.403663
   1.85154      3.434756
   1.80966      3.421256
   1.76777      3.398790
   1.72589      3.388251
   1.72589      3.388251
   1.68426      3.402849
   1.64263      3.429436
   1.60099      3.420338
   1.55936      3.294504
   1.51773      3.252345
   1.47610      3.287107
   1.43447      3.345783
   1.39284      3.404872
   1.35121      3.457662
   1.30958      3.501317
   1.26795      3.538163
   1.22632      3.563352
   1.18469      3.575643
   1.14306      3.588495
   1.14306      3.588495
   1.10138      3.565971
   1.05970      3.580730
   1.01801      3.605500
   0.97633      3.641459
   0.93465      3.688160
   0.89297      3.729608
   0.85129      3.653027
   0.80961      3.571324
   0.76793      3.634631
   0.72625      3.674464
   0.68457      3.690101
   0.64288      3.694658
   0.60120      3.695437
   0.60120      3.695437
   0.56112      3.694091
   0.52104      3.689752
   0.48096      3.680392
   0.44088      3.660476
   0.40080      3.625966
   0.36072      3.622748
   0.32064      3.669447
   0.28056      3.645185
   0.24048      3.583373
   0.20040      3.599516
   0.16032      3.693919
   0.12024      3.769108
   0.08016      3.760126
   0.04008      3.757599
   0.00000      3.757806
 
# Band-Index   41
   0.00000      3.852436
   0.04008      3.858562
   0.08016      3.872258
   0.12024      3.800250
   0.16032      3.773204
   0.20040      3.773098
   0.24048      3.752729
   0.28056      3.711951
   0.32064      3.720741
   0.36072      3.799056
   0.40080      3.799194
   0.44088      3.793415
   0.48096      3.787890
   0.52104      3.781848
   0.56112      3.776657
   0.60120      3.774568
   0.60120      3.774568
   0.64288      3.778427
   0.68457      3.789633
   0.72625      3.806999
   0.76793      3.828407
   0.80961      3.849147
   0.85129      3.803858
   0.89297      3.745001
   0.93465      3.792412
   0.97633      3.792587
   1.01801      3.741855
   1.05970      3.706462
   1.10138      3.685968
   1.14306      3.679331
   1.14306      3.679331
   1.18469      3.698683
   1.22632      3.707550
   1.26795      3.675248
   1.30958      3.643766
   1.35121      3.638478
   1.39284      3.627353
   1.43447      3.600744
   1.47610      3.579115
   1.51773      3.566335
   1.55936      3.547801
   1.60099      3.504760
   1.64263      3.467462
   1.68426      3.443304
   1.72589      3.435005
   1.72589      3.435005
   1.76777      3.443662
   1.80966      3.467539
   1.85154      3.497642
   1.89342      3.516825
   1.93531      3.525880
   1.97719      3.515067
   2.01908      3.519553
   2.06096      3.557279
   2.10284      3.592903
   2.14473      3.620834
   2.18661      3.636169
   2.22850      3.686159
   2.27038      3.766795
   2.31226      3.791984
   2.35415      3.806692
   2.39603      3.806787
   2.43792      3.789824
   2.47980      3.776697
   2.52169      3.774568
 
# Band-Index   42
   2.52169      3.860703
   2.47980      3.856178
   2.43792      3.855211
   2.39603      3.856573
   2.35415      3.857679
   2.31226      3.860158
   2.27038      3.863245
   2.22850      3.840132
   2.18661      3.788232
   2.14473      3.718073
   2.10284      3.647913
   2.06096      3.587982
   2.01908      3.551074
   1.97719      3.534906
   1.93531      3.563375
   1.89342      3.569380
   1.85154      3.532072
   1.80966      3.498684
   1.76777      3.477999
   1.72589      3.471057
   1.72589      3.471057
   1.68426      3.476728
   1.64263      3.493600
   1.60099      3.521674
   1.55936      3.559762
   1.51773      3.590742
   1.47610      3.633232
   1.43447      3.671834
   1.39284      3.701267
   1.35121      3.719522
   1.30958      3.728358
   1.26795      3.731158
   1.22632      3.731030
   1.18469      3.730142
   1.14306      3.729716
   1.14306      3.729716
   1.10138      3.758388
   1.05970      3.791445
   1.01801      3.812272
   0.97633      3.817870
   0.93465      3.857699
   0.89297      3.884955
   0.85129      3.870332
   0.80961      3.860780
   0.76793      3.893904
   0.72625      3.899945
   0.68457      3.893446
   0.64288      3.879303
   0.60120      3.860703
   0.60120      3.860703
   0.56112      3.849625
   0.52104      3.844355
   0.48096      3.848767
   0.44088      3.861315
   0.40080      3.867963
   0.36072      3.814697
   0.32064      3.817493
   0.28056      3.827687
   0.24048      3.843284
   0.20040      3.879620
   0.16032      3.938405
   0.12024      3.915336
   0.08016      3.905510
   0.04008      3.941278
   0.00000      3.948431
 
# Band-Index   43
   0.00000      4.113522
   0.04008      4.089130
   0.08016      4.052092
   0.12024      4.022824
   0.16032      3.963060
   0.20040      4.008908
   0.24048      4.054193
   0.28056      4.021450
   0.32064      3.972377
   0.36072      3.931084
   0.40080      3.915735
   0.44088      3.965291
   0.48096      3.993009
   0.52104      3.960923
   0.56112      3.914316
   0.60120      3.885869
   0.60120      3.885869
   0.64288      3.888093
   0.68457      3.927455
   0.72625      3.989996
   0.76793      4.055387
   0.80961      4.072581
   0.85129      4.011991
   0.89297      3.932174
   0.93465      3.898380
   0.97633      3.924494
   1.01801      3.950103
   1.05970      3.957138
   1.10138      3.948132
   1.14306      3.941198
   1.14306      3.941198
   1.18469      3.917527
   1.22632      3.882073
   1.26795      3.873826
   1.30958      3.865543
   1.35121      3.862070
   1.39284      3.814659
   1.43447      3.748842
   1.47610      3.683704
   1.51773      3.620846
   1.55936      3.562721
   1.60099      3.590945
   1.64263      3.713117
   1.68426      3.813766
   1.72589      3.849240
   1.72589      3.849240
   1.76777      3.827647
   1.80966      3.768939
   1.85154      3.697148
   1.89342      3.665121
   1.93531      3.695988
   1.97719      3.763303
   2.01908      3.841465
   2.06096      3.912901
   2.10284      3.920511
   2.14473      3.886154
   2.18661      3.854814
   2.22850      3.843096
   2.27038      3.877851
   2.31226      3.945285
   2.35415      3.981497
   2.39603      3.978566
   2.43792      3.949524
   2.47980      3.909797
   2.52169      3.885869
 
# Band-Index   44
   2.52169      4.132764
   2.47980      4.125118
   2.43792      4.108104
   2.39603      4.100024
   2.35415      4.125679
   2.31226      4.121377
   2.27038      4.066532
   2.22850      4.042835
   2.18661      4.041758
   2.14473      4.030311
   2.10284      3.994526
   2.06096      3.970958
   2.01908      3.962718
   1.97719      3.917721
   1.93531      3.888463
   1.89342      3.923620
   1.85154      3.911224
   1.80966      3.877756
   1.76777      3.857906
   1.72589      3.851304
   1.72589      3.851304
   1.68426      3.857116
   1.64263      3.874701
   1.60099      3.904414
   1.55936      3.946668
   1.51773      3.992432
   1.47610      4.046845
   1.43447      4.015227
   1.39284      3.913132
   1.35121      3.882400
   1.30958      3.948035
   1.26795      4.011092
   1.22632      4.068814
   1.18469      4.119049
   1.14306      4.152186
   1.14306      4.152185
   1.10138      4.162956
   1.05970      4.194244
   1.01801      4.242512
   0.97633      4.290516
   0.93465      4.252093
   0.89297      4.183028
   0.85129      4.120616
   0.80961      4.077997
   0.76793      4.059695
   0.72625      4.077790
   0.68457      4.105588
   0.64288      4.125750
   0.60120      4.132764
   0.60120      4.132764
   0.56112      4.123639
   0.52104      4.099295
   0.48096      4.074823
   0.44088      4.088831
   0.40080      4.115660
   0.36072      4.130011
   0.32064      4.124569
   0.28056      4.100257
   0.24048      4.081623
   0.20040      4.107454
   0.16032      4.070868
   0.12024      4.050180
   0.08016      4.111357
   0.04008      4.190501
   0.00000      4.227583
 
# Band-Index   45
   0.00000      4.308439
   0.04008      4.300065
   0.08016      4.275608
   0.12024      4.237721
   0.16032      4.190466
   0.20040      4.140696
   0.24048      4.176414
   0.28056      4.199039
   0.32064      4.154964
   0.36072      4.139935
   0.40080      4.151178
   0.44088      4.185555
   0.48096      4.235085
   0.52104      4.286383
   0.56112      4.276486
   0.60120      4.270377
   0.60120      4.270377
   0.64288      4.268450
   0.68457      4.259706
   0.72625      4.236951
   0.76793      4.197932
   0.80961      4.187282
   0.85129      4.231241
   0.89297      4.256637
   0.93465      4.298815
   0.97633      4.346881
   1.01801      4.287555
   1.05970      4.230588
   1.10138      4.191698
   1.14306      4.177898
   1.14306      4.177898
   1.18469      4.204829
   1.22632      4.237116
   1.26795      4.266127
   1.30958      4.286595
   1.35121      4.263766
   1.39284      4.202004
   1.43447      4.126309
   1.47610      4.066243
   1.51773      4.000237
   1.55936      3.964238
   1.60099      3.961539
   1.64263      3.971725
   1.68426      3.983745
   1.72589      3.989241
   1.72589      3.989241
   1.76777      3.985615
   1.80966      3.976526
   1.85154      3.963387
   1.89342      3.962365
   1.93531      4.008300
   1.97719      4.057107
   2.01908      4.124494
   2.06096      4.169710
   2.10284      4.206994
   2.14473      4.256181
   2.18661      4.268197
   2.22850      4.252589
   2.27038      4.243745
   2.31226      4.199156
   2.35415      4.192659
   2.39603      4.249588
   2.43792      4.273785
   2.47980      4.271027
   2.52169      4.270377
 
# Band-Index   46
   2.52169      4.348097
   2.47980      4.335509
   2.43792      4.302222
   2.39603      4.286733
   2.35415      4.298319
   2.31226      4.305696
   2.27038      4.349554
   2.22850      4.421615
   2.18661      4.385596
   2.14473      4.373542
   2.10284      4.345129
   2.06096      4.241960
   2.01908      4.187643
   1.97719      4.116348
   1.93531      4.043851
   1.89342      4.025503
   1.85154      4.090791
   1.80966      4.178346
   1.76777      4.237685
   1.72589      4.258194
   1.72589      4.258194
   1.68426      4.255363
   1.64263      4.247763
   1.60099      4.237908
   1.55936      4.229676
   1.51773      4.230394
   1.47610      4.143574
   1.43447      4.136566
   1.39284      4.211959
   1.35121      4.272751
   1.30958      4.301438
   1.26795      4.343689
   1.22632      4.412767
   1.18469      4.490585
   1.14306      4.499392
   1.14306      4.499375
   1.10138      4.484863
   1.05970      4.448325
   1.01801      4.400523
   0.97633      4.352037
   0.93465      4.381361
   0.89297      4.329265
   0.85129      4.249899
   0.80961      4.225706
   0.76793      4.246182
   0.72625      4.281253
   0.68457      4.316003
   0.64288      4.339801
   0.60120      4.348097
   0.60120      4.348097
   0.56112      4.331132
   0.52104      4.294350
   0.48096      4.313499
   0.44088      4.334977
   0.40080      4.353093
   0.36072      4.365068
   0.32064      4.341098
   0.28056      4.253011
   0.24048      4.258325
   0.20040      4.339882
   0.16032      4.429121
   0.12024      4.513826
   0.08016      4.562756
   0.04008      4.544568
   0.00000      4.520153
 
# Band-Index   47
   0.00000      4.602488
   0.04008      4.612867
   0.08016      4.627859
   0.12024      4.623830
   0.16032      4.593965
   0.20040      4.547787
   0.24048      4.498197
   0.28056      4.454923
   0.32064      4.437172
   0.36072      4.502981
   0.40080      4.613526
   0.44088      4.658557
   0.48096      4.672795
   0.52104      4.671513
   0.56112      4.661123
   0.60120      4.654880
   0.60120      4.654880
   0.64288      4.650143
   0.68457      4.636502
   0.72625      4.615874
   0.76793      4.592009
   0.80961      4.570631
   0.85129      4.559488
   0.89297      4.487136
   0.93465      4.404443
   0.97633      4.363398
   1.01801      4.416867
   1.05970      4.474391
   1.10138      4.513840
   1.14306      4.527911
   1.14306      4.527966
   1.18469      4.492203
   1.22632      4.471479
   1.26795      4.434984
   1.30958      4.385136
   1.35121      4.339045
   1.39284      4.300607
   1.43447      4.262353
   1.47610      4.237606
   1.51773      4.273561
   1.55936      4.406914
   1.60099      4.528262
   1.64263      4.628845
   1.68426      4.695159
   1.72589      4.717821
   1.72589      4.717815
   1.76777      4.690671
   1.80966      4.622613
   1.85154      4.537185
   1.89342      4.446727
   1.93531      4.354584
   1.97719      4.268636
   2.01908      4.236011
   2.06096      4.329981
   2.10284      4.401339
   2.14473      4.427840
   2.18661      4.468483
   2.22850      4.467652
   2.27038      4.469500
   2.31226      4.453963
   2.35415      4.479554
   2.39603      4.538630
   2.43792      4.599636
   2.47980      4.640905
   2.52169      4.654885
 
# Band-Index   48
   2.52169      4.839579
   2.47980      4.830011
   2.43792      4.802088
   2.39603      4.756968
   2.35415      4.697683
   2.31226      4.628116
   2.27038      4.552892
   2.22850      4.521333
   2.18661      4.553041
   2.14473      4.536339
   2.10284      4.472516
   2.06096      4.496144
   2.01908      4.549692
   1.97719      4.595325
   1.93531      4.638102
   1.89342      4.684969
   1.85154      4.743090
   1.80966      4.787957
   1.76777      4.813519
   1.72589      4.823007
   1.72589      4.823107
   1.68426      4.821490
   1.64263      4.825429
   1.60099      4.753280
   1.55936      4.679820
   1.51773      4.613891
   1.47610      4.555512
   1.43447      4.506593
   1.39284      4.474143
   1.35121      4.477608
   1.30958      4.531513
   1.26795      4.618672
   1.22632      4.690309
   1.18469      4.755120
   1.14306      4.760994
   1.14306      4.761257
   1.10138      4.775932
   1.05970      4.727977
   1.01801      4.649269
   0.97633      4.563493
   0.93465      4.515323
   0.89297      4.561220
   0.85129      4.581400
   0.80961      4.662832
   0.76793      4.718238
   0.72625      4.796264
   0.68457      4.827504
   0.64288      4.836937
   0.60120      4.839538
   0.60120      4.839501
   0.56112      4.839133
   0.52104      4.826930
   0.48096      4.812828
   0.44088      4.722102
   0.40080      4.634923
   0.36072      4.603092
   0.32064      4.589766
   0.28056      4.602292
   0.24048      4.631832
   0.20040      4.684200
   0.16032      4.748618
   0.12024      4.799872
   0.08016      4.794383
   0.04008      4.825005
   0.00000      4.831574
