# Supplementary material for: Extending the defect tolerance of halide perovskite nanocrystals to hot carrier cooling dynamics
Source: Nat Commun. 2024 Sep 16;15:8120. doi: 10.1038/s41467-024-52377-4 (PMC11405528; doi:10.1038/s41467-024-52377-4)
Supplement: Supplementary file 3 — Dataset 1 [file 41467_2024_52377_MOESM3_ESM.zip › Supplementary Information for DFT Calculation/CsPbBr3-defect/PDOS_Br.dat]

     #Energy           s           p           d       tot  
   -24.53911     0.00000     0.00000     0.00000     0.00000
   -24.52411     0.00000     0.00000     0.00000     0.00000
   -24.50811     0.00000     0.00000     0.00000     0.00000
   -24.49311     0.00000     0.00000     0.00000     0.00000
   -24.47811     0.00000     0.00000     0.00000     0.00000
   -24.46211     0.00000     0.00000     0.00000     0.00000
   -24.44711     0.00000     0.00000     0.00000     0.00000
   -24.43111     0.00000     0.00000     0.00000     0.00000
   -24.41611     0.00000     0.00000     0.00000     0.00000
   -24.40111     0.00000     0.00000     0.00000     0.00000
   -24.38511     0.00000     0.00000     0.00000     0.00000
   -24.37011     0.00000     0.00000     0.00000     0.00000
   -24.35411     0.00000     0.00000     0.00000     0.00000
   -24.33911     0.00000     0.00000     0.00000     0.00000
   -24.32411     0.00000     0.00000     0.00000     0.00000
   -24.30811     0.00000     0.00000     0.00000     0.00000
   -24.29311     0.00000     0.00000     0.00000     0.00000
   -24.27711     0.00000     0.00000     0.00000     0.00000
   -24.26211     0.00000     0.00000     0.00000     0.00000
   -24.24611     0.00000     0.00000     0.00000     0.00000
   -24.23111     0.00000     0.00000     0.00000     0.00000
   -24.21611     0.00000     0.00000     0.00000     0.00000
   -24.20011     0.00000     0.00000     0.00000     0.00000
   -24.18511     0.00000     0.00000     0.00000     0.00000
   -24.16911     0.00000     0.00000     0.00000     0.00000
   -24.15411     0.00000     0.00000     0.00000     0.00000
   -24.13911     0.00000     0.00000     0.00000     0.00000
   -24.12311     0.00000     0.00000     0.00000     0.00000
   -24.10811     0.00000     0.00000     0.00000     0.00000
   -24.09211     0.00000     0.00000     0.00000     0.00000
   -24.07711     0.00000     0.00000     0.00000     0.00000
   -24.06211     0.00000     0.00000     0.00000     0.00000
   -24.04611     0.00000     0.00000     0.00000     0.00000
   -24.03111     0.00000     0.00000     0.00000     0.00000
   -24.01511     0.00000     0.00000     0.00000     0.00000
   -24.00011     0.00000     0.00000     0.00000     0.00000
   -23.98511     0.00000     0.00000     0.00000     0.00000
   -23.96911     0.00000     0.00000     0.00000     0.00000
   -23.95411     0.00000     0.00000     0.00000     0.00000
   -23.93811     0.00000     0.00000     0.00000     0.00000
   -23.92311     0.00000     0.00000     0.00000     0.00000
   -23.90811     0.00000     0.00000     0.00000     0.00000
   -23.89211     0.00000     0.00000     0.00000     0.00000
   -23.87711     0.00000     0.00000     0.00000     0.00000
   -23.86111     0.00000     0.00000     0.00000     0.00000
   -23.84611     0.00000     0.00000     0.00000     0.00000
   -23.83011     0.00000     0.00000     0.00000     0.00000
   -23.81511     0.00000     0.00000     0.00000     0.00000
   -23.80011     0.00000     0.00000     0.00000     0.00000
   -23.78411     0.00000     0.00000     0.00000     0.00000
   -23.76911     0.00000     0.00000     0.00000     0.00000
   -23.75311     0.00000     0.00000     0.00000     0.00000
   -23.73811     0.00000     0.00000     0.00000     0.00000
   -23.72311     0.00000     0.00000     0.00000     0.00000
   -23.70711     0.00000     0.00000     0.00000     0.00000
   -23.69211     0.00000     0.00000     0.00000     0.00000
   -23.67611     0.00000     0.00000     0.00000     0.00000
   -23.66111     0.00000     0.00000     0.00000     0.00000
   -23.64611     0.00000     0.00000     0.00000     0.00000
   -23.63011     0.00000     0.00000     0.00000     0.00000
   -23.61511     0.00000     0.00000     0.00000     0.00000
   -23.59911     0.00000     0.00000     0.00000     0.00000
   -23.58411     0.00000     0.00000     0.00000     0.00000
   -23.56911     0.00000     0.00000     0.00000     0.00000
   -23.55311     0.00000     0.00000     0.00000     0.00000
   -23.53811     0.00000     0.00000     0.00000     0.00000
   -23.52211     0.00000     0.00000     0.00000     0.00000
   -23.50711     0.00000     0.00000     0.00000     0.00000
   -23.49211     0.00000     0.00000     0.00000     0.00000
   -23.47611     0.00000     0.00000     0.00000     0.00000
   -23.46111     0.00000     0.00000     0.00000     0.00000
   -23.44511     0.00000     0.00000     0.00000     0.00000
   -23.43011     0.00000     0.00000     0.00000     0.00000
   -23.41511     0.00000     0.00000     0.00000     0.00000
   -23.39911     0.00000     0.00000     0.00000     0.00000
   -23.38411     0.00000     0.00000     0.00000     0.00000
   -23.36811     0.00000     0.00000     0.00000     0.00000
   -23.35311     0.00000     0.00000     0.00000     0.00000
   -23.33711     0.00000     0.00000     0.00000     0.00000
   -23.32211     0.00000     0.00000     0.00000     0.00000
   -23.30711     0.00000     0.00000     0.00000     0.00000
   -23.29111     0.00000     0.00000     0.00000     0.00000
   -23.27611     0.00000     0.00000     0.00000     0.00000
   -23.26011     0.00000     0.00000     0.00000     0.00000
   -23.24511     0.00000     0.00000     0.00000     0.00000
   -23.23011     0.00000     0.00000     0.00000     0.00000
   -23.21411     0.00000     0.00000     0.00000     0.00000
   -23.19911     0.00000     0.00000     0.00000     0.00000
   -23.18311     0.00000     0.00000     0.00000     0.00000
   -23.16811     0.00000     0.00000     0.00000     0.00000
   -23.15311     0.00000     0.00000     0.00000     0.00000
   -23.13711     0.01914     0.01420     0.00222     0.03556
   -23.12211     0.00000     0.00000     0.00000     0.00000
   -23.10611     0.00000     0.00000     0.00000     0.00000
   -23.09111     0.00000     0.00000     0.00000     0.00000
   -23.07611     0.00000     0.00000     0.00000     0.00000
   -23.06011     0.00000     0.00000     0.00000     0.00000
   -23.04511     0.00000     0.00000     0.00000     0.00000
   -23.02911     0.00000     0.00000     0.00000     0.00000
   -23.01411     0.00000     0.00000     0.00000     0.00000
   -22.99911     0.00000     0.00000     0.00000     0.00000
   -22.98311     0.00000     0.00000     0.00000     0.00000
   -22.96811     0.00000     0.00000     0.00000     0.00000
   -22.95211     0.00000     0.00000     0.00000     0.00000
   -22.93711     0.00000     0.00000     0.00000     0.00000
   -22.92111     0.00000     0.00000     0.00000     0.00000
   -22.90611     0.00000     0.00000     0.00000     0.00000
   -22.89111     0.00000     0.00000     0.00000     0.00000
   -22.87511     0.00000     0.00000     0.00000     0.00000
   -22.86011     0.00000     0.00000     0.00000     0.00000
   -22.84411     0.00000     0.00000     0.00000     0.00000
   -22.82911     0.00000     0.00000     0.00000     0.00000
   -22.81411     0.00000     0.00000     0.00000     0.00000
   -22.79811     0.00000     0.00000     0.00000     0.00000
   -22.78311     0.00000     0.00000     0.00000     0.00000
   -22.76711     0.00000     0.00000     0.00000     0.00000
   -22.75211     0.00000     0.00000     0.00000     0.00000
   -22.73711     0.00000     0.00000     0.00000     0.00000
   -22.72111     0.00000     0.00000     0.00000     0.00000
   -22.70611     0.00000     0.00000     0.00000     0.00000
   -22.69011     0.00000     0.00000     0.00000     0.00000
   -22.67511     0.00000     0.00000     0.00000     0.00000
   -22.66011     0.00000     0.00000     0.00000     0.00000
   -22.64411     0.00000     0.00000     0.00000     0.00000
   -22.62911     0.00000     0.00000     0.00000     0.00000
   -22.61311     0.00000     0.00000     0.00000     0.00000
   -22.59811     0.00000     0.00000     0.00000     0.00000
   -22.58311     0.00000     0.00000     0.00000     0.00000
   -22.56711     0.00000     0.00000     0.00000     0.00000
   -22.55211     0.00000     0.00000     0.00000     0.00000
   -22.53611     0.00000     0.00000     0.00000     0.00000
   -22.52111     0.00000     0.00000     0.00000     0.00000
   -22.50611     0.00000     0.00000     0.00000     0.00000
   -22.49011     0.00000     0.00000     0.00000     0.00000
   -22.47511     0.00000     0.00000     0.00000     0.00000
   -22.45911     0.00000     0.00000     0.00000     0.00000
   -22.44411     0.00000     0.00000     0.00000     0.00000
   -22.42811     0.00000     0.00000     0.00000     0.00000
   -22.41311     0.00000     0.00000     0.00000     0.00000
   -22.39811     0.00000     0.00000     0.00000     0.00000
   -22.38211     0.00000     0.00000     0.00000     0.00000
   -22.36711     0.00000     0.00000     0.00000     0.00000
   -22.35111     0.00000     0.00000     0.00000     0.00000
   -22.33611     0.00000     0.00000     0.00000     0.00000
   -22.32111     0.00000     0.00000     0.00000     0.00000
   -22.30511     0.00000     0.00000     0.00000     0.00000
   -22.29011     0.00000     0.00000     0.00000     0.00000
   -22.27411     0.00000     0.00000     0.00000     0.00000
   -22.25911     0.00000     0.00000     0.00000     0.00000
   -22.24411     0.00000     0.00000     0.00000     0.00000
   -22.22811     0.00000     0.00000     0.00000     0.00000
   -22.21311     0.00000     0.00000     0.00000     0.00000
   -22.19711     0.00000     0.00000     0.00000     0.00000
   -22.18211     0.00000     0.00000     0.00000     0.00000
   -22.16711     0.00000     0.00000     0.00000     0.00000
   -22.15111     0.00000     0.00000     0.00000     0.00000
   -22.13611     0.00000     0.00000     0.00000     0.00000
   -22.12011     0.00000     0.00000     0.00000     0.00000
   -22.10511     0.00000     0.00000     0.00000     0.00000
   -22.09011     0.00000     0.00000     0.00000     0.00000
   -22.07411     0.00000     0.00000     0.00000     0.00000
   -22.05911     0.00000     0.00000     0.00000     0.00000
   -22.04311     0.00000     0.00000     0.00000     0.00000
   -22.02811     0.00000     0.00000     0.00000     0.00000
   -22.01211     0.00000     0.00000     0.00000     0.00000
   -21.99711     0.00000     0.00000     0.00000     0.00000
   -21.98211     0.00000     0.00000     0.00000     0.00000
   -21.96611     0.00000     0.00000     0.00000     0.00000
   -21.95111     0.00000     0.00000     0.00000     0.00000
   -21.93511     0.00000     0.00000     0.00000     0.00000
   -21.92011     0.00000     0.00000     0.00000     0.00000
   -21.90511     0.00000     0.00000     0.00000     0.00000
   -21.88911     0.00000     0.00000     0.00000     0.00000
   -21.87411     0.00000     0.00000     0.00000     0.00000
   -21.85811     0.00000     0.00000     0.00000     0.00000
   -21.84311     0.00000     0.00000     0.00000     0.00000
   -21.82811     0.00000     0.00000     0.00000     0.00000
   -21.81211     0.00000     0.00000     0.00000     0.00000
   -21.79711     0.00000     0.00000     0.00000     0.00000
   -21.78111     0.00000     0.00000     0.00000     0.00000
   -21.76611     0.00000     0.00000     0.00000     0.00000
   -21.75111     0.00000     0.00000     0.00000     0.00000
   -21.73511     0.00000     0.00000     0.00000     0.00000
   -21.72011     0.00000     0.00000     0.00000     0.00000
   -21.70411     0.00000     0.00000     0.00000     0.00000
   -21.68911     0.00000     0.00000     0.00000     0.00000
   -21.67411     0.00000     0.00000     0.00000     0.00000
   -21.65811     0.00000     0.00000     0.00000     0.00000
   -21.64311     0.00000     0.00000     0.00000     0.00000
   -21.62711     0.00000     0.00000     0.00000     0.00000
   -21.61211     0.00000     0.00000     0.00000     0.00000
   -21.59711     0.00000     0.00000     0.00000     0.00000
   -21.58111     0.00000     0.00000     0.00000     0.00000
   -21.56611     0.00000     0.00000     0.00000     0.00000
   -21.55011     0.00000     0.00000     0.00000     0.00000
   -21.53511     0.00000     0.00000     0.00000     0.00000
   -21.51911     0.00000     0.00000     0.00000     0.00000
   -21.50411     0.00000     0.00000     0.00000     0.00000
   -21.48911     0.00000     0.00000     0.00000     0.00000
   -21.47311     0.00000     0.00000     0.00000     0.00000
   -21.45811     0.00000     0.00000     0.00000     0.00000
   -21.44211     0.00000     0.00000     0.00000     0.00000
   -21.42711     0.00000     0.00000     0.00000     0.00000
   -21.41211     0.00000     0.00000     0.00000     0.00000
   -21.39611     0.00000     0.00000     0.00000     0.00000
   -21.38111     0.00000     0.00000     0.00000     0.00000
   -21.36511     0.00000     0.00000     0.00000     0.00000
   -21.35011     0.00000     0.00000     0.00000     0.00000
   -21.33511     0.00000     0.00000     0.00000     0.00000
   -21.31911     0.00000     0.00000     0.00000     0.00000
   -21.30411     0.00000     0.00000     0.00000     0.00000
   -21.28811     0.00000     0.00000     0.00000     0.00000
   -21.27311     0.00000     0.00000     0.00000     0.00000
   -21.25811     0.00000     0.00000     0.00000     0.00000
   -21.24211     0.00000     0.00000     0.00000     0.00000
   -21.22711     0.00000     0.00000     0.00000     0.00000
   -21.21111     0.00000     0.00000     0.00000     0.00000
   -21.19611     0.00000     0.00000     0.00000     0.00000
   -21.18111     0.00000     0.00000     0.00000     0.00000
   -21.16511     0.00000     0.00000     0.00000     0.00000
   -21.15011     0.00000     0.00000     0.00000     0.00000
   -21.13411     0.00000     0.00000     0.00000     0.00000
   -21.11911     0.00000     0.00000     0.00000     0.00000
   -21.10311     0.00000     0.00000     0.00000     0.00000
   -21.08811     0.00000     0.00000     0.00000     0.00000
   -21.07311     0.00000     0.00000     0.00000     0.00000
   -21.05711     0.00000     0.00000     0.00000     0.00000
   -21.04211     0.00000     0.00000     0.00000     0.00000
   -21.02611     0.00000     0.00000     0.00000     0.00000
   -21.01111     0.00000     0.00000     0.00000     0.00000
   -20.99611     0.00000     0.00000     0.00000     0.00000
   -20.98011     0.00000     0.00000     0.00000     0.00000
   -20.96511     0.00000     0.00000     0.00000     0.00000
   -20.94911     0.00000     0.00000     0.00000     0.00000
   -20.93411     0.00000     0.00000     0.00000     0.00000
   -20.91911     0.00000     0.00000     0.00000     0.00000
   -20.90311     0.00000     0.00000     0.00000     0.00000
   -20.88811     0.00000     0.00000     0.00000     0.00000
   -20.87211     0.00000     0.00000     0.00000     0.00000
   -20.85711     0.00000     0.00000     0.00000     0.00000
   -20.84211     0.00000     0.00000     0.00000     0.00000
   -20.82611     0.00000     0.00000     0.00000     0.00000
   -20.81111     0.00000     0.00000     0.00000     0.00000
   -20.79511     0.00000     0.00000     0.00000     0.00000
   -20.78011     0.00000     0.00000     0.00000     0.00000
   -20.76511     0.00000     0.00000     0.00000     0.00000
   -20.74911     0.00000     0.00000     0.00000     0.00000
   -20.73411     0.00000     0.00000     0.00000     0.00000
   -20.71811     0.00000     0.00000     0.00000     0.00000
   -20.70311     0.00000     0.00000     0.00000     0.00000
   -20.68811     0.00000     0.00000     0.00000     0.00000
   -20.67211     0.00000     0.00000     0.00000     0.00000
   -20.65711     0.00000     0.00000     0.00000     0.00000
   -20.64111     0.00000     0.00000     0.00000     0.00000
   -20.62611     0.00000     0.00000     0.00000     0.00000
   -20.61011     0.00000     0.00000     0.00000     0.00000
   -20.59511     0.00000     0.00000     0.00000     0.00000
   -20.58011     0.00000     0.00000     0.00000     0.00000
   -20.56411     0.00000     0.00000     0.00000     0.00000
   -20.54911     0.00000     0.00000     0.00000     0.00000
   -20.53311     0.00000     0.00000     0.00000     0.00000
   -20.51811     0.00000     0.00000     0.00000     0.00000
   -20.50311     0.00000     0.00000     0.00000     0.00000
   -20.48711     0.00000     0.00000     0.00000     0.00000
   -20.47211     0.00000     0.00000     0.00000     0.00000
   -20.45611     0.00000     0.00000     0.00000     0.00000
   -20.44111     0.00000     0.00000     0.00000     0.00000
   -20.42611     0.00000     0.00000     0.00000     0.00000
   -20.41011     0.00000     0.00000     0.00000     0.00000
   -20.39511     0.00000     0.00000     0.00000     0.00000
   -20.37911     0.00000     0.00000     0.00000     0.00000
   -20.36411     0.00000     0.00000     0.00000     0.00000
   -20.34911     0.00000     0.00000     0.00000     0.00000
   -20.33311     0.00000     0.00000     0.00000     0.00000
   -20.31811     0.00000     0.00000     0.00000     0.00000
   -20.30211     0.00000     0.00000     0.00000     0.00000
   -20.28711     0.00000     0.00000     0.00000     0.00000
   -20.27211     0.00000     0.00000     0.00000     0.00000
   -20.25611     0.00000     0.00000     0.00000     0.00000
   -20.24111     0.00000     0.00000     0.00000     0.00000
   -20.22511     0.00000     0.00000     0.00000     0.00000
   -20.21011     0.00000     0.00000     0.00000     0.00000
   -20.19411     0.00000     0.00000     0.00000     0.00000
   -20.17911     0.00000     0.00000     0.00000     0.00000
   -20.16411     0.00000     0.00000     0.00000     0.00000
   -20.14811     0.00000     0.00000     0.00000     0.00000
   -20.13311     0.00000     0.00000     0.00000     0.00000
   -20.11711     0.00000     0.00000     0.00000     0.00000
   -20.10211     0.00000     0.00000     0.00000     0.00000
   -20.08711     0.00000     0.00000     0.00000     0.00000
   -20.07111     0.00000     0.00000     0.00000     0.00000
   -20.05611     0.00000     0.00000     0.00000     0.00000
   -20.04011     0.00000     0.00000     0.00000     0.00000
   -20.02511     0.00000     0.00000     0.00000     0.00000
   -20.01011     0.00000     0.00000     0.00000     0.00000
   -19.99411     0.00000     0.00000     0.00000     0.00000
   -19.97911     0.00000     0.00000     0.00000     0.00000
   -19.96311     0.00000     0.00000     0.00000     0.00000
   -19.94811     0.00000     0.00000     0.00000     0.00000
   -19.93311     0.00000     0.00000     0.00000     0.00000
   -19.91711     0.00000     0.00000     0.00000     0.00000
   -19.90211     0.00000     0.00000     0.00000     0.00000
   -19.88611     0.00000     0.00000     0.00000     0.00000
   -19.87111     0.00000     0.00000     0.00000     0.00000
   -19.85611     0.00000     0.00000     0.00000     0.00000
   -19.84011     0.00000     0.00000     0.00000     0.00000
   -19.82511     0.00000     0.00000     0.00000     0.00000
   -19.80911     0.00000     0.00000     0.00000     0.00000
   -19.79411     0.00000     0.00000     0.00000     0.00000
   -19.77811     0.00000     0.00000     0.00000     0.00000
   -19.76311     0.00000     0.00000     0.00000     0.00000
   -19.74811     0.00000     0.00000     0.00000     0.00000
   -19.73211     0.00000     0.00000     0.00000     0.00000
   -19.71711     0.00000     0.00000     0.00000     0.00000
   -19.70111     0.00000     0.00000     0.00000     0.00000
   -19.68611     0.00000     0.00000     0.00000     0.00000
   -19.67111     0.00000     0.00000     0.00000     0.00000
   -19.65511     0.00000     0.00000     0.00000     0.00000
   -19.64011     0.00000     0.00000     0.00000     0.00000
   -19.62411     0.00000     0.00000     0.00000     0.00000
   -19.60911     0.00000     0.00000     0.00000     0.00000
   -19.59411     0.00000     0.00000     0.00000     0.00000
   -19.57811     0.00000     0.00000     0.00000     0.00000
   -19.56311     0.00000     0.00000     0.00000     0.00000
   -19.54711     0.00000     0.00000     0.00000     0.00000
   -19.53211     0.00000     0.00000     0.00000     0.00000
   -19.51711     0.00000     0.00000     0.00000     0.00000
   -19.50111     0.00000     0.00000     0.00000     0.00000
   -19.48611     0.00000     0.00000     0.00000     0.00000
   -19.47011     0.00000     0.00000     0.00000     0.00000
   -19.45511     0.00000     0.00000     0.00000     0.00000
   -19.44011     0.00000     0.00000     0.00000     0.00000
   -19.42411     0.00000     0.00000     0.00000     0.00000
   -19.40911     0.00000     0.00000     0.00000     0.00000
   -19.39311     0.00000     0.00000     0.00000     0.00000
   -19.37811     0.00000     0.00000     0.00000     0.00000
   -19.36311     0.00000     0.00000     0.00000     0.00000
   -19.34711     0.00000     0.00000     0.00000     0.00000
   -19.33211     0.00000     0.00000     0.00000     0.00000
   -19.31611     0.00000     0.00000     0.00000     0.00000
   -19.30111     0.00000     0.00000     0.00000     0.00000
   -19.28511     0.00000     0.00000     0.00000     0.00000
   -19.27011     0.00000     0.00000     0.00000     0.00000
   -19.25511     0.00000     0.00000     0.00000     0.00000
   -19.23911     0.00000     0.00000     0.00000     0.00000
   -19.22411     0.00000     0.00000     0.00000     0.00000
   -19.20811     0.00000     0.00000     0.00000     0.00000
   -19.19311     0.00000     0.00000     0.00000     0.00000
   -19.17811     0.00000     0.00000     0.00000     0.00000
   -19.16211     0.00000     0.00000     0.00000     0.00000
   -19.14711     0.00000     0.00000     0.00000     0.00000
   -19.13111     0.00000     0.00000     0.00000     0.00000
   -19.11611     0.00000     0.00000     0.00000     0.00000
   -19.10111     0.00000     0.00000     0.00000     0.00000
   -19.08511     0.00000     0.00000     0.00000     0.00000
   -19.07011     0.00000     0.00000     0.00000     0.00000
   -19.05411     0.00000     0.00000     0.00000     0.00000
   -19.03911     0.00000     0.00000     0.00000     0.00000
   -19.02411     0.00000     0.00000     0.00000     0.00000
   -19.00811     0.00000     0.00000     0.00000     0.00000
   -18.99311     0.00000     0.00000     0.00000     0.00000
   -18.97711     0.00000     0.00000     0.00000     0.00000
   -18.96211     0.00000     0.00000     0.00000     0.00000
   -18.94711     0.00000     0.00000     0.00000     0.00000
   -18.93111     0.00000     0.00000     0.00000     0.00000
   -18.91611     0.00000     0.00000     0.00000     0.00000
   -18.90011     0.00000     0.00000     0.00000     0.00000
   -18.88511     0.00000     0.00000     0.00000     0.00000
   -18.86911     0.00000     0.00000     0.00000     0.00000
   -18.85411     0.00000     0.00000     0.00000     0.00000
   -18.83911     0.00000     0.00000     0.00000     0.00000
   -18.82311     0.00000     0.00000     0.00000     0.00000
   -18.80811     0.00000     0.00000     0.00000     0.00000
   -18.79211     0.00000     0.00000     0.00000     0.00000
   -18.77711     0.00000     0.00000     0.00000     0.00000
   -18.76211     0.00000     0.00000     0.00000     0.00000
   -18.74611     0.00000     0.00000     0.00000     0.00000
   -18.73111     0.00000     0.00000     0.00000     0.00000
   -18.71511     0.00000     0.00000     0.00000     0.00000
   -18.70011     0.00000     0.00000     0.00000     0.00000
   -18.68511     0.00000     0.00000     0.00000     0.00000
   -18.66911     0.00000     0.00000     0.00000     0.00000
   -18.65411     0.00000     0.00000     0.00000     0.00000
   -18.63811     0.00000     0.00000     0.00000     0.00000
   -18.62311     0.00000     0.00000     0.00000     0.00000
   -18.60811     0.00000     0.00000     0.00000     0.00000
   -18.59211     0.00000     0.00000     0.00000     0.00000
   -18.57711     0.00000     0.00000     0.00000     0.00000
   -18.56111     0.00000     0.00000     0.00000     0.00000
   -18.54611     0.00000     0.00000     0.00000     0.00000
   -18.53111     0.00000     0.00000     0.00000     0.00000
   -18.51511     0.00000     0.00000     0.00000     0.00000
   -18.50011     0.00000     0.00000     0.00000     0.00000
   -18.48411     0.00000     0.00000     0.00000     0.00000
   -18.46911     0.00000     0.00000     0.00000     0.00000
   -18.45411     0.00000     0.00000     0.00000     0.00000
   -18.43811     0.00000     0.00000     0.00000     0.00000
   -18.42311     0.00000     0.00000     0.00000     0.00000
   -18.40711     0.00000     0.00000     0.00000     0.00000
   -18.39211     0.00000     0.00000     0.00000     0.00000
   -18.37611     0.00000     0.00000     0.00000     0.00000
   -18.36111     0.00000     0.00000     0.00000     0.00000
   -18.34611     0.00000     0.00000     0.00000     0.00000
   -18.33011     0.00000     0.00000     0.00000     0.00000
   -18.31511     0.00000     0.00000     0.00000     0.00000
   -18.29911     0.00000     0.00000     0.00000     0.00000
   -18.28411     0.00000     0.00000     0.00000     0.00000
   -18.26911     0.00000     0.00000     0.00000     0.00000
   -18.25311     0.00000     0.00000     0.00000     0.00000
   -18.23811     0.00000     0.00000     0.00000     0.00000
   -18.22211     0.00000     0.00000     0.00000     0.00000
   -18.20711     0.00000     0.00000     0.00000     0.00000
   -18.19211     0.00000     0.00000     0.00000     0.00000
   -18.17611     0.00000     0.00000     0.00000     0.00000
   -18.16111     0.00000     0.00000     0.00000     0.00000
   -18.14511     0.00000     0.00000     0.00000     0.00000
   -18.13011     0.00000     0.00000     0.00000     0.00000
   -18.11511     0.00000     0.00000     0.00000     0.00000
   -18.09911     0.00000     0.00000     0.00000     0.00000
   -18.08411     0.00000     0.00000     0.00000     0.00000
   -18.06811     0.00000     0.00000     0.00000     0.00000
   -18.05311     0.00000     0.00000     0.00000     0.00000
   -18.03811     0.00000     0.00000     0.00000     0.00000
   -18.02211     0.00000     0.00000     0.00000     0.00000
   -18.00711     0.00000     0.00000     0.00000     0.00000
   -17.99111     0.00000     0.00000     0.00000     0.00000
   -17.97611     0.00000     0.00000     0.00000     0.00000
   -17.96011     0.00000     0.00000     0.00000     0.00000
   -17.94511     0.00000     0.00000     0.00000     0.00000
   -17.93011     0.00000     0.00000     0.00000     0.00000
   -17.91411     0.00000     0.00000     0.00000     0.00000
   -17.89911     0.00000     0.00000     0.00000     0.00000
   -17.88311     0.00000     0.00000     0.00000     0.00000
   -17.86811     0.00000     0.00000     0.00000     0.00000
   -17.85311     0.00000     0.00000     0.00000     0.00000
   -17.83711     0.00000     0.00000     0.00000     0.00000
   -17.82211     0.00000     0.00000     0.00000     0.00000
   -17.80611     0.00000     0.00000     0.00000     0.00000
   -17.79111     0.00000     0.00000     0.00000     0.00000
   -17.77611     0.00000     0.00000     0.00000     0.00000
   -17.76011     0.00000     0.00000     0.00000     0.00000
   -17.74511     0.00000     0.00000     0.00000     0.00000
   -17.72911     0.00000     0.00000     0.00000     0.00000
   -17.71411     0.00000     0.00000     0.00000     0.00000
   -17.69911     0.00000     0.00000     0.00000     0.00000
   -17.68311     0.00000     0.00000     0.00000     0.00000
   -17.66811     0.00000     0.00000     0.00000     0.00000
   -17.65211     0.00000     0.00000     0.00000     0.00000
   -17.63711     0.00000     0.00000     0.00000     0.00000
   -17.62211     0.00000     0.00000     0.00000     0.00000
   -17.60611     0.00000     0.00000     0.00000     0.00000
   -17.59111     0.00000     0.00000     0.00000     0.00000
   -17.57511     0.00000     0.00000     0.00000     0.00000
   -17.56011     0.00000     0.00000     0.00000     0.00000
   -17.54511     0.00000     0.00000     0.00000     0.00000
   -17.52911     0.00000     0.00000     0.00000     0.00000
   -17.51411     0.00000     0.00000     0.00000     0.00000
   -17.49811     0.00000     0.00000     0.00000     0.00000
   -17.48311     0.00000     0.00000     0.00000     0.00000
   -17.46711     0.00000     0.00000     0.00000     0.00000
   -17.45211     0.00000     0.00000     0.00000     0.00000
   -17.43711     0.00000     0.00000     0.00000     0.00000
   -17.42111     0.00000     0.00000     0.00000     0.00000
   -17.40611     0.00000     0.00000     0.00000     0.00000
   -17.39011     0.00000     0.00000     0.00000     0.00000
   -17.37511     0.00000     0.00000     0.00000     0.00000
   -17.36011     0.00000     0.00000     0.00000     0.00000
   -17.34411     0.00000     0.00000     0.00000     0.00000
   -17.32911     0.00000     0.00000     0.00000     0.00000
   -17.31311     0.00000     0.00000     0.00000     0.00000
   -17.29811     0.00000     0.00000     0.00000     0.00000
   -17.28311     0.00000     0.00000     0.00000     0.00000
   -17.26711     0.00000     0.00000     0.00000     0.00000
   -17.25211     0.00000     0.00000     0.00000     0.00000
   -17.23611     0.00000     0.00000     0.00000     0.00000
   -17.22111     0.00000     0.00000     0.00000     0.00000
   -17.20611     0.00000     0.00000     0.00000     0.00000
   -17.19011     0.00000     0.00000     0.00000     0.00000
   -17.17511     0.00000     0.00000     0.00000     0.00000
   -17.15911     0.00000     0.00000     0.00000     0.00000
   -17.14411     0.00000     0.00000     0.00000     0.00000
   -17.12911     0.00000     0.00000     0.00000     0.00000
   -17.11311     0.00000     0.00000     0.00000     0.00000
   -17.09811     0.00000     0.00000     0.00000     0.00000
   -17.08211     0.00000     0.00000     0.00000     0.00000
   -17.06711     0.00000     0.00000     0.00000     0.00000
   -17.05111     0.00000     0.00000     0.00000     0.00000
   -17.03611     0.00000     0.00000     0.00000     0.00000
   -17.02111     0.00000     0.00000     0.00000     0.00000
   -17.00511     0.00000     0.00000     0.00000     0.00000
   -16.99011     0.00000     0.00000     0.00000     0.00000
   -16.97411     0.00000     0.00000     0.00000     0.00000
   -16.95911     0.00000     0.00000     0.00000     0.00000
   -16.94411     0.00000     0.00000     0.00000     0.00000
   -16.92811     0.00000     0.00000     0.00000     0.00000
   -16.91311     0.00000     0.00000     0.00000     0.00000
   -16.89711     0.00000     0.00000     0.00000     0.00000
   -16.88211     0.00000     0.00000     0.00000     0.00000
   -16.86711     0.00000     0.00000     0.00000     0.00000
   -16.85111     0.00000     0.00000     0.00000     0.00000
   -16.83611     0.00000     0.00000     0.00000     0.00000
   -16.82011     0.00000     0.00000     0.00000     0.00000
   -16.80511     0.00000     0.00000     0.00000     0.00000
   -16.79011     0.00000     0.00000     0.00000     0.00000
   -16.77411     0.00000     0.00000     0.00000     0.00000
   -16.75911     0.00000     0.00000     0.00000     0.00000
   -16.74311     0.00000     0.00000     0.00000     0.00000
   -16.72811     0.00000     0.00000     0.00000     0.00000
   -16.71311     0.00000     0.00000     0.00000     0.00000
   -16.69711     0.00000     0.00000     0.00000     0.00000
   -16.68211     0.00000     0.00000     0.00000     0.00000
   -16.66611     0.00000     0.00000     0.00000     0.00000
   -16.65111     0.00000     0.00000     0.00000     0.00000
   -16.63611     0.00000     0.00000     0.00000     0.00000
   -16.62011     0.00000     0.00000     0.00000     0.00000
   -16.60511     0.00000     0.00000     0.00000     0.00000
   -16.58911     0.00000     0.00000     0.00000     0.00000
   -16.57411     0.00000     0.00000     0.00000     0.00000
   -16.55811     0.00000     0.00000     0.00000     0.00000
   -16.54311     0.00000     0.00000     0.00000     0.00000
   -16.52811     0.00000     0.00000     0.00000     0.00000
   -16.51211     0.00000     0.00000     0.00000     0.00000
   -16.49711     0.00000     0.00000     0.00000     0.00000
   -16.48111     0.00000     0.00000     0.00000     0.00000
   -16.46611     0.00000     0.00000     0.00000     0.00000
   -16.45111     0.00000     0.00000     0.00000     0.00000
   -16.43511     0.00000     0.00000     0.00000     0.00000
   -16.42011     0.00000     0.00000     0.00000     0.00000
   -16.40411     0.00000     0.00000     0.00000     0.00000
   -16.38911     0.00000     0.00000     0.00000     0.00000
   -16.37411     0.00000     0.00000     0.00000     0.00000
   -16.35811     0.00000     0.00000     0.00000     0.00000
   -16.34311     0.00000     0.00000     0.00000     0.00000
   -16.32711     0.00000     0.00000     0.00000     0.00000
   -16.31211     0.00000     0.00000     0.00000     0.00000
   -16.29711     0.00000     0.00000     0.00000     0.00000
   -16.28111     0.00000     0.00000     0.00000     0.00000
   -16.26611     0.00000     0.00000     0.00000     0.00000
   -16.25011     0.00000     0.00000     0.00000     0.00000
   -16.23511     0.00000     0.00000     0.00000     0.00000
   -16.22011     0.00000     0.00000     0.00000     0.00000
   -16.20411     0.08982     0.00002     0.00004     0.08988
   -16.18911     6.10437     0.00172     0.00248     6.10857
   -16.17311     4.86692     0.00154     0.00189     4.87036
   -16.15811     5.95058     0.00198     0.00226     5.95482
   -16.14211     5.99821     0.00220     0.00217     6.00258
   -16.12711     6.53164     0.00250     0.00228     6.53642
   -16.11211     7.22229     0.00287     0.00246     7.22762
   -16.09611    10.41729     0.00460     0.00339    10.42529
   -16.08111     8.27208     0.00317     0.00259     8.27784
   -16.06511     7.80570     0.00256     0.00234     7.81060
   -16.05011     7.49915     0.00203     0.00216     7.50334
   -16.03511     7.87028     0.00170     0.00219     7.87417
   -16.01911    13.40591     0.00204     0.00354    13.41149
   -16.00411     0.00000     0.00000     0.00000     0.00000
   -15.98811     0.00000     0.00000     0.00000     0.00000
   -15.97311     0.00000     0.00000     0.00000     0.00000
   -15.95811     0.00000     0.00000     0.00000     0.00000
   -15.94211     0.00000     0.00000     0.00000     0.00000
   -15.92711     0.50144     0.00023     0.00011     0.50178
   -15.91111     4.25987     0.00197     0.00086     4.26270
   -15.89611     4.46070     0.00183     0.00087     4.46340
   -15.88111     5.05340     0.00173     0.00094     5.05607
   -15.86511     6.26790     0.00189     0.00113     6.27092
   -15.85011    12.01240     0.00224     0.00202    12.01665
   -15.83411    24.96120     0.00250     0.00381    24.96751
   -15.81911    18.54400     0.00183     0.00292    18.54875
   -15.80411    23.05700     0.00188     0.00380    23.06268
   -15.78811    22.86500     0.00200     0.00363    22.87063
   -15.77311    25.93700     0.00231     0.00380    25.94311
   -15.75711    52.34700     0.00736     0.00765    52.36201
   -15.74211    21.31850     0.00131     0.00282    21.32263
   -15.72711    29.22300     0.00250     0.00378    29.22927
   -15.71111    30.43100     0.00217     0.00366    30.43683
   -15.69611    20.16200     0.00098     0.00221    20.16519
   -15.68011     2.48019     0.00010     0.00026     2.48054
   -15.66511     8.56773     0.00022     0.00108     8.56903
   -15.64911    19.13375     0.00099     0.00224    19.13698
   -15.63411    15.40270     0.00101     0.00166    15.40537
   -15.61911    19.89920     0.00150     0.00192    19.90262
   -15.60311    30.36400     0.00230     0.00272    30.36902
   -15.58811     1.72500     0.00007     0.00014     1.72522
   -15.57211     0.00000     0.00000     0.00000     0.00000
   -15.55711     0.00000     0.00000     0.00000     0.00000
   -15.54211     0.00000     0.00000     0.00000     0.00000
   -15.52611     0.00000     0.00000     0.00000     0.00000
   -15.51111     0.00000     0.00000     0.00000     0.00000
   -15.49511     0.00000     0.00000     0.00000     0.00000
   -15.48011     0.00000     0.00000     0.00000     0.00000
   -15.46511     0.00000     0.00000     0.00000     0.00000
   -15.44911     0.00000     0.00000     0.00000     0.00000
   -15.43411     0.00000     0.00000     0.00000     0.00000
   -15.41811     0.00000     0.00000     0.00000     0.00000
   -15.40311     0.00000     0.00000     0.00000     0.00000
   -15.38811     0.00000     0.00000     0.00000     0.00000
   -15.37211     0.00000     0.00000     0.00000     0.00000
   -15.35711     0.00000     0.00000     0.00000     0.00000
   -15.34111     0.00000     0.00000     0.00000     0.00000
   -15.32611     0.00000     0.00000     0.00000     0.00000
   -15.31111     0.00000     0.00000     0.00000     0.00000
   -15.29511     0.00000     0.00000     0.00000     0.00000
   -15.28011     0.00000     0.00000     0.00000     0.00000
   -15.26411     0.00000     0.00000     0.00000     0.00000
   -15.24911     0.00000     0.00000     0.00000     0.00000
   -15.23311     0.00000     0.00000     0.00000     0.00000
   -15.21811     0.00000     0.00000     0.00000     0.00000
   -15.20311     0.00000     0.00000     0.00000     0.00000
   -15.18711     0.00000     0.00000     0.00000     0.00000
   -15.17211     0.00000     0.00000     0.00000     0.00000
   -15.15611     0.00000     0.00000     0.00000     0.00000
   -15.14111     0.00000     0.00000     0.00000     0.00000
   -15.12611     0.00000     0.00000     0.00000     0.00000
   -15.11011     0.00000     0.00000     0.00000     0.00000
   -15.09511     0.00000     0.00000     0.00000     0.00000
   -15.07911     0.00000     0.00000     0.00000     0.00000
   -15.06411     0.00000     0.00000     0.00000     0.00000
   -15.04911     0.00000     0.00000     0.00000     0.00000
   -15.03311     0.00000     0.00000     0.00000     0.00000
   -15.01811     0.00000     0.00000     0.00000     0.00000
   -15.00211     0.00000     0.00000     0.00000     0.00000
   -14.98711     0.00000     0.00000     0.00000     0.00000
   -14.97211     0.00000     0.00000     0.00000     0.00000
   -14.95611     0.00000     0.00000     0.00000     0.00000
   -14.94111     0.00000     0.00000     0.00000     0.00000
   -14.92511     0.00000     0.00000     0.00000     0.00000
   -14.91011     0.00000     0.00000     0.00000     0.00000
   -14.89511     0.00000     0.00000     0.00000     0.00000
   -14.87911     0.00000     0.00000     0.00000     0.00000
   -14.86411     0.00000     0.00000     0.00000     0.00000
   -14.84811     0.00000     0.00000     0.00000     0.00000
   -14.83311     0.00000     0.00000     0.00000     0.00000
   -14.81811     0.00000     0.00000     0.00000     0.00000
   -14.80211     0.00000     0.00000     0.00000     0.00000
   -14.78711     0.00000     0.00000     0.00000     0.00000
   -14.77111     0.00000     0.00000     0.00000     0.00000
   -14.75611     0.00000     0.00000     0.00000     0.00000
   -14.74011     0.00000     0.00000     0.00000     0.00000
   -14.72511     0.00000     0.00000     0.00000     0.00000
   -14.71011     0.00000     0.00000     0.00000     0.00000
   -14.69411     0.00000     0.00000     0.00000     0.00000
   -14.67911     0.00000     0.00000     0.00000     0.00000
   -14.66311     0.00000     0.00000     0.00000     0.00000
   -14.64811     0.00000     0.00000     0.00000     0.00000
   -14.63311     0.00000     0.00000     0.00000     0.00000
   -14.61711     0.00000     0.00000     0.00000     0.00000
   -14.60211     0.00000     0.00000     0.00000     0.00000
   -14.58611     0.00000     0.00000     0.00000     0.00000
   -14.57111     0.00000     0.00000     0.00000     0.00000
   -14.55611     0.00000     0.00000     0.00000     0.00000
   -14.54011     0.00000     0.00000     0.00000     0.00000
   -14.52511     0.00000     0.00000     0.00000     0.00000
   -14.50911     0.00000     0.00000     0.00000     0.00000
   -14.49411     0.00000     0.00000     0.00000     0.00000
   -14.47911     0.00000     0.00000     0.00000     0.00000
   -14.46311     0.00000     0.00000     0.00000     0.00000
   -14.44811     0.00000     0.00000     0.00000     0.00000
   -14.43211     0.00000     0.00000     0.00000     0.00000
   -14.41711     0.00000     0.00000     0.00000     0.00000
   -14.40211     0.00000     0.00000     0.00000     0.00000
   -14.38611     0.00000     0.00000     0.00000     0.00000
   -14.37111     0.00000     0.00000     0.00000     0.00000
   -14.35511     0.00000     0.00000     0.00000     0.00000
   -14.34011     0.00000     0.00000     0.00000     0.00000
   -14.32411     0.00000     0.00000     0.00000     0.00000
   -14.30911     0.00000     0.00000     0.00000     0.00000
   -14.29411     0.00000     0.00000     0.00000     0.00000
   -14.27811     0.00000     0.00000     0.00000     0.00000
   -14.26311     0.00000     0.00000     0.00000     0.00000
   -14.24711     0.00000     0.00000     0.00000     0.00000
   -14.23211     0.00000     0.00000     0.00000     0.00000
   -14.21711     0.00000     0.00000     0.00000     0.00000
   -14.20111     0.00000     0.00000     0.00000     0.00000
   -14.18611     0.00000     0.00000     0.00000     0.00000
   -14.17011     0.00000     0.00000     0.00000     0.00000
   -14.15511     0.00000     0.00000     0.00000     0.00000
   -14.14011     0.00000     0.00000     0.00000     0.00000
   -14.12411     0.00000     0.00000     0.00000     0.00000
   -14.10911     0.00000     0.00000     0.00000     0.00000
   -14.09311     0.00000     0.00000     0.00000     0.00000
   -14.07811     0.00000     0.00000     0.00000     0.00000
   -14.06311     0.00000     0.00000     0.00000     0.00000
   -14.04711     0.00000     0.00000     0.00000     0.00000
   -14.03211     0.00000     0.00000     0.00000     0.00000
   -14.01611     0.00000     0.00000     0.00000     0.00000
   -14.00111     0.00000     0.00000     0.00000     0.00000
   -13.98611     0.00000     0.00000     0.00000     0.00000
   -13.97011     0.00000     0.00000     0.00000     0.00000
   -13.95511     0.00000     0.00000     0.00000     0.00000
   -13.93911     0.00000     0.00000     0.00000     0.00000
   -13.92411     0.00000     0.00000     0.00000     0.00000
   -13.90911     0.00000     0.00000     0.00000     0.00000
   -13.89311     0.00000     0.00000     0.00000     0.00000
   -13.87811     0.00000     0.00000     0.00000     0.00000
   -13.86211     0.00000     0.00000     0.00000     0.00000
   -13.84711     0.00000     0.00000     0.00000     0.00000
   -13.83111     0.00000     0.00000     0.00000     0.00000
   -13.81611     0.00000     0.00000     0.00000     0.00000
   -13.80111     0.00000     0.00000     0.00000     0.00000
   -13.78511     0.00000     0.00000     0.00000     0.00000
   -13.77011     0.00000     0.00000     0.00000     0.00000
   -13.75411     0.00000     0.00000     0.00000     0.00000
   -13.73911     0.00000     0.00000     0.00000     0.00000
   -13.72411     0.00000     0.00000     0.00000     0.00000
   -13.70811     0.00000     0.00000     0.00000     0.00000
   -13.69311     0.00000     0.00000     0.00000     0.00000
   -13.67711     0.00000     0.00000     0.00000     0.00000
   -13.66211     0.00000     0.00000     0.00000     0.00000
   -13.64711     0.00000     0.00000     0.00000     0.00000
   -13.63111     0.00000     0.00000     0.00000     0.00000
   -13.61611     0.00000     0.00000     0.00000     0.00000
   -13.60011     0.00000     0.00000     0.00000     0.00000
   -13.58511     0.00000     0.00000     0.00000     0.00000
   -13.57011     0.00000     0.00000     0.00000     0.00000
   -13.55411     0.00000     0.00000     0.00000     0.00000
   -13.53911     0.00000     0.00000     0.00000     0.00000
   -13.52311     0.00000     0.00000     0.00000     0.00000
   -13.50811     0.00000     0.00000     0.00000     0.00000
   -13.49311     0.00000     0.00000     0.00000     0.00000
   -13.47711     0.00000     0.00000     0.00000     0.00000
   -13.46211     0.00000     0.00000     0.00000     0.00000
   -13.44611     0.00000     0.00000     0.00000     0.00000
   -13.43111     0.00000     0.00000     0.00000     0.00000
   -13.41511     0.00000     0.00000     0.00000     0.00000
   -13.40011     0.00000     0.00000     0.00000     0.00000
   -13.38511     0.00000     0.00000     0.00000     0.00000
   -13.36911     0.00000     0.00000     0.00000     0.00000
   -13.35411     0.00000     0.00000     0.00000     0.00000
   -13.33811     0.00000     0.00000     0.00000     0.00000
   -13.32311     0.00000     0.00000     0.00000     0.00000
   -13.30811     0.00000     0.00000     0.00000     0.00000
   -13.29211     0.00000     0.00000     0.00000     0.00000
   -13.27711     0.00000     0.00000     0.00000     0.00000
   -13.26111     0.00000     0.00000     0.00000     0.00000
   -13.24611     0.00000     0.00000     0.00000     0.00000
   -13.23111     0.00000     0.00000     0.00000     0.00000
   -13.21511     0.00000     0.00000     0.00000     0.00000
   -13.20011     0.00000     0.00000     0.00000     0.00000
   -13.18411     0.00000     0.00000     0.00000     0.00000
   -13.16911     0.00000     0.00000     0.00000     0.00000
   -13.15411     0.00000     0.00000     0.00000     0.00000
   -13.13811     0.00000     0.00000     0.00000     0.00000
   -13.12311     0.00000     0.00000     0.00000     0.00000
   -13.10711     0.00000     0.00000     0.00000     0.00000
   -13.09211     0.00000     0.00000     0.00000     0.00000
   -13.07711     0.00000     0.00000     0.00000     0.00000
   -13.06111     0.00000     0.00000     0.00000     0.00000
   -13.04611     0.00000     0.00000     0.00000     0.00000
   -13.03011     0.00000     0.00000     0.00000     0.00000
   -13.01511     0.00000     0.00000     0.00000     0.00000
   -13.00011     0.00000     0.00000     0.00000     0.00000
   -12.98411     0.00000     0.00000     0.00000     0.00000
   -12.96911     0.00000     0.00000     0.00000     0.00000
   -12.95311     0.00000     0.00000     0.00000     0.00000
   -12.93811     0.00000     0.00000     0.00000     0.00000
   -12.92211     0.00000     0.00000     0.00000     0.00000
   -12.90711     0.00000     0.00000     0.00000     0.00000
   -12.89211     0.00000     0.00000     0.00000     0.00000
   -12.87611     0.00000     0.00000     0.00000     0.00000
   -12.86111     0.00000     0.00000     0.00000     0.00000
   -12.84511     0.00000     0.00000     0.00000     0.00000
   -12.83011     0.00000     0.00000     0.00000     0.00000
   -12.81511     0.00000     0.00000     0.00000     0.00000
   -12.79911     0.00000     0.00000     0.00000     0.00000
   -12.78411     0.00000     0.00000     0.00000     0.00000
   -12.76811     0.00000     0.00000     0.00000     0.00000
   -12.75311     0.00000     0.00000     0.00000     0.00000
   -12.73811     0.00000     0.00000     0.00000     0.00000
   -12.72211     0.00000     0.00000     0.00000     0.00000
   -12.70711     0.00000     0.00000     0.00000     0.00000
   -12.69111     0.00000     0.00000     0.00000     0.00000
   -12.67611     0.00000     0.00000     0.00000     0.00000
   -12.66111     0.00000     0.00000     0.00000     0.00000
   -12.64511     0.00000     0.00000     0.00000     0.00000
   -12.63011     0.00000     0.00000     0.00000     0.00000
   -12.61411     0.00000     0.00000     0.00000     0.00000
   -12.59911     0.00000     0.00000     0.00000     0.00000
   -12.58411     0.00000     0.00000     0.00000     0.00000
   -12.56811     0.00000     0.00000     0.00000     0.00000
   -12.55311     0.00000     0.00000     0.00000     0.00000
   -12.53711     0.00000     0.00000     0.00000     0.00000
   -12.52211     0.00000     0.00000     0.00000     0.00000
   -12.50611     0.00000     0.00000     0.00000     0.00000
   -12.49111     0.00000     0.00000     0.00000     0.00000
   -12.47611     0.00000     0.00000     0.00000     0.00000
   -12.46011     0.00000     0.00000     0.00000     0.00000
   -12.44511     0.00000     0.00000     0.00000     0.00000
   -12.42911     0.00000     0.00000     0.00000     0.00000
   -12.41411     0.00000     0.00000     0.00000     0.00000
   -12.39911     0.00000     0.00000     0.00000     0.00000
   -12.38311     0.00000     0.00000     0.00000     0.00000
   -12.36811     0.00000     0.00000     0.00000     0.00000
   -12.35211     0.00000     0.00000     0.00000     0.00000
   -12.33711     0.00000     0.00000     0.00000     0.00000
   -12.32211     0.00000     0.00000     0.00000     0.00000
   -12.30611     0.00000     0.00000     0.00000     0.00000
   -12.29111     0.00000     0.00000     0.00000     0.00000
   -12.27511     0.00000     0.00000     0.00000     0.00000
   -12.26011     0.00000     0.00000     0.00000     0.00000
   -12.24511     0.00000     0.00000     0.00000     0.00000
   -12.22911     0.00000     0.00000     0.00000     0.00000
   -12.21411     0.00000     0.00000     0.00000     0.00000
   -12.19811     0.00000     0.00000     0.00000     0.00000
   -12.18311     0.00000     0.00000     0.00000     0.00000
   -12.16811     0.00000     0.00000     0.00000     0.00000
   -12.15211     0.00000     0.00000     0.00000     0.00000
   -12.13711     0.00000     0.00000     0.00000     0.00000
   -12.12111     0.00000     0.00000     0.00000     0.00000
   -12.10611     0.00000     0.00000     0.00000     0.00000
   -12.09111     0.00000     0.00000     0.00000     0.00000
   -12.07511     0.00000     0.00000     0.00000     0.00000
   -12.06011     0.00000     0.00000     0.00000     0.00000
   -12.04411     0.00000     0.00000     0.00000     0.00000
   -12.02911     0.00000     0.00000     0.00000     0.00000
   -12.01311     0.00000     0.00000     0.00000     0.00000
   -11.99811     0.00000     0.00000     0.00000     0.00000
   -11.98311     0.00000     0.00000     0.00000     0.00000
   -11.96711     0.00000     0.00000     0.00000     0.00000
   -11.95211     0.00000     0.00000     0.00000     0.00000
   -11.93611     0.00000     0.00000     0.00000     0.00000
   -11.92111     0.00000     0.00000     0.00000     0.00000
   -11.90611     0.00000     0.00000     0.00000     0.00000
   -11.89011     0.00000     0.00000     0.00000     0.00000
   -11.87511     0.00000     0.00000     0.00000     0.00000
   -11.85911     0.00000     0.00000     0.00000     0.00000
   -11.84411     0.00000     0.00000     0.00000     0.00000
   -11.82911     0.00000     0.00000     0.00000     0.00000
   -11.81311     0.00000     0.00000     0.00000     0.00000
   -11.79811     0.00000     0.00000     0.00000     0.00000
   -11.78211     0.00000     0.00000     0.00000     0.00000
   -11.76711     0.00000     0.00000     0.00000     0.00000
   -11.75211     0.00000     0.00000     0.00000     0.00000
   -11.73611     0.00000     0.00000     0.00000     0.00000
   -11.72111     0.00000     0.00000     0.00000     0.00000
   -11.70511     0.00000     0.00000     0.00000     0.00000
   -11.69011     0.00000     0.00000     0.00000     0.00000
   -11.67511     0.00000     0.00000     0.00000     0.00000
   -11.65911     0.00000     0.00000     0.00000     0.00000
   -11.64411     0.00000     0.00000     0.00000     0.00000
   -11.62811     0.00000     0.00000     0.00000     0.00000
   -11.61311     0.00000     0.00000     0.00000     0.00000
   -11.59711     0.00000     0.00000     0.00000     0.00000
   -11.58211     0.00000     0.00000     0.00000     0.00000
   -11.56711     0.00000     0.00000     0.00000     0.00000
   -11.55111     0.00000     0.00000     0.00000     0.00000
   -11.53611     0.00000     0.00000     0.00000     0.00000
   -11.52011     0.00000     0.00000     0.00000     0.00000
   -11.50511     0.00000     0.00000     0.00000     0.00000
   -11.49011     0.00000     0.00000     0.00000     0.00000
   -11.47411     0.00000     0.00000     0.00000     0.00000
   -11.45911     0.00000     0.00000     0.00000     0.00000
   -11.44311     0.00000     0.00000     0.00000     0.00000
   -11.42811     0.00000     0.00000     0.00000     0.00000
   -11.41311     0.00000     0.00000     0.00000     0.00000
   -11.39711     0.00000     0.00000     0.00000     0.00000
   -11.38211     0.00000     0.00000     0.00000     0.00000
   -11.36611     0.00000     0.00000     0.00000     0.00000
   -11.35111     0.00000     0.00000     0.00000     0.00000
   -11.33611     0.00000     0.00000     0.00000     0.00000
   -11.32011     0.00000     0.00000     0.00000     0.00000
   -11.30511     0.00000     0.00000     0.00000     0.00000
   -11.28911     0.00000     0.00000     0.00000     0.00000
   -11.27411     0.00000     0.00000     0.00000     0.00000
   -11.25911     0.00000     0.00000     0.00000     0.00000
   -11.24311     0.00000     0.00000     0.00000     0.00000
   -11.22811     0.00000     0.00000     0.00000     0.00000
   -11.21211     0.00000     0.00000     0.00000     0.00000
   -11.19711     0.00000     0.00000     0.00000     0.00000
   -11.18211     0.00000     0.00000     0.00000     0.00000
   -11.16611     0.00000     0.00000     0.00000     0.00000
   -11.15111     0.00000     0.00000     0.00000     0.00000
   -11.13511     0.00000     0.00000     0.00000     0.00000
   -11.12011     0.00000     0.00000     0.00000     0.00000
   -11.10411     0.00000     0.00000     0.00000     0.00000
   -11.08911     0.00000     0.00000     0.00000     0.00000
   -11.07411     0.00000     0.00000     0.00000     0.00000
   -11.05811     0.00000     0.00000     0.00000     0.00000
   -11.04311     0.00000     0.00000     0.00000     0.00000
   -11.02711     0.00000     0.00000     0.00000     0.00000
   -11.01211     0.00000     0.00000     0.00000     0.00000
   -10.99711     0.00000     0.00000     0.00000     0.00000
   -10.98111     0.00000     0.00000     0.00000     0.00000
   -10.96611     0.00000     0.00000     0.00000     0.00000
   -10.95011     0.00000     0.00000     0.00000     0.00000
   -10.93511     0.00000     0.00000     0.00000     0.00000
   -10.92011     0.00000     0.00000     0.00000     0.00000
   -10.90411     0.00000     0.00000     0.00000     0.00000
   -10.88911     0.00000     0.00000     0.00000     0.00000
   -10.87311     0.00000     0.00000     0.00000     0.00000
   -10.85811     0.00000     0.00000     0.00000     0.00000
   -10.84311     0.00000     0.00000     0.00000     0.00000
   -10.82711     0.00000     0.00000     0.00000     0.00000
   -10.81211     0.00000     0.00000     0.00000     0.00000
   -10.79611     0.00000     0.00000     0.00000     0.00000
   -10.78111     0.00000     0.00000     0.00000     0.00000
   -10.76611     0.00000     0.00000     0.00000     0.00000
   -10.75011     0.00000     0.00000     0.00000     0.00000
   -10.73511     0.00000     0.00000     0.00000     0.00000
   -10.71911     0.00000     0.00000     0.00000     0.00000
   -10.70411     0.00000     0.00000     0.00000     0.00000
   -10.68811     0.00000     0.00000     0.00000     0.00000
   -10.67311     0.00000     0.00000     0.00000     0.00000
   -10.65811     0.00000     0.00000     0.00000     0.00000
   -10.64211     0.00000     0.00000     0.00000     0.00000
   -10.62711     0.00000     0.00000     0.00000     0.00000
   -10.61111     0.00000     0.00000     0.00000     0.00000
   -10.59611     0.00000     0.00000     0.00000     0.00000
   -10.58111     0.00000     0.00000     0.00000     0.00000
   -10.56511     0.00000     0.00000     0.00000     0.00000
   -10.55011     0.00000     0.00000     0.00000     0.00000
   -10.53411     0.00000     0.00000     0.00000     0.00000
   -10.51911     0.00000     0.00000     0.00000     0.00000
   -10.50411     0.00000     0.00000     0.00000     0.00000
   -10.48811     0.00000     0.00000     0.00000     0.00000
   -10.47311     0.00000     0.00000     0.00000     0.00000
   -10.45711     0.00000     0.00000     0.00000     0.00000
   -10.44211     0.00000     0.00000     0.00000     0.00000
   -10.42711     0.00000     0.00000     0.00000     0.00000
   -10.41111     0.00000     0.00000     0.00000     0.00000
   -10.39611     0.00000     0.00000     0.00000     0.00000
   -10.38011     0.00000     0.00000     0.00000     0.00000
   -10.36511     0.00000     0.00000     0.00000     0.00000
   -10.35011     0.00000     0.00000     0.00000     0.00000
   -10.33411     0.00000     0.00000     0.00000     0.00000
   -10.31911     0.00000     0.00000     0.00000     0.00000
   -10.30311     0.00000     0.00000     0.00000     0.00000
   -10.28811     0.00000     0.00000     0.00000     0.00000
   -10.27311     0.00000     0.00000     0.00000     0.00000
   -10.25711     0.00000     0.00000     0.00000     0.00000
   -10.24211     0.00072     0.00646     0.00003     0.00721
   -10.22611     0.00527     0.04501     0.00020     0.05048
   -10.21111     0.01153     0.08936     0.00044     0.10133
   -10.19511     0.01808     0.13157     0.00070     0.15034
   -10.18011     0.02138     0.14835     0.00083     0.17056
   -10.16511     0.02253     0.14604     0.00089     0.16946
   -10.14911     0.02273     0.14001     0.00091     0.16365
   -10.13411     0.02318     0.13658     0.00094     0.16071
   -10.11811     0.02522     0.14406     0.00103     0.17032
   -10.10311     0.02691     0.14932     0.00111     0.17734
   -10.08811     0.02818     0.15196     0.00117     0.18131
   -10.07211     0.02909     0.15274     0.00121     0.18304
   -10.05711     0.02977     0.15224     0.00124     0.18325
   -10.04111     0.03073     0.15315     0.00128     0.18516
   -10.02611     0.03222     0.15636     0.00135     0.18993
   -10.01111     0.03627     0.16896     0.00152     0.20675
    -9.99511     0.04125     0.18450     0.00173     0.22748
    -9.98011     0.04505     0.19449     0.00189     0.24143
    -9.96411     0.04396     0.18582     0.00184     0.23163
    -9.94911     0.04710     0.24556     0.00200     0.29466
    -9.93411     0.33637     0.38497     0.00770     0.72904
    -9.91811     0.12607     0.17490     0.00953     0.31050
    -9.90311     0.17298     0.36019     0.01072     0.54389
    -9.88711     0.06615     0.19920     0.00321     0.26856
    -9.87211     0.06802     0.20046     0.00331     0.27178
    -9.85711     0.06875     0.19825     0.00336     0.27036
    -9.84111     0.07006     0.19750     0.00344     0.27100
    -9.82611     0.07421     0.20455     0.00367     0.28243
    -9.81011     0.08131     0.21888     0.00403     0.30423
    -9.79511     0.08789     0.23179     0.00438     0.32406
    -9.77911     0.09347     0.24227     0.00467     0.34040
    -9.76411     0.09821     0.25050     0.00492     0.35363
    -9.74911     0.09424     0.23723     0.00475     0.33622
    -9.73311     0.08829     0.22017     0.00448     0.31295
    -9.71811     0.08271     0.20469     0.00423     0.29163
    -9.70211     0.08376     0.20450     0.00431     0.29258
    -9.68711     0.08545     0.20595     0.00443     0.29583
    -9.67211     0.08765     0.20859     0.00457     0.30081
    -9.65611     0.08994     0.21063     0.00473     0.30530
    -9.64111     0.09125     0.20976     0.00484     0.30585
    -9.62511     0.09156     0.20598     0.00490     0.30243
    -9.61011     0.09133     0.20044     0.00493     0.29670
    -9.59511     0.09032     0.19250     0.00492     0.28774
    -9.57911     0.08885     0.18427     0.00487     0.27799
    -9.56411     0.08707     0.17611     0.00481     0.26800
    -9.54811     0.08490     0.16776     0.00472     0.25738
    -9.53311     0.08247     0.15983     0.00462     0.24692
    -9.51811     0.07990     0.15232     0.00450     0.23671
    -9.50211     0.07691     0.14428     0.00436     0.22555
    -9.48711     0.07385     0.13582     0.00422     0.21389
    -9.47111     0.07124     0.12813     0.00410     0.20348
    -9.45611     0.06912     0.12120     0.00401     0.19433
    -9.44111     0.06744     0.11503     0.00395     0.18642
    -9.42511     0.06617     0.10955     0.00391     0.17963
    -9.41011     0.06487     0.10430     0.00387     0.17305
    -9.39411     0.06347     0.09931     0.00382     0.16659
    -9.37911     0.06197     0.09461     0.00376     0.16034
    -9.36411     0.06041     0.09028     0.00369     0.15438
    -9.34811     0.05883     0.08627     0.00361     0.14871
    -9.33311     0.05727     0.08241     0.00353     0.14321
    -9.31711     0.05573     0.07867     0.00345     0.13785
    -9.30211     0.05740     0.09030     0.00357     0.15127
    -9.28611     0.06580     0.13648     0.00407     0.20635
    -9.27111     0.07684     0.19267     0.00473     0.27424
    -9.25611     0.08885     0.24902     0.00544     0.34331
    -9.24011     0.10311     0.30107     0.00630     0.41048
    -9.22511     0.11789     0.33555     0.00721     0.46065
    -9.20911     0.12908     0.35515     0.00792     0.49215
    -9.19411     0.13722     0.36217     0.00846     0.50785
    -9.17911     0.13943     0.34626     0.00866     0.49435
    -9.16311     0.13638     0.32177     0.00854     0.46669
    -9.14811     0.12950     0.29207     0.00818     0.42975
    -9.13211     0.11977     0.25788     0.00763     0.38528
    -9.11711     0.11116     0.23411     0.00712     0.35239
    -9.10211     0.10269     0.21536     0.00660     0.32465
    -9.08611     0.09401     0.19834     0.00606     0.29840
    -9.07111     0.08632     0.18388     0.00557     0.27578
    -9.05511     0.08032     0.17292     0.00519     0.25842
    -9.04011     0.07563     0.16327     0.00489     0.24379
    -9.02511     0.07261     0.15442     0.00471     0.23175
    -9.00911     0.07067     0.14698     0.00460     0.22224
    -8.99411     0.06927     0.14002     0.00453     0.21383
    -8.97811     0.06833     0.13344     0.00449     0.20626
    -8.96311     0.06785     0.12721     0.00449     0.19956
    -8.94811     0.06787     0.12135     0.00453     0.19375
    -8.93211     0.06823     0.11670     0.00458     0.18951
    -8.91711     0.06866     0.11337     0.00464     0.18666
    -8.90111     0.06915     0.11056     0.00469     0.18440
    -8.88611     0.06969     0.10801     0.00475     0.18245
    -8.87011     0.07029     0.10566     0.00481     0.18075
    -8.85511     0.07092     0.10355     0.00487     0.17935
    -8.84011     0.07210     0.10221     0.00497     0.17929
    -8.82411     0.07695     0.10502     0.00533     0.18730
    -8.80911     0.08643     0.11270     0.00601     0.20514
    -8.79311     0.09607     0.12023     0.00671     0.22301
    -8.77811     0.10582     0.12753     0.00742     0.24077
    -8.76311     0.11587     0.13401     0.00816     0.25804
    -8.74711     0.12680     0.13857     0.00898     0.27434
    -8.73211     0.13659     0.13917     0.00974     0.28550
    -8.71611     0.13823     0.13246     0.00992     0.28062
    -8.70111     0.13036     0.11756     0.00942     0.25735
    -8.68611     0.12014     0.10124     0.00875     0.23012
    -8.67011     0.10863     0.08427     0.00798     0.20088
    -8.65511     0.09604     0.06805     0.00712     0.17120
    -8.63911     0.08166     0.05359     0.00610     0.14134
    -8.62411     0.06600     0.03923     0.00498     0.11020
    -8.60911     0.04893     0.02520     0.00374     0.07787
    -8.59311     0.03549     0.01537     0.00275     0.05362
    -8.57811     0.02625     0.01017     0.00205     0.03847
    -8.56211     0.01924     0.00698     0.00151     0.02773
    -8.54711     0.01329     0.00447     0.00105     0.01881
    -8.53211     0.00838     0.00258     0.00066     0.01162
    -8.51611     0.00449     0.00133     0.00036     0.00618
    -8.50111     0.00178     0.00052     0.00014     0.00244
    -8.48511     0.00030     0.00009     0.00002     0.00041
    -8.47011     0.00000     0.00000     0.00000     0.00000
    -8.45411     0.00000     0.00000     0.00000     0.00000
    -8.43911     0.00000     0.00000     0.00000     0.00000
    -8.42411     0.00000     0.00000     0.00000     0.00000
    -8.40811     0.00000     0.00000     0.00000     0.00000
    -8.39311     0.00000     0.00000     0.00000     0.00000
    -8.37711     0.00000     0.00000     0.00000     0.00000
    -8.36211     0.00000     0.00000     0.00000     0.00000
    -8.34711     0.00000     0.00000     0.00000     0.00000
    -8.33111     0.00000     0.00000     0.00000     0.00000
    -8.31611     0.00000     0.00000     0.00000     0.00000
    -8.30011     0.00000     0.00000     0.00000     0.00000
    -8.28511     0.00000     0.00000     0.00000     0.00000
    -8.27011     0.00000     0.00000     0.00000     0.00000
    -8.25411     0.00000     0.00000     0.00000     0.00000
    -8.23911     0.00000     0.00000     0.00000     0.00000
    -8.22311     0.00000     0.00000     0.00000     0.00000
    -8.20811     0.00000     0.00000     0.00000     0.00000
    -8.19311     0.00000     0.00000     0.00000     0.00000
    -8.17711     0.00000     0.00000     0.00000     0.00000
    -8.16211     0.00000     0.00000     0.00000     0.00000
    -8.14611     0.00000     0.00000     0.00000     0.00000
    -8.13111     0.00000     0.00000     0.00000     0.00000
    -8.11611     0.00000     0.00000     0.00000     0.00000
    -8.10011     0.00000     0.00000     0.00000     0.00000
    -8.08511     0.00000     0.00000     0.00000     0.00000
    -8.06911     0.00000     0.00000     0.00000     0.00000
    -8.05411     0.00000     0.00000     0.00000     0.00000
    -8.03911     0.00000     0.00000     0.00000     0.00000
    -8.02311     0.00000     0.00000     0.00000     0.00000
    -8.00811     0.00000     0.00000     0.00000     0.00000
    -7.99211     0.00000     0.00000     0.00000     0.00000
    -7.97711     0.00000     0.00000     0.00000     0.00000
    -7.96111     0.00000     0.00000     0.00000     0.00000
    -7.94611     0.00000     0.00000     0.00000     0.00000
    -7.93111     0.00000     0.00000     0.00000     0.00000
    -7.91511     0.00000     0.00000     0.00000     0.00000
    -7.90011     0.00000     0.00000     0.00000     0.00000
    -7.88411     0.00000     0.00000     0.00000     0.00000
    -7.86911     0.00000     0.00000     0.00000     0.00000
    -7.85411     0.00000     0.00000     0.00000     0.00000
    -7.83811     0.00000     0.00000     0.00000     0.00000
    -7.82311     0.00000     0.00000     0.00000     0.00000
    -7.80711     0.00000     0.00000     0.00000     0.00000
    -7.79211     0.00000     0.00000     0.00000     0.00000
    -7.77711     0.00000     0.00000     0.00000     0.00000
    -7.76111     0.00000     0.00000     0.00000     0.00000
    -7.74611     0.00000     0.00000     0.00000     0.00000
    -7.73011     0.00000     0.00000     0.00000     0.00000
    -7.71511     0.00000     0.00000     0.00000     0.00000
    -7.70011     0.00000     0.00000     0.00000     0.00000
    -7.68411     0.00000     0.00000     0.00000     0.00000
    -7.66911     0.00000     0.00000     0.00000     0.00000
    -7.65311     0.00000     0.00000     0.00000     0.00000
    -7.63811     0.00000     0.00000     0.00000     0.00000
    -7.62311     0.00000     0.00000     0.00000     0.00000
    -7.60711     0.00000     0.00000     0.00000     0.00000
    -7.59211     0.00000     0.00000     0.00000     0.00000
    -7.57611     0.00000     0.00000     0.00000     0.00000
    -7.56111     0.00000     0.00000     0.00000     0.00000
    -7.54511     0.00000     0.00000     0.00000     0.00000
    -7.53011     0.00000     0.00000     0.00000     0.00000
    -7.51511     0.00000     0.00000     0.00000     0.00000
    -7.49911     0.00000     0.00000     0.00000     0.00000
    -7.48411     0.00000     0.00000     0.00000     0.00000
    -7.46811     0.00000     0.00000     0.00000     0.00000
    -7.45311     0.00000     0.00000     0.00000     0.00000
    -7.43811     0.00000     0.00000     0.00000     0.00000
    -7.42211     0.00000     0.00000     0.00000     0.00000
    -7.40711     0.00000     0.00000     0.00000     0.00000
    -7.39111     0.00000     0.00000     0.00000     0.00000
    -7.37611     0.00000     0.00000     0.00000     0.00000
    -7.36111     0.00000     0.00000     0.00000     0.00000
    -7.34511     0.00000     0.00000     0.00000     0.00000
    -7.33011     0.00000     0.00000     0.00000     0.00000
    -7.31411     0.00000     0.00000     0.00000     0.00000
    -7.29911     0.00000     0.00000     0.00000     0.00000
    -7.28411     0.00000     0.00000     0.00000     0.00000
    -7.26811     0.00000     0.00000     0.00000     0.00000
    -7.25311     0.00000     0.00000     0.00000     0.00000
    -7.23711     0.00000     0.00000     0.00000     0.00000
    -7.22211     0.00000     0.00000     0.00000     0.00000
    -7.20711     0.00000     0.00000     0.00000     0.00000
    -7.19111     0.00000     0.00000     0.00000     0.00000
    -7.17611     0.00000     0.00000     0.00000     0.00000
    -7.16011     0.00000     0.00000     0.00000     0.00000
    -7.14511     0.00000     0.00000     0.00000     0.00000
    -7.13011     0.00000     0.00000     0.00000     0.00000
    -7.11411     0.00000     0.00000     0.00000     0.00000
    -7.09911     0.00000     0.00000     0.00000     0.00000
    -7.08311     0.00000     0.00000     0.00000     0.00000
    -7.06811     0.00000     0.00000     0.00000     0.00000
    -7.05211     0.00000     0.00000     0.00000     0.00000
    -7.03711     0.00000     0.00000     0.00000     0.00000
    -7.02211     0.00000     0.00000     0.00000     0.00000
    -7.00611     0.00000     0.00000     0.00000     0.00000
    -6.99111     0.00000     0.00000     0.00000     0.00000
    -6.97511     0.00000     0.00000     0.00000     0.00000
    -6.96011     0.00000     0.00000     0.00000     0.00000
    -6.94511     0.00000     0.00000     0.00000     0.00000
    -6.92911     0.00000     0.00000     0.00000     0.00000
    -6.91411     0.00000     0.00000     0.00000     0.00000
    -6.89811     0.00000     0.00000     0.00000     0.00000
    -6.88311     0.00000     0.00000     0.00000     0.00000
    -6.86811     0.00000     0.00000     0.00000     0.00000
    -6.85211     0.00000     0.00000     0.00000     0.00000
    -6.83711     0.00000     0.00000     0.00000     0.00000
    -6.82111     0.00000     0.00000     0.00000     0.00000
    -6.80611     0.00000     0.00000     0.00000     0.00000
    -6.79111     0.00000     0.00000     0.00000     0.00000
    -6.77511     0.00000     0.00000     0.00000     0.00000
    -6.76011     0.00000     0.00000     0.00000     0.00000
    -6.74411     0.00000     0.00000     0.00000     0.00000
    -6.72911     0.00000     0.00000     0.00000     0.00000
    -6.71411     0.00000     0.00000     0.00000     0.00000
    -6.69811     0.00000     0.00000     0.00000     0.00000
    -6.68311     0.00000     0.00000     0.00000     0.00000
    -6.66711     0.00000     0.00000     0.00000     0.00000
    -6.65211     0.00000     0.00000     0.00000     0.00000
    -6.63611     0.00000     0.00000     0.00000     0.00000
    -6.62111     0.00000     0.00000     0.00000     0.00000
    -6.60611     0.00000     0.00000     0.00000     0.00000
    -6.59011     0.00000     0.00000     0.00000     0.00000
    -6.57511     0.00000     0.00000     0.00000     0.00000
    -6.55911     0.00000     0.00000     0.00000     0.00000
    -6.54411     0.00000     0.00000     0.00000     0.00000
    -6.52911     0.00000     0.00000     0.00000     0.00000
    -6.51311     0.00000     0.00000     0.00000     0.00000
    -6.49811     0.00000     0.00000     0.00000     0.00000
    -6.48211     0.00000     0.00000     0.00000     0.00000
    -6.46711     0.00000     0.00000     0.00000     0.00000
    -6.45211     0.00000     0.00000     0.00000     0.00000
    -6.43611     0.00000     0.00000     0.00000     0.00000
    -6.42111     0.00000     0.00000     0.00000     0.00000
    -6.40511     0.00000     0.00000     0.00000     0.00000
    -6.39011     0.00000     0.00000     0.00000     0.00000
    -6.37511     0.00000     0.00000     0.00000     0.00000
    -6.35911     0.00000     0.00000     0.00000     0.00000
    -6.34411     0.00000     0.00000     0.00000     0.00000
    -6.32811     0.00000     0.00000     0.00000     0.00000
    -6.31311     0.00000     0.00000     0.00000     0.00000
    -6.29811     0.00000     0.00000     0.00000     0.00000
    -6.28211     0.00000     0.00000     0.00000     0.00000
    -6.26711     0.00000     0.00000     0.00000     0.00000
    -6.25111     0.00000     0.00000     0.00000     0.00000
    -6.23611     0.00000     0.00000     0.00000     0.00000
    -6.22111     0.00000     0.00000     0.00000     0.00000
    -6.20511     0.00000     0.00000     0.00000     0.00000
    -6.19011     0.00000     0.00000     0.00000     0.00000
    -6.17411     0.00000     0.00000     0.00000     0.00000
    -6.15911     0.00000     0.00000     0.00000     0.00000
    -6.14311     0.00000     0.00000     0.00000     0.00000
    -6.12811     0.00000     0.00000     0.00000     0.00000
    -6.11311     0.00000     0.00000     0.00000     0.00000
    -6.09711     0.00000     0.00000     0.00000     0.00000
    -6.08211     0.00000     0.00000     0.00000     0.00000
    -6.06611     0.00000     0.00000     0.00000     0.00000
    -6.05111     0.00000     0.00000     0.00000     0.00000
    -6.03611     0.00000     0.00000     0.00000     0.00000
    -6.02011     0.00000     0.00000     0.00000     0.00000
    -6.00511     0.00000     0.00000     0.00000     0.00000
    -5.98911     0.00000     0.00000     0.00000     0.00000
    -5.97411     0.00000     0.00000     0.00000     0.00000
    -5.95911     0.00000     0.00000     0.00000     0.00000
    -5.94311     0.00000     0.00000     0.00000     0.00000
    -5.92811     0.00000     0.00000     0.00000     0.00000
    -5.91211     0.00000     0.00000     0.00000     0.00000
    -5.89711     0.00044     0.20989     0.00020     0.21052
    -5.88211     0.00069     0.31959     0.00033     0.32061
    -5.86611     0.00096     0.42874     0.00047     0.43016
    -5.85111     0.00125     0.53427     0.00064     0.53616
    -5.83511     0.00158     0.65754     0.00085     0.65998
    -5.82011     0.00206     0.83967     0.00120     0.84293
    -5.80511     0.00225     0.83983     0.00123     0.84331
    -5.78911     0.00245     0.83998     0.00126     0.84369
    -5.77411     0.00264     0.84011     0.00129     0.84405
    -5.75811     0.00284     0.84027     0.00132     0.84443
    -5.74311     0.00303     0.84041     0.00135     0.84480
    -5.72711     0.00323     0.84044     0.00138     0.84505
    -5.71211     0.00343     0.84057     0.00141     0.84541
    -5.69711     0.00362     0.84072     0.00144     0.84579
    -5.68111     0.00382     0.84086     0.00147     0.84614
    -5.66611     0.00489     0.98201     0.00175     0.98865
    -5.65011     0.00518     1.07033     0.00185     1.07736
    -5.63511     0.00505     1.15832     0.00185     1.16522
    -5.62011     0.00476     1.09882     0.00174     1.10532
    -5.60411     0.00443     1.01517     0.00157     1.02118
    -5.58911     0.00423     0.99398     0.00150     0.99971
    -5.57311     0.00425     1.06129     0.00158     1.06712
    -5.55811     0.00429     1.12806     0.00166     1.13401
    -5.54311     0.00433     1.19875     0.00176     1.20485
    -5.52711     0.00442     1.30100     0.00194     1.30736
    -5.51211     0.00453     1.40498     0.00213     1.41164
    -5.49611     0.00475     1.57538     0.00245     1.58258
    -5.48111     0.00504     1.61890     0.00248     1.62642
    -5.46611     0.00557     1.73266     0.00257     1.74080
    -5.45011     0.00612     1.82330     0.00267     1.83209
    -5.43511     0.00654     1.85818     0.00276     1.86748
    -5.41911     0.00715     1.96956     0.00293     1.97964
    -5.40411     0.00792     2.13670     0.00320     2.14782
    -5.38911     0.00860     2.25612     0.00342     2.26814
    -5.37311     0.00923     2.35136     0.00362     2.36421
    -5.35811     0.00986     2.43210     0.00382     2.44578
    -5.34211     0.01046     2.48800     0.00399     2.50245
    -5.32711     0.01104     2.53690     0.00415     2.55209
    -5.31211     0.01160     2.58030     0.00431     2.59621
    -5.29611     0.01217     2.62130     0.00447     2.63795
    -5.28111     0.01265     2.61840     0.00456     2.63561
    -5.26511     0.01321     2.62800     0.00462     2.64583
    -5.25011     0.01514     2.85180     0.00495     2.87189
    -5.23411     0.01592     2.94280     0.00510     2.96382
    -5.21911     0.01655     3.46250     0.00557     3.48462
    -5.20411     0.01714     3.18150     0.00545     3.20410
    -5.18811     0.01772     3.04020     0.00539     3.06331
    -5.17311     0.01823     2.92440     0.00535     2.94798
    -5.15711     0.01885     2.87750     0.00540     2.90175
    -5.14211     0.01934     2.81150     0.00541     2.83625
    -5.12711     0.01973     2.73870     0.00541     2.76384
    -5.11111     0.02002     2.65750     0.00536     2.68288
    -5.09611     0.02011     2.55200     0.00526     2.57737
    -5.08011     0.02016     2.44620     0.00513     2.47150
    -5.06511     0.02027     2.36530     0.00506     2.39063
    -5.05011     0.02053     2.32690     0.00507     2.35251
    -5.03411     0.02095     2.30410     0.00511     2.33017
    -5.01911     0.02137     2.28410     0.00513     2.31060
    -5.00311     0.02195     2.28290     0.00518     2.31003
    -4.98811     0.02282     2.30370     0.00531     2.33183
    -4.97311     0.02343     2.27530     0.00536     2.30409
    -4.95711     0.02253     2.10030     0.00504     2.12787
    -4.94211     0.02265     2.08050     0.00501     2.10816
    -4.92611     0.02318     2.08840     0.00507     2.11665
    -4.91111     0.02370     2.09490     0.00512     2.12372
    -4.89611     0.02419     2.09940     0.00517     2.12877
    -4.88011     0.02449     2.08620     0.00518     2.11587
    -4.86511     0.02468     2.06420     0.00515     2.09403
    -4.84911     0.02468     2.03990     0.00511     2.06968
    -4.83411     0.02435     2.00690     0.00502     2.03627
    -4.81811     0.02381     1.96440     0.00490     1.99312
    -4.80311     0.02290     1.89830     0.00472     1.92592
    -4.78811     0.02180     1.82280     0.00450     1.84910
    -4.77211     0.02107     1.77420     0.00433     1.79959
    -4.75711     0.02064     1.75340     0.00422     1.77826
    -4.74111     0.02048     1.75120     0.00415     1.77583
    -4.72611     0.02043     1.75240     0.00411     1.77694
    -4.71111     0.02039     1.75200     0.00406     1.77646
    -4.69511     0.02031     1.74360     0.00401     1.76791
    -4.68011     0.02030     1.74140     0.00397     1.76567
    -4.66411     0.02038     1.74590     0.00394     1.77022
    -4.64911     0.02050     1.75350     0.00393     1.77792
    -4.63411     0.02057     1.75700     0.00390     1.78147
    -4.61811     0.02063     1.75580     0.00388     1.78031
    -4.60311     0.02103     1.80130     0.00392     1.82625
    -4.58711     0.02150     1.87220     0.00399     1.89769
    -4.57211     0.02187     1.94440     0.00402     1.97029
    -4.55711     0.02208     2.01170     0.00402     2.03780
    -4.54111     0.02276     2.17090     0.00412     2.19778
    -4.52611     0.02386     2.43560     0.00433     2.46380
    -4.51011     0.02491     2.71030     0.00452     2.73973
    -4.49511     0.02634     3.60950     0.00465     3.64049
    -4.48011     0.02839     4.09440     0.00486     4.12765
    -4.46411     0.03540     4.44360     0.00583     4.48483
    -4.44911     0.03519     3.74610     0.00553     3.78682
    -4.43311     0.03908     4.12210     0.00602     4.16720
    -4.41811     0.05427     5.54670     0.00794     5.60891
    -4.40311     0.06733     7.19800     0.00998     7.27531
    -4.38711     0.05627     7.08500     0.00877     7.15004
    -4.37211     0.04111     5.81800     0.00660     5.86571
    -4.35611     0.04193     5.85600     0.00625     5.90418
    -4.34111     0.04228     5.84100     0.00579     5.88906
    -4.32511     0.04116     6.07850     0.00551     6.12517
    -4.31011     0.04264     6.92230     0.00558     6.97051
    -4.29511     0.05132     8.76640     0.00630     8.82402
    -4.27911     0.04428     7.56190     0.00540     7.61158
    -4.26411     0.04142     7.99580     0.00487     8.04209
    -4.24811     0.03367     6.46620     0.00391     6.50378
    -4.23311     0.03007     5.79210     0.00357     5.82575
    -4.21811     0.02849     5.92470     0.00352     5.95671
    -4.20211     0.02652     5.09330     0.00336     5.12317
    -4.18711     0.02377     5.37450     0.00346     5.40174
    -4.17111     0.01889     3.91360     0.00269     3.93519
    -4.15611     0.01655     3.62020     0.00258     3.63934
    -4.14111     0.01521     3.66020     0.00264     3.67805
    -4.12511     0.01567     4.36130     0.00308     4.38005
    -4.11011     0.01471     4.36740     0.00314     4.38525
    -4.09411     0.01431     4.39050     0.00318     4.40799
    -4.07911     0.01398     4.57410     0.00330     4.59139
    -4.06411     0.01433     5.06150     0.00364     5.07946
    -4.04811     0.01450     5.48950     0.00394     5.50794
    -4.03311     0.01610     6.31500     0.00474     6.33584
    -4.01711     0.02069     8.12500     0.00660     8.15230
    -4.00211     0.02459    10.20600     0.00808    10.23868
    -3.98711     0.02212     9.76400     0.00737     9.79348
    -3.97111     0.02192     9.97600     0.00737    10.00529
    -3.95611     0.02156    10.39300     0.00746    10.42203
    -3.94011     0.02070    10.60100     0.00741    10.62910
    -3.92511     0.01691     9.47100     0.00631     9.49422
    -3.90911     0.01151     8.34100     0.00527     8.35778
    -3.89411     0.01222    10.41900     0.00712    10.43834
    -3.87911     0.00995    10.60700     0.00711    10.62406
    -3.86311     0.00900    11.23400     0.00732    11.25032
    -3.84811     0.00943    11.47200     0.00752    11.48894
    -3.83211     0.01021    10.55500     0.00655    10.57176
    -3.81711     0.00822     9.03400     0.00517     9.04739
    -3.80211     0.00772     9.26400     0.00489     9.27661
    -3.78611     0.00698     9.46200     0.00472     9.47370
    -3.77111     0.00635    10.36200     0.00484    10.37319
    -3.75511     0.00821    12.64300     0.00576    12.65697
    -3.74011     0.00977    15.25200     0.00691    15.26868
    -3.72511     0.01247    18.63800     0.01120    18.66166
    -3.70911     0.01236    19.00100     0.01124    19.02460
    -3.69411     0.01178    19.00700     0.01088    19.02966
    -3.67811     0.01273    16.00400     0.00959    16.02632
    -3.66311     0.01763    20.13600     0.01180    20.16544
    -3.64811     0.02136    19.63800     0.01321    19.67257
    -3.63211     0.02015    25.43400     0.01412    25.46827
    -3.61711     0.01368    19.13900     0.01013    19.16281
    -3.60111     0.01105    13.11400     0.00712    13.13217
    -3.58611     0.01359    18.37700     0.00920    18.39979
    -3.57111     0.01512    18.79700     0.00971    18.82183
    -3.55511     0.01350    15.63500     0.00895    15.65745
    -3.54011     0.01318    15.47100     0.00875    15.49294
    -3.52411     0.01217    11.87900     0.00772    11.89889
    -3.50911     0.01176    12.80400     0.00786    12.82362
    -3.49411     0.01124    13.15700     0.00768    13.17592
    -3.47811     0.01207    14.39900     0.00821    14.41929
    -3.46311     0.01049    12.92900     0.00717    12.94667
    -3.44711     0.01052    13.29600     0.00705    13.31357
    -3.43211     0.00693    10.67800     0.00572    10.69065
    -3.41611     0.00671    11.59500     0.00583    11.60755
    -3.40111     0.00734    10.57700     0.00579    10.59013
    -3.38611     0.00802     8.41600     0.00576     8.42978
    -3.37011     0.00853     7.06900     0.00608     7.08361
    -3.35511     0.00824     5.83180     0.00589     5.84593
    -3.33911     0.00864     5.82350     0.00644     5.83858
    -3.32411     0.00915     6.13600     0.00698     6.15214
    -3.30911     0.00948     6.31690     0.00728     6.33366
    -3.29311     0.00972     6.15840     0.00753     6.17565
    -3.27811     0.01059     6.22820     0.00833     6.24713
    -3.26211     0.01134     6.21100     0.00891     6.23125
    -3.24711     0.01173     6.10110     0.00905     6.12188
    -3.23211     0.01099     4.91320     0.00860     4.93279
    -3.21611     0.01074     4.07330     0.00845     4.09248
    -3.20111     0.01057     3.27020     0.00833     3.28910
    -3.18511     0.01045     2.49300     0.00825     2.51170
    -3.17011     0.01073     2.23000     0.00849     2.24923
    -3.15511     0.01113     2.22460     0.00878     2.24452
    -3.13911     0.01149     2.20680     0.00906     2.22735
    -3.12411     0.01183     2.20110     0.00931     2.22224
    -3.10811     0.01215     2.20300     0.00956     2.22470
    -3.09311     0.01242     2.21420     0.00977     2.23639
    -3.07811     0.01270     2.23130     0.00998     2.25398
    -3.06211     0.01297     2.24950     0.01019     2.27266
    -3.04711     0.01323     2.26830     0.01039     2.29192
    -3.03111     0.01288     2.12940     0.01002     2.15230
    -3.01611     0.01223     1.92890     0.00936     1.95049
    -3.00011     0.01192     1.82060     0.00903     1.84154
    -2.98511     0.01168     1.73950     0.00878     1.75996
    -2.97011     0.01142     1.65570     0.00851     1.67563
    -2.95411     0.01119     1.58720     0.00828     1.60667
    -2.93911     0.01099     1.53510     0.00809     1.55418
    -2.92311     0.01080     1.48370     0.00791     1.50240
    -2.90811     0.01060     1.43240     0.00773     1.45073
    -2.89311     0.01046     1.39270     0.00759     1.41075
    -2.87711     0.01033     1.35820     0.00746     1.37599
    -2.86211     0.01020     1.32750     0.00736     1.34506
    -2.84611     0.01008     1.29670     0.00725     1.31402
    -2.83111     0.00993     1.26040     0.00713     1.27745
    -2.81611     0.01038     1.29930     0.00752     1.31721
    -2.80011     0.01038     1.26510     0.00754     1.28302
    -2.78511     0.01019     1.20550     0.00743     1.22312
    -2.76911     0.01009     1.15890     0.00734     1.17633
    -2.75411     0.01006     1.13450     0.00731     1.15187
    -2.73911     0.01008     1.12840     0.00733     1.14581
    -2.72311     0.01003     1.11460     0.00728     1.13191
    -2.70811     0.00990     1.09230     0.00717     1.10937
    -2.69211     0.00958     1.05160     0.00693     1.06811
    -2.67711     0.00926     1.01220     0.00669     1.02815
    -2.66211     0.00901     0.98140     0.00650     0.99691
    -2.64611     0.00874     0.94930     0.00631     0.96435
    -2.63111     0.00844     0.91930     0.00610     0.93384
    -2.61511     0.00811     0.89180     0.00588     0.90579
    -2.60011     0.00779     0.86300     0.00566     0.87645
    -2.58511     0.00751     0.83570     0.00547     0.84868
    -2.56911     0.00725     0.80520     0.00527     0.81773
    -2.55411     0.00699     0.77390     0.00508     0.78597
    -2.53811     0.00673     0.74194     0.00488     0.75355
    -2.52311     0.00627     0.67312     0.00449     0.68388
    -2.50711     0.00578     0.59842     0.00406     0.60827
    -2.49211     0.00549     0.56151     0.00384     0.57084
    -2.47711     0.00520     0.52522     0.00362     0.53403
    -2.46111     0.00490     0.48951     0.00340     0.49781
    -2.44611     0.00462     0.45378     0.00318     0.46158
    -2.43011     0.00434     0.41818     0.00297     0.42549
    -2.41511     0.00406     0.38278     0.00276     0.38960
    -2.40011     0.00382     0.35422     0.00259     0.36063
    -2.38411     0.00361     0.33246     0.00244     0.33851
    -2.36911     0.00341     0.31414     0.00230     0.31986
    -2.35311     0.00323     0.29800     0.00218     0.30341
    -2.33811     0.00305     0.28366     0.00206     0.28877
    -2.32311     0.00288     0.26990     0.00194     0.27472
    -2.30711     0.00271     0.25671     0.00183     0.26125
    -2.29211     0.00255     0.24388     0.00172     0.24815
    -2.27611     0.00238     0.23157     0.00161     0.23557
    -2.26111     0.00221     0.21780     0.00149     0.22150
    -2.24611     0.00199     0.19923     0.00135     0.20257
    -2.23011     0.00179     0.18183     0.00121     0.18482
    -2.21511     0.00159     0.16542     0.00107     0.16808
    -2.19911     0.00141     0.14950     0.00095     0.15185
    -2.18411     0.00123     0.13400     0.00083     0.13607
    -2.16911     0.00104     0.11924     0.00071     0.12099
    -2.15311     0.00086     0.10501     0.00059     0.10646
    -2.13811     0.00073     0.09264     0.00050     0.09387
    -2.12211     0.00064     0.08183     0.00044     0.08291
    -2.10711     0.00055     0.07156     0.00038     0.07250
    -2.09111     0.00047     0.06181     0.00032     0.06260
    -2.07611     0.00040     0.05258     0.00027     0.05325
    -2.06111     0.00033     0.04389     0.00023     0.04444
    -2.04511     0.00026     0.03571     0.00018     0.03616
    -2.03011     0.00020     0.02807     0.00014     0.02841
    -2.01411     0.00015     0.02095     0.00010     0.02120
    -1.99911     0.00010     0.01436     0.00007     0.01453
    -1.98411     0.00006     0.00829     0.00004     0.00838
    -1.96811     0.00002     0.00275     0.00001     0.00278
    -1.95311     0.00000     0.00000     0.00000     0.00000
    -1.93711     0.00000     0.00000     0.00000     0.00000
    -1.92211     0.00000     0.00000     0.00000     0.00000
    -1.90711     0.00000     0.00000     0.00000     0.00000
    -1.89111     0.00000     0.00000     0.00000     0.00000
    -1.87611     0.00000     0.00000     0.00000     0.00000
    -1.86011     0.00000     0.00000     0.00000     0.00000
    -1.84511     0.00000     0.00000     0.00000     0.00000
    -1.83011     0.00000     0.00000     0.00000     0.00000
    -1.81411     0.00000     0.00000     0.00000     0.00000
    -1.79911     0.00000     0.00000     0.00000     0.00000
    -1.78311     0.00000     0.00000     0.00000     0.00000
    -1.76811     0.00000     0.00000     0.00000     0.00000
    -1.75311     0.00000     0.00000     0.00000     0.00000
    -1.73711     0.00000     0.00000     0.00000     0.00000
    -1.72211     0.00000     0.00000     0.00000     0.00000
    -1.70611     0.00000     0.00000     0.00000     0.00000
    -1.69111     0.00000     0.00000     0.00000     0.00000
    -1.67611     0.00000     0.00000     0.00000     0.00000
    -1.66011     0.00000     0.00000     0.00000     0.00000
    -1.64511     0.00000     0.00000     0.00000     0.00000
    -1.62911     0.00000     0.00000     0.00000     0.00000
    -1.61411     0.00000     0.00000     0.00000     0.00000
    -1.59811     0.00000     0.00000     0.00000     0.00000
    -1.58311     0.00000     0.00000     0.00000     0.00000
    -1.56811     0.00000     0.00000     0.00000     0.00000
    -1.55211     0.00000     0.00000     0.00000     0.00000
    -1.53711     0.00000     0.00000     0.00000     0.00000
    -1.52111     0.00000     0.00000     0.00000     0.00000
    -1.50611     0.00000     0.00000     0.00000     0.00000
    -1.49111     0.00000     0.00000     0.00000     0.00000
    -1.47511     0.00000     0.00000     0.00000     0.00000
    -1.46011     0.00000     0.00000     0.00000     0.00000
    -1.44411     0.00000     0.00000     0.00000     0.00000
    -1.42911     0.00000     0.00000     0.00000     0.00000
    -1.41411     0.00000     0.00000     0.00000     0.00000
    -1.39811     0.00000     0.00000     0.00000     0.00000
    -1.38311     0.00000     0.00000     0.00000     0.00000
    -1.36711     0.00000     0.00000     0.00000     0.00000
    -1.35211     0.00000     0.00000     0.00000     0.00000
    -1.33711     0.00000     0.00000     0.00000     0.00000
    -1.32111     0.00000     0.00000     0.00000     0.00000
    -1.30611     0.00000     0.00000     0.00000     0.00000
    -1.29011     0.00000     0.00000     0.00000     0.00000
    -1.27511     0.00000     0.00000     0.00000     0.00000
    -1.26011     0.00000     0.00000     0.00000     0.00000
    -1.24411     0.00000     0.00000     0.00000     0.00000
    -1.22911     0.00000     0.00000     0.00000     0.00000
    -1.21311     0.00000     0.00000     0.00000     0.00000
    -1.19811     0.00000     0.00000     0.00000     0.00000
    -1.18211     0.00000     0.00000     0.00000     0.00000
    -1.16711     0.00000     0.00000     0.00000     0.00000
    -1.15211     0.00000     0.00000     0.00000     0.00000
    -1.13611     0.00000     0.00000     0.00000     0.00000
    -1.12111     0.00000     0.00000     0.00000     0.00000
    -1.10511     0.00000     0.00000     0.00000     0.00000
    -1.09011     0.00000     0.00000     0.00000     0.00000
    -1.07511     0.00000     0.00000     0.00000     0.00000
    -1.05911     0.00000     0.00000     0.00000     0.00000
    -1.04411     0.00000     0.00000     0.00000     0.00000
    -1.02811     0.00000     0.00000     0.00000     0.00000
    -1.01311     0.00000     0.00000     0.00000     0.00000
    -0.99811     0.00000     0.00000     0.00000     0.00000
    -0.98211     0.00000     0.00000     0.00000     0.00000
    -0.96711     0.00000     0.00000     0.00000     0.00000
    -0.95111     0.00000     0.00000     0.00000     0.00000
    -0.93611     0.00000     0.00000     0.00000     0.00000
    -0.92111     0.00000     0.00000     0.00000     0.00000
    -0.90511     0.00000     0.00000     0.00000     0.00000
    -0.89011     0.00000     0.00000     0.00000     0.00000
    -0.87411     0.00000     0.00000     0.00000     0.00000
    -0.85911     0.00000     0.00000     0.00000     0.00000
    -0.84411     0.00000     0.00000     0.00000     0.00000
    -0.82811     0.00000     0.00000     0.00000     0.00000
    -0.81311     0.00000     0.00000     0.00000     0.00000
    -0.79711     0.00000     0.00000     0.00000     0.00000
    -0.78211     0.00000     0.00000     0.00000     0.00000
    -0.76711     0.00000     0.00000     0.00000     0.00000
    -0.75111     0.00000     0.00000     0.00000     0.00000
    -0.73611     0.00000     0.00000     0.00000     0.00000
    -0.72011     0.00000     0.00000     0.00000     0.00000
    -0.70511     0.00000     0.00000     0.00000     0.00000
    -0.68911     0.00000     0.00000     0.00000     0.00000
    -0.67411     0.00000     0.00000     0.00000     0.00000
    -0.65911     0.00000     0.00000     0.00000     0.00000
    -0.64311     0.00000     0.00000     0.00000     0.00000
    -0.62811     0.00000     0.00000     0.00000     0.00000
    -0.61211     0.00021     0.00249     0.00061     0.00331
    -0.59711     0.00076     0.00983     0.00231     0.01290
    -0.58211     0.00129     0.01902     0.00423     0.02454
    -0.56611     0.00163     0.03104     0.00628     0.03895
    -0.55111     0.00196     0.04505     0.00858     0.05560
    -0.53511     0.00192     0.05045     0.00915     0.06152
    -0.52011     0.00172     0.05342     0.00918     0.06431
    -0.50511     0.00161     0.05487     0.00909     0.06557
    -0.48911     0.00156     0.05493     0.00887     0.06536
    -0.47411     0.00154     0.05672     0.00894     0.06720
    -0.45811     0.00155     0.06086     0.00938     0.07179
    -0.44311     0.00156     0.06494     0.00979     0.07629
    -0.42811     0.00153     0.06791     0.01002     0.07945
    -0.41211     0.00148     0.06921     0.00999     0.08067
    -0.39711     0.00142     0.07013     0.00991     0.08146
    -0.38111     0.00137     0.07102     0.00984     0.08223
    -0.36611     0.00130     0.07286     0.00982     0.08398
    -0.35111     0.00124     0.07680     0.00988     0.08791
    -0.33511     0.00120     0.08109     0.00999     0.09228
    -0.32011     0.00119     0.08502     0.01008     0.09629
    -0.30411     0.00119     0.08864     0.01019     0.10002
    -0.28911     0.00119     0.09197     0.01034     0.10349
    -0.27311     0.00119     0.09532     0.01050     0.10700
    -0.25811     0.00119     0.09869     0.01065     0.11052
    -0.24311     0.00118     0.10207     0.01080     0.11405
    -0.22711     0.00118     0.10548     0.01095     0.11761
    -0.21211     0.00118     0.10890     0.01110     0.12118
    -0.19611     0.00116     0.11265     0.01125     0.12506
    -0.18111     0.00113     0.11708     0.01139     0.12960
    -0.16611     0.00121     0.12749     0.01178     0.14047
    -0.15011     0.00142     0.14705     0.01255     0.16102
    -0.13511     0.00155     0.16965     0.01329     0.18449
    -0.11911     0.00163     0.18828     0.01387     0.20378
    -0.10411     0.00168     0.20115     0.01429     0.21712
    -0.08911     0.00169     0.21122     0.01456     0.22747
    -0.07311     0.00131     0.19714     0.01378     0.21223
    -0.05811     0.00106     0.17744     0.01298     0.19148
    -0.04211     0.00090     0.15858     0.01230     0.17178
    -0.02711     0.00081     0.15570     0.01213     0.16863
    -0.01211     0.00072     0.15091     0.01191     0.16354
     0.00389     0.00064     0.14327     0.01163     0.15554
     0.01889     0.00081     0.13562     0.01152     0.14795
     0.03489     0.00282     0.12861     0.01256     0.14398
     0.04989     0.00536     0.12143     0.01394     0.14074
     0.06489     0.00828     0.11707     0.01565     0.14100
     0.08089     0.01045     0.11745     0.01706     0.14496
     0.09589     0.01271     0.11810     0.01855     0.14935
     0.11189     0.01506     0.12169     0.02103     0.15778
     0.12689     0.01712     0.12530     0.02332     0.16573
     0.14189     0.01899     0.12889     0.02548     0.17336
     0.15789     0.02096     0.13272     0.02770     0.18138
     0.17289     0.02303     0.13527     0.02942     0.18772
     0.18889     0.02461     0.13761     0.03080     0.19302
     0.20389     0.02614     0.13999     0.03215     0.19829
     0.21989     0.02788     0.14140     0.03359     0.20287
     0.23489     0.02980     0.14251     0.03507     0.20738
     0.24989     0.03199     0.13850     0.03507     0.20556
     0.26589     0.03465     0.13443     0.03523     0.20432
     0.28089     0.03773     0.13115     0.03563     0.20451
     0.29689     0.04118     0.12996     0.03628     0.20742
     0.31189     0.04501     0.13217     0.03791     0.21509
     0.32689     0.04907     0.13485     0.03994     0.22386
     0.34289     0.05400     0.13805     0.04242     0.23447
     0.35789     0.06063     0.14243     0.04580     0.24887
     0.37389     0.06654     0.14679     0.04879     0.26212
     0.38889     0.07169     0.15099     0.05138     0.27406
     0.40389     0.07063     0.15232     0.05061     0.27356
     0.41989     0.06992     0.15363     0.05001     0.27356
     0.43489     0.07153     0.15622     0.05066     0.27842
     0.45089     0.07482     0.15971     0.05223     0.28677
     0.46589     0.07817     0.16298     0.05376     0.29491
     0.48089     0.08307     0.16853     0.05637     0.30797
     0.49689     0.09072     0.17967     0.06111     0.33150
     0.51189     0.09845     0.19147     0.06600     0.35592
     0.52789     0.10456     0.20301     0.06986     0.37744
     0.54289     0.11389     0.21950     0.07598     0.40937
     0.55789     0.12276     0.23168     0.08146     0.43590
     0.57389     0.12939     0.24089     0.08527     0.45555
     0.58889     0.13792     0.25346     0.09019     0.48157
     0.60489     0.14572     0.26540     0.09451     0.50563
     0.61989     0.15226     0.27581     0.09796     0.52603
     0.63589     0.16043     0.28788     0.10228     0.55059
     0.65089     0.16841     0.29709     0.10615     0.57165
     0.66589     0.17577     0.30624     0.10977     0.59178
     0.68189     0.17561     0.30202     0.10898     0.58661
     0.69689     0.17464     0.29633     0.10762     0.57859
     0.71289     0.17152     0.28978     0.10513     0.56643
     0.72789     0.16754     0.28874     0.10249     0.55877
     0.74289     0.16720     0.29398     0.10206     0.56324
     0.75889     0.16810     0.30135     0.10239     0.57184
     0.77389     0.16880     0.30832     0.10261     0.57973
     0.78989     0.16917     0.31483     0.10268     0.58668
     0.80489     0.16896     0.32036     0.10247     0.59179
     0.81989     0.16858     0.32575     0.10220     0.59653
     0.83589     0.16808     0.33083     0.10186     0.60077
     0.85089     0.16907     0.33799     0.10276     0.60982
     0.86689     0.17322     0.34971     0.10620     0.62913
     0.88189     0.17472     0.35768     0.10767     0.64007
     0.89689     0.17248     0.35934     0.10632     0.63814
     0.91289     0.16762     0.35630     0.10297     0.62689
     0.92789     0.15586     0.34220     0.09432     0.59238
     0.94389     0.14714     0.33231     0.08797     0.56742
     0.95889     0.14552     0.33360     0.08693     0.56605
     0.97389     0.14367     0.33418     0.08581     0.56366
     0.98989     0.13815     0.32691     0.08236     0.54742
     1.00489     0.13272     0.31962     0.07898     0.53132
     1.02089     0.12785     0.31337     0.07591     0.51713
     1.03589     0.12303     0.30644     0.07277     0.50224
     1.05089     0.11905     0.30084     0.07002     0.48991
     1.06689     0.11555     0.29593     0.06754     0.47902
     1.08189     0.11230     0.29131     0.06519     0.46880
     1.09789     0.11002     0.28877     0.06353     0.46232
     1.11289     0.10895     0.28901     0.06270     0.46066
     1.12889     0.10802     0.28947     0.06194     0.45943
     1.14389     0.10708     0.28985     0.06116     0.45809
     1.15889     0.10577     0.28953     0.06001     0.45531
     1.17489     0.10423     0.28857     0.05864     0.45144
     1.18989     0.10235     0.28705     0.05726     0.44666
     1.20589     0.10069     0.28598     0.05618     0.44285
     1.22089     0.09937     0.28562     0.05533     0.44032
     1.23589     0.09890     0.28656     0.05492     0.44038
     1.25189     0.09901     0.28850     0.05479     0.44230
     1.26689     0.09954     0.29114     0.05483     0.44551
     1.28289     0.10019     0.29386     0.05490     0.44895
     1.29789     0.10097     0.29662     0.05500     0.45259
     1.31289     0.10185     0.29945     0.05512     0.45642
     1.32889     0.10294     0.30256     0.05533     0.46083
     1.34389     0.10426     0.30602     0.05561     0.46589
     1.35989     0.10579     0.30985     0.05597     0.47161
     1.37489     0.10750     0.31402     0.05639     0.47791
     1.38989     0.10897     0.31747     0.05662     0.48306
     1.40589     0.10989     0.31957     0.05648     0.48594
     1.42089     0.11059     0.32126     0.05620     0.48805
     1.43689     0.11137     0.32350     0.05599     0.49086
     1.45189     0.11252     0.32719     0.05608     0.49580
     1.46689     0.11410     0.33218     0.05646     0.50274
     1.48289     0.11563     0.33739     0.05682     0.50984
     1.49789     0.11714     0.34276     0.05718     0.51709
     1.51389     0.11863     0.34828     0.05754     0.52445
     1.52889     0.12021     0.35413     0.05789     0.53223
     1.54489     0.12118     0.35740     0.05782     0.53640
     1.55989     0.12211     0.36054     0.05773     0.54038
     1.57489     0.12248     0.36256     0.05749     0.54253
     1.59089     0.12245     0.36405     0.05720     0.54370
     1.60589     0.12204     0.36593     0.05696     0.54493
     1.62189     0.12110     0.36737     0.05664     0.54511
     1.63689     0.12010     0.36887     0.05629     0.54526
     1.65189     0.11924     0.37108     0.05606     0.54638
     1.66789     0.11817     0.37338     0.05590     0.54745
     1.68289     0.11677     0.37507     0.05569     0.54753
     1.69889     0.11504     0.37575     0.05533     0.54612
     1.71389     0.11421     0.37800     0.05532     0.54753
     1.72889     0.11389     0.38075     0.05556     0.55020
     1.74489     0.11318     0.38112     0.05552     0.54982
     1.75989     0.11116     0.37522     0.05470     0.54107
     1.77589     0.10941     0.37122     0.05386     0.53449
     1.79089     0.10765     0.36779     0.05295     0.52839
     1.80589     0.10597     0.36514     0.05216     0.52327
     1.82189     0.10338     0.35954     0.05106     0.51398
     1.83689     0.10060     0.35218     0.04971     0.50249
     1.85289     0.09812     0.34538     0.04841     0.49191
     1.86789     0.09578     0.34012     0.04724     0.48314
     1.88289     0.09300     0.33685     0.04614     0.47599
     1.89889     0.08938     0.33336     0.04485     0.46759
     1.91389     0.08504     0.32880     0.04336     0.45720
     1.92989     0.08060     0.32321     0.04181     0.44562
     1.94489     0.07628     0.31657     0.04039     0.43324
     1.95989     0.07363     0.31379     0.03974     0.42716
     1.97589     0.07182     0.31165     0.03925     0.42272
     1.99089     0.06976     0.30781     0.03866     0.41623
     2.00689     0.06787     0.30487     0.03825     0.41099
     2.02189     0.06628     0.30347     0.03810     0.40785
     2.03789     0.06499     0.30361     0.03818     0.40678
     2.05289     0.06404     0.30538     0.03852     0.40793
     2.06789     0.06333     0.30821     0.03902     0.41056
     2.08389     0.06269     0.31063     0.03950     0.41281
     2.09889     0.06262     0.31451     0.04013     0.41726
     2.11489     0.06367     0.32274     0.04127     0.42767
     2.12989     0.06504     0.33042     0.04232     0.43778
     2.14489     0.06608     0.33518     0.04301     0.44427
     2.16089     0.06715     0.34026     0.04375     0.45115
     2.17589     0.06825     0.34569     0.04453     0.45847
     2.19189     0.06959     0.35223     0.04563     0.46746
     2.20689     0.07154     0.36128     0.04746     0.48028
     2.22189     0.07437     0.37386     0.05020     0.49843
     2.23789     0.07767     0.38807     0.05340     0.51914
     2.25289     0.08157     0.40524     0.05728     0.54409
     2.26889     0.08598     0.42530     0.06176     0.57304
     2.28389     0.08994     0.44442     0.06596     0.60032
     2.29889     0.09734     0.48558     0.07416     0.65708
     2.31489     0.10463     0.52952     0.08250     0.71665
     2.32989     0.10769     0.54863     0.08577     0.74209
     2.34589     0.10783     0.54965     0.08589     0.74337
     2.36089     0.10519     0.53190     0.08323     0.72032
     2.37589     0.10383     0.52273     0.08242     0.70898
     2.39189     0.10375     0.52258     0.08258     0.70891
     2.40689     0.10389     0.52613     0.08308     0.71310
     2.42289     0.09404     0.48357     0.07670     0.65431
     2.43789     0.08298     0.43377     0.06919     0.58594
     2.45389     0.08141     0.42998     0.06843     0.57982
     2.46889     0.08295     0.43635     0.06966     0.58896
     2.48389     0.10165     0.48966     0.08197     0.67328
     2.49989     0.10428     0.50421     0.08551     0.69400
     2.51489     0.10206     0.50300     0.08592     0.69098
     2.53089     0.10000     0.50196     0.08677     0.68873
     2.54589     0.09755     0.49920     0.08720     0.68395
     2.56089     0.09518     0.49611     0.08751     0.67880
     2.57689     0.09429     0.50209     0.08907     0.68545
     2.59189     0.09393     0.51034     0.09104     0.69531
     2.60789     0.09324     0.52057     0.09125     0.70506
     2.62289     0.09302     0.53869     0.09158     0.72329
     2.63789     0.09399     0.56590     0.09364     0.75353
     2.65389     0.09572     0.59821     0.09698     0.79091
     2.66889     0.09790     0.63223     0.10120     0.83133
     2.68489     0.09709     0.64450     0.10311     0.84470
     2.69989     0.09851     0.67130     0.10815     0.87796
     2.71489     0.10456     0.72060     0.11800     0.94316
     2.73089     0.10408     0.71800     0.12131     0.94339
     2.74589     0.10712     0.73540     0.12811     0.97063
     2.76189     0.10633     0.74680     0.13213     0.98526
     2.77689     0.10476     0.75880     0.13588     0.99944
     2.79189     0.10592     0.81000     0.14553     1.06145
     2.80789     0.09643     0.76760     0.14169     1.00572
     2.82289     0.08920     0.73516     0.13900     0.96336
     2.83889     0.09936     0.79160     0.15546     1.04642
     2.85389     0.10390     0.82700     0.16548     1.09638
     2.86889     0.10248     0.83410     0.16854     1.10512
     2.88489     0.09707     0.82236     0.16644     1.08587
     2.89989     0.09030     0.80935     0.16187     1.06152
     2.91589     0.08266     0.79760     0.15835     1.03861
     2.93089     0.07488     0.79998     0.15823     1.03309
     2.94689     0.06491     0.75787     0.14906     0.97184
     2.96189     0.05597     0.73407     0.14367     0.93371
     2.97689     0.05067     0.73742     0.14586     0.93395
     2.99289     0.05533     0.81053     0.16811     1.03397
     3.00789     0.06112     0.89741     0.19410     1.15263
     3.02389     0.06600     0.90837     0.18156     1.15593
     3.03889     0.07186     0.96117     0.19297     1.22600
     3.05389     0.07554     0.99650     0.19900     1.27104
     3.06989     0.07821     0.99570     0.19821     1.27212
     3.08489     0.08008     0.97770     0.19429     1.25207
     3.10089     0.08164     0.97500     0.19120     1.24784
     3.11589     0.08490     0.98200     0.19002     1.25692
     3.13089     0.08873     0.97980     0.18960     1.25813
     3.14689     0.09684     1.01350     0.19827     1.30861
     3.16189     0.10209     0.97360     0.19469     1.27038
     3.17789     0.09895     0.89770     0.18595     1.18260
     3.19289     0.09735     0.87430     0.18682     1.15847
     3.20789     0.12816     1.02230     0.22924     1.37970
     3.22389     0.13657     1.10600     0.25109     1.49366
     3.23889     0.14016     1.17710     0.27372     1.59098
     3.25489     0.11094     1.06320     0.24888     1.42302
     3.26989     0.09712     1.04330     0.23910     1.37952
     3.28489     0.08699     0.99970     0.22540     1.31209
     3.30089     0.08123     0.89190     0.20854     1.18167
     3.31589     0.07712     0.85780     0.20246     1.13738
     3.33189     0.07739     0.86600     0.20586     1.14925
     3.34689     0.07903     0.90040     0.21539     1.19482
     3.36289     0.07612     0.91120     0.21827     1.20559
     3.37789     0.07327     0.92890     0.22213     1.22430
     3.39289     0.06894     0.90059     0.21887     1.18840
     3.40889     0.06315     0.77641     0.19767     1.03723
     3.42389     0.06143     0.72408     0.19020     0.97571
     3.43989     0.06272     0.69779     0.18998     0.95049
     3.45489     0.07041     0.74949     0.21744     1.03734
     3.46989     0.07902     0.81590     0.24677     1.14169
     3.48589     0.08713     0.83640     0.26617     1.18970
     3.50089     0.09419     0.78360     0.26430     1.14209
     3.51689     0.11395     0.76960     0.26790     1.15145
     3.53189     0.10379     0.86800     0.29304     1.26483
     3.54689     0.10584     1.01810     0.34235     1.46629
     3.56289     0.10596     1.14010     0.38853     1.63459
     3.57789     0.08159     1.03380     0.35244     1.46783
     3.59389     0.07965     0.93290     0.31698     1.32953
     3.60889     0.08036     0.88336     0.29949     1.26321
     3.62389     0.08537     0.87437     0.30187     1.26161
     3.63989     0.09482     0.87253     0.31268     1.28003
     3.65489     0.10716     0.89907     0.33410     1.34033
     3.67089     0.12782     0.93660     0.36024     1.42466
     3.68589     0.11704     0.88260     0.33651     1.33615
     3.70089     0.10245     0.85380     0.32519     1.28144
     3.71689     0.09910     0.88440     0.33903     1.32253
     3.73189     0.10062     0.97360     0.36075     1.43497
     3.74789     0.10101     0.91170     0.36318     1.37589
     3.76289     0.09355     0.83150     0.34570     1.27075
     3.77889     0.08849     0.84720     0.33253     1.26822
     3.79389     0.08783     1.08750     0.35019     1.52552
     3.80889     0.07224     0.84720     0.31481     1.23425
     3.82489     0.06027     0.75670     0.29240     1.10937
     3.83989     0.05862     0.61374     0.29434     0.96670
     3.85589     0.05348     0.58600     0.29358     0.93306
     3.87089     0.04988     0.58367     0.29492     0.92847
     3.88589     0.04342     0.53128     0.27146     0.84616
     3.90189     0.04188     0.50936     0.26665     0.81789
     3.91689     0.04258     0.53509     0.27744     0.85511
     3.93289     0.04495     0.59016     0.29529     0.93040
     3.94789     0.05093     0.70130     0.34001     1.09224
     3.96289     0.04360     0.75810     0.32923     1.13093
     3.97889     0.04087     0.71520     0.31944     1.07551
     3.99389     0.03777     0.67806     0.30490     1.02073
     4.00989     0.03638     0.64719     0.29388     0.97745
     4.02489     0.03329     0.60864     0.26950     0.91143
     4.03989     0.03236     0.62644     0.27054     0.92934
     4.05589     0.03098     0.65040     0.28006     0.96144
     4.07089     0.03125     0.66828     0.28801     0.98754
     4.08689     0.02898     0.65417     0.27385     0.95700
     4.10189     0.02450     0.61868     0.24695     0.89013
     4.11689     0.01323     0.46551     0.15951     0.63825
     4.13289     0.01106     0.45302     0.14612     0.61020
     4.14789     0.01060     0.45519     0.14436     0.61015
     4.16389     0.01263     0.48122     0.15484     0.64869
     4.17889     0.01890     0.54983     0.18712     0.75585
     4.19389     0.02456     0.64020     0.22789     0.89265
     4.20989     0.02725     0.62860     0.23240     0.88825
     4.22489     0.02989     0.64050     0.24374     0.91413
     4.24089     0.02876     0.62840     0.23869     0.89585
     4.25589     0.02571     0.59760     0.22349     0.84680
     4.27189     0.02216     0.60710     0.21660     0.84586
     4.28689     0.02100     0.65100     0.22014     0.89214
     4.30189     0.02117     0.71050     0.22912     0.96079
     4.31789     0.02176     0.79170     0.24623     1.05970
     4.33289     0.02232     0.87010     0.26332     1.15574
     4.34889     0.01968     0.80680     0.23774     1.06422
     4.36389     0.01904     0.78640     0.22799     1.03343
     4.37889     0.01969     0.78510     0.22585     1.03064
     4.39489     0.02151     0.82510     0.23653     1.08314
     4.40989     0.01812     0.64950     0.18501     0.85263
     4.42589     0.01731     0.60790     0.17173     0.79694
     4.44089     0.01778     0.62080     0.17398     0.81256
     4.45589     0.02091     0.72480     0.19847     0.94418
     4.47189     0.02932     0.96430     0.25333     1.24695
     4.48689     0.03277     1.11250     0.29127     1.43654
     4.50289     0.03265     1.08120     0.28813     1.40198
     4.51789     0.02980     0.99320     0.26259     1.28559
     4.53289     0.02577     0.86190     0.23018     1.11785
     4.54889     0.02171     0.74850     0.20401     0.97422
     4.56389     0.01965     0.69360     0.19390     0.90715
     4.57989     0.01751     0.63870     0.17929     0.83550
     4.59489     0.01670     0.59110     0.17266     0.78046
     4.60989     0.01765     0.53580     0.15872     0.71217
     4.62589     0.01529     0.42793     0.12998     0.57320
     4.64089     0.01217     0.33895     0.10282     0.45394
     4.65689     0.00986     0.27126     0.08225     0.36337
     4.67189     0.00810     0.22144     0.06694     0.29648
     4.68789     0.00672     0.17541     0.05317     0.23529
     4.70289     0.00579     0.13983     0.04227     0.18789
     4.71789     0.00512     0.11879     0.03573     0.15964
     4.73389     0.00447     0.09984     0.02987     0.13417
     4.74889     0.00383     0.08206     0.02448     0.11037
     4.76489     0.00325     0.06674     0.02004     0.09003
     4.77989     0.00265     0.05214     0.01581     0.07060
     4.79489     0.00215     0.04050     0.01237     0.05502
     4.81089     0.00163     0.02981     0.00922     0.04066
     4.82589     0.00126     0.02236     0.00696     0.03058
     4.84189     0.00117     0.01907     0.00595     0.02620
     4.85689     0.00147     0.01836     0.00568     0.02551
     4.87189     0.00013     0.00161     0.00044     0.00218
     4.88789     0.00000     0.00000     0.00000     0.00000
     4.90289     0.00000     0.00000     0.00000     0.00000
     4.91889     0.00000     0.00000     0.00000     0.00000
     4.93389     0.00000     0.00000     0.00000     0.00000
     4.94889     0.00000     0.00000     0.00000     0.00000
     4.96489     0.00000     0.00000     0.00000     0.00000
     4.97989     0.00000     0.00000     0.00000     0.00000
     4.99589     0.00000     0.00000     0.00000     0.00000
     5.01089     0.00000     0.00000     0.00000     0.00000
     5.02589     0.00000     0.00000     0.00000     0.00000
     5.04189     0.00000     0.00000     0.00000     0.00000
     5.05689     0.00000     0.00000     0.00000     0.00000
     5.07289     0.00000     0.00000     0.00000     0.00000
     5.08789     0.00000     0.00000     0.00000     0.00000
     5.10289     0.00000     0.00000     0.00000     0.00000
     5.11889     0.00000     0.00000     0.00000     0.00000
     5.13389     0.00000     0.00000     0.00000     0.00000
     5.14989     0.00000     0.00000     0.00000     0.00000
     5.16489     0.00000     0.00000     0.00000     0.00000
     5.18089     0.00000     0.00000     0.00000     0.00000
     5.19589     0.00000     0.00000     0.00000     0.00000
     5.21089     0.00000     0.00000     0.00000     0.00000
     5.22689     0.00000     0.00000     0.00000     0.00000
     5.24189     0.00000     0.00000     0.00000     0.00000
     5.25789     0.00000     0.00000     0.00000     0.00000
     5.27289     0.00000     0.00000     0.00000     0.00000
     5.28789     0.00000     0.00000     0.00000     0.00000
     5.30389     0.00000     0.00000     0.00000     0.00000
     5.31889     0.00000     0.00000     0.00000     0.00000
     5.33489     0.00000     0.00000     0.00000     0.00000
     5.34989     0.00000     0.00000     0.00000     0.00000
     5.36489     0.00000     0.00000     0.00000     0.00000
     5.38089     0.00000     0.00000     0.00000     0.00000
     5.39589     0.00000     0.00000     0.00000     0.00000
     5.41189     0.00000     0.00000     0.00000     0.00000
     5.42689     0.00000     0.00000     0.00000     0.00000
     5.44189     0.00000     0.00000     0.00000     0.00000
     5.45789     0.00000     0.00000     0.00000     0.00000
     5.47289     0.00000     0.00000     0.00000     0.00000
     5.48889     0.00000     0.00000     0.00000     0.00000
     5.50389     0.00000     0.00000     0.00000     0.00000
     5.51889     0.00000     0.00000     0.00000     0.00000
     5.53489     0.00000     0.00000     0.00000     0.00000
     5.54989     0.00000     0.00000     0.00000     0.00000
     5.56589     0.00000     0.00000     0.00000     0.00000
     5.58089     0.00000     0.00000     0.00000     0.00000
     5.59689     0.00000     0.00000     0.00000     0.00000
     5.61189     0.00000     0.00000     0.00000     0.00000
     5.62689     0.00000     0.00000     0.00000     0.00000
     5.64289     0.00000     0.00000     0.00000     0.00000
     5.65789     0.00000     0.00000     0.00000     0.00000
     5.67389     0.00000     0.00000     0.00000     0.00000
     5.68889     0.00000     0.00000     0.00000     0.00000
     5.70389     0.00000     0.00000     0.00000     0.00000
     5.71989     0.00000     0.00000     0.00000     0.00000
     5.73489     0.00000     0.00000     0.00000     0.00000
     5.75089     0.00000     0.00000     0.00000     0.00000
     5.76589     0.00000     0.00000     0.00000     0.00000
     5.78089     0.00000     0.00000     0.00000     0.00000
     5.79689     0.00000     0.00000     0.00000     0.00000
     5.81189     0.00000     0.00000     0.00000     0.00000
     5.82789     0.00000     0.00000     0.00000     0.00000
     5.84289     0.00000     0.00000     0.00000     0.00000
     5.85789     0.00000     0.00000     0.00000     0.00000
     5.87389     0.00000     0.00000     0.00000     0.00000
     5.88889     0.00000     0.00000     0.00000     0.00000
     5.90489     0.00000     0.00000     0.00000     0.00000
     5.91989     0.00000     0.00000     0.00000     0.00000
     5.93489     0.00000     0.00000     0.00000     0.00000
     5.95089     0.00000     0.00000     0.00000     0.00000
     5.96589     0.00000     0.00000     0.00000     0.00000
     5.98189     0.00000     0.00000     0.00000     0.00000
     5.99689     0.00000     0.00000     0.00000     0.00000
     6.01189     0.00000     0.00000     0.00000     0.00000
     6.02789     0.00000     0.00000     0.00000     0.00000
     6.04289     0.00000     0.00000     0.00000     0.00000
     6.05889     0.00000     0.00000     0.00000     0.00000
     6.07389     0.00000     0.00000     0.00000     0.00000
     6.08989     0.00000     0.00000     0.00000     0.00000
     6.10489     0.00000     0.00000     0.00000     0.00000
     6.11989     0.00000     0.00000     0.00000     0.00000
     6.13589     0.00000     0.00000     0.00000     0.00000
     6.15089     0.00000     0.00000     0.00000     0.00000
     6.16689     0.00000     0.00000     0.00000     0.00000
     6.18189     0.00000     0.00000     0.00000     0.00000
     6.19689     0.00000     0.00000     0.00000     0.00000
     6.21289     0.00000     0.00000     0.00000     0.00000
     6.22789     0.00000     0.00000     0.00000     0.00000
     6.24389     0.00000     0.00000     0.00000     0.00000
     6.25889     0.00000     0.00000     0.00000     0.00000
     6.27389     0.00000     0.00000     0.00000     0.00000
