# Supplementary material for: Extending the defect tolerance of halide perovskite nanocrystals to hot carrier cooling dynamics
Source: Nat Commun. 2024 Sep 16;15:8120. doi: 10.1038/s41467-024-52377-4 (PMC11405528; doi:10.1038/s41467-024-52377-4)
Supplement: Supplementary file 3 — Dataset 1 [file 41467_2024_52377_MOESM3_ESM.zip › Supplementary Information for DFT Calculation/CsPbBr3-defect/PDOS_Cs.dat]

     #Energy           s           p           d       tot  
   -24.53911     0.00000     0.00000     0.00000     0.00000
   -24.52411     0.00000     0.00000     0.00000     0.00000
   -24.50811     0.00000     0.00000     0.00000     0.00000
   -24.49311     0.00000     0.00000     0.00000     0.00000
   -24.47811     0.00000     0.00000     0.00000     0.00000
   -24.46211     0.00000     0.00000     0.00000     0.00000
   -24.44711     0.00000     0.00000     0.00000     0.00000
   -24.43111     0.00000     0.00000     0.00000     0.00000
   -24.41611     0.00000     0.00000     0.00000     0.00000
   -24.40111     0.00000     0.00000     0.00000     0.00000
   -24.38511     0.00000     0.00000     0.00000     0.00000
   -24.37011     0.00000     0.00000     0.00000     0.00000
   -24.35411     0.00000     0.00000     0.00000     0.00000
   -24.33911     0.00000     0.00000     0.00000     0.00000
   -24.32411     0.00000     0.00000     0.00000     0.00000
   -24.30811     0.00000     0.00000     0.00000     0.00000
   -24.29311     0.00000     0.00000     0.00000     0.00000
   -24.27711     0.00000     0.00000     0.00000     0.00000
   -24.26211     0.00000     0.00000     0.00000     0.00000
   -24.24611     0.00000     0.00000     0.00000     0.00000
   -24.23111     0.00000     0.00000     0.00000     0.00000
   -24.21611     0.00000     0.00000     0.00000     0.00000
   -24.20011     0.00000     0.00000     0.00000     0.00000
   -24.18511     0.00000     0.00000     0.00000     0.00000
   -24.16911     0.00000     0.00000     0.00000     0.00000
   -24.15411     0.00000     0.00000     0.00000     0.00000
   -24.13911     0.00000     0.00000     0.00000     0.00000
   -24.12311     0.00000     0.00000     0.00000     0.00000
   -24.10811     0.00000     0.00000     0.00000     0.00000
   -24.09211     0.00000     0.00000     0.00000     0.00000
   -24.07711     0.00000     0.00000     0.00000     0.00000
   -24.06211     0.00000     0.00000     0.00000     0.00000
   -24.04611     0.00000     0.00000     0.00000     0.00000
   -24.03111     0.00000     0.00000     0.00000     0.00000
   -24.01511     0.00000     0.00000     0.00000     0.00000
   -24.00011     0.00000     0.00000     0.00000     0.00000
   -23.98511     0.00000     0.00000     0.00000     0.00000
   -23.96911     0.00000     0.00000     0.00000     0.00000
   -23.95411     0.00000     0.00000     0.00000     0.00000
   -23.93811     0.00000     0.00000     0.00000     0.00000
   -23.92311     0.00000     0.00000     0.00000     0.00000
   -23.90811     0.00000     0.00000     0.00000     0.00000
   -23.89211     0.00000     0.00000     0.00000     0.00000
   -23.87711     0.00000     0.00000     0.00000     0.00000
   -23.86111     0.00000     0.00000     0.00000     0.00000
   -23.84611     0.00000     0.00000     0.00000     0.00000
   -23.83011     0.00000     0.00000     0.00000     0.00000
   -23.81511     0.00000     0.00000     0.00000     0.00000
   -23.80011     0.00000     0.00000     0.00000     0.00000
   -23.78411     0.00000     0.00000     0.00000     0.00000
   -23.76911     0.00000     0.00000     0.00000     0.00000
   -23.75311     0.00000     0.00000     0.00000     0.00000
   -23.73811     0.00000     0.00000     0.00000     0.00000
   -23.72311     0.00000     0.00000     0.00000     0.00000
   -23.70711     0.00000     0.00000     0.00000     0.00000
   -23.69211     0.00000     0.00000     0.00000     0.00000
   -23.67611     0.00000     0.00000     0.00000     0.00000
   -23.66111     0.00000     0.00000     0.00000     0.00000
   -23.64611     0.00000     0.00000     0.00000     0.00000
   -23.63011     0.00000     0.00000     0.00000     0.00000
   -23.61511     0.00000     0.00000     0.00000     0.00000
   -23.59911     0.00000     0.00000     0.00000     0.00000
   -23.58411     0.00000     0.00000     0.00000     0.00000
   -23.56911     0.00000     0.00000     0.00000     0.00000
   -23.55311     0.00000     0.00000     0.00000     0.00000
   -23.53811     0.00000     0.00000     0.00000     0.00000
   -23.52211     0.00000     0.00000     0.00000     0.00000
   -23.50711     0.00000     0.00000     0.00000     0.00000
   -23.49211     0.00000     0.00000     0.00000     0.00000
   -23.47611     0.00000     0.00000     0.00000     0.00000
   -23.46111     0.00000     0.00000     0.00000     0.00000
   -23.44511     0.00000     0.00000     0.00000     0.00000
   -23.43011     0.00000     0.00000     0.00000     0.00000
   -23.41511     0.00000     0.00000     0.00000     0.00000
   -23.39911     0.00000     0.00000     0.00000     0.00000
   -23.38411     0.00000     0.00000     0.00000     0.00000
   -23.36811     0.00000     0.00000     0.00000     0.00000
   -23.35311     0.00000     0.00000     0.00000     0.00000
   -23.33711     0.00000     0.00000     0.00000     0.00000
   -23.32211     0.00000     0.00000     0.00000     0.00000
   -23.30711     0.00000     0.00000     0.00000     0.00000
   -23.29111     0.00000     0.00000     0.00000     0.00000
   -23.27611     0.00000     0.00000     0.00000     0.00000
   -23.26011     0.00000     0.00000     0.00000     0.00000
   -23.24511     0.00000     0.00000     0.00000     0.00000
   -23.23011     0.00000     0.00000     0.00000     0.00000
   -23.21411     0.00000     0.00000     0.00000     0.00000
   -23.19911     0.00000     0.00000     0.00000     0.00000
   -23.18311     0.00000     0.00000     0.00000     0.00000
   -23.16811     0.00000     0.00000     0.00000     0.00000
   -23.15311     0.00000     0.00000     0.00000     0.00000
   -23.13711  2548.00000     0.00240     0.00029  2548.00269
   -23.12211     0.00000     0.00000     0.00000     0.00000
   -23.10611     0.00000     0.00000     0.00000     0.00000
   -23.09111     0.00000     0.00000     0.00000     0.00000
   -23.07611     0.00000     0.00000     0.00000     0.00000
   -23.06011     0.00000     0.00000     0.00000     0.00000
   -23.04511     0.00000     0.00000     0.00000     0.00000
   -23.02911     0.00000     0.00000     0.00000     0.00000
   -23.01411     0.00000     0.00000     0.00000     0.00000
   -22.99911     0.00000     0.00000     0.00000     0.00000
   -22.98311     0.00000     0.00000     0.00000     0.00000
   -22.96811     0.00000     0.00000     0.00000     0.00000
   -22.95211     0.00000     0.00000     0.00000     0.00000
   -22.93711     0.00000     0.00000     0.00000     0.00000
   -22.92111     0.00000     0.00000     0.00000     0.00000
   -22.90611     0.00000     0.00000     0.00000     0.00000
   -22.89111     0.00000     0.00000     0.00000     0.00000
   -22.87511     0.00000     0.00000     0.00000     0.00000
   -22.86011     0.00000     0.00000     0.00000     0.00000
   -22.84411     0.00000     0.00000     0.00000     0.00000
   -22.82911     0.00000     0.00000     0.00000     0.00000
   -22.81411     0.00000     0.00000     0.00000     0.00000
   -22.79811     0.00000     0.00000     0.00000     0.00000
   -22.78311     0.00000     0.00000     0.00000     0.00000
   -22.76711     0.00000     0.00000     0.00000     0.00000
   -22.75211     0.00000     0.00000     0.00000     0.00000
   -22.73711     0.00000     0.00000     0.00000     0.00000
   -22.72111     0.00000     0.00000     0.00000     0.00000
   -22.70611     0.00000     0.00000     0.00000     0.00000
   -22.69011     0.00000     0.00000     0.00000     0.00000
   -22.67511     0.00000     0.00000     0.00000     0.00000
   -22.66011     0.00000     0.00000     0.00000     0.00000
   -22.64411     0.00000     0.00000     0.00000     0.00000
   -22.62911     0.00000     0.00000     0.00000     0.00000
   -22.61311     0.00000     0.00000     0.00000     0.00000
   -22.59811     0.00000     0.00000     0.00000     0.00000
   -22.58311     0.00000     0.00000     0.00000     0.00000
   -22.56711     0.00000     0.00000     0.00000     0.00000
   -22.55211     0.00000     0.00000     0.00000     0.00000
   -22.53611     0.00000     0.00000     0.00000     0.00000
   -22.52111     0.00000     0.00000     0.00000     0.00000
   -22.50611     0.00000     0.00000     0.00000     0.00000
   -22.49011     0.00000     0.00000     0.00000     0.00000
   -22.47511     0.00000     0.00000     0.00000     0.00000
   -22.45911     0.00000     0.00000     0.00000     0.00000
   -22.44411     0.00000     0.00000     0.00000     0.00000
   -22.42811     0.00000     0.00000     0.00000     0.00000
   -22.41311     0.00000     0.00000     0.00000     0.00000
   -22.39811     0.00000     0.00000     0.00000     0.00000
   -22.38211     0.00000     0.00000     0.00000     0.00000
   -22.36711     0.00000     0.00000     0.00000     0.00000
   -22.35111     0.00000     0.00000     0.00000     0.00000
   -22.33611     0.00000     0.00000     0.00000     0.00000
   -22.32111     0.00000     0.00000     0.00000     0.00000
   -22.30511     0.00000     0.00000     0.00000     0.00000
   -22.29011     0.00000     0.00000     0.00000     0.00000
   -22.27411     0.00000     0.00000     0.00000     0.00000
   -22.25911     0.00000     0.00000     0.00000     0.00000
   -22.24411     0.00000     0.00000     0.00000     0.00000
   -22.22811     0.00000     0.00000     0.00000     0.00000
   -22.21311     0.00000     0.00000     0.00000     0.00000
   -22.19711     0.00000     0.00000     0.00000     0.00000
   -22.18211     0.00000     0.00000     0.00000     0.00000
   -22.16711     0.00000     0.00000     0.00000     0.00000
   -22.15111     0.00000     0.00000     0.00000     0.00000
   -22.13611     0.00000     0.00000     0.00000     0.00000
   -22.12011     0.00000     0.00000     0.00000     0.00000
   -22.10511     0.00000     0.00000     0.00000     0.00000
   -22.09011     0.00000     0.00000     0.00000     0.00000
   -22.07411     0.00000     0.00000     0.00000     0.00000
   -22.05911     0.00000     0.00000     0.00000     0.00000
   -22.04311     0.00000     0.00000     0.00000     0.00000
   -22.02811     0.00000     0.00000     0.00000     0.00000
   -22.01211     0.00000     0.00000     0.00000     0.00000
   -21.99711     0.00000     0.00000     0.00000     0.00000
   -21.98211     0.00000     0.00000     0.00000     0.00000
   -21.96611     0.00000     0.00000     0.00000     0.00000
   -21.95111     0.00000     0.00000     0.00000     0.00000
   -21.93511     0.00000     0.00000     0.00000     0.00000
   -21.92011     0.00000     0.00000     0.00000     0.00000
   -21.90511     0.00000     0.00000     0.00000     0.00000
   -21.88911     0.00000     0.00000     0.00000     0.00000
   -21.87411     0.00000     0.00000     0.00000     0.00000
   -21.85811     0.00000     0.00000     0.00000     0.00000
   -21.84311     0.00000     0.00000     0.00000     0.00000
   -21.82811     0.00000     0.00000     0.00000     0.00000
   -21.81211     0.00000     0.00000     0.00000     0.00000
   -21.79711     0.00000     0.00000     0.00000     0.00000
   -21.78111     0.00000     0.00000     0.00000     0.00000
   -21.76611     0.00000     0.00000     0.00000     0.00000
   -21.75111     0.00000     0.00000     0.00000     0.00000
   -21.73511     0.00000     0.00000     0.00000     0.00000
   -21.72011     0.00000     0.00000     0.00000     0.00000
   -21.70411     0.00000     0.00000     0.00000     0.00000
   -21.68911     0.00000     0.00000     0.00000     0.00000
   -21.67411     0.00000     0.00000     0.00000     0.00000
   -21.65811     0.00000     0.00000     0.00000     0.00000
   -21.64311     0.00000     0.00000     0.00000     0.00000
   -21.62711     0.00000     0.00000     0.00000     0.00000
   -21.61211     0.00000     0.00000     0.00000     0.00000
   -21.59711     0.00000     0.00000     0.00000     0.00000
   -21.58111     0.00000     0.00000     0.00000     0.00000
   -21.56611     0.00000     0.00000     0.00000     0.00000
   -21.55011     0.00000     0.00000     0.00000     0.00000
   -21.53511     0.00000     0.00000     0.00000     0.00000
   -21.51911     0.00000     0.00000     0.00000     0.00000
   -21.50411     0.00000     0.00000     0.00000     0.00000
   -21.48911     0.00000     0.00000     0.00000     0.00000
   -21.47311     0.00000     0.00000     0.00000     0.00000
   -21.45811     0.00000     0.00000     0.00000     0.00000
   -21.44211     0.00000     0.00000     0.00000     0.00000
   -21.42711     0.00000     0.00000     0.00000     0.00000
   -21.41211     0.00000     0.00000     0.00000     0.00000
   -21.39611     0.00000     0.00000     0.00000     0.00000
   -21.38111     0.00000     0.00000     0.00000     0.00000
   -21.36511     0.00000     0.00000     0.00000     0.00000
   -21.35011     0.00000     0.00000     0.00000     0.00000
   -21.33511     0.00000     0.00000     0.00000     0.00000
   -21.31911     0.00000     0.00000     0.00000     0.00000
   -21.30411     0.00000     0.00000     0.00000     0.00000
   -21.28811     0.00000     0.00000     0.00000     0.00000
   -21.27311     0.00000     0.00000     0.00000     0.00000
   -21.25811     0.00000     0.00000     0.00000     0.00000
   -21.24211     0.00000     0.00000     0.00000     0.00000
   -21.22711     0.00000     0.00000     0.00000     0.00000
   -21.21111     0.00000     0.00000     0.00000     0.00000
   -21.19611     0.00000     0.00000     0.00000     0.00000
   -21.18111     0.00000     0.00000     0.00000     0.00000
   -21.16511     0.00000     0.00000     0.00000     0.00000
   -21.15011     0.00000     0.00000     0.00000     0.00000
   -21.13411     0.00000     0.00000     0.00000     0.00000
   -21.11911     0.00000     0.00000     0.00000     0.00000
   -21.10311     0.00000     0.00000     0.00000     0.00000
   -21.08811     0.00000     0.00000     0.00000     0.00000
   -21.07311     0.00000     0.00000     0.00000     0.00000
   -21.05711     0.00000     0.00000     0.00000     0.00000
   -21.04211     0.00000     0.00000     0.00000     0.00000
   -21.02611     0.00000     0.00000     0.00000     0.00000
   -21.01111     0.00000     0.00000     0.00000     0.00000
   -20.99611     0.00000     0.00000     0.00000     0.00000
   -20.98011     0.00000     0.00000     0.00000     0.00000
   -20.96511     0.00000     0.00000     0.00000     0.00000
   -20.94911     0.00000     0.00000     0.00000     0.00000
   -20.93411     0.00000     0.00000     0.00000     0.00000
   -20.91911     0.00000     0.00000     0.00000     0.00000
   -20.90311     0.00000     0.00000     0.00000     0.00000
   -20.88811     0.00000     0.00000     0.00000     0.00000
   -20.87211     0.00000     0.00000     0.00000     0.00000
   -20.85711     0.00000     0.00000     0.00000     0.00000
   -20.84211     0.00000     0.00000     0.00000     0.00000
   -20.82611     0.00000     0.00000     0.00000     0.00000
   -20.81111     0.00000     0.00000     0.00000     0.00000
   -20.79511     0.00000     0.00000     0.00000     0.00000
   -20.78011     0.00000     0.00000     0.00000     0.00000
   -20.76511     0.00000     0.00000     0.00000     0.00000
   -20.74911     0.00000     0.00000     0.00000     0.00000
   -20.73411     0.00000     0.00000     0.00000     0.00000
   -20.71811     0.00000     0.00000     0.00000     0.00000
   -20.70311     0.00000     0.00000     0.00000     0.00000
   -20.68811     0.00000     0.00000     0.00000     0.00000
   -20.67211     0.00000     0.00000     0.00000     0.00000
   -20.65711     0.00000     0.00000     0.00000     0.00000
   -20.64111     0.00000     0.00000     0.00000     0.00000
   -20.62611     0.00000     0.00000     0.00000     0.00000
   -20.61011     0.00000     0.00000     0.00000     0.00000
   -20.59511     0.00000     0.00000     0.00000     0.00000
   -20.58011     0.00000     0.00000     0.00000     0.00000
   -20.56411     0.00000     0.00000     0.00000     0.00000
   -20.54911     0.00000     0.00000     0.00000     0.00000
   -20.53311     0.00000     0.00000     0.00000     0.00000
   -20.51811     0.00000     0.00000     0.00000     0.00000
   -20.50311     0.00000     0.00000     0.00000     0.00000
   -20.48711     0.00000     0.00000     0.00000     0.00000
   -20.47211     0.00000     0.00000     0.00000     0.00000
   -20.45611     0.00000     0.00000     0.00000     0.00000
   -20.44111     0.00000     0.00000     0.00000     0.00000
   -20.42611     0.00000     0.00000     0.00000     0.00000
   -20.41011     0.00000     0.00000     0.00000     0.00000
   -20.39511     0.00000     0.00000     0.00000     0.00000
   -20.37911     0.00000     0.00000     0.00000     0.00000
   -20.36411     0.00000     0.00000     0.00000     0.00000
   -20.34911     0.00000     0.00000     0.00000     0.00000
   -20.33311     0.00000     0.00000     0.00000     0.00000
   -20.31811     0.00000     0.00000     0.00000     0.00000
   -20.30211     0.00000     0.00000     0.00000     0.00000
   -20.28711     0.00000     0.00000     0.00000     0.00000
   -20.27211     0.00000     0.00000     0.00000     0.00000
   -20.25611     0.00000     0.00000     0.00000     0.00000
   -20.24111     0.00000     0.00000     0.00000     0.00000
   -20.22511     0.00000     0.00000     0.00000     0.00000
   -20.21011     0.00000     0.00000     0.00000     0.00000
   -20.19411     0.00000     0.00000     0.00000     0.00000
   -20.17911     0.00000     0.00000     0.00000     0.00000
   -20.16411     0.00000     0.00000     0.00000     0.00000
   -20.14811     0.00000     0.00000     0.00000     0.00000
   -20.13311     0.00000     0.00000     0.00000     0.00000
   -20.11711     0.00000     0.00000     0.00000     0.00000
   -20.10211     0.00000     0.00000     0.00000     0.00000
   -20.08711     0.00000     0.00000     0.00000     0.00000
   -20.07111     0.00000     0.00000     0.00000     0.00000
   -20.05611     0.00000     0.00000     0.00000     0.00000
   -20.04011     0.00000     0.00000     0.00000     0.00000
   -20.02511     0.00000     0.00000     0.00000     0.00000
   -20.01011     0.00000     0.00000     0.00000     0.00000
   -19.99411     0.00000     0.00000     0.00000     0.00000
   -19.97911     0.00000     0.00000     0.00000     0.00000
   -19.96311     0.00000     0.00000     0.00000     0.00000
   -19.94811     0.00000     0.00000     0.00000     0.00000
   -19.93311     0.00000     0.00000     0.00000     0.00000
   -19.91711     0.00000     0.00000     0.00000     0.00000
   -19.90211     0.00000     0.00000     0.00000     0.00000
   -19.88611     0.00000     0.00000     0.00000     0.00000
   -19.87111     0.00000     0.00000     0.00000     0.00000
   -19.85611     0.00000     0.00000     0.00000     0.00000
   -19.84011     0.00000     0.00000     0.00000     0.00000
   -19.82511     0.00000     0.00000     0.00000     0.00000
   -19.80911     0.00000     0.00000     0.00000     0.00000
   -19.79411     0.00000     0.00000     0.00000     0.00000
   -19.77811     0.00000     0.00000     0.00000     0.00000
   -19.76311     0.00000     0.00000     0.00000     0.00000
   -19.74811     0.00000     0.00000     0.00000     0.00000
   -19.73211     0.00000     0.00000     0.00000     0.00000
   -19.71711     0.00000     0.00000     0.00000     0.00000
   -19.70111     0.00000     0.00000     0.00000     0.00000
   -19.68611     0.00000     0.00000     0.00000     0.00000
   -19.67111     0.00000     0.00000     0.00000     0.00000
   -19.65511     0.00000     0.00000     0.00000     0.00000
   -19.64011     0.00000     0.00000     0.00000     0.00000
   -19.62411     0.00000     0.00000     0.00000     0.00000
   -19.60911     0.00000     0.00000     0.00000     0.00000
   -19.59411     0.00000     0.00000     0.00000     0.00000
   -19.57811     0.00000     0.00000     0.00000     0.00000
   -19.56311     0.00000     0.00000     0.00000     0.00000
   -19.54711     0.00000     0.00000     0.00000     0.00000
   -19.53211     0.00000     0.00000     0.00000     0.00000
   -19.51711     0.00000     0.00000     0.00000     0.00000
   -19.50111     0.00000     0.00000     0.00000     0.00000
   -19.48611     0.00000     0.00000     0.00000     0.00000
   -19.47011     0.00000     0.00000     0.00000     0.00000
   -19.45511     0.00000     0.00000     0.00000     0.00000
   -19.44011     0.00000     0.00000     0.00000     0.00000
   -19.42411     0.00000     0.00000     0.00000     0.00000
   -19.40911     0.00000     0.00000     0.00000     0.00000
   -19.39311     0.00000     0.00000     0.00000     0.00000
   -19.37811     0.00000     0.00000     0.00000     0.00000
   -19.36311     0.00000     0.00000     0.00000     0.00000
   -19.34711     0.00000     0.00000     0.00000     0.00000
   -19.33211     0.00000     0.00000     0.00000     0.00000
   -19.31611     0.00000     0.00000     0.00000     0.00000
   -19.30111     0.00000     0.00000     0.00000     0.00000
   -19.28511     0.00000     0.00000     0.00000     0.00000
   -19.27011     0.00000     0.00000     0.00000     0.00000
   -19.25511     0.00000     0.00000     0.00000     0.00000
   -19.23911     0.00000     0.00000     0.00000     0.00000
   -19.22411     0.00000     0.00000     0.00000     0.00000
   -19.20811     0.00000     0.00000     0.00000     0.00000
   -19.19311     0.00000     0.00000     0.00000     0.00000
   -19.17811     0.00000     0.00000     0.00000     0.00000
   -19.16211     0.00000     0.00000     0.00000     0.00000
   -19.14711     0.00000     0.00000     0.00000     0.00000
   -19.13111     0.00000     0.00000     0.00000     0.00000
   -19.11611     0.00000     0.00000     0.00000     0.00000
   -19.10111     0.00000     0.00000     0.00000     0.00000
   -19.08511     0.00000     0.00000     0.00000     0.00000
   -19.07011     0.00000     0.00000     0.00000     0.00000
   -19.05411     0.00000     0.00000     0.00000     0.00000
   -19.03911     0.00000     0.00000     0.00000     0.00000
   -19.02411     0.00000     0.00000     0.00000     0.00000
   -19.00811     0.00000     0.00000     0.00000     0.00000
   -18.99311     0.00000     0.00000     0.00000     0.00000
   -18.97711     0.00000     0.00000     0.00000     0.00000
   -18.96211     0.00000     0.00000     0.00000     0.00000
   -18.94711     0.00000     0.00000     0.00000     0.00000
   -18.93111     0.00000     0.00000     0.00000     0.00000
   -18.91611     0.00000     0.00000     0.00000     0.00000
   -18.90011     0.00000     0.00000     0.00000     0.00000
   -18.88511     0.00000     0.00000     0.00000     0.00000
   -18.86911     0.00000     0.00000     0.00000     0.00000
   -18.85411     0.00000     0.00000     0.00000     0.00000
   -18.83911     0.00000     0.00000     0.00000     0.00000
   -18.82311     0.00000     0.00000     0.00000     0.00000
   -18.80811     0.00000     0.00000     0.00000     0.00000
   -18.79211     0.00000     0.00000     0.00000     0.00000
   -18.77711     0.00000     0.00000     0.00000     0.00000
   -18.76211     0.00000     0.00000     0.00000     0.00000
   -18.74611     0.00000     0.00000     0.00000     0.00000
   -18.73111     0.00000     0.00000     0.00000     0.00000
   -18.71511     0.00000     0.00000     0.00000     0.00000
   -18.70011     0.00000     0.00000     0.00000     0.00000
   -18.68511     0.00000     0.00000     0.00000     0.00000
   -18.66911     0.00000     0.00000     0.00000     0.00000
   -18.65411     0.00000     0.00000     0.00000     0.00000
   -18.63811     0.00000     0.00000     0.00000     0.00000
   -18.62311     0.00000     0.00000     0.00000     0.00000
   -18.60811     0.00000     0.00000     0.00000     0.00000
   -18.59211     0.00000     0.00000     0.00000     0.00000
   -18.57711     0.00000     0.00000     0.00000     0.00000
   -18.56111     0.00000     0.00000     0.00000     0.00000
   -18.54611     0.00000     0.00000     0.00000     0.00000
   -18.53111     0.00000     0.00000     0.00000     0.00000
   -18.51511     0.00000     0.00000     0.00000     0.00000
   -18.50011     0.00000     0.00000     0.00000     0.00000
   -18.48411     0.00000     0.00000     0.00000     0.00000
   -18.46911     0.00000     0.00000     0.00000     0.00000
   -18.45411     0.00000     0.00000     0.00000     0.00000
   -18.43811     0.00000     0.00000     0.00000     0.00000
   -18.42311     0.00000     0.00000     0.00000     0.00000
   -18.40711     0.00000     0.00000     0.00000     0.00000
   -18.39211     0.00000     0.00000     0.00000     0.00000
   -18.37611     0.00000     0.00000     0.00000     0.00000
   -18.36111     0.00000     0.00000     0.00000     0.00000
   -18.34611     0.00000     0.00000     0.00000     0.00000
   -18.33011     0.00000     0.00000     0.00000     0.00000
   -18.31511     0.00000     0.00000     0.00000     0.00000
   -18.29911     0.00000     0.00000     0.00000     0.00000
   -18.28411     0.00000     0.00000     0.00000     0.00000
   -18.26911     0.00000     0.00000     0.00000     0.00000
   -18.25311     0.00000     0.00000     0.00000     0.00000
   -18.23811     0.00000     0.00000     0.00000     0.00000
   -18.22211     0.00000     0.00000     0.00000     0.00000
   -18.20711     0.00000     0.00000     0.00000     0.00000
   -18.19211     0.00000     0.00000     0.00000     0.00000
   -18.17611     0.00000     0.00000     0.00000     0.00000
   -18.16111     0.00000     0.00000     0.00000     0.00000
   -18.14511     0.00000     0.00000     0.00000     0.00000
   -18.13011     0.00000     0.00000     0.00000     0.00000
   -18.11511     0.00000     0.00000     0.00000     0.00000
   -18.09911     0.00000     0.00000     0.00000     0.00000
   -18.08411     0.00000     0.00000     0.00000     0.00000
   -18.06811     0.00000     0.00000     0.00000     0.00000
   -18.05311     0.00000     0.00000     0.00000     0.00000
   -18.03811     0.00000     0.00000     0.00000     0.00000
   -18.02211     0.00000     0.00000     0.00000     0.00000
   -18.00711     0.00000     0.00000     0.00000     0.00000
   -17.99111     0.00000     0.00000     0.00000     0.00000
   -17.97611     0.00000     0.00000     0.00000     0.00000
   -17.96011     0.00000     0.00000     0.00000     0.00000
   -17.94511     0.00000     0.00000     0.00000     0.00000
   -17.93011     0.00000     0.00000     0.00000     0.00000
   -17.91411     0.00000     0.00000     0.00000     0.00000
   -17.89911     0.00000     0.00000     0.00000     0.00000
   -17.88311     0.00000     0.00000     0.00000     0.00000
   -17.86811     0.00000     0.00000     0.00000     0.00000
   -17.85311     0.00000     0.00000     0.00000     0.00000
   -17.83711     0.00000     0.00000     0.00000     0.00000
   -17.82211     0.00000     0.00000     0.00000     0.00000
   -17.80611     0.00000     0.00000     0.00000     0.00000
   -17.79111     0.00000     0.00000     0.00000     0.00000
   -17.77611     0.00000     0.00000     0.00000     0.00000
   -17.76011     0.00000     0.00000     0.00000     0.00000
   -17.74511     0.00000     0.00000     0.00000     0.00000
   -17.72911     0.00000     0.00000     0.00000     0.00000
   -17.71411     0.00000     0.00000     0.00000     0.00000
   -17.69911     0.00000     0.00000     0.00000     0.00000
   -17.68311     0.00000     0.00000     0.00000     0.00000
   -17.66811     0.00000     0.00000     0.00000     0.00000
   -17.65211     0.00000     0.00000     0.00000     0.00000
   -17.63711     0.00000     0.00000     0.00000     0.00000
   -17.62211     0.00000     0.00000     0.00000     0.00000
   -17.60611     0.00000     0.00000     0.00000     0.00000
   -17.59111     0.00000     0.00000     0.00000     0.00000
   -17.57511     0.00000     0.00000     0.00000     0.00000
   -17.56011     0.00000     0.00000     0.00000     0.00000
   -17.54511     0.00000     0.00000     0.00000     0.00000
   -17.52911     0.00000     0.00000     0.00000     0.00000
   -17.51411     0.00000     0.00000     0.00000     0.00000
   -17.49811     0.00000     0.00000     0.00000     0.00000
   -17.48311     0.00000     0.00000     0.00000     0.00000
   -17.46711     0.00000     0.00000     0.00000     0.00000
   -17.45211     0.00000     0.00000     0.00000     0.00000
   -17.43711     0.00000     0.00000     0.00000     0.00000
   -17.42111     0.00000     0.00000     0.00000     0.00000
   -17.40611     0.00000     0.00000     0.00000     0.00000
   -17.39011     0.00000     0.00000     0.00000     0.00000
   -17.37511     0.00000     0.00000     0.00000     0.00000
   -17.36011     0.00000     0.00000     0.00000     0.00000
   -17.34411     0.00000     0.00000     0.00000     0.00000
   -17.32911     0.00000     0.00000     0.00000     0.00000
   -17.31311     0.00000     0.00000     0.00000     0.00000
   -17.29811     0.00000     0.00000     0.00000     0.00000
   -17.28311     0.00000     0.00000     0.00000     0.00000
   -17.26711     0.00000     0.00000     0.00000     0.00000
   -17.25211     0.00000     0.00000     0.00000     0.00000
   -17.23611     0.00000     0.00000     0.00000     0.00000
   -17.22111     0.00000     0.00000     0.00000     0.00000
   -17.20611     0.00000     0.00000     0.00000     0.00000
   -17.19011     0.00000     0.00000     0.00000     0.00000
   -17.17511     0.00000     0.00000     0.00000     0.00000
   -17.15911     0.00000     0.00000     0.00000     0.00000
   -17.14411     0.00000     0.00000     0.00000     0.00000
   -17.12911     0.00000     0.00000     0.00000     0.00000
   -17.11311     0.00000     0.00000     0.00000     0.00000
   -17.09811     0.00000     0.00000     0.00000     0.00000
   -17.08211     0.00000     0.00000     0.00000     0.00000
   -17.06711     0.00000     0.00000     0.00000     0.00000
   -17.05111     0.00000     0.00000     0.00000     0.00000
   -17.03611     0.00000     0.00000     0.00000     0.00000
   -17.02111     0.00000     0.00000     0.00000     0.00000
   -17.00511     0.00000     0.00000     0.00000     0.00000
   -16.99011     0.00000     0.00000     0.00000     0.00000
   -16.97411     0.00000     0.00000     0.00000     0.00000
   -16.95911     0.00000     0.00000     0.00000     0.00000
   -16.94411     0.00000     0.00000     0.00000     0.00000
   -16.92811     0.00000     0.00000     0.00000     0.00000
   -16.91311     0.00000     0.00000     0.00000     0.00000
   -16.89711     0.00000     0.00000     0.00000     0.00000
   -16.88211     0.00000     0.00000     0.00000     0.00000
   -16.86711     0.00000     0.00000     0.00000     0.00000
   -16.85111     0.00000     0.00000     0.00000     0.00000
   -16.83611     0.00000     0.00000     0.00000     0.00000
   -16.82011     0.00000     0.00000     0.00000     0.00000
   -16.80511     0.00000     0.00000     0.00000     0.00000
   -16.79011     0.00000     0.00000     0.00000     0.00000
   -16.77411     0.00000     0.00000     0.00000     0.00000
   -16.75911     0.00000     0.00000     0.00000     0.00000
   -16.74311     0.00000     0.00000     0.00000     0.00000
   -16.72811     0.00000     0.00000     0.00000     0.00000
   -16.71311     0.00000     0.00000     0.00000     0.00000
   -16.69711     0.00000     0.00000     0.00000     0.00000
   -16.68211     0.00000     0.00000     0.00000     0.00000
   -16.66611     0.00000     0.00000     0.00000     0.00000
   -16.65111     0.00000     0.00000     0.00000     0.00000
   -16.63611     0.00000     0.00000     0.00000     0.00000
   -16.62011     0.00000     0.00000     0.00000     0.00000
   -16.60511     0.00000     0.00000     0.00000     0.00000
   -16.58911     0.00000     0.00000     0.00000     0.00000
   -16.57411     0.00000     0.00000     0.00000     0.00000
   -16.55811     0.00000     0.00000     0.00000     0.00000
   -16.54311     0.00000     0.00000     0.00000     0.00000
   -16.52811     0.00000     0.00000     0.00000     0.00000
   -16.51211     0.00000     0.00000     0.00000     0.00000
   -16.49711     0.00000     0.00000     0.00000     0.00000
   -16.48111     0.00000     0.00000     0.00000     0.00000
   -16.46611     0.00000     0.00000     0.00000     0.00000
   -16.45111     0.00000     0.00000     0.00000     0.00000
   -16.43511     0.00000     0.00000     0.00000     0.00000
   -16.42011     0.00000     0.00000     0.00000     0.00000
   -16.40411     0.00000     0.00000     0.00000     0.00000
   -16.38911     0.00000     0.00000     0.00000     0.00000
   -16.37411     0.00000     0.00000     0.00000     0.00000
   -16.35811     0.00000     0.00000     0.00000     0.00000
   -16.34311     0.00000     0.00000     0.00000     0.00000
   -16.32711     0.00000     0.00000     0.00000     0.00000
   -16.31211     0.00000     0.00000     0.00000     0.00000
   -16.29711     0.00000     0.00000     0.00000     0.00000
   -16.28111     0.00000     0.00000     0.00000     0.00000
   -16.26611     0.00000     0.00000     0.00000     0.00000
   -16.25011     0.00000     0.00000     0.00000     0.00000
   -16.23511     0.00000     0.00000     0.00000     0.00000
   -16.22011     0.00000     0.00000     0.00000     0.00000
   -16.20411     0.00004     0.00002     0.00000     0.00006
   -16.18911     0.00235     0.00176     0.00001     0.00412
   -16.17311     0.00163     0.00145     0.00002     0.00310
   -16.15811     0.00182     0.00181     0.00002     0.00365
   -16.14211     0.00148     0.00188     0.00004     0.00339
   -16.12711     0.00136     0.00206     0.00005     0.00347
   -16.11211     0.00128     0.00229     0.00006     0.00363
   -16.09611     0.00117     0.00334     0.00011     0.00462
   -16.08111     0.00087     0.00249     0.00009     0.00345
   -16.06511     0.00070     0.00218     0.00009     0.00297
   -16.05011     0.00062     0.00194     0.00009     0.00264
   -16.03511     0.00055     0.00187     0.00010     0.00251
   -16.01911     0.00092     0.00285     0.00015     0.00392
   -16.00411     0.00000     0.00000     0.00000     0.00000
   -15.98811     0.00000     0.00000     0.00000     0.00000
   -15.97311     0.00000     0.00000     0.00000     0.00000
   -15.95811     0.00000     0.00000     0.00000     0.00000
   -15.94211     0.00000     0.00000     0.00000     0.00000
   -15.92711     0.00000     0.00026     0.00000     0.00026
   -15.91111     0.00001     0.00191     0.00006     0.00198
   -15.89611     0.00001     0.00186     0.00007     0.00194
   -15.88111     0.00003     0.00188     0.00008     0.00199
   -15.86511     0.00004     0.00216     0.00011     0.00231
   -15.85011     0.00023     0.00343     0.00022     0.00388
   -15.83411     0.00201     0.00599     0.00034     0.00834
   -15.81911     0.00199     0.00411     0.00019     0.00630
   -15.80411     0.00285     0.00487     0.00021     0.00792
   -15.78811     0.00203     0.00452     0.00027     0.00683
   -15.77311     0.00114     0.00482     0.00038     0.00635
   -15.75711     0.00129     0.00812     0.00104     0.01046
   -15.74211     0.00104     0.00226     0.00038     0.00368
   -15.72711     0.00086     0.00405     0.00046     0.00537
   -15.71111     0.00073     0.00442     0.00038     0.00553
   -15.69611     0.00048     0.00254     0.00024     0.00326
   -15.68011     0.00006     0.00023     0.00003     0.00032
   -15.66511     0.00060     0.00139     0.00006     0.00204
   -15.64911     0.00055     0.00234     0.00020     0.00309
   -15.63411     0.00021     0.00149     0.00018     0.00188
   -15.61911     0.00009     0.00132     0.00022     0.00163
   -15.60311     0.00004     0.00133     0.00032     0.00169
   -15.58811     0.00000     0.00006     0.00002     0.00008
   -15.57211     0.00000     0.00000     0.00000     0.00000
   -15.55711     0.00000     0.00000     0.00000     0.00000
   -15.54211     0.00000     0.00000     0.00000     0.00000
   -15.52611     0.00000     0.00000     0.00000     0.00000
   -15.51111     0.00000     0.00000     0.00000     0.00000
   -15.49511     0.00000     0.00000     0.00000     0.00000
   -15.48011     0.00000     0.00000     0.00000     0.00000
   -15.46511     0.00000     0.00000     0.00000     0.00000
   -15.44911     0.00000     0.00000     0.00000     0.00000
   -15.43411     0.00000     0.00000     0.00000     0.00000
   -15.41811     0.00000     0.00000     0.00000     0.00000
   -15.40311     0.00000     0.00000     0.00000     0.00000
   -15.38811     0.00000     0.00000     0.00000     0.00000
   -15.37211     0.00000     0.00000     0.00000     0.00000
   -15.35711     0.00000     0.00000     0.00000     0.00000
   -15.34111     0.00000     0.00000     0.00000     0.00000
   -15.32611     0.00000     0.00000     0.00000     0.00000
   -15.31111     0.00000     0.00000     0.00000     0.00000
   -15.29511     0.00000     0.00000     0.00000     0.00000
   -15.28011     0.00000     0.00000     0.00000     0.00000
   -15.26411     0.00000     0.00000     0.00000     0.00000
   -15.24911     0.00000     0.00000     0.00000     0.00000
   -15.23311     0.00000     0.00000     0.00000     0.00000
   -15.21811     0.00000     0.00000     0.00000     0.00000
   -15.20311     0.00000     0.00000     0.00000     0.00000
   -15.18711     0.00000     0.00000     0.00000     0.00000
   -15.17211     0.00000     0.00000     0.00000     0.00000
   -15.15611     0.00000     0.00000     0.00000     0.00000
   -15.14111     0.00000     0.00000     0.00000     0.00000
   -15.12611     0.00000     0.00000     0.00000     0.00000
   -15.11011     0.00000     0.00000     0.00000     0.00000
   -15.09511     0.00000     0.00000     0.00000     0.00000
   -15.07911     0.00000     0.00000     0.00000     0.00000
   -15.06411     0.00000     0.00000     0.00000     0.00000
   -15.04911     0.00000     0.00000     0.00000     0.00000
   -15.03311     0.00000     0.00000     0.00000     0.00000
   -15.01811     0.00000     0.00000     0.00000     0.00000
   -15.00211     0.00000     0.00000     0.00000     0.00000
   -14.98711     0.00000     0.00000     0.00000     0.00000
   -14.97211     0.00000     0.00000     0.00000     0.00000
   -14.95611     0.00000     0.00000     0.00000     0.00000
   -14.94111     0.00000     0.00000     0.00000     0.00000
   -14.92511     0.00000     0.00000     0.00000     0.00000
   -14.91011     0.00000     0.00000     0.00000     0.00000
   -14.89511     0.00000     0.00000     0.00000     0.00000
   -14.87911     0.00000     0.00000     0.00000     0.00000
   -14.86411     0.00000     0.00000     0.00000     0.00000
   -14.84811     0.00000     0.00000     0.00000     0.00000
   -14.83311     0.00000     0.00000     0.00000     0.00000
   -14.81811     0.00000     0.00000     0.00000     0.00000
   -14.80211     0.00000     0.00000     0.00000     0.00000
   -14.78711     0.00000     0.00000     0.00000     0.00000
   -14.77111     0.00000     0.00000     0.00000     0.00000
   -14.75611     0.00000     0.00000     0.00000     0.00000
   -14.74011     0.00000     0.00000     0.00000     0.00000
   -14.72511     0.00000     0.00000     0.00000     0.00000
   -14.71011     0.00000     0.00000     0.00000     0.00000
   -14.69411     0.00000     0.00000     0.00000     0.00000
   -14.67911     0.00000     0.00000     0.00000     0.00000
   -14.66311     0.00000     0.00000     0.00000     0.00000
   -14.64811     0.00000     0.00000     0.00000     0.00000
   -14.63311     0.00000     0.00000     0.00000     0.00000
   -14.61711     0.00000     0.00000     0.00000     0.00000
   -14.60211     0.00000     0.00000     0.00000     0.00000
   -14.58611     0.00000     0.00000     0.00000     0.00000
   -14.57111     0.00000     0.00000     0.00000     0.00000
   -14.55611     0.00000     0.00000     0.00000     0.00000
   -14.54011     0.00000     0.00000     0.00000     0.00000
   -14.52511     0.00000     0.00000     0.00000     0.00000
   -14.50911     0.00000     0.00000     0.00000     0.00000
   -14.49411     0.00000     0.00000     0.00000     0.00000
   -14.47911     0.00000     0.00000     0.00000     0.00000
   -14.46311     0.00000     0.00000     0.00000     0.00000
   -14.44811     0.00000     0.00000     0.00000     0.00000
   -14.43211     0.00000     0.00000     0.00000     0.00000
   -14.41711     0.00000     0.00000     0.00000     0.00000
   -14.40211     0.00000     0.00000     0.00000     0.00000
   -14.38611     0.00000     0.00000     0.00000     0.00000
   -14.37111     0.00000     0.00000     0.00000     0.00000
   -14.35511     0.00000     0.00000     0.00000     0.00000
   -14.34011     0.00000     0.00000     0.00000     0.00000
   -14.32411     0.00000     0.00000     0.00000     0.00000
   -14.30911     0.00000     0.00000     0.00000     0.00000
   -14.29411     0.00000     0.00000     0.00000     0.00000
   -14.27811     0.00000     0.00000     0.00000     0.00000
   -14.26311     0.00000     0.00000     0.00000     0.00000
   -14.24711     0.00000     0.00000     0.00000     0.00000
   -14.23211     0.00000     0.00000     0.00000     0.00000
   -14.21711     0.00000     0.00000     0.00000     0.00000
   -14.20111     0.00000     0.00000     0.00000     0.00000
   -14.18611     0.00000     0.00000     0.00000     0.00000
   -14.17011     0.00000     0.00000     0.00000     0.00000
   -14.15511     0.00000     0.00000     0.00000     0.00000
   -14.14011     0.00000     0.00000     0.00000     0.00000
   -14.12411     0.00000     0.00000     0.00000     0.00000
   -14.10911     0.00000     0.00000     0.00000     0.00000
   -14.09311     0.00000     0.00000     0.00000     0.00000
   -14.07811     0.00000     0.00000     0.00000     0.00000
   -14.06311     0.00000     0.00000     0.00000     0.00000
   -14.04711     0.00000     0.00000     0.00000     0.00000
   -14.03211     0.00000     0.00000     0.00000     0.00000
   -14.01611     0.00000     0.00000     0.00000     0.00000
   -14.00111     0.00000     0.00000     0.00000     0.00000
   -13.98611     0.00000     0.00000     0.00000     0.00000
   -13.97011     0.00000     0.00000     0.00000     0.00000
   -13.95511     0.00000     0.00000     0.00000     0.00000
   -13.93911     0.00000     0.00000     0.00000     0.00000
   -13.92411     0.00000     0.00000     0.00000     0.00000
   -13.90911     0.00000     0.00000     0.00000     0.00000
   -13.89311     0.00000     0.00000     0.00000     0.00000
   -13.87811     0.00000     0.00000     0.00000     0.00000
   -13.86211     0.00000     0.00000     0.00000     0.00000
   -13.84711     0.00000     0.00000     0.00000     0.00000
   -13.83111     0.00000     0.00000     0.00000     0.00000
   -13.81611     0.00000     0.00000     0.00000     0.00000
   -13.80111     0.00000     0.00000     0.00000     0.00000
   -13.78511     0.00000     0.00000     0.00000     0.00000
   -13.77011     0.00000     0.00000     0.00000     0.00000
   -13.75411     0.00000     0.00000     0.00000     0.00000
   -13.73911     0.00000     0.00000     0.00000     0.00000
   -13.72411     0.00000     0.00000     0.00000     0.00000
   -13.70811     0.00000     0.00000     0.00000     0.00000
   -13.69311     0.00000     0.00000     0.00000     0.00000
   -13.67711     0.00000     0.00000     0.00000     0.00000
   -13.66211     0.00000     0.00000     0.00000     0.00000
   -13.64711     0.00000     0.00000     0.00000     0.00000
   -13.63111     0.00000     0.00000     0.00000     0.00000
   -13.61611     0.00000     0.00000     0.00000     0.00000
   -13.60011     0.00000     0.00000     0.00000     0.00000
   -13.58511     0.00000     0.00000     0.00000     0.00000
   -13.57011     0.00000     0.00000     0.00000     0.00000
   -13.55411     0.00000     0.00000     0.00000     0.00000
   -13.53911     0.00000     0.00000     0.00000     0.00000
   -13.52311     0.00000     0.00000     0.00000     0.00000
   -13.50811     0.00000     0.00000     0.00000     0.00000
   -13.49311     0.00000     0.00000     0.00000     0.00000
   -13.47711     0.00000     0.00000     0.00000     0.00000
   -13.46211     0.00000     0.00000     0.00000     0.00000
   -13.44611     0.00000     0.00000     0.00000     0.00000
   -13.43111     0.00000     0.00000     0.00000     0.00000
   -13.41511     0.00000     0.00000     0.00000     0.00000
   -13.40011     0.00000     0.00000     0.00000     0.00000
   -13.38511     0.00000     0.00000     0.00000     0.00000
   -13.36911     0.00000     0.00000     0.00000     0.00000
   -13.35411     0.00000     0.00000     0.00000     0.00000
   -13.33811     0.00000     0.00000     0.00000     0.00000
   -13.32311     0.00000     0.00000     0.00000     0.00000
   -13.30811     0.00000     0.00000     0.00000     0.00000
   -13.29211     0.00000     0.00000     0.00000     0.00000
   -13.27711     0.00000     0.00000     0.00000     0.00000
   -13.26111     0.00000     0.00000     0.00000     0.00000
   -13.24611     0.00000     0.00000     0.00000     0.00000
   -13.23111     0.00000     0.00000     0.00000     0.00000
   -13.21511     0.00000     0.00000     0.00000     0.00000
   -13.20011     0.00000     0.00000     0.00000     0.00000
   -13.18411     0.00000     0.00000     0.00000     0.00000
   -13.16911     0.00000     0.00000     0.00000     0.00000
   -13.15411     0.00000     0.00000     0.00000     0.00000
   -13.13811     0.00000     0.00000     0.00000     0.00000
   -13.12311     0.00000     0.00000     0.00000     0.00000
   -13.10711     0.00000     0.00000     0.00000     0.00000
   -13.09211     0.00000     0.00000     0.00000     0.00000
   -13.07711     0.00000     0.00000     0.00000     0.00000
   -13.06111     0.00000     0.00000     0.00000     0.00000
   -13.04611     0.00000     0.00000     0.00000     0.00000
   -13.03011     0.00000     0.00000     0.00000     0.00000
   -13.01511     0.00000     0.00000     0.00000     0.00000
   -13.00011     0.00000     0.00000     0.00000     0.00000
   -12.98411     0.00000     0.00000     0.00000     0.00000
   -12.96911     0.00000     0.00000     0.00000     0.00000
   -12.95311     0.00000     0.00000     0.00000     0.00000
   -12.93811     0.00000     0.00000     0.00000     0.00000
   -12.92211     0.00000     0.00000     0.00000     0.00000
   -12.90711     0.00000     0.00000     0.00000     0.00000
   -12.89211     0.00000     0.00000     0.00000     0.00000
   -12.87611     0.00000     0.00000     0.00000     0.00000
   -12.86111     0.00000     0.00000     0.00000     0.00000
   -12.84511     0.00000     0.00000     0.00000     0.00000
   -12.83011     0.00000     0.00000     0.00000     0.00000
   -12.81511     0.00000     0.00000     0.00000     0.00000
   -12.79911     0.00000     0.00000     0.00000     0.00000
   -12.78411     0.00000     0.00000     0.00000     0.00000
   -12.76811     0.00000     0.00000     0.00000     0.00000
   -12.75311     0.00000     0.00000     0.00000     0.00000
   -12.73811     0.00000     0.00000     0.00000     0.00000
   -12.72211     0.00000     0.00000     0.00000     0.00000
   -12.70711     0.00000     0.00000     0.00000     0.00000
   -12.69111     0.00000     0.00000     0.00000     0.00000
   -12.67611     0.00000     0.00000     0.00000     0.00000
   -12.66111     0.00000     0.00000     0.00000     0.00000
   -12.64511     0.00000     0.00000     0.00000     0.00000
   -12.63011     0.00000     0.00000     0.00000     0.00000
   -12.61411     0.00000     0.00000     0.00000     0.00000
   -12.59911     0.00000     0.00000     0.00000     0.00000
   -12.58411     0.00000     0.00000     0.00000     0.00000
   -12.56811     0.00000     0.00000     0.00000     0.00000
   -12.55311     0.00000     0.00000     0.00000     0.00000
   -12.53711     0.00000     0.00000     0.00000     0.00000
   -12.52211     0.00000     0.00000     0.00000     0.00000
   -12.50611     0.00000     0.00000     0.00000     0.00000
   -12.49111     0.00000     0.00000     0.00000     0.00000
   -12.47611     0.00000     0.00000     0.00000     0.00000
   -12.46011     0.00000     0.00000     0.00000     0.00000
   -12.44511     0.00000     0.00000     0.00000     0.00000
   -12.42911     0.00000     0.00000     0.00000     0.00000
   -12.41411     0.00000     0.00000     0.00000     0.00000
   -12.39911     0.00000     0.00000     0.00000     0.00000
   -12.38311     0.00000     0.00000     0.00000     0.00000
   -12.36811     0.00000     0.00000     0.00000     0.00000
   -12.35211     0.00000     0.00000     0.00000     0.00000
   -12.33711     0.00000     0.00000     0.00000     0.00000
   -12.32211     0.00000     0.00000     0.00000     0.00000
   -12.30611     0.00000     0.00000     0.00000     0.00000
   -12.29111     0.00000     0.00000     0.00000     0.00000
   -12.27511     0.00000     0.00000     0.00000     0.00000
   -12.26011     0.00000     0.00000     0.00000     0.00000
   -12.24511     0.00000     0.00000     0.00000     0.00000
   -12.22911     0.00000     0.00000     0.00000     0.00000
   -12.21411     0.00000     0.00000     0.00000     0.00000
   -12.19811     0.00000     0.00000     0.00000     0.00000
   -12.18311     0.00000     0.00000     0.00000     0.00000
   -12.16811     0.00000     0.00000     0.00000     0.00000
   -12.15211     0.00000     0.00000     0.00000     0.00000
   -12.13711     0.00000     0.00000     0.00000     0.00000
   -12.12111     0.00000     0.00000     0.00000     0.00000
   -12.10611     0.00000     0.00000     0.00000     0.00000
   -12.09111     0.00000     0.00000     0.00000     0.00000
   -12.07511     0.00000     0.00000     0.00000     0.00000
   -12.06011     0.00000     0.00000     0.00000     0.00000
   -12.04411     0.00000     0.00000     0.00000     0.00000
   -12.02911     0.00000     0.00000     0.00000     0.00000
   -12.01311     0.00000     0.00000     0.00000     0.00000
   -11.99811     0.00000     0.00000     0.00000     0.00000
   -11.98311     0.00000     0.00000     0.00000     0.00000
   -11.96711     0.00000     0.00000     0.00000     0.00000
   -11.95211     0.00000     0.00000     0.00000     0.00000
   -11.93611     0.00000     0.00000     0.00000     0.00000
   -11.92111     0.00000     0.00000     0.00000     0.00000
   -11.90611     0.00000     0.00000     0.00000     0.00000
   -11.89011     0.00000     0.00000     0.00000     0.00000
   -11.87511     0.00000     0.00000     0.00000     0.00000
   -11.85911     0.00000     0.00000     0.00000     0.00000
   -11.84411     0.00000     0.00000     0.00000     0.00000
   -11.82911     0.00000     0.00000     0.00000     0.00000
   -11.81311     0.00000     0.00000     0.00000     0.00000
   -11.79811     0.00000     0.00000     0.00000     0.00000
   -11.78211     0.00000     0.00000     0.00000     0.00000
   -11.76711     0.00000     0.00000     0.00000     0.00000
   -11.75211     0.00000     0.00000     0.00000     0.00000
   -11.73611     0.00000     0.00000     0.00000     0.00000
   -11.72111     0.00000     0.00000     0.00000     0.00000
   -11.70511     0.00000     0.00000     0.00000     0.00000
   -11.69011     0.00000     0.00000     0.00000     0.00000
   -11.67511     0.00000     0.00000     0.00000     0.00000
   -11.65911     0.00000     0.00000     0.00000     0.00000
   -11.64411     0.00000     0.00000     0.00000     0.00000
   -11.62811     0.00000     0.00000     0.00000     0.00000
   -11.61311     0.00000     0.00000     0.00000     0.00000
   -11.59711     0.00000     0.00000     0.00000     0.00000
   -11.58211     0.00000     0.00000     0.00000     0.00000
   -11.56711     0.00000     0.00000     0.00000     0.00000
   -11.55111     0.00000     0.00000     0.00000     0.00000
   -11.53611     0.00000     0.00000     0.00000     0.00000
   -11.52011     0.00000     0.00000     0.00000     0.00000
   -11.50511     0.00000     0.00000     0.00000     0.00000
   -11.49011     0.00000     0.00000     0.00000     0.00000
   -11.47411     0.00000     0.00000     0.00000     0.00000
   -11.45911     0.00000     0.00000     0.00000     0.00000
   -11.44311     0.00000     0.00000     0.00000     0.00000
   -11.42811     0.00000     0.00000     0.00000     0.00000
   -11.41311     0.00000     0.00000     0.00000     0.00000
   -11.39711     0.00000     0.00000     0.00000     0.00000
   -11.38211     0.00000     0.00000     0.00000     0.00000
   -11.36611     0.00000     0.00000     0.00000     0.00000
   -11.35111     0.00000     0.00000     0.00000     0.00000
   -11.33611     0.00000     0.00000     0.00000     0.00000
   -11.32011     0.00000     0.00000     0.00000     0.00000
   -11.30511     0.00000     0.00000     0.00000     0.00000
   -11.28911     0.00000     0.00000     0.00000     0.00000
   -11.27411     0.00000     0.00000     0.00000     0.00000
   -11.25911     0.00000     0.00000     0.00000     0.00000
   -11.24311     0.00000     0.00000     0.00000     0.00000
   -11.22811     0.00000     0.00000     0.00000     0.00000
   -11.21211     0.00000     0.00000     0.00000     0.00000
   -11.19711     0.00000     0.00000     0.00000     0.00000
   -11.18211     0.00000     0.00000     0.00000     0.00000
   -11.16611     0.00000     0.00000     0.00000     0.00000
   -11.15111     0.00000     0.00000     0.00000     0.00000
   -11.13511     0.00000     0.00000     0.00000     0.00000
   -11.12011     0.00000     0.00000     0.00000     0.00000
   -11.10411     0.00000     0.00000     0.00000     0.00000
   -11.08911     0.00000     0.00000     0.00000     0.00000
   -11.07411     0.00000     0.00000     0.00000     0.00000
   -11.05811     0.00000     0.00000     0.00000     0.00000
   -11.04311     0.00000     0.00000     0.00000     0.00000
   -11.02711     0.00000     0.00000     0.00000     0.00000
   -11.01211     0.00000     0.00000     0.00000     0.00000
   -10.99711     0.00000     0.00000     0.00000     0.00000
   -10.98111     0.00000     0.00000     0.00000     0.00000
   -10.96611     0.00000     0.00000     0.00000     0.00000
   -10.95011     0.00000     0.00000     0.00000     0.00000
   -10.93511     0.00000     0.00000     0.00000     0.00000
   -10.92011     0.00000     0.00000     0.00000     0.00000
   -10.90411     0.00000     0.00000     0.00000     0.00000
   -10.88911     0.00000     0.00000     0.00000     0.00000
   -10.87311     0.00000     0.00000     0.00000     0.00000
   -10.85811     0.00000     0.00000     0.00000     0.00000
   -10.84311     0.00000     0.00000     0.00000     0.00000
   -10.82711     0.00000     0.00000     0.00000     0.00000
   -10.81211     0.00000     0.00000     0.00000     0.00000
   -10.79611     0.00000     0.00000     0.00000     0.00000
   -10.78111     0.00000     0.00000     0.00000     0.00000
   -10.76611     0.00000     0.00000     0.00000     0.00000
   -10.75011     0.00000     0.00000     0.00000     0.00000
   -10.73511     0.00000     0.00000     0.00000     0.00000
   -10.71911     0.00000     0.00000     0.00000     0.00000
   -10.70411     0.00000     0.00000     0.00000     0.00000
   -10.68811     0.00000     0.00000     0.00000     0.00000
   -10.67311     0.00000     0.00000     0.00000     0.00000
   -10.65811     0.00000     0.00000     0.00000     0.00000
   -10.64211     0.00000     0.00000     0.00000     0.00000
   -10.62711     0.00000     0.00000     0.00000     0.00000
   -10.61111     0.00000     0.00000     0.00000     0.00000
   -10.59611     0.00000     0.00000     0.00000     0.00000
   -10.58111     0.00000     0.00000     0.00000     0.00000
   -10.56511     0.00000     0.00000     0.00000     0.00000
   -10.55011     0.00000     0.00000     0.00000     0.00000
   -10.53411     0.00000     0.00000     0.00000     0.00000
   -10.51911     0.00000     0.00000     0.00000     0.00000
   -10.50411     0.00000     0.00000     0.00000     0.00000
   -10.48811     0.00000     0.00000     0.00000     0.00000
   -10.47311     0.00000     0.00000     0.00000     0.00000
   -10.45711     0.00000     0.00000     0.00000     0.00000
   -10.44211     0.00000     0.00000     0.00000     0.00000
   -10.42711     0.00000     0.00000     0.00000     0.00000
   -10.41111     0.00000     0.00000     0.00000     0.00000
   -10.39611     0.00000     0.00000     0.00000     0.00000
   -10.38011     0.00000     0.00000     0.00000     0.00000
   -10.36511     0.00000     0.00000     0.00000     0.00000
   -10.35011     0.00000     0.00000     0.00000     0.00000
   -10.33411     0.00000     0.00000     0.00000     0.00000
   -10.31911     0.00000     0.00000     0.00000     0.00000
   -10.30311     0.00000     0.00000     0.00000     0.00000
   -10.28811     0.00000     0.00000     0.00000     0.00000
   -10.27311     0.00000     0.00000     0.00000     0.00000
   -10.25711     0.00000     0.00000     0.00000     0.00000
   -10.24211     0.00000     0.00000     0.00000     0.00000
   -10.22611     0.00000     0.00003     0.00000     0.00003
   -10.21111     0.00000     0.00008     0.00000     0.00008
   -10.19511     0.00000     0.00014     0.00000     0.00014
   -10.18011     0.00000     0.00033     0.00001     0.00034
   -10.16511     0.00000     0.00335     0.00001     0.00336
   -10.14911     0.00000     0.01040     0.00001     0.01040
   -10.13411     0.00000     0.02146     0.00001     0.02147
   -10.11811     0.00000     0.03480     0.00001     0.03481
   -10.10311     0.00000     0.05960     0.00001     0.05961
   -10.08811     0.00000     0.09958     0.00001     0.09959
   -10.07211     0.00000     0.15750     0.00001     0.15751
   -10.05711     0.00000     0.23160     0.00001     0.23161
   -10.04111     0.00000     0.33480     0.00001     0.33481
   -10.02611     0.00000     0.48260     0.00001     0.48261
   -10.01111     0.00000     0.77560     0.00001     0.77561
    -9.99511     0.00000     1.20660     0.00001     1.20661
    -9.98011     0.00000     1.77220     0.00001     1.77221
    -9.96411     0.00000     2.42000     0.00001     2.42001
    -9.94911     0.00001    36.64000     0.00002    36.64004
    -9.93411     0.00016   260.00000     0.00022   260.00038
    -9.91811     0.00015   127.40000     0.00012   127.40026
    -9.90311     0.00006   140.72000     0.00008   140.72015
    -9.88711     0.00000     1.75820     0.00002     1.75822
    -9.87211     0.00000     1.21840     0.00002     1.21842
    -9.85711     0.00000     0.86940     0.00001     0.86942
    -9.84111     0.00000     0.60820     0.00001     0.60822
    -9.82611     0.00000     0.40520     0.00002     0.40522
    -9.81011     0.00000     0.28400     0.00002     0.28402
    -9.79511     0.00000     0.21200     0.00002     0.21202
    -9.77911     0.00000     0.17652     0.00002     0.17654
    -9.76411     0.00000     0.14880     0.00002     0.14882
    -9.74911     0.00000     0.12200     0.00002     0.12202
    -9.73311     0.00000     0.09690     0.00002     0.09692
    -9.71811     0.00000     0.07314     0.00002     0.07316
    -9.70211     0.00000     0.05148     0.00002     0.05150
    -9.68711     0.00000     0.03394     0.00002     0.03396
    -9.67211     0.00000     0.02160     0.00002     0.02162
    -9.65611     0.00000     0.01392     0.00002     0.01395
    -9.64111     0.00000     0.00886     0.00002     0.00889
    -9.62511     0.00000     0.00607     0.00002     0.00610
    -9.61011     0.00000     0.00525     0.00002     0.00528
    -9.59511     0.00000     0.00466     0.00002     0.00469
    -9.57911     0.00000     0.00412     0.00002     0.00414
    -9.56411     0.00000     0.00362     0.00002     0.00364
    -9.54811     0.00000     0.00316     0.00002     0.00319
    -9.53311     0.00000     0.00276     0.00002     0.00278
    -9.51811     0.00000     0.00238     0.00002     0.00240
    -9.50211     0.00000     0.00202     0.00002     0.00204
    -9.48711     0.00000     0.00176     0.00001     0.00177
    -9.47111     0.00000     0.00161     0.00001     0.00163
    -9.45611     0.00000     0.00151     0.00001     0.00153
    -9.44111     0.00000     0.00144     0.00001     0.00145
    -9.42511     0.00000     0.00137     0.00001     0.00139
    -9.41011     0.00000     0.00132     0.00001     0.00133
    -9.39411     0.00000     0.00126     0.00001     0.00128
    -9.37911     0.00000     0.00122     0.00001     0.00123
    -9.36411     0.00000     0.00118     0.00001     0.00119
    -9.34811     0.00000     0.00114     0.00001     0.00115
    -9.33311     0.00000     0.00110     0.00001     0.00112
    -9.31711     0.00000     0.00107     0.00001     0.00108
    -9.30211     0.00000     0.00144     0.00001     0.00145
    -9.28611     0.00000     0.00216     0.00002     0.00218
    -9.27111     0.00000     0.00292     0.00002     0.00295
    -9.25611     0.00000     0.00370     0.00003     0.00373
    -9.24011     0.00000     0.00439     0.00004     0.00443
    -9.22511     0.00000     0.00480     0.00004     0.00484
    -9.20911     0.00000     0.00514     0.00004     0.00519
    -9.19411     0.00000     0.00546     0.00004     0.00550
    -9.17911     0.00000     0.00562     0.00004     0.00566
    -9.16311     0.00000     0.00560     0.00004     0.00565
    -9.14811     0.00000     0.00543     0.00004     0.00547
    -9.13211     0.00000     0.00513     0.00003     0.00517
    -9.11711     0.00000     0.00475     0.00003     0.00478
    -9.10211     0.00000     0.00434     0.00003     0.00436
    -9.08611     0.00000     0.00392     0.00002     0.00395
    -9.07111     0.00000     0.00358     0.00002     0.00360
    -9.05511     0.00000     0.00332     0.00002     0.00334
    -9.04011     0.00000     0.00312     0.00002     0.00315
    -9.02511     0.00000     0.00300     0.00002     0.00302
    -9.00911     0.00000     0.00292     0.00002     0.00294
    -8.99411     0.00000     0.00285     0.00002     0.00287
    -8.97811     0.00000     0.00277     0.00002     0.00279
    -8.96311     0.00000     0.00270     0.00002     0.00272
    -8.94811     0.00000     0.00263     0.00002     0.00265
    -8.93211     0.00000     0.00256     0.00002     0.00258
    -8.91711     0.00000     0.00249     0.00001     0.00251
    -8.90111     0.00000     0.00244     0.00001     0.00245
    -8.88611     0.00000     0.00238     0.00001     0.00240
    -8.87011     0.00000     0.00234     0.00001     0.00235
    -8.85511     0.00000     0.00230     0.00001     0.00231
    -8.84011     0.00000     0.00229     0.00001     0.00231
    -8.82411     0.00000     0.00245     0.00001     0.00247
    -8.80911     0.00000     0.00266     0.00001     0.00268
    -8.79311     0.00000     0.00287     0.00002     0.00289
    -8.77811     0.00000     0.00307     0.00002     0.00309
    -8.76311     0.00000     0.00326     0.00002     0.00327
    -8.74711     0.00000     0.00340     0.00002     0.00342
    -8.73211     0.00000     0.00338     0.00002     0.00339
    -8.71611     0.00000     0.00313     0.00002     0.00315
    -8.70111     0.00000     0.00285     0.00001     0.00287
    -8.68611     0.00000     0.00256     0.00001     0.00258
    -8.67011     0.00000     0.00226     0.00001     0.00227
    -8.65511     0.00000     0.00194     0.00001     0.00195
    -8.63911     0.00000     0.00165     0.00001     0.00166
    -8.62411     0.00000     0.00135     0.00000     0.00135
    -8.60911     0.00000     0.00104     0.00000     0.00105
    -8.59311     0.00000     0.00076     0.00000     0.00076
    -8.57811     0.00000     0.00055     0.00000     0.00055
    -8.56211     0.00000     0.00039     0.00000     0.00039
    -8.54711     0.00000     0.00026     0.00000     0.00026
    -8.53211     0.00000     0.00016     0.00000     0.00016
    -8.51611     0.00000     0.00009     0.00000     0.00009
    -8.50111     0.00000     0.00003     0.00000     0.00003
    -8.48511     0.00000     0.00001     0.00000     0.00001
    -8.47011     0.00000     0.00000     0.00000     0.00000
    -8.45411     0.00000     0.00000     0.00000     0.00000
    -8.43911     0.00000     0.00000     0.00000     0.00000
    -8.42411     0.00000     0.00000     0.00000     0.00000
    -8.40811     0.00000     0.00000     0.00000     0.00000
    -8.39311     0.00000     0.00000     0.00000     0.00000
    -8.37711     0.00000     0.00000     0.00000     0.00000
    -8.36211     0.00000     0.00000     0.00000     0.00000
    -8.34711     0.00000     0.00000     0.00000     0.00000
    -8.33111     0.00000     0.00000     0.00000     0.00000
    -8.31611     0.00000     0.00000     0.00000     0.00000
    -8.30011     0.00000     0.00000     0.00000     0.00000
    -8.28511     0.00000     0.00000     0.00000     0.00000
    -8.27011     0.00000     0.00000     0.00000     0.00000
    -8.25411     0.00000     0.00000     0.00000     0.00000
    -8.23911     0.00000     0.00000     0.00000     0.00000
    -8.22311     0.00000     0.00000     0.00000     0.00000
    -8.20811     0.00000     0.00000     0.00000     0.00000
    -8.19311     0.00000     0.00000     0.00000     0.00000
    -8.17711     0.00000     0.00000     0.00000     0.00000
    -8.16211     0.00000     0.00000     0.00000     0.00000
    -8.14611     0.00000     0.00000     0.00000     0.00000
    -8.13111     0.00000     0.00000     0.00000     0.00000
    -8.11611     0.00000     0.00000     0.00000     0.00000
    -8.10011     0.00000     0.00000     0.00000     0.00000
    -8.08511     0.00000     0.00000     0.00000     0.00000
    -8.06911     0.00000     0.00000     0.00000     0.00000
    -8.05411     0.00000     0.00000     0.00000     0.00000
    -8.03911     0.00000     0.00000     0.00000     0.00000
    -8.02311     0.00000     0.00000     0.00000     0.00000
    -8.00811     0.00000     0.00000     0.00000     0.00000
    -7.99211     0.00000     0.00000     0.00000     0.00000
    -7.97711     0.00000     0.00000     0.00000     0.00000
    -7.96111     0.00000     0.00000     0.00000     0.00000
    -7.94611     0.00000     0.00000     0.00000     0.00000
    -7.93111     0.00000     0.00000     0.00000     0.00000
    -7.91511     0.00000     0.00000     0.00000     0.00000
    -7.90011     0.00000     0.00000     0.00000     0.00000
    -7.88411     0.00000     0.00000     0.00000     0.00000
    -7.86911     0.00000     0.00000     0.00000     0.00000
    -7.85411     0.00000     0.00000     0.00000     0.00000
    -7.83811     0.00000     0.00000     0.00000     0.00000
    -7.82311     0.00000     0.00000     0.00000     0.00000
    -7.80711     0.00000     0.00000     0.00000     0.00000
    -7.79211     0.00000     0.00000     0.00000     0.00000
    -7.77711     0.00000     0.00000     0.00000     0.00000
    -7.76111     0.00000     0.00000     0.00000     0.00000
    -7.74611     0.00000     0.00000     0.00000     0.00000
    -7.73011     0.00000     0.00000     0.00000     0.00000
    -7.71511     0.00000     0.00000     0.00000     0.00000
    -7.70011     0.00000     0.00000     0.00000     0.00000
    -7.68411     0.00000     0.00000     0.00000     0.00000
    -7.66911     0.00000     0.00000     0.00000     0.00000
    -7.65311     0.00000     0.00000     0.00000     0.00000
    -7.63811     0.00000     0.00000     0.00000     0.00000
    -7.62311     0.00000     0.00000     0.00000     0.00000
    -7.60711     0.00000     0.00000     0.00000     0.00000
    -7.59211     0.00000     0.00000     0.00000     0.00000
    -7.57611     0.00000     0.00000     0.00000     0.00000
    -7.56111     0.00000     0.00000     0.00000     0.00000
    -7.54511     0.00000     0.00000     0.00000     0.00000
    -7.53011     0.00000     0.00000     0.00000     0.00000
    -7.51511     0.00000     0.00000     0.00000     0.00000
    -7.49911     0.00000     0.00000     0.00000     0.00000
    -7.48411     0.00000     0.00000     0.00000     0.00000
    -7.46811     0.00000     0.00000     0.00000     0.00000
    -7.45311     0.00000     0.00000     0.00000     0.00000
    -7.43811     0.00000     0.00000     0.00000     0.00000
    -7.42211     0.00000     0.00000     0.00000     0.00000
    -7.40711     0.00000     0.00000     0.00000     0.00000
    -7.39111     0.00000     0.00000     0.00000     0.00000
    -7.37611     0.00000     0.00000     0.00000     0.00000
    -7.36111     0.00000     0.00000     0.00000     0.00000
    -7.34511     0.00000     0.00000     0.00000     0.00000
    -7.33011     0.00000     0.00000     0.00000     0.00000
    -7.31411     0.00000     0.00000     0.00000     0.00000
    -7.29911     0.00000     0.00000     0.00000     0.00000
    -7.28411     0.00000     0.00000     0.00000     0.00000
    -7.26811     0.00000     0.00000     0.00000     0.00000
    -7.25311     0.00000     0.00000     0.00000     0.00000
    -7.23711     0.00000     0.00000     0.00000     0.00000
    -7.22211     0.00000     0.00000     0.00000     0.00000
    -7.20711     0.00000     0.00000     0.00000     0.00000
    -7.19111     0.00000     0.00000     0.00000     0.00000
    -7.17611     0.00000     0.00000     0.00000     0.00000
    -7.16011     0.00000     0.00000     0.00000     0.00000
    -7.14511     0.00000     0.00000     0.00000     0.00000
    -7.13011     0.00000     0.00000     0.00000     0.00000
    -7.11411     0.00000     0.00000     0.00000     0.00000
    -7.09911     0.00000     0.00000     0.00000     0.00000
    -7.08311     0.00000     0.00000     0.00000     0.00000
    -7.06811     0.00000     0.00000     0.00000     0.00000
    -7.05211     0.00000     0.00000     0.00000     0.00000
    -7.03711     0.00000     0.00000     0.00000     0.00000
    -7.02211     0.00000     0.00000     0.00000     0.00000
    -7.00611     0.00000     0.00000     0.00000     0.00000
    -6.99111     0.00000     0.00000     0.00000     0.00000
    -6.97511     0.00000     0.00000     0.00000     0.00000
    -6.96011     0.00000     0.00000     0.00000     0.00000
    -6.94511     0.00000     0.00000     0.00000     0.00000
    -6.92911     0.00000     0.00000     0.00000     0.00000
    -6.91411     0.00000     0.00000     0.00000     0.00000
    -6.89811     0.00000     0.00000     0.00000     0.00000
    -6.88311     0.00000     0.00000     0.00000     0.00000
    -6.86811     0.00000     0.00000     0.00000     0.00000
    -6.85211     0.00000     0.00000     0.00000     0.00000
    -6.83711     0.00000     0.00000     0.00000     0.00000
    -6.82111     0.00000     0.00000     0.00000     0.00000
    -6.80611     0.00000     0.00000     0.00000     0.00000
    -6.79111     0.00000     0.00000     0.00000     0.00000
    -6.77511     0.00000     0.00000     0.00000     0.00000
    -6.76011     0.00000     0.00000     0.00000     0.00000
    -6.74411     0.00000     0.00000     0.00000     0.00000
    -6.72911     0.00000     0.00000     0.00000     0.00000
    -6.71411     0.00000     0.00000     0.00000     0.00000
    -6.69811     0.00000     0.00000     0.00000     0.00000
    -6.68311     0.00000     0.00000     0.00000     0.00000
    -6.66711     0.00000     0.00000     0.00000     0.00000
    -6.65211     0.00000     0.00000     0.00000     0.00000
    -6.63611     0.00000     0.00000     0.00000     0.00000
    -6.62111     0.00000     0.00000     0.00000     0.00000
    -6.60611     0.00000     0.00000     0.00000     0.00000
    -6.59011     0.00000     0.00000     0.00000     0.00000
    -6.57511     0.00000     0.00000     0.00000     0.00000
    -6.55911     0.00000     0.00000     0.00000     0.00000
    -6.54411     0.00000     0.00000     0.00000     0.00000
    -6.52911     0.00000     0.00000     0.00000     0.00000
    -6.51311     0.00000     0.00000     0.00000     0.00000
    -6.49811     0.00000     0.00000     0.00000     0.00000
    -6.48211     0.00000     0.00000     0.00000     0.00000
    -6.46711     0.00000     0.00000     0.00000     0.00000
    -6.45211     0.00000     0.00000     0.00000     0.00000
    -6.43611     0.00000     0.00000     0.00000     0.00000
    -6.42111     0.00000     0.00000     0.00000     0.00000
    -6.40511     0.00000     0.00000     0.00000     0.00000
    -6.39011     0.00000     0.00000     0.00000     0.00000
    -6.37511     0.00000     0.00000     0.00000     0.00000
    -6.35911     0.00000     0.00000     0.00000     0.00000
    -6.34411     0.00000     0.00000     0.00000     0.00000
    -6.32811     0.00000     0.00000     0.00000     0.00000
    -6.31311     0.00000     0.00000     0.00000     0.00000
    -6.29811     0.00000     0.00000     0.00000     0.00000
    -6.28211     0.00000     0.00000     0.00000     0.00000
    -6.26711     0.00000     0.00000     0.00000     0.00000
    -6.25111     0.00000     0.00000     0.00000     0.00000
    -6.23611     0.00000     0.00000     0.00000     0.00000
    -6.22111     0.00000     0.00000     0.00000     0.00000
    -6.20511     0.00000     0.00000     0.00000     0.00000
    -6.19011     0.00000     0.00000     0.00000     0.00000
    -6.17411     0.00000     0.00000     0.00000     0.00000
    -6.15911     0.00000     0.00000     0.00000     0.00000
    -6.14311     0.00000     0.00000     0.00000     0.00000
    -6.12811     0.00000     0.00000     0.00000     0.00000
    -6.11311     0.00000     0.00000     0.00000     0.00000
    -6.09711     0.00000     0.00000     0.00000     0.00000
    -6.08211     0.00000     0.00000     0.00000     0.00000
    -6.06611     0.00000     0.00000     0.00000     0.00000
    -6.05111     0.00000     0.00000     0.00000     0.00000
    -6.03611     0.00000     0.00000     0.00000     0.00000
    -6.02011     0.00000     0.00000     0.00000     0.00000
    -6.00511     0.00000     0.00000     0.00000     0.00000
    -5.98911     0.00000     0.00000     0.00000     0.00000
    -5.97411     0.00000     0.00000     0.00000     0.00000
    -5.95911     0.00000     0.00000     0.00000     0.00000
    -5.94311     0.00000     0.00000     0.00000     0.00000
    -5.92811     0.00000     0.00000     0.00000     0.00000
    -5.91211     0.00000     0.00000     0.00000     0.00000
    -5.89711     0.00000     0.00118     0.00008     0.00126
    -5.88211     0.00000     0.00167     0.00011     0.00179
    -5.86611     0.00000     0.00210     0.00015     0.00226
    -5.85111     0.00000     0.00234     0.00019     0.00254
    -5.83511     0.00000     0.00256     0.00024     0.00280
    -5.82011     0.00001     0.00267     0.00031     0.00298
    -5.80511     0.00001     0.00267     0.00031     0.00299
    -5.78911     0.00001     0.00268     0.00031     0.00300
    -5.77411     0.00001     0.00269     0.00031     0.00301
    -5.75811     0.00001     0.00270     0.00031     0.00302
    -5.74311     0.00001     0.00271     0.00031     0.00303
    -5.72711     0.00001     0.00272     0.00031     0.00303
    -5.71211     0.00001     0.00272     0.00031     0.00304
    -5.69711     0.00001     0.00273     0.00031     0.00305
    -5.68111     0.00001     0.00274     0.00031     0.00306
    -5.66611     0.00002     0.00361     0.00038     0.00401
    -5.65011     0.00002     0.00445     0.00044     0.00491
    -5.63511     0.00003     0.00553     0.00050     0.00606
    -5.62011     0.00003     0.00538     0.00048     0.00589
    -5.60411     0.00003     0.00525     0.00045     0.00573
    -5.58911     0.00004     0.00536     0.00045     0.00585
    -5.57311     0.00004     0.00570     0.00050     0.00624
    -5.55811     0.00004     0.00602     0.00054     0.00660
    -5.54311     0.00005     0.00630     0.00059     0.00694
    -5.52711     0.00005     0.00648     0.00066     0.00720
    -5.51211     0.00005     0.00662     0.00074     0.00741
    -5.49611     0.00006     0.00674     0.00087     0.00767
    -5.48111     0.00007     0.00724     0.00088     0.00819
    -5.46611     0.00010     0.00825     0.00091     0.00926
    -5.45011     0.00012     0.00893     0.00094     0.01000
    -5.43511     0.00013     0.00888     0.00097     0.00999
    -5.41911     0.00015     0.00918     0.00103     0.01037
    -5.40411     0.00017     0.00950     0.00115     0.01081
    -5.38911     0.00018     0.00964     0.00123     0.01105
    -5.37311     0.00019     0.00971     0.00129     0.01119
    -5.35811     0.00020     0.00973     0.00132     0.01125
    -5.34211     0.00021     0.00972     0.00133     0.01125
    -5.32711     0.00021     0.00968     0.00133     0.01123
    -5.31211     0.00022     0.00961     0.00132     0.01115
    -5.29611     0.00023     0.00951     0.00131     0.01105
    -5.28111     0.00024     0.00938     0.00129     0.01090
    -5.26511     0.00025     0.00941     0.00128     0.01094
    -5.25011     0.00032     0.01093     0.00131     0.01256
    -5.23411     0.00033     0.01106     0.00132     0.01272
    -5.21911     0.00030     0.01056     0.00162     0.01248
    -5.20411     0.00031     0.01007     0.00146     0.01185
    -5.18811     0.00032     0.00990     0.00137     0.01159
    -5.17311     0.00033     0.00978     0.00129     0.01141
    -5.15711     0.00034     0.00970     0.00127     0.01131
    -5.14211     0.00035     0.00956     0.00124     0.01115
    -5.12711     0.00036     0.00941     0.00121     0.01098
    -5.11111     0.00038     0.00929     0.00118     0.01085
    -5.09611     0.00039     0.00916     0.00114     0.01070
    -5.08011     0.00041     0.00905     0.00111     0.01057
    -5.06511     0.00043     0.00894     0.00109     0.01046
    -5.05011     0.00044     0.00885     0.00108     0.01037
    -5.03411     0.00047     0.00887     0.00107     0.01041
    -5.01911     0.00052     0.00900     0.00106     0.01058
    -5.00311     0.00059     0.00917     0.00107     0.01082
    -4.98811     0.00065     0.00937     0.00108     0.01110
    -4.97311     0.00071     0.00942     0.00108     0.01122
    -4.95711     0.00076     0.00927     0.00101     0.01105
    -4.94211     0.00081     0.00933     0.00100     0.01115
    -4.92611     0.00087     0.00947     0.00101     0.01136
    -4.91111     0.00094     0.00960     0.00102     0.01155
    -4.89611     0.00100     0.00972     0.00103     0.01175
    -4.88011     0.00107     0.00970     0.00103     0.01179
    -4.86511     0.00116     0.00961     0.00102     0.01179
    -4.84911     0.00123     0.00953     0.00101     0.01177
    -4.83411     0.00126     0.00941     0.00101     0.01168
    -4.81811     0.00128     0.00923     0.00099     0.01151
    -4.80311     0.00128     0.00893     0.00096     0.01118
    -4.78811     0.00128     0.00858     0.00092     0.01078
    -4.77211     0.00130     0.00841     0.00089     0.01061
    -4.75711     0.00137     0.00852     0.00089     0.01077
    -4.74111     0.00146     0.00874     0.00089     0.01109
    -4.72611     0.00154     0.00893     0.00089     0.01137
    -4.71111     0.00162     0.00912     0.00090     0.01165
    -4.69511     0.00171     0.00927     0.00091     0.01189
    -4.68011     0.00181     0.00946     0.00092     0.01218
    -4.66411     0.00192     0.00969     0.00093     0.01254
    -4.64911     0.00203     0.00995     0.00096     0.01294
    -4.63411     0.00216     0.01023     0.00098     0.01336
    -4.61811     0.00231     0.01054     0.00100     0.01386
    -4.60311     0.00250     0.01107     0.00106     0.01463
    -4.58711     0.00271     0.01177     0.00113     0.01561
    -4.57211     0.00294     0.01255     0.00120     0.01668
    -4.55711     0.00317     0.01334     0.00125     0.01776
    -4.54111     0.00355     0.01479     0.00135     0.01970
    -4.52611     0.00415     0.01736     0.00152     0.02303
    -4.51011     0.00489     0.02052     0.00172     0.02713
    -4.49511     0.00846     0.03876     0.00278     0.05000
    -4.48011     0.01025     0.04732     0.00329     0.06086
    -4.46411     0.01053     0.04692     0.00325     0.06070
    -4.44911     0.00916     0.03282     0.00266     0.04464
    -4.43311     0.01082     0.03464     0.00306     0.04853
    -4.41811     0.01631     0.04182     0.00439     0.06252
    -4.40311     0.02274     0.04852     0.00637     0.07763
    -4.38711     0.02296     0.05006     0.00692     0.07994
    -4.37211     0.01873     0.04584     0.00596     0.07053
    -4.35611     0.01964     0.04858     0.00598     0.07420
    -4.34111     0.02016     0.05226     0.00587     0.07829
    -4.32511     0.02086     0.05986     0.00621     0.08693
    -4.31011     0.02348     0.07502     0.00711     0.10561
    -4.29511     0.03108     0.08946     0.00896     0.12950
    -4.27911     0.02558     0.08012     0.00739     0.11309
    -4.26411     0.02494     0.09828     0.00741     0.13063
    -4.24811     0.01926     0.08294     0.00567     0.10787
    -4.23311     0.01620     0.07722     0.00500     0.09841
    -4.21811     0.01412     0.09310     0.00488     0.11210
    -4.20211     0.01234     0.06566     0.00484     0.08284
    -4.18711     0.00917     0.08502     0.00520     0.09939
    -4.17111     0.00703     0.05684     0.00386     0.06772
    -4.15611     0.00555     0.05508     0.00366     0.06429
    -4.14111     0.00434     0.05898     0.00376     0.06708
    -4.12511     0.00352     0.07814     0.00466     0.08632
    -4.11011     0.00290     0.07778     0.00476     0.08544
    -4.09411     0.00264     0.07698     0.00487     0.08448
    -4.07911     0.00251     0.07878     0.00524     0.08653
    -4.06411     0.00258     0.08366     0.00616     0.09239
    -4.04811     0.00271     0.08680     0.00717     0.09668
    -4.03311     0.00303     0.09516     0.00891     0.10710
    -4.01711     0.00380     0.11554     0.01234     0.13168
    -4.00211     0.00520     0.14180     0.01560     0.16261
    -3.98711     0.00490     0.12694     0.01506     0.14690
    -3.97111     0.00464     0.12078     0.01563     0.14105
    -3.95611     0.00441     0.11840     0.01632     0.13913
    -3.94011     0.00402     0.11286     0.01676     0.13364
    -3.92511     0.00302     0.09360     0.01501     0.11163
    -3.90911     0.00220     0.07652     0.01403     0.09275
    -3.89411     0.00413     0.08964     0.01805     0.11182
    -3.87911     0.00452     0.08246     0.01968     0.10666
    -3.86311     0.00510     0.08148     0.02148     0.10806
    -3.84811     0.00555     0.08062     0.02170     0.10787
    -3.83211     0.00495     0.08268     0.01789     0.10552
    -3.81711     0.00361     0.06992     0.01520     0.08873
    -3.80211     0.00287     0.07100     0.01639     0.09026
    -3.78611     0.00243     0.07058     0.01793     0.09093
    -3.77111     0.00260     0.07226     0.02190     0.09676
    -3.75511     0.00355     0.08504     0.02552     0.11411
    -3.74011     0.00390     0.09820     0.02838     0.13048
    -3.72511     0.00368     0.10746     0.03582     0.14696
    -3.70911     0.00311     0.09792     0.03786     0.13889
    -3.69411     0.00271     0.08716     0.03754     0.12741
    -3.67811     0.00202     0.07488     0.03202     0.10892
    -3.66311     0.00243     0.09670     0.03826     0.13739
    -3.64811     0.00281     0.09742     0.03346     0.13369
    -3.63211     0.00505     0.11470     0.03950     0.15925
    -3.61711     0.00436     0.10322     0.02432     0.13190
    -3.60111     0.00265     0.05764     0.01900     0.07929
    -3.58611     0.00311     0.07062     0.02602     0.09975
    -3.57111     0.00273     0.06354     0.02864     0.09491
    -3.55511     0.00243     0.06304     0.02030     0.08577
    -3.54011     0.00283     0.06550     0.01860     0.08693
    -3.52411     0.00217     0.03998     0.01605     0.05819
    -3.50911     0.00265     0.04672     0.01587     0.06524
    -3.49411     0.00263     0.04800     0.01570     0.06633
    -3.47811     0.00258     0.04680     0.01747     0.06685
    -3.46311     0.00193     0.03542     0.01604     0.05339
    -3.44711     0.00183     0.03434     0.01604     0.05221
    -3.43211     0.00170     0.02746     0.01129     0.04045
    -3.41611     0.00185     0.02666     0.01161     0.04012
    -3.40111     0.00144     0.02010     0.01101     0.03255
    -3.38611     0.00120     0.01595     0.00833     0.02547
    -3.37011     0.00110     0.01188     0.00665     0.01963
    -3.35511     0.00100     0.00910     0.00515     0.01526
    -3.33911     0.00102     0.00890     0.00489     0.01481
    -3.32411     0.00104     0.00889     0.00488     0.01481
    -3.30911     0.00104     0.00841     0.00477     0.01422
    -3.29311     0.00104     0.00777     0.00446     0.01327
    -3.27811     0.00112     0.00726     0.00435     0.01273
    -3.26211     0.00112     0.00663     0.00417     0.01192
    -3.24711     0.00101     0.00551     0.00388     0.01040
    -3.23211     0.00086     0.00412     0.00283     0.00781
    -3.21611     0.00077     0.00349     0.00217     0.00643
    -3.20111     0.00068     0.00299     0.00155     0.00522
    -3.18511     0.00061     0.00258     0.00095     0.00415
    -3.17011     0.00059     0.00241     0.00078     0.00378
    -3.15511     0.00058     0.00231     0.00072     0.00361
    -3.13911     0.00056     0.00220     0.00065     0.00341
    -3.12411     0.00054     0.00210     0.00060     0.00324
    -3.10811     0.00053     0.00203     0.00056     0.00311
    -3.09311     0.00051     0.00198     0.00053     0.00301
    -3.07811     0.00049     0.00193     0.00051     0.00293
    -3.06211     0.00047     0.00189     0.00049     0.00285
    -3.04711     0.00046     0.00185     0.00047     0.00278
    -3.03111     0.00043     0.00172     0.00040     0.00255
    -3.01611     0.00039     0.00155     0.00034     0.00228
    -3.00011     0.00036     0.00144     0.00031     0.00211
    -2.98511     0.00034     0.00134     0.00030     0.00197
    -2.97011     0.00031     0.00124     0.00028     0.00183
    -2.95411     0.00029     0.00116     0.00026     0.00171
    -2.93911     0.00028     0.00109     0.00025     0.00162
    -2.92311     0.00026     0.00102     0.00025     0.00153
    -2.90811     0.00025     0.00096     0.00024     0.00144
    -2.89311     0.00023     0.00089     0.00024     0.00136
    -2.87711     0.00022     0.00084     0.00023     0.00129
    -2.86211     0.00020     0.00079     0.00023     0.00122
    -2.84611     0.00019     0.00075     0.00023     0.00117
    -2.83111     0.00018     0.00070     0.00023     0.00112
    -2.81611     0.00018     0.00075     0.00023     0.00117
    -2.80011     0.00018     0.00074     0.00023     0.00114
    -2.78511     0.00017     0.00070     0.00022     0.00110
    -2.76911     0.00016     0.00067     0.00022     0.00105
    -2.75411     0.00015     0.00065     0.00022     0.00102
    -2.73911     0.00014     0.00064     0.00022     0.00100
    -2.72311     0.00013     0.00062     0.00022     0.00096
    -2.70811     0.00012     0.00059     0.00022     0.00092
    -2.69211     0.00011     0.00053     0.00022     0.00086
    -2.67711     0.00010     0.00048     0.00022     0.00080
    -2.66211     0.00009     0.00045     0.00022     0.00076
    -2.64611     0.00008     0.00043     0.00021     0.00072
    -2.63111     0.00008     0.00040     0.00021     0.00069
    -2.61511     0.00007     0.00037     0.00021     0.00065
    -2.60011     0.00006     0.00034     0.00021     0.00062
    -2.58511     0.00006     0.00032     0.00020     0.00059
    -2.56911     0.00005     0.00030     0.00020     0.00055
    -2.55411     0.00005     0.00028     0.00019     0.00052
    -2.53811     0.00004     0.00026     0.00018     0.00049
    -2.52311     0.00004     0.00023     0.00016     0.00042
    -2.50711     0.00003     0.00019     0.00013     0.00036
    -2.49211     0.00003     0.00017     0.00012     0.00033
    -2.47711     0.00002     0.00016     0.00011     0.00030
    -2.46111     0.00002     0.00015     0.00010     0.00027
    -2.44611     0.00002     0.00013     0.00009     0.00024
    -2.43011     0.00002     0.00012     0.00008     0.00022
    -2.41511     0.00001     0.00011     0.00007     0.00019
    -2.40011     0.00001     0.00010     0.00006     0.00017
    -2.38411     0.00001     0.00009     0.00006     0.00016
    -2.36911     0.00001     0.00008     0.00006     0.00015
    -2.35311     0.00001     0.00007     0.00005     0.00014
    -2.33811     0.00001     0.00007     0.00005     0.00013
    -2.32311     0.00001     0.00006     0.00005     0.00012
    -2.30711     0.00001     0.00006     0.00005     0.00011
    -2.29211     0.00001     0.00005     0.00005     0.00011
    -2.27611     0.00000     0.00005     0.00005     0.00010
    -2.26111     0.00000     0.00004     0.00004     0.00009
    -2.24611     0.00000     0.00004     0.00004     0.00008
    -2.23011     0.00000     0.00003     0.00004     0.00007
    -2.21511     0.00000     0.00003     0.00003     0.00007
    -2.19911     0.00000     0.00003     0.00003     0.00006
    -2.18411     0.00000     0.00002     0.00003     0.00005
    -2.16911     0.00000     0.00002     0.00003     0.00005
    -2.15311     0.00000     0.00001     0.00002     0.00004
    -2.13811     0.00000     0.00001     0.00002     0.00003
    -2.12211     0.00000     0.00001     0.00002     0.00003
    -2.10711     0.00000     0.00001     0.00002     0.00003
    -2.09111     0.00000     0.00001     0.00001     0.00002
    -2.07611     0.00000     0.00001     0.00001     0.00002
    -2.06111     0.00000     0.00001     0.00001     0.00002
    -2.04511     0.00000     0.00000     0.00001     0.00001
    -2.03011     0.00000     0.00000     0.00001     0.00001
    -2.01411     0.00000     0.00000     0.00000     0.00001
    -1.99911     0.00000     0.00000     0.00000     0.00001
    -1.98411     0.00000     0.00000     0.00000     0.00000
    -1.96811     0.00000     0.00000     0.00000     0.00000
    -1.95311     0.00000     0.00000     0.00000     0.00000
    -1.93711     0.00000     0.00000     0.00000     0.00000
    -1.92211     0.00000     0.00000     0.00000     0.00000
    -1.90711     0.00000     0.00000     0.00000     0.00000
    -1.89111     0.00000     0.00000     0.00000     0.00000
    -1.87611     0.00000     0.00000     0.00000     0.00000
    -1.86011     0.00000     0.00000     0.00000     0.00000
    -1.84511     0.00000     0.00000     0.00000     0.00000
    -1.83011     0.00000     0.00000     0.00000     0.00000
    -1.81411     0.00000     0.00000     0.00000     0.00000
    -1.79911     0.00000     0.00000     0.00000     0.00000
    -1.78311     0.00000     0.00000     0.00000     0.00000
    -1.76811     0.00000     0.00000     0.00000     0.00000
    -1.75311     0.00000     0.00000     0.00000     0.00000
    -1.73711     0.00000     0.00000     0.00000     0.00000
    -1.72211     0.00000     0.00000     0.00000     0.00000
    -1.70611     0.00000     0.00000     0.00000     0.00000
    -1.69111     0.00000     0.00000     0.00000     0.00000
    -1.67611     0.00000     0.00000     0.00000     0.00000
    -1.66011     0.00000     0.00000     0.00000     0.00000
    -1.64511     0.00000     0.00000     0.00000     0.00000
    -1.62911     0.00000     0.00000     0.00000     0.00000
    -1.61411     0.00000     0.00000     0.00000     0.00000
    -1.59811     0.00000     0.00000     0.00000     0.00000
    -1.58311     0.00000     0.00000     0.00000     0.00000
    -1.56811     0.00000     0.00000     0.00000     0.00000
    -1.55211     0.00000     0.00000     0.00000     0.00000
    -1.53711     0.00000     0.00000     0.00000     0.00000
    -1.52111     0.00000     0.00000     0.00000     0.00000
    -1.50611     0.00000     0.00000     0.00000     0.00000
    -1.49111     0.00000     0.00000     0.00000     0.00000
    -1.47511     0.00000     0.00000     0.00000     0.00000
    -1.46011     0.00000     0.00000     0.00000     0.00000
    -1.44411     0.00000     0.00000     0.00000     0.00000
    -1.42911     0.00000     0.00000     0.00000     0.00000
    -1.41411     0.00000     0.00000     0.00000     0.00000
    -1.39811     0.00000     0.00000     0.00000     0.00000
    -1.38311     0.00000     0.00000     0.00000     0.00000
    -1.36711     0.00000     0.00000     0.00000     0.00000
    -1.35211     0.00000     0.00000     0.00000     0.00000
    -1.33711     0.00000     0.00000     0.00000     0.00000
    -1.32111     0.00000     0.00000     0.00000     0.00000
    -1.30611     0.00000     0.00000     0.00000     0.00000
    -1.29011     0.00000     0.00000     0.00000     0.00000
    -1.27511     0.00000     0.00000     0.00000     0.00000
    -1.26011     0.00000     0.00000     0.00000     0.00000
    -1.24411     0.00000     0.00000     0.00000     0.00000
    -1.22911     0.00000     0.00000     0.00000     0.00000
    -1.21311     0.00000     0.00000     0.00000     0.00000
    -1.19811     0.00000     0.00000     0.00000     0.00000
    -1.18211     0.00000     0.00000     0.00000     0.00000
    -1.16711     0.00000     0.00000     0.00000     0.00000
    -1.15211     0.00000     0.00000     0.00000     0.00000
    -1.13611     0.00000     0.00000     0.00000     0.00000
    -1.12111     0.00000     0.00000     0.00000     0.00000
    -1.10511     0.00000     0.00000     0.00000     0.00000
    -1.09011     0.00000     0.00000     0.00000     0.00000
    -1.07511     0.00000     0.00000     0.00000     0.00000
    -1.05911     0.00000     0.00000     0.00000     0.00000
    -1.04411     0.00000     0.00000     0.00000     0.00000
    -1.02811     0.00000     0.00000     0.00000     0.00000
    -1.01311     0.00000     0.00000     0.00000     0.00000
    -0.99811     0.00000     0.00000     0.00000     0.00000
    -0.98211     0.00000     0.00000     0.00000     0.00000
    -0.96711     0.00000     0.00000     0.00000     0.00000
    -0.95111     0.00000     0.00000     0.00000     0.00000
    -0.93611     0.00000     0.00000     0.00000     0.00000
    -0.92111     0.00000     0.00000     0.00000     0.00000
    -0.90511     0.00000     0.00000     0.00000     0.00000
    -0.89011     0.00000     0.00000     0.00000     0.00000
    -0.87411     0.00000     0.00000     0.00000     0.00000
    -0.85911     0.00000     0.00000     0.00000     0.00000
    -0.84411     0.00000     0.00000     0.00000     0.00000
    -0.82811     0.00000     0.00000     0.00000     0.00000
    -0.81311     0.00000     0.00000     0.00000     0.00000
    -0.79711     0.00000     0.00000     0.00000     0.00000
    -0.78211     0.00000     0.00000     0.00000     0.00000
    -0.76711     0.00000     0.00000     0.00000     0.00000
    -0.75111     0.00000     0.00000     0.00000     0.00000
    -0.73611     0.00000     0.00000     0.00000     0.00000
    -0.72011     0.00000     0.00000     0.00000     0.00000
    -0.70511     0.00000     0.00000     0.00000     0.00000
    -0.68911     0.00000     0.00000     0.00000     0.00000
    -0.67411     0.00000     0.00000     0.00000     0.00000
    -0.65911     0.00000     0.00000     0.00000     0.00000
    -0.64311     0.00000     0.00000     0.00000     0.00000
    -0.62811     0.00000     0.00000     0.00000     0.00000
    -0.61211     0.00000     0.00005     0.00030     0.00035
    -0.59711     0.00000     0.00020     0.00114     0.00135
    -0.58211     0.00000     0.00039     0.00208     0.00247
    -0.56611     0.00000     0.00064     0.00304     0.00369
    -0.55111     0.00001     0.00094     0.00411     0.00505
    -0.53511     0.00001     0.00104     0.00435     0.00541
    -0.52011     0.00001     0.00110     0.00432     0.00544
    -0.50511     0.00002     0.00112     0.00426     0.00540
    -0.48911     0.00002     0.00111     0.00414     0.00528
    -0.47411     0.00003     0.00114     0.00416     0.00532
    -0.45811     0.00003     0.00121     0.00435     0.00559
    -0.44311     0.00004     0.00129     0.00452     0.00585
    -0.42811     0.00004     0.00135     0.00460     0.00598
    -0.41211     0.00005     0.00136     0.00454     0.00595
    -0.39711     0.00005     0.00137     0.00447     0.00589
    -0.38111     0.00006     0.00138     0.00439     0.00583
    -0.36611     0.00006     0.00141     0.00433     0.00580
    -0.35111     0.00008     0.00147     0.00430     0.00585
    -0.33511     0.00010     0.00153     0.00429     0.00592
    -0.32011     0.00011     0.00159     0.00428     0.00598
    -0.30411     0.00013     0.00164     0.00428     0.00605
    -0.28911     0.00014     0.00169     0.00431     0.00614
    -0.27311     0.00016     0.00174     0.00433     0.00623
    -0.25811     0.00017     0.00179     0.00436     0.00632
    -0.24311     0.00019     0.00185     0.00438     0.00641
    -0.22711     0.00020     0.00190     0.00440     0.00650
    -0.21211     0.00022     0.00195     0.00442     0.00658
    -0.19611     0.00023     0.00201     0.00443     0.00667
    -0.18111     0.00026     0.00208     0.00443     0.00676
    -0.16611     0.00031     0.00222     0.00442     0.00695
    -0.15011     0.00040     0.00248     0.00450     0.00738
    -0.13511     0.00050     0.00278     0.00460     0.00788
    -0.11911     0.00059     0.00302     0.00466     0.00827
    -0.10411     0.00065     0.00319     0.00470     0.00854
    -0.08911     0.00071     0.00332     0.00471     0.00874
    -0.07311     0.00068     0.00312     0.00447     0.00827
    -0.05811     0.00063     0.00286     0.00416     0.00765
    -0.04211     0.00058     0.00262     0.00387     0.00707
    -0.02711     0.00059     0.00258     0.00374     0.00691
    -0.01211     0.00060     0.00252     0.00360     0.00672
     0.00389     0.00060     0.00241     0.00344     0.00645
     0.01889     0.00059     0.00231     0.00330     0.00621
     0.03489     0.00059     0.00220     0.00327     0.00606
     0.04989     0.00058     0.00210     0.00327     0.00595
     0.06489     0.00057     0.00202     0.00333     0.00592
     0.08089     0.00058     0.00201     0.00338     0.00597
     0.09589     0.00059     0.00199     0.00343     0.00602
     0.11189     0.00060     0.00199     0.00352     0.00611
     0.12689     0.00061     0.00198     0.00358     0.00618
     0.14189     0.00062     0.00198     0.00364     0.00624
     0.15789     0.00063     0.00198     0.00369     0.00629
     0.17289     0.00064     0.00196     0.00371     0.00631
     0.18889     0.00065     0.00194     0.00370     0.00629
     0.20389     0.00066     0.00192     0.00368     0.00626
     0.21989     0.00067     0.00187     0.00367     0.00621
     0.23489     0.00068     0.00182     0.00366     0.00615
     0.24989     0.00068     0.00176     0.00361     0.00605
     0.26589     0.00069     0.00171     0.00358     0.00598
     0.28089     0.00071     0.00169     0.00357     0.00596
     0.29689     0.00073     0.00172     0.00359     0.00604
     0.31189     0.00075     0.00174     0.00359     0.00608
     0.32689     0.00077     0.00181     0.00367     0.00625
     0.34289     0.00082     0.00194     0.00380     0.00656
     0.35789     0.00089     0.00216     0.00397     0.00702
     0.37389     0.00095     0.00236     0.00411     0.00742
     0.38889     0.00100     0.00252     0.00423     0.00775
     0.40389     0.00098     0.00240     0.00418     0.00756
     0.41989     0.00097     0.00230     0.00415     0.00742
     0.43489     0.00098     0.00230     0.00418     0.00746
     0.45089     0.00102     0.00237     0.00425     0.00764
     0.46589     0.00104     0.00243     0.00430     0.00777
     0.48089     0.00105     0.00246     0.00443     0.00794
     0.49689     0.00108     0.00254     0.00480     0.00843
     0.51189     0.00110     0.00260     0.00519     0.00889
     0.52789     0.00112     0.00264     0.00549     0.00925
     0.54289     0.00114     0.00271     0.00593     0.00977
     0.55789     0.00111     0.00275     0.00625     0.01011
     0.57389     0.00110     0.00280     0.00641     0.01031
     0.58889     0.00110     0.00288     0.00666     0.01064
     0.60489     0.00111     0.00297     0.00690     0.01098
     0.61989     0.00112     0.00306     0.00710     0.01128
     0.63589     0.00113     0.00316     0.00745     0.01175
     0.65089     0.00114     0.00325     0.00795     0.01235
     0.66589     0.00116     0.00335     0.00839     0.01291
     0.68189     0.00117     0.00337     0.00822     0.01276
     0.69689     0.00119     0.00338     0.00799     0.01256
     0.71289     0.00123     0.00340     0.00755     0.01218
     0.72789     0.00133     0.00345     0.00710     0.01188
     0.74289     0.00146     0.00352     0.00701     0.01198
     0.75889     0.00160     0.00360     0.00704     0.01224
     0.77389     0.00174     0.00368     0.00707     0.01248
     0.78989     0.00187     0.00375     0.00708     0.01270
     0.80489     0.00197     0.00381     0.00708     0.01286
     0.81989     0.00207     0.00388     0.00708     0.01304
     0.83589     0.00219     0.00394     0.00709     0.01322
     0.85089     0.00233     0.00400     0.00709     0.01342
     0.86689     0.00253     0.00405     0.00710     0.01367
     0.88189     0.00275     0.00410     0.00710     0.01395
     0.89689     0.00297     0.00412     0.00709     0.01418
     0.91289     0.00319     0.00413     0.00707     0.01439
     0.92789     0.00340     0.00410     0.00703     0.01452
     0.94389     0.00360     0.00408     0.00700     0.01468
     0.95889     0.00381     0.00411     0.00701     0.01492
     0.97389     0.00400     0.00412     0.00700     0.01512
     0.98989     0.00415     0.00404     0.00693     0.01512
     1.00489     0.00431     0.00397     0.00687     0.01514
     1.02089     0.00448     0.00392     0.00683     0.01523
     1.03589     0.00467     0.00390     0.00682     0.01539
     1.05089     0.00490     0.00393     0.00686     0.01569
     1.06689     0.00514     0.00397     0.00691     0.01602
     1.08189     0.00539     0.00402     0.00697     0.01638
     1.09789     0.00565     0.00408     0.00705     0.01677
     1.11289     0.00591     0.00414     0.00714     0.01719
     1.12889     0.00621     0.00421     0.00724     0.01766
     1.14389     0.00658     0.00428     0.00736     0.01821
     1.15889     0.00726     0.00436     0.00754     0.01916
     1.17489     0.00811     0.00445     0.00775     0.02031
     1.18989     0.00872     0.00453     0.00791     0.02116
     1.20589     0.00900     0.00459     0.00802     0.02161
     1.22089     0.00929     0.00465     0.00814     0.02209
     1.23589     0.00973     0.00474     0.00828     0.02274
     1.25189     0.01031     0.00484     0.00842     0.02358
     1.26689     0.01106     0.00496     0.00858     0.02460
     1.28289     0.01196     0.00510     0.00875     0.02580
     1.29789     0.01302     0.00524     0.00892     0.02718
     1.31289     0.01423     0.00540     0.00909     0.02873
     1.32889     0.01560     0.00558     0.00928     0.03046
     1.34389     0.01710     0.00578     0.00949     0.03238
     1.35989     0.01875     0.00601     0.00972     0.03448
     1.37489     0.02052     0.00627     0.00997     0.03676
     1.38989     0.02240     0.00657     0.01022     0.03918
     1.40589     0.02434     0.00689     0.01046     0.04170
     1.42089     0.02636     0.00725     0.01073     0.04434
     1.43689     0.02830     0.00763     0.01102     0.04696
     1.45189     0.03008     0.00802     0.01135     0.04945
     1.46689     0.03176     0.00844     0.01171     0.05190
     1.48289     0.03336     0.00887     0.01208     0.05430
     1.49789     0.03490     0.00932     0.01246     0.05668
     1.51389     0.03640     0.00979     0.01286     0.05905
     1.52889     0.03794     0.01031     0.01328     0.06153
     1.54489     0.03950     0.01086     0.01356     0.06393
     1.55989     0.04102     0.01145     0.01382     0.06629
     1.57489     0.04220     0.01199     0.01399     0.06818
     1.59089     0.04300     0.01246     0.01411     0.06957
     1.60589     0.04334     0.01282     0.01425     0.07041
     1.62189     0.04328     0.01305     0.01436     0.07070
     1.63689     0.04300     0.01324     0.01445     0.07070
     1.65189     0.04262     0.01339     0.01456     0.07057
     1.66789     0.04196     0.01340     0.01466     0.07002
     1.68289     0.04106     0.01330     0.01474     0.06910
     1.69889     0.04006     0.01311     0.01480     0.06797
     1.71389     0.03958     0.01297     0.01488     0.06742
     1.72889     0.03948     0.01280     0.01493     0.06721
     1.74489     0.03952     0.01254     0.01494     0.06699
     1.75989     0.03976     0.01202     0.01478     0.06655
     1.77589     0.03990     0.01177     0.01469     0.06636
     1.79089     0.03990     0.01163     0.01473     0.06626
     1.80589     0.03962     0.01151     0.01478     0.06590
     1.82189     0.03888     0.01128     0.01463     0.06479
     1.83689     0.03830     0.01110     0.01444     0.06383
     1.85289     0.03782     0.01096     0.01427     0.06305
     1.86789     0.03698     0.01078     0.01416     0.06192
     1.88289     0.03512     0.01046     0.01426     0.05984
     1.89889     0.03222     0.00999     0.01446     0.05667
     1.91389     0.02866     0.00939     0.01460     0.05265
     1.92989     0.02522     0.00881     0.01465     0.04868
     1.94489     0.02264     0.00841     0.01530     0.04635
     1.95989     0.02180     0.00843     0.01695     0.04718
     1.97589     0.02112     0.00834     0.01780     0.04727
     1.99089     0.02032     0.00815     0.01828     0.04675
     2.00689     0.01956     0.00801     0.01884     0.04640
     2.02189     0.01886     0.00795     0.01950     0.04631
     2.03789     0.01822     0.00795     0.02028     0.04645
     2.05289     0.01767     0.00802     0.02120     0.04689
     2.06789     0.01725     0.00814     0.02220     0.04759
     2.08389     0.01695     0.00827     0.02324     0.04846
     2.09889     0.01699     0.00850     0.02440     0.04989
     2.11489     0.01763     0.00896     0.02588     0.05247
     2.12989     0.01872     0.00946     0.02748     0.05566
     2.14489     0.01994     0.00988     0.02912     0.05895
     2.16089     0.02120     0.01032     0.03080     0.06232
     2.17589     0.02250     0.01077     0.03254     0.06581
     2.19189     0.02416     0.01144     0.03460     0.07020
     2.20689     0.02664     0.01260     0.03748     0.07672
     2.22189     0.03024     0.01420     0.04160     0.08604
     2.23789     0.03436     0.01590     0.04646     0.09672
     2.25289     0.03912     0.01772     0.05232     0.10916
     2.26889     0.04432     0.01963     0.05902     0.12297
     2.28389     0.04896     0.02134     0.06566     0.13596
     2.29889     0.05732     0.02398     0.07510     0.15640
     2.31489     0.06528     0.02646     0.08496     0.17670
     2.32989     0.06784     0.02736     0.09144     0.18664
     2.34589     0.06686     0.02736     0.09574     0.18996
     2.36089     0.06386     0.02630     0.09748     0.18764
     2.37589     0.06276     0.02594     0.10026     0.18896
     2.39189     0.06210     0.02576     0.10340     0.19126
     2.40689     0.06198     0.02566     0.10656     0.19420
     2.42289     0.05820     0.02366     0.10528     0.18714
     2.43789     0.05370     0.02146     0.10298     0.17814
     2.45389     0.05314     0.02138     0.10368     0.17820
     2.46889     0.05544     0.02222     0.10672     0.18438
     2.48389     0.07716     0.02924     0.12652     0.23292
     2.49989     0.07780     0.02994     0.13804     0.24578
     2.51489     0.07496     0.02898     0.14714     0.25108
     2.53089     0.07320     0.02794     0.15804     0.25918
     2.54589     0.07120     0.02682     0.16820     0.26622
     2.56089     0.06954     0.02586     0.17802     0.27342
     2.57689     0.07010     0.02548     0.18852     0.28410
     2.59189     0.07196     0.02554     0.19798     0.29548
     2.60789     0.07132     0.02578     0.19818     0.29528
     2.62289     0.07088     0.02634     0.19464     0.29186
     2.63789     0.07260     0.02736     0.19396     0.29392
     2.65389     0.07624     0.02880     0.19626     0.30130
     2.66889     0.08120     0.03054     0.20240     0.31414
     2.68489     0.08578     0.03176     0.20880     0.32634
     2.69989     0.09210     0.03356     0.22760     0.35326
     2.71489     0.09804     0.03698     0.27540     0.41042
     2.73089     0.10086     0.03386     0.30480     0.43952
     2.74589     0.10384     0.03292     0.35000     0.48676
     2.76189     0.10832     0.03230     0.36960     0.51022
     2.77689     0.11424     0.03218     0.38220     0.52862
     2.79189     0.12306     0.03340     0.40780     0.56426
     2.80789     0.13030     0.03344     0.37500     0.53874
     2.82289     0.13608     0.03374     0.34880     0.51862
     2.83889     0.14604     0.03842     0.42020     0.60466
     2.85389     0.15236     0.04058     0.46820     0.66114
     2.86889     0.15620     0.04062     0.48660     0.68342
     2.88489     0.15844     0.03900     0.48220     0.67964
     2.89989     0.15928     0.03742     0.46180     0.65850
     2.91589     0.16266     0.03504     0.44020     0.63790
     2.93089     0.16966     0.03208     0.42360     0.62534
     2.94689     0.16626     0.02864     0.38660     0.58150
     2.96189     0.16596     0.02562     0.35560     0.54718
     2.97689     0.17606     0.02404     0.34380     0.54390
     2.99289     0.20720     0.02662     0.39760     0.63142
     3.00789     0.23520     0.02996     0.47020     0.73536
     3.02389     0.17596     0.03246     0.51680     0.72522
     3.03889     0.17804     0.03590     0.57720     0.79114
     3.05389     0.17680     0.03830     0.61680     0.83190
     3.06989     0.17274     0.04020     0.63440     0.84734
     3.08489     0.16512     0.04178     0.64100     0.84790
     3.10089     0.15390     0.04342     0.64340     0.84072
     3.11589     0.14488     0.04652     0.65580     0.84720
     3.13089     0.13944     0.05094     0.67660     0.86698
     3.14689     0.14960     0.05960     0.71320     0.92240
     3.16189     0.15266     0.06716     0.70440     0.92422
     3.17789     0.15170     0.06516     0.68080     0.89766
     3.19289     0.15352     0.06022     0.70820     0.92194
     3.20789     0.16964     0.08610     0.92720     1.18294
     3.22389     0.16744     0.09612     1.05180     1.31536
     3.23889     0.16930     0.09734     1.21920     1.48584
     3.25489     0.17080     0.07832     1.09120     1.34032
     3.26989     0.17922     0.07068     0.99840     1.24830
     3.28489     0.17686     0.06600     0.92840     1.17126
     3.30089     0.15216     0.06282     0.89760     1.11258
     3.31589     0.13728     0.06062     0.90020     1.09810
     3.33189     0.13034     0.06198     0.94460     1.13692
     3.34689     0.12550     0.06464     1.01760     1.20774
     3.36289     0.11742     0.06330     1.04440     1.22512
     3.37789     0.10638     0.06172     1.07480     1.24290
     3.39289     0.08902     0.05890     1.08080     1.22872
     3.40889     0.05906     0.05424     1.02140     1.13470
     3.42389     0.05536     0.05314     1.02000     1.12850
     3.43989     0.05538     0.05402     1.06700     1.17640
     3.45489     0.06028     0.05910     1.25160     1.37098
     3.46989     0.06278     0.06542     1.44100     1.56920
     3.48589     0.06546     0.07184     1.60160     1.73890
     3.50089     0.06206     0.07600     1.67920     1.81726
     3.51689     0.05726     0.08742     1.81200     1.95668
     3.53189     0.05232     0.09342     1.84900     1.99474
     3.54689     0.05086     0.10334     2.02800     2.18220
     3.56289     0.04946     0.10852     2.18000     2.33798
     3.57789     0.04334     0.08428     1.97660     2.10422
     3.59389     0.04290     0.08322     1.86680     1.99292
     3.60889     0.04084     0.08370     1.83720     1.96174
     3.62389     0.03642     0.08594     1.91980     2.04216
     3.63989     0.03348     0.09264     2.05600     2.18212
     3.65489     0.03412     0.09996     2.23200     2.36608
     3.67089     0.03038     0.11120     2.43600     2.57758
     3.68589     0.02920     0.10696     2.26600     2.40216
     3.70089     0.02796     0.09058     2.17200     2.29054
     3.71689     0.02766     0.08198     2.28800     2.39764
     3.73189     0.02932     0.08160     2.44200     2.55292
     3.74789     0.03316     0.08292     2.45400     2.57008
     3.76289     0.03358     0.07921     2.33600     2.44879
     3.77889     0.03540     0.07830     2.32600     2.43970
     3.79389     0.03620     0.08758     2.55200     2.67578
     3.80889     0.03396     0.07560     2.36200     2.47156
     3.82489     0.02736     0.06972     2.27800     2.37508
     3.83989     0.02590     0.07158     2.34600     2.44348
     3.85589     0.02434     0.06978     2.41600     2.51012
     3.87089     0.02318     0.06880     2.47600     2.56798
     3.88589     0.02238     0.06296     2.32800     2.41334
     3.90189     0.02550     0.06698     2.31800     2.41048
     3.91689     0.02962     0.07372     2.37800     2.48134
     3.93289     0.03368     0.08102     2.45200     2.56670
     3.94789     0.04348     0.09040     2.79800     2.93188
     3.96289     0.04540     0.08176     2.71200     2.83916
     3.97889     0.04788     0.07982     2.72000     2.84770
     3.99389     0.05088     0.07608     2.69400     2.82096
     4.00989     0.05348     0.07598     2.68200     2.81146
     4.02489     0.05490     0.07256     2.53000     2.65746
     4.03989     0.05904     0.07382     2.63200     2.76486
     4.05589     0.06832     0.07470     2.85600     2.99902
     4.07089     0.07098     0.07918     2.99400     3.14416
     4.08689     0.06316     0.08026     2.84200     2.98542
     4.10189     0.04744     0.07274     2.56000     2.68018
     4.11689     0.02074     0.04816     1.38640     1.45530
     4.13289     0.01608     0.04366     1.25760     1.31734
     4.14789     0.01626     0.04242     1.26280     1.32148
     4.16389     0.02138     0.04510     1.41600     1.48248
     4.17889     0.03168     0.05697     1.81000     1.89865
     4.19389     0.04640     0.06980     2.31400     2.43020
     4.20989     0.05187     0.07184     2.46600     2.58971
     4.22489     0.05698     0.07491     2.69000     2.82189
     4.24089     0.05681     0.07332     2.68600     2.81613
     4.25589     0.05285     0.06942     2.54600     2.66827
     4.27189     0.04868     0.06742     2.50000     2.61610
     4.28689     0.04863     0.06914     2.58600     2.70377
     4.30189     0.05099     0.07375     2.75200     2.87674
     4.31789     0.05417     0.08264     3.04200     3.17881
     4.33289     0.05811     0.09282     3.31200     3.46293
     4.34889     0.05230     0.08461     3.02700     3.16391
     4.36389     0.04946     0.08311     2.93600     3.06857
     4.37889     0.04847     0.08458     2.94000     3.07305
     4.39489     0.04991     0.09123     3.09700     3.23814
     4.40989     0.04019     0.07675     2.41300     2.52994
     4.42589     0.03908     0.07471     2.25300     2.36679
     4.44089     0.04333     0.07922     2.28900     2.41155
     4.45589     0.05923     0.09670     2.67900     2.83493
     4.47189     0.08908     0.13718     3.53000     3.75626
     4.48689     0.11168     0.16362     4.07300     4.34830
     4.50289     0.11004     0.16625     4.05200     4.32829
     4.51789     0.09918     0.15449     3.72800     3.98167
     4.53289     0.08150     0.13940     3.24900     3.46990
     4.54889     0.07135     0.12417     2.82600     3.02152
     4.56389     0.06741     0.11786     2.64800     2.83327
     4.57989     0.06493     0.11096     2.48300     2.65889
     4.59489     0.05980     0.10795     2.35100     2.51875
     4.60989     0.05412     0.10768     2.14500     2.30680
     4.62589     0.04291     0.09050     1.79170     1.92511
     4.64089     0.03397     0.07181     1.48480     1.59058
     4.65689     0.02627     0.05820     1.23610     1.32057
     4.67189     0.02113     0.04822     1.04220     1.11155
     4.68789     0.01702     0.03977     0.83860     0.89539
     4.70289     0.01381     0.03361     0.67440     0.72182
     4.71789     0.01166     0.02953     0.58720     0.62839
     4.73389     0.00957     0.02573     0.50620     0.54150
     4.74889     0.00749     0.02213     0.42850     0.45812
     4.76489     0.00545     0.01901     0.35930     0.38376
     4.77989     0.00356     0.01592     0.29220     0.31168
     4.79489     0.00231     0.01337     0.23690     0.25258
     4.81089     0.00143     0.01087     0.18514     0.19744
     4.82589     0.00095     0.00905     0.14801     0.15801
     4.84189     0.00072     0.00822     0.12583     0.13477
     4.85689     0.00030     0.00957     0.11175     0.12162
     4.87189     0.00002     0.00087     0.00766     0.00856
     4.88789     0.00000     0.00000     0.00000     0.00000
     4.90289     0.00000     0.00000     0.00000     0.00000
     4.91889     0.00000     0.00000     0.00000     0.00000
     4.93389     0.00000     0.00000     0.00000     0.00000
     4.94889     0.00000     0.00000     0.00000     0.00000
     4.96489     0.00000     0.00000     0.00000     0.00000
     4.97989     0.00000     0.00000     0.00000     0.00000
     4.99589     0.00000     0.00000     0.00000     0.00000
     5.01089     0.00000     0.00000     0.00000     0.00000
     5.02589     0.00000     0.00000     0.00000     0.00000
     5.04189     0.00000     0.00000     0.00000     0.00000
     5.05689     0.00000     0.00000     0.00000     0.00000
     5.07289     0.00000     0.00000     0.00000     0.00000
     5.08789     0.00000     0.00000     0.00000     0.00000
     5.10289     0.00000     0.00000     0.00000     0.00000
     5.11889     0.00000     0.00000     0.00000     0.00000
     5.13389     0.00000     0.00000     0.00000     0.00000
     5.14989     0.00000     0.00000     0.00000     0.00000
     5.16489     0.00000     0.00000     0.00000     0.00000
     5.18089     0.00000     0.00000     0.00000     0.00000
     5.19589     0.00000     0.00000     0.00000     0.00000
     5.21089     0.00000     0.00000     0.00000     0.00000
     5.22689     0.00000     0.00000     0.00000     0.00000
     5.24189     0.00000     0.00000     0.00000     0.00000
     5.25789     0.00000     0.00000     0.00000     0.00000
     5.27289     0.00000     0.00000     0.00000     0.00000
     5.28789     0.00000     0.00000     0.00000     0.00000
     5.30389     0.00000     0.00000     0.00000     0.00000
     5.31889     0.00000     0.00000     0.00000     0.00000
     5.33489     0.00000     0.00000     0.00000     0.00000
     5.34989     0.00000     0.00000     0.00000     0.00000
     5.36489     0.00000     0.00000     0.00000     0.00000
     5.38089     0.00000     0.00000     0.00000     0.00000
     5.39589     0.00000     0.00000     0.00000     0.00000
     5.41189     0.00000     0.00000     0.00000     0.00000
     5.42689     0.00000     0.00000     0.00000     0.00000
     5.44189     0.00000     0.00000     0.00000     0.00000
     5.45789     0.00000     0.00000     0.00000     0.00000
     5.47289     0.00000     0.00000     0.00000     0.00000
     5.48889     0.00000     0.00000     0.00000     0.00000
     5.50389     0.00000     0.00000     0.00000     0.00000
     5.51889     0.00000     0.00000     0.00000     0.00000
     5.53489     0.00000     0.00000     0.00000     0.00000
     5.54989     0.00000     0.00000     0.00000     0.00000
     5.56589     0.00000     0.00000     0.00000     0.00000
     5.58089     0.00000     0.00000     0.00000     0.00000
     5.59689     0.00000     0.00000     0.00000     0.00000
     5.61189     0.00000     0.00000     0.00000     0.00000
     5.62689     0.00000     0.00000     0.00000     0.00000
     5.64289     0.00000     0.00000     0.00000     0.00000
     5.65789     0.00000     0.00000     0.00000     0.00000
     5.67389     0.00000     0.00000     0.00000     0.00000
     5.68889     0.00000     0.00000     0.00000     0.00000
     5.70389     0.00000     0.00000     0.00000     0.00000
     5.71989     0.00000     0.00000     0.00000     0.00000
     5.73489     0.00000     0.00000     0.00000     0.00000
     5.75089     0.00000     0.00000     0.00000     0.00000
     5.76589     0.00000     0.00000     0.00000     0.00000
     5.78089     0.00000     0.00000     0.00000     0.00000
     5.79689     0.00000     0.00000     0.00000     0.00000
     5.81189     0.00000     0.00000     0.00000     0.00000
     5.82789     0.00000     0.00000     0.00000     0.00000
     5.84289     0.00000     0.00000     0.00000     0.00000
     5.85789     0.00000     0.00000     0.00000     0.00000
     5.87389     0.00000     0.00000     0.00000     0.00000
     5.88889     0.00000     0.00000     0.00000     0.00000
     5.90489     0.00000     0.00000     0.00000     0.00000
     5.91989     0.00000     0.00000     0.00000     0.00000
     5.93489     0.00000     0.00000     0.00000     0.00000
     5.95089     0.00000     0.00000     0.00000     0.00000
     5.96589     0.00000     0.00000     0.00000     0.00000
     5.98189     0.00000     0.00000     0.00000     0.00000
     5.99689     0.00000     0.00000     0.00000     0.00000
     6.01189     0.00000     0.00000     0.00000     0.00000
     6.02789     0.00000     0.00000     0.00000     0.00000
     6.04289     0.00000     0.00000     0.00000     0.00000
     6.05889     0.00000     0.00000     0.00000     0.00000
     6.07389     0.00000     0.00000     0.00000     0.00000
     6.08989     0.00000     0.00000     0.00000     0.00000
     6.10489     0.00000     0.00000     0.00000     0.00000
     6.11989     0.00000     0.00000     0.00000     0.00000
     6.13589     0.00000     0.00000     0.00000     0.00000
     6.15089     0.00000     0.00000     0.00000     0.00000
     6.16689     0.00000     0.00000     0.00000     0.00000
     6.18189     0.00000     0.00000     0.00000     0.00000
     6.19689     0.00000     0.00000     0.00000     0.00000
     6.21289     0.00000     0.00000     0.00000     0.00000
     6.22789     0.00000     0.00000     0.00000     0.00000
     6.24389     0.00000     0.00000     0.00000     0.00000
     6.25889     0.00000     0.00000     0.00000     0.00000
     6.27389     0.00000     0.00000     0.00000     0.00000
