# Supplementary material for: Extending the defect tolerance of halide perovskite nanocrystals to hot carrier cooling dynamics
Source: Nat Commun. 2024 Sep 16;15:8120. doi: 10.1038/s41467-024-52377-4 (PMC11405528; doi:10.1038/s41467-024-52377-4)
Supplement: Supplementary file 3 — Dataset 1 [file 41467_2024_52377_MOESM3_ESM.zip › Supplementary Information for DFT Calculation/CsPbBr3-defect/PDOS_Pb.dat]

     #Energy           s           p           d       tot  
   -24.53911     0.00000     0.00000     0.00000     0.00000
   -24.52411     0.00000     0.00000     0.00000     0.00000
   -24.50811     0.00000     0.00000     0.00000     0.00000
   -24.49311     0.00000     0.00000     0.00000     0.00000
   -24.47811     0.00000     0.00000     0.00000     0.00000
   -24.46211     0.00000     0.00000     0.00000     0.00000
   -24.44711     0.00000     0.00000     0.00000     0.00000
   -24.43111     0.00000     0.00000     0.00000     0.00000
   -24.41611     0.00000     0.00000     0.00000     0.00000
   -24.40111     0.00000     0.00000     0.00000     0.00000
   -24.38511     0.00000     0.00000     0.00000     0.00000
   -24.37011     0.00000     0.00000     0.00000     0.00000
   -24.35411     0.00000     0.00000     0.00000     0.00000
   -24.33911     0.00000     0.00000     0.00000     0.00000
   -24.32411     0.00000     0.00000     0.00000     0.00000
   -24.30811     0.00000     0.00000     0.00000     0.00000
   -24.29311     0.00000     0.00000     0.00000     0.00000
   -24.27711     0.00000     0.00000     0.00000     0.00000
   -24.26211     0.00000     0.00000     0.00000     0.00000
   -24.24611     0.00000     0.00000     0.00000     0.00000
   -24.23111     0.00000     0.00000     0.00000     0.00000
   -24.21611     0.00000     0.00000     0.00000     0.00000
   -24.20011     0.00000     0.00000     0.00000     0.00000
   -24.18511     0.00000     0.00000     0.00000     0.00000
   -24.16911     0.00000     0.00000     0.00000     0.00000
   -24.15411     0.00000     0.00000     0.00000     0.00000
   -24.13911     0.00000     0.00000     0.00000     0.00000
   -24.12311     0.00000     0.00000     0.00000     0.00000
   -24.10811     0.00000     0.00000     0.00000     0.00000
   -24.09211     0.00000     0.00000     0.00000     0.00000
   -24.07711     0.00000     0.00000     0.00000     0.00000
   -24.06211     0.00000     0.00000     0.00000     0.00000
   -24.04611     0.00000     0.00000     0.00000     0.00000
   -24.03111     0.00000     0.00000     0.00000     0.00000
   -24.01511     0.00000     0.00000     0.00000     0.00000
   -24.00011     0.00000     0.00000     0.00000     0.00000
   -23.98511     0.00000     0.00000     0.00000     0.00000
   -23.96911     0.00000     0.00000     0.00000     0.00000
   -23.95411     0.00000     0.00000     0.00000     0.00000
   -23.93811     0.00000     0.00000     0.00000     0.00000
   -23.92311     0.00000     0.00000     0.00000     0.00000
   -23.90811     0.00000     0.00000     0.00000     0.00000
   -23.89211     0.00000     0.00000     0.00000     0.00000
   -23.87711     0.00000     0.00000     0.00000     0.00000
   -23.86111     0.00000     0.00000     0.00000     0.00000
   -23.84611     0.00000     0.00000     0.00000     0.00000
   -23.83011     0.00000     0.00000     0.00000     0.00000
   -23.81511     0.00000     0.00000     0.00000     0.00000
   -23.80011     0.00000     0.00000     0.00000     0.00000
   -23.78411     0.00000     0.00000     0.00000     0.00000
   -23.76911     0.00000     0.00000     0.00000     0.00000
   -23.75311     0.00000     0.00000     0.00000     0.00000
   -23.73811     0.00000     0.00000     0.00000     0.00000
   -23.72311     0.00000     0.00000     0.00000     0.00000
   -23.70711     0.00000     0.00000     0.00000     0.00000
   -23.69211     0.00000     0.00000     0.00000     0.00000
   -23.67611     0.00000     0.00000     0.00000     0.00000
   -23.66111     0.00000     0.00000     0.00000     0.00000
   -23.64611     0.00000     0.00000     0.00000     0.00000
   -23.63011     0.00000     0.00000     0.00000     0.00000
   -23.61511     0.00000     0.00000     0.00000     0.00000
   -23.59911     0.00000     0.00000     0.00000     0.00000
   -23.58411     0.00000     0.00000     0.00000     0.00000
   -23.56911     0.00000     0.00000     0.00000     0.00000
   -23.55311     0.00000     0.00000     0.00000     0.00000
   -23.53811     0.00000     0.00000     0.00000     0.00000
   -23.52211     0.00000     0.00000     0.00000     0.00000
   -23.50711     0.00000     0.00000     0.00000     0.00000
   -23.49211     0.00000     0.00000     0.00000     0.00000
   -23.47611     0.00000     0.00000     0.00000     0.00000
   -23.46111     0.00000     0.00000     0.00000     0.00000
   -23.44511     0.00000     0.00000     0.00000     0.00000
   -23.43011     0.00000     0.00000     0.00000     0.00000
   -23.41511     0.00000     0.00000     0.00000     0.00000
   -23.39911     0.00000     0.00000     0.00000     0.00000
   -23.38411     0.00000     0.00000     0.00000     0.00000
   -23.36811     0.00000     0.00000     0.00000     0.00000
   -23.35311     0.00000     0.00000     0.00000     0.00000
   -23.33711     0.00000     0.00000     0.00000     0.00000
   -23.32211     0.00000     0.00000     0.00000     0.00000
   -23.30711     0.00000     0.00000     0.00000     0.00000
   -23.29111     0.00000     0.00000     0.00000     0.00000
   -23.27611     0.00000     0.00000     0.00000     0.00000
   -23.26011     0.00000     0.00000     0.00000     0.00000
   -23.24511     0.00000     0.00000     0.00000     0.00000
   -23.23011     0.00000     0.00000     0.00000     0.00000
   -23.21411     0.00000     0.00000     0.00000     0.00000
   -23.19911     0.00000     0.00000     0.00000     0.00000
   -23.18311     0.00000     0.00000     0.00000     0.00000
   -23.16811     0.00000     0.00000     0.00000     0.00000
   -23.15311     0.00000     0.00000     0.00000     0.00000
   -23.13711     0.00020     0.00070     0.00016     0.00106
   -23.12211     0.00000     0.00000     0.00000     0.00000
   -23.10611     0.00000     0.00000     0.00000     0.00000
   -23.09111     0.00000     0.00000     0.00000     0.00000
   -23.07611     0.00000     0.00000     0.00000     0.00000
   -23.06011     0.00000     0.00000     0.00000     0.00000
   -23.04511     0.00000     0.00000     0.00000     0.00000
   -23.02911     0.00000     0.00000     0.00000     0.00000
   -23.01411     0.00000     0.00000     0.00000     0.00000
   -22.99911     0.00000     0.00000     0.00000     0.00000
   -22.98311     0.00000     0.00000     0.00000     0.00000
   -22.96811     0.00000     0.00000     0.00000     0.00000
   -22.95211     0.00000     0.00000     0.00000     0.00000
   -22.93711     0.00000     0.00000     0.00000     0.00000
   -22.92111     0.00000     0.00000     0.00000     0.00000
   -22.90611     0.00000     0.00000     0.00000     0.00000
   -22.89111     0.00000     0.00000     0.00000     0.00000
   -22.87511     0.00000     0.00000     0.00000     0.00000
   -22.86011     0.00000     0.00000     0.00000     0.00000
   -22.84411     0.00000     0.00000     0.00000     0.00000
   -22.82911     0.00000     0.00000     0.00000     0.00000
   -22.81411     0.00000     0.00000     0.00000     0.00000
   -22.79811     0.00000     0.00000     0.00000     0.00000
   -22.78311     0.00000     0.00000     0.00000     0.00000
   -22.76711     0.00000     0.00000     0.00000     0.00000
   -22.75211     0.00000     0.00000     0.00000     0.00000
   -22.73711     0.00000     0.00000     0.00000     0.00000
   -22.72111     0.00000     0.00000     0.00000     0.00000
   -22.70611     0.00000     0.00000     0.00000     0.00000
   -22.69011     0.00000     0.00000     0.00000     0.00000
   -22.67511     0.00000     0.00000     0.00000     0.00000
   -22.66011     0.00000     0.00000     0.00000     0.00000
   -22.64411     0.00000     0.00000     0.00000     0.00000
   -22.62911     0.00000     0.00000     0.00000     0.00000
   -22.61311     0.00000     0.00000     0.00000     0.00000
   -22.59811     0.00000     0.00000     0.00000     0.00000
   -22.58311     0.00000     0.00000     0.00000     0.00000
   -22.56711     0.00000     0.00000     0.00000     0.00000
   -22.55211     0.00000     0.00000     0.00000     0.00000
   -22.53611     0.00000     0.00000     0.00000     0.00000
   -22.52111     0.00000     0.00000     0.00000     0.00000
   -22.50611     0.00000     0.00000     0.00000     0.00000
   -22.49011     0.00000     0.00000     0.00000     0.00000
   -22.47511     0.00000     0.00000     0.00000     0.00000
   -22.45911     0.00000     0.00000     0.00000     0.00000
   -22.44411     0.00000     0.00000     0.00000     0.00000
   -22.42811     0.00000     0.00000     0.00000     0.00000
   -22.41311     0.00000     0.00000     0.00000     0.00000
   -22.39811     0.00000     0.00000     0.00000     0.00000
   -22.38211     0.00000     0.00000     0.00000     0.00000
   -22.36711     0.00000     0.00000     0.00000     0.00000
   -22.35111     0.00000     0.00000     0.00000     0.00000
   -22.33611     0.00000     0.00000     0.00000     0.00000
   -22.32111     0.00000     0.00000     0.00000     0.00000
   -22.30511     0.00000     0.00000     0.00000     0.00000
   -22.29011     0.00000     0.00000     0.00000     0.00000
   -22.27411     0.00000     0.00000     0.00000     0.00000
   -22.25911     0.00000     0.00000     0.00000     0.00000
   -22.24411     0.00000     0.00000     0.00000     0.00000
   -22.22811     0.00000     0.00000     0.00000     0.00000
   -22.21311     0.00000     0.00000     0.00000     0.00000
   -22.19711     0.00000     0.00000     0.00000     0.00000
   -22.18211     0.00000     0.00000     0.00000     0.00000
   -22.16711     0.00000     0.00000     0.00000     0.00000
   -22.15111     0.00000     0.00000     0.00000     0.00000
   -22.13611     0.00000     0.00000     0.00000     0.00000
   -22.12011     0.00000     0.00000     0.00000     0.00000
   -22.10511     0.00000     0.00000     0.00000     0.00000
   -22.09011     0.00000     0.00000     0.00000     0.00000
   -22.07411     0.00000     0.00000     0.00000     0.00000
   -22.05911     0.00000     0.00000     0.00000     0.00000
   -22.04311     0.00000     0.00000     0.00000     0.00000
   -22.02811     0.00000     0.00000     0.00000     0.00000
   -22.01211     0.00000     0.00000     0.00000     0.00000
   -21.99711     0.00000     0.00000     0.00000     0.00000
   -21.98211     0.00000     0.00000     0.00000     0.00000
   -21.96611     0.00000     0.00000     0.00000     0.00000
   -21.95111     0.00000     0.00000     0.00000     0.00000
   -21.93511     0.00000     0.00000     0.00000     0.00000
   -21.92011     0.00000     0.00000     0.00000     0.00000
   -21.90511     0.00000     0.00000     0.00000     0.00000
   -21.88911     0.00000     0.00000     0.00000     0.00000
   -21.87411     0.00000     0.00000     0.00000     0.00000
   -21.85811     0.00000     0.00000     0.00000     0.00000
   -21.84311     0.00000     0.00000     0.00000     0.00000
   -21.82811     0.00000     0.00000     0.00000     0.00000
   -21.81211     0.00000     0.00000     0.00000     0.00000
   -21.79711     0.00000     0.00000     0.00000     0.00000
   -21.78111     0.00000     0.00000     0.00000     0.00000
   -21.76611     0.00000     0.00000     0.00000     0.00000
   -21.75111     0.00000     0.00000     0.00000     0.00000
   -21.73511     0.00000     0.00000     0.00000     0.00000
   -21.72011     0.00000     0.00000     0.00000     0.00000
   -21.70411     0.00000     0.00000     0.00000     0.00000
   -21.68911     0.00000     0.00000     0.00000     0.00000
   -21.67411     0.00000     0.00000     0.00000     0.00000
   -21.65811     0.00000     0.00000     0.00000     0.00000
   -21.64311     0.00000     0.00000     0.00000     0.00000
   -21.62711     0.00000     0.00000     0.00000     0.00000
   -21.61211     0.00000     0.00000     0.00000     0.00000
   -21.59711     0.00000     0.00000     0.00000     0.00000
   -21.58111     0.00000     0.00000     0.00000     0.00000
   -21.56611     0.00000     0.00000     0.00000     0.00000
   -21.55011     0.00000     0.00000     0.00000     0.00000
   -21.53511     0.00000     0.00000     0.00000     0.00000
   -21.51911     0.00000     0.00000     0.00000     0.00000
   -21.50411     0.00000     0.00000     0.00000     0.00000
   -21.48911     0.00000     0.00000     0.00000     0.00000
   -21.47311     0.00000     0.00000     0.00000     0.00000
   -21.45811     0.00000     0.00000     0.00000     0.00000
   -21.44211     0.00000     0.00000     0.00000     0.00000
   -21.42711     0.00000     0.00000     0.00000     0.00000
   -21.41211     0.00000     0.00000     0.00000     0.00000
   -21.39611     0.00000     0.00000     0.00000     0.00000
   -21.38111     0.00000     0.00000     0.00000     0.00000
   -21.36511     0.00000     0.00000     0.00000     0.00000
   -21.35011     0.00000     0.00000     0.00000     0.00000
   -21.33511     0.00000     0.00000     0.00000     0.00000
   -21.31911     0.00000     0.00000     0.00000     0.00000
   -21.30411     0.00000     0.00000     0.00000     0.00000
   -21.28811     0.00000     0.00000     0.00000     0.00000
   -21.27311     0.00000     0.00000     0.00000     0.00000
   -21.25811     0.00000     0.00000     0.00000     0.00000
   -21.24211     0.00000     0.00000     0.00000     0.00000
   -21.22711     0.00000     0.00000     0.00000     0.00000
   -21.21111     0.00000     0.00000     0.00000     0.00000
   -21.19611     0.00000     0.00000     0.00000     0.00000
   -21.18111     0.00000     0.00000     0.00000     0.00000
   -21.16511     0.00000     0.00000     0.00000     0.00000
   -21.15011     0.00000     0.00000     0.00000     0.00000
   -21.13411     0.00000     0.00000     0.00000     0.00000
   -21.11911     0.00000     0.00000     0.00000     0.00000
   -21.10311     0.00000     0.00000     0.00000     0.00000
   -21.08811     0.00000     0.00000     0.00000     0.00000
   -21.07311     0.00000     0.00000     0.00000     0.00000
   -21.05711     0.00000     0.00000     0.00000     0.00000
   -21.04211     0.00000     0.00000     0.00000     0.00000
   -21.02611     0.00000     0.00000     0.00000     0.00000
   -21.01111     0.00000     0.00000     0.00000     0.00000
   -20.99611     0.00000     0.00000     0.00000     0.00000
   -20.98011     0.00000     0.00000     0.00000     0.00000
   -20.96511     0.00000     0.00000     0.00000     0.00000
   -20.94911     0.00000     0.00000     0.00000     0.00000
   -20.93411     0.00000     0.00000     0.00000     0.00000
   -20.91911     0.00000     0.00000     0.00000     0.00000
   -20.90311     0.00000     0.00000     0.00000     0.00000
   -20.88811     0.00000     0.00000     0.00000     0.00000
   -20.87211     0.00000     0.00000     0.00000     0.00000
   -20.85711     0.00000     0.00000     0.00000     0.00000
   -20.84211     0.00000     0.00000     0.00000     0.00000
   -20.82611     0.00000     0.00000     0.00000     0.00000
   -20.81111     0.00000     0.00000     0.00000     0.00000
   -20.79511     0.00000     0.00000     0.00000     0.00000
   -20.78011     0.00000     0.00000     0.00000     0.00000
   -20.76511     0.00000     0.00000     0.00000     0.00000
   -20.74911     0.00000     0.00000     0.00000     0.00000
   -20.73411     0.00000     0.00000     0.00000     0.00000
   -20.71811     0.00000     0.00000     0.00000     0.00000
   -20.70311     0.00000     0.00000     0.00000     0.00000
   -20.68811     0.00000     0.00000     0.00000     0.00000
   -20.67211     0.00000     0.00000     0.00000     0.00000
   -20.65711     0.00000     0.00000     0.00000     0.00000
   -20.64111     0.00000     0.00000     0.00000     0.00000
   -20.62611     0.00000     0.00000     0.00000     0.00000
   -20.61011     0.00000     0.00000     0.00000     0.00000
   -20.59511     0.00000     0.00000     0.00000     0.00000
   -20.58011     0.00000     0.00000     0.00000     0.00000
   -20.56411     0.00000     0.00000     0.00000     0.00000
   -20.54911     0.00000     0.00000     0.00000     0.00000
   -20.53311     0.00000     0.00000     0.00000     0.00000
   -20.51811     0.00000     0.00000     0.00000     0.00000
   -20.50311     0.00000     0.00000     0.00000     0.00000
   -20.48711     0.00000     0.00000     0.00000     0.00000
   -20.47211     0.00000     0.00000     0.00000     0.00000
   -20.45611     0.00000     0.00000     0.00000     0.00000
   -20.44111     0.00000     0.00000     0.00000     0.00000
   -20.42611     0.00000     0.00000     0.00000     0.00000
   -20.41011     0.00000     0.00000     0.00000     0.00000
   -20.39511     0.00000     0.00000     0.00000     0.00000
   -20.37911     0.00000     0.00000     0.00000     0.00000
   -20.36411     0.00000     0.00000     0.00000     0.00000
   -20.34911     0.00000     0.00000     0.00000     0.00000
   -20.33311     0.00000     0.00000     0.00000     0.00000
   -20.31811     0.00000     0.00000     0.00000     0.00000
   -20.30211     0.00000     0.00000     0.00000     0.00000
   -20.28711     0.00000     0.00000     0.00000     0.00000
   -20.27211     0.00000     0.00000     0.00000     0.00000
   -20.25611     0.00000     0.00000     0.00000     0.00000
   -20.24111     0.00000     0.00000     0.00000     0.00000
   -20.22511     0.00000     0.00000     0.00000     0.00000
   -20.21011     0.00000     0.00000     0.00000     0.00000
   -20.19411     0.00000     0.00000     0.00000     0.00000
   -20.17911     0.00000     0.00000     0.00000     0.00000
   -20.16411     0.00000     0.00000     0.00000     0.00000
   -20.14811     0.00000     0.00000     0.00000     0.00000
   -20.13311     0.00000     0.00000     0.00000     0.00000
   -20.11711     0.00000     0.00000     0.00000     0.00000
   -20.10211     0.00000     0.00000     0.00000     0.00000
   -20.08711     0.00000     0.00000     0.00000     0.00000
   -20.07111     0.00000     0.00000     0.00000     0.00000
   -20.05611     0.00000     0.00000     0.00000     0.00000
   -20.04011     0.00000     0.00000     0.00000     0.00000
   -20.02511     0.00000     0.00000     0.00000     0.00000
   -20.01011     0.00000     0.00000     0.00000     0.00000
   -19.99411     0.00000     0.00000     0.00000     0.00000
   -19.97911     0.00000     0.00000     0.00000     0.00000
   -19.96311     0.00000     0.00000     0.00000     0.00000
   -19.94811     0.00000     0.00000     0.00000     0.00000
   -19.93311     0.00000     0.00000     0.00000     0.00000
   -19.91711     0.00000     0.00000     0.00000     0.00000
   -19.90211     0.00000     0.00000     0.00000     0.00000
   -19.88611     0.00000     0.00000     0.00000     0.00000
   -19.87111     0.00000     0.00000     0.00000     0.00000
   -19.85611     0.00000     0.00000     0.00000     0.00000
   -19.84011     0.00000     0.00000     0.00000     0.00000
   -19.82511     0.00000     0.00000     0.00000     0.00000
   -19.80911     0.00000     0.00000     0.00000     0.00000
   -19.79411     0.00000     0.00000     0.00000     0.00000
   -19.77811     0.00000     0.00000     0.00000     0.00000
   -19.76311     0.00000     0.00000     0.00000     0.00000
   -19.74811     0.00000     0.00000     0.00000     0.00000
   -19.73211     0.00000     0.00000     0.00000     0.00000
   -19.71711     0.00000     0.00000     0.00000     0.00000
   -19.70111     0.00000     0.00000     0.00000     0.00000
   -19.68611     0.00000     0.00000     0.00000     0.00000
   -19.67111     0.00000     0.00000     0.00000     0.00000
   -19.65511     0.00000     0.00000     0.00000     0.00000
   -19.64011     0.00000     0.00000     0.00000     0.00000
   -19.62411     0.00000     0.00000     0.00000     0.00000
   -19.60911     0.00000     0.00000     0.00000     0.00000
   -19.59411     0.00000     0.00000     0.00000     0.00000
   -19.57811     0.00000     0.00000     0.00000     0.00000
   -19.56311     0.00000     0.00000     0.00000     0.00000
   -19.54711     0.00000     0.00000     0.00000     0.00000
   -19.53211     0.00000     0.00000     0.00000     0.00000
   -19.51711     0.00000     0.00000     0.00000     0.00000
   -19.50111     0.00000     0.00000     0.00000     0.00000
   -19.48611     0.00000     0.00000     0.00000     0.00000
   -19.47011     0.00000     0.00000     0.00000     0.00000
   -19.45511     0.00000     0.00000     0.00000     0.00000
   -19.44011     0.00000     0.00000     0.00000     0.00000
   -19.42411     0.00000     0.00000     0.00000     0.00000
   -19.40911     0.00000     0.00000     0.00000     0.00000
   -19.39311     0.00000     0.00000     0.00000     0.00000
   -19.37811     0.00000     0.00000     0.00000     0.00000
   -19.36311     0.00000     0.00000     0.00000     0.00000
   -19.34711     0.00000     0.00000     0.00000     0.00000
   -19.33211     0.00000     0.00000     0.00000     0.00000
   -19.31611     0.00000     0.00000     0.00000     0.00000
   -19.30111     0.00000     0.00000     0.00000     0.00000
   -19.28511     0.00000     0.00000     0.00000     0.00000
   -19.27011     0.00000     0.00000     0.00000     0.00000
   -19.25511     0.00000     0.00000     0.00000     0.00000
   -19.23911     0.00000     0.00000     0.00000     0.00000
   -19.22411     0.00000     0.00000     0.00000     0.00000
   -19.20811     0.00000     0.00000     0.00000     0.00000
   -19.19311     0.00000     0.00000     0.00000     0.00000
   -19.17811     0.00000     0.00000     0.00000     0.00000
   -19.16211     0.00000     0.00000     0.00000     0.00000
   -19.14711     0.00000     0.00000     0.00000     0.00000
   -19.13111     0.00000     0.00000     0.00000     0.00000
   -19.11611     0.00000     0.00000     0.00000     0.00000
   -19.10111     0.00000     0.00000     0.00000     0.00000
   -19.08511     0.00000     0.00000     0.00000     0.00000
   -19.07011     0.00000     0.00000     0.00000     0.00000
   -19.05411     0.00000     0.00000     0.00000     0.00000
   -19.03911     0.00000     0.00000     0.00000     0.00000
   -19.02411     0.00000     0.00000     0.00000     0.00000
   -19.00811     0.00000     0.00000     0.00000     0.00000
   -18.99311     0.00000     0.00000     0.00000     0.00000
   -18.97711     0.00000     0.00000     0.00000     0.00000
   -18.96211     0.00000     0.00000     0.00000     0.00000
   -18.94711     0.00000     0.00000     0.00000     0.00000
   -18.93111     0.00000     0.00000     0.00000     0.00000
   -18.91611     0.00000     0.00000     0.00000     0.00000
   -18.90011     0.00000     0.00000     0.00000     0.00000
   -18.88511     0.00000     0.00000     0.00000     0.00000
   -18.86911     0.00000     0.00000     0.00000     0.00000
   -18.85411     0.00000     0.00000     0.00000     0.00000
   -18.83911     0.00000     0.00000     0.00000     0.00000
   -18.82311     0.00000     0.00000     0.00000     0.00000
   -18.80811     0.00000     0.00000     0.00000     0.00000
   -18.79211     0.00000     0.00000     0.00000     0.00000
   -18.77711     0.00000     0.00000     0.00000     0.00000
   -18.76211     0.00000     0.00000     0.00000     0.00000
   -18.74611     0.00000     0.00000     0.00000     0.00000
   -18.73111     0.00000     0.00000     0.00000     0.00000
   -18.71511     0.00000     0.00000     0.00000     0.00000
   -18.70011     0.00000     0.00000     0.00000     0.00000
   -18.68511     0.00000     0.00000     0.00000     0.00000
   -18.66911     0.00000     0.00000     0.00000     0.00000
   -18.65411     0.00000     0.00000     0.00000     0.00000
   -18.63811     0.00000     0.00000     0.00000     0.00000
   -18.62311     0.00000     0.00000     0.00000     0.00000
   -18.60811     0.00000     0.00000     0.00000     0.00000
   -18.59211     0.00000     0.00000     0.00000     0.00000
   -18.57711     0.00000     0.00000     0.00000     0.00000
   -18.56111     0.00000     0.00000     0.00000     0.00000
   -18.54611     0.00000     0.00000     0.00000     0.00000
   -18.53111     0.00000     0.00000     0.00000     0.00000
   -18.51511     0.00000     0.00000     0.00000     0.00000
   -18.50011     0.00000     0.00000     0.00000     0.00000
   -18.48411     0.00000     0.00000     0.00000     0.00000
   -18.46911     0.00000     0.00000     0.00000     0.00000
   -18.45411     0.00000     0.00000     0.00000     0.00000
   -18.43811     0.00000     0.00000     0.00000     0.00000
   -18.42311     0.00000     0.00000     0.00000     0.00000
   -18.40711     0.00000     0.00000     0.00000     0.00000
   -18.39211     0.00000     0.00000     0.00000     0.00000
   -18.37611     0.00000     0.00000     0.00000     0.00000
   -18.36111     0.00000     0.00000     0.00000     0.00000
   -18.34611     0.00000     0.00000     0.00000     0.00000
   -18.33011     0.00000     0.00000     0.00000     0.00000
   -18.31511     0.00000     0.00000     0.00000     0.00000
   -18.29911     0.00000     0.00000     0.00000     0.00000
   -18.28411     0.00000     0.00000     0.00000     0.00000
   -18.26911     0.00000     0.00000     0.00000     0.00000
   -18.25311     0.00000     0.00000     0.00000     0.00000
   -18.23811     0.00000     0.00000     0.00000     0.00000
   -18.22211     0.00000     0.00000     0.00000     0.00000
   -18.20711     0.00000     0.00000     0.00000     0.00000
   -18.19211     0.00000     0.00000     0.00000     0.00000
   -18.17611     0.00000     0.00000     0.00000     0.00000
   -18.16111     0.00000     0.00000     0.00000     0.00000
   -18.14511     0.00000     0.00000     0.00000     0.00000
   -18.13011     0.00000     0.00000     0.00000     0.00000
   -18.11511     0.00000     0.00000     0.00000     0.00000
   -18.09911     0.00000     0.00000     0.00000     0.00000
   -18.08411     0.00000     0.00000     0.00000     0.00000
   -18.06811     0.00000     0.00000     0.00000     0.00000
   -18.05311     0.00000     0.00000     0.00000     0.00000
   -18.03811     0.00000     0.00000     0.00000     0.00000
   -18.02211     0.00000     0.00000     0.00000     0.00000
   -18.00711     0.00000     0.00000     0.00000     0.00000
   -17.99111     0.00000     0.00000     0.00000     0.00000
   -17.97611     0.00000     0.00000     0.00000     0.00000
   -17.96011     0.00000     0.00000     0.00000     0.00000
   -17.94511     0.00000     0.00000     0.00000     0.00000
   -17.93011     0.00000     0.00000     0.00000     0.00000
   -17.91411     0.00000     0.00000     0.00000     0.00000
   -17.89911     0.00000     0.00000     0.00000     0.00000
   -17.88311     0.00000     0.00000     0.00000     0.00000
   -17.86811     0.00000     0.00000     0.00000     0.00000
   -17.85311     0.00000     0.00000     0.00000     0.00000
   -17.83711     0.00000     0.00000     0.00000     0.00000
   -17.82211     0.00000     0.00000     0.00000     0.00000
   -17.80611     0.00000     0.00000     0.00000     0.00000
   -17.79111     0.00000     0.00000     0.00000     0.00000
   -17.77611     0.00000     0.00000     0.00000     0.00000
   -17.76011     0.00000     0.00000     0.00000     0.00000
   -17.74511     0.00000     0.00000     0.00000     0.00000
   -17.72911     0.00000     0.00000     0.00000     0.00000
   -17.71411     0.00000     0.00000     0.00000     0.00000
   -17.69911     0.00000     0.00000     0.00000     0.00000
   -17.68311     0.00000     0.00000     0.00000     0.00000
   -17.66811     0.00000     0.00000     0.00000     0.00000
   -17.65211     0.00000     0.00000     0.00000     0.00000
   -17.63711     0.00000     0.00000     0.00000     0.00000
   -17.62211     0.00000     0.00000     0.00000     0.00000
   -17.60611     0.00000     0.00000     0.00000     0.00000
   -17.59111     0.00000     0.00000     0.00000     0.00000
   -17.57511     0.00000     0.00000     0.00000     0.00000
   -17.56011     0.00000     0.00000     0.00000     0.00000
   -17.54511     0.00000     0.00000     0.00000     0.00000
   -17.52911     0.00000     0.00000     0.00000     0.00000
   -17.51411     0.00000     0.00000     0.00000     0.00000
   -17.49811     0.00000     0.00000     0.00000     0.00000
   -17.48311     0.00000     0.00000     0.00000     0.00000
   -17.46711     0.00000     0.00000     0.00000     0.00000
   -17.45211     0.00000     0.00000     0.00000     0.00000
   -17.43711     0.00000     0.00000     0.00000     0.00000
   -17.42111     0.00000     0.00000     0.00000     0.00000
   -17.40611     0.00000     0.00000     0.00000     0.00000
   -17.39011     0.00000     0.00000     0.00000     0.00000
   -17.37511     0.00000     0.00000     0.00000     0.00000
   -17.36011     0.00000     0.00000     0.00000     0.00000
   -17.34411     0.00000     0.00000     0.00000     0.00000
   -17.32911     0.00000     0.00000     0.00000     0.00000
   -17.31311     0.00000     0.00000     0.00000     0.00000
   -17.29811     0.00000     0.00000     0.00000     0.00000
   -17.28311     0.00000     0.00000     0.00000     0.00000
   -17.26711     0.00000     0.00000     0.00000     0.00000
   -17.25211     0.00000     0.00000     0.00000     0.00000
   -17.23611     0.00000     0.00000     0.00000     0.00000
   -17.22111     0.00000     0.00000     0.00000     0.00000
   -17.20611     0.00000     0.00000     0.00000     0.00000
   -17.19011     0.00000     0.00000     0.00000     0.00000
   -17.17511     0.00000     0.00000     0.00000     0.00000
   -17.15911     0.00000     0.00000     0.00000     0.00000
   -17.14411     0.00000     0.00000     0.00000     0.00000
   -17.12911     0.00000     0.00000     0.00000     0.00000
   -17.11311     0.00000     0.00000     0.00000     0.00000
   -17.09811     0.00000     0.00000     0.00000     0.00000
   -17.08211     0.00000     0.00000     0.00000     0.00000
   -17.06711     0.00000     0.00000     0.00000     0.00000
   -17.05111     0.00000     0.00000     0.00000     0.00000
   -17.03611     0.00000     0.00000     0.00000     0.00000
   -17.02111     0.00000     0.00000     0.00000     0.00000
   -17.00511     0.00000     0.00000     0.00000     0.00000
   -16.99011     0.00000     0.00000     0.00000     0.00000
   -16.97411     0.00000     0.00000     0.00000     0.00000
   -16.95911     0.00000     0.00000     0.00000     0.00000
   -16.94411     0.00000     0.00000     0.00000     0.00000
   -16.92811     0.00000     0.00000     0.00000     0.00000
   -16.91311     0.00000     0.00000     0.00000     0.00000
   -16.89711     0.00000     0.00000     0.00000     0.00000
   -16.88211     0.00000     0.00000     0.00000     0.00000
   -16.86711     0.00000     0.00000     0.00000     0.00000
   -16.85111     0.00000     0.00000     0.00000     0.00000
   -16.83611     0.00000     0.00000     0.00000     0.00000
   -16.82011     0.00000     0.00000     0.00000     0.00000
   -16.80511     0.00000     0.00000     0.00000     0.00000
   -16.79011     0.00000     0.00000     0.00000     0.00000
   -16.77411     0.00000     0.00000     0.00000     0.00000
   -16.75911     0.00000     0.00000     0.00000     0.00000
   -16.74311     0.00000     0.00000     0.00000     0.00000
   -16.72811     0.00000     0.00000     0.00000     0.00000
   -16.71311     0.00000     0.00000     0.00000     0.00000
   -16.69711     0.00000     0.00000     0.00000     0.00000
   -16.68211     0.00000     0.00000     0.00000     0.00000
   -16.66611     0.00000     0.00000     0.00000     0.00000
   -16.65111     0.00000     0.00000     0.00000     0.00000
   -16.63611     0.00000     0.00000     0.00000     0.00000
   -16.62011     0.00000     0.00000     0.00000     0.00000
   -16.60511     0.00000     0.00000     0.00000     0.00000
   -16.58911     0.00000     0.00000     0.00000     0.00000
   -16.57411     0.00000     0.00000     0.00000     0.00000
   -16.55811     0.00000     0.00000     0.00000     0.00000
   -16.54311     0.00000     0.00000     0.00000     0.00000
   -16.52811     0.00000     0.00000     0.00000     0.00000
   -16.51211     0.00000     0.00000     0.00000     0.00000
   -16.49711     0.00000     0.00000     0.00000     0.00000
   -16.48111     0.00000     0.00000     0.00000     0.00000
   -16.46611     0.00000     0.00000     0.00000     0.00000
   -16.45111     0.00000     0.00000     0.00000     0.00000
   -16.43511     0.00000     0.00000     0.00000     0.00000
   -16.42011     0.00000     0.00000     0.00000     0.00000
   -16.40411     0.00000     0.00000     0.00000     0.00000
   -16.38911     0.00000     0.00000     0.00000     0.00000
   -16.37411     0.00000     0.00000     0.00000     0.00000
   -16.35811     0.00000     0.00000     0.00000     0.00000
   -16.34311     0.00000     0.00000     0.00000     0.00000
   -16.32711     0.00000     0.00000     0.00000     0.00000
   -16.31211     0.00000     0.00000     0.00000     0.00000
   -16.29711     0.00000     0.00000     0.00000     0.00000
   -16.28111     0.00000     0.00000     0.00000     0.00000
   -16.26611     0.00000     0.00000     0.00000     0.00000
   -16.25011     0.00000     0.00000     0.00000     0.00000
   -16.23511     0.00000     0.00000     0.00000     0.00000
   -16.22011     0.00000     0.00000     0.00000     0.00000
   -16.20411     0.00601     0.00007     0.00011     0.00619
   -16.18911     0.39336     0.00954     0.00721     0.41011
   -16.17311     0.29194     0.01351     0.00564     0.31109
   -16.15811     0.34169     0.02079     0.00680     0.36928
   -16.14211     0.31541     0.02764     0.00721     0.35025
   -16.12711     0.31987     0.03598     0.00801     0.36386
   -16.11211     0.33535     0.04344     0.00934     0.38812
   -16.09611     0.45449     0.06155     0.01713     0.53318
   -16.08111     0.30098     0.07405     0.01014     0.38517
   -16.06511     0.22848     0.09133     0.00722     0.32703
   -16.05011     0.17188     0.10656     0.00480     0.28325
   -16.03511     0.13428     0.12910     0.00343     0.26681
   -16.01911     0.13155     0.25594     0.00236     0.38985
   -16.00411     0.00000     0.00000     0.00000     0.00000
   -15.98811     0.00000     0.00000     0.00000     0.00000
   -15.97311     0.00000     0.00000     0.00000     0.00000
   -15.95811     0.00000     0.00000     0.00000     0.00000
   -15.94211     0.00000     0.00000     0.00000     0.00000
   -15.92711     0.01475     0.00243     0.00069     0.01787
   -15.91111     0.10837     0.02412     0.00574     0.13823
   -15.89611     0.10003     0.02820     0.00593     0.13416
   -15.88111     0.09099     0.03762     0.00637     0.13497
   -15.86511     0.09593     0.05104     0.00762     0.15459
   -15.85011     0.11186     0.11843     0.01205     0.24234
   -15.83411     0.08020     0.28865     0.01988     0.38873
   -15.81911     0.17554     0.15785     0.02491     0.35831
   -15.80411     0.36897     0.13889     0.03629     0.54415
   -15.78811     0.34408     0.12956     0.03942     0.51306
   -15.77311     0.29379     0.15490     0.04755     0.49624
   -15.75711     0.64120     0.30482     0.08951     1.03553
   -15.74211     0.04292     0.20660     0.02719     0.27671
   -15.72711     0.10165     0.25380     0.04076     0.39621
   -15.71111     0.09488     0.21738     0.05823     0.37049
   -15.69611     0.02865     0.12760     0.04464     0.20089
   -15.68011     0.00194     0.01387     0.00595     0.02177
   -15.66511     0.00081     0.10831     0.00252     0.11164
   -15.64911     0.01261     0.19505     0.01926     0.22691
   -15.63411     0.01756     0.12013     0.02617     0.16386
   -15.61911     0.03844     0.09444     0.05102     0.18390
   -15.60311     0.08187     0.07824     0.09598     0.25609
   -15.58811     0.00373     0.00137     0.00646     0.01156
   -15.57211     0.00000     0.00000     0.00000     0.00000
   -15.55711     0.00000     0.00000     0.00000     0.00000
   -15.54211     0.00000     0.00000     0.00000     0.00000
   -15.52611     0.00000     0.00000     0.00000     0.00000
   -15.51111     0.00000     0.00000     0.00000     0.00000
   -15.49511     0.00000     0.00000     0.00000     0.00000
   -15.48011     0.00000     0.00000     0.00000     0.00000
   -15.46511     0.00000     0.00000     0.00000     0.00000
   -15.44911     0.00000     0.00000     0.00000     0.00000
   -15.43411     0.00000     0.00000     0.00000     0.00000
   -15.41811     0.00000     0.00000     0.00000     0.00000
   -15.40311     0.00000     0.00000     0.00000     0.00000
   -15.38811     0.00000     0.00000     0.00000     0.00000
   -15.37211     0.00000     0.00000     0.00000     0.00000
   -15.35711     0.00000     0.00000     0.00000     0.00000
   -15.34111     0.00000     0.00000     0.00000     0.00000
   -15.32611     0.00000     0.00000     0.00000     0.00000
   -15.31111     0.00000     0.00000     0.00000     0.00000
   -15.29511     0.00000     0.00000     0.00000     0.00000
   -15.28011     0.00000     0.00000     0.00000     0.00000
   -15.26411     0.00000     0.00000     0.00000     0.00000
   -15.24911     0.00000     0.00000     0.00000     0.00000
   -15.23311     0.00000     0.00000     0.00000     0.00000
   -15.21811     0.00000     0.00000     0.00000     0.00000
   -15.20311     0.00000     0.00000     0.00000     0.00000
   -15.18711     0.00000     0.00000     0.00000     0.00000
   -15.17211     0.00000     0.00000     0.00000     0.00000
   -15.15611     0.00000     0.00000     0.00000     0.00000
   -15.14111     0.00000     0.00000     0.00000     0.00000
   -15.12611     0.00000     0.00000     0.00000     0.00000
   -15.11011     0.00000     0.00000     0.00000     0.00000
   -15.09511     0.00000     0.00000     0.00000     0.00000
   -15.07911     0.00000     0.00000     0.00000     0.00000
   -15.06411     0.00000     0.00000     0.00000     0.00000
   -15.04911     0.00000     0.00000     0.00000     0.00000
   -15.03311     0.00000     0.00000     0.00000     0.00000
   -15.01811     0.00000     0.00000     0.00000     0.00000
   -15.00211     0.00000     0.00000     0.00000     0.00000
   -14.98711     0.00000     0.00000     0.00000     0.00000
   -14.97211     0.00000     0.00000     0.00000     0.00000
   -14.95611     0.00000     0.00000     0.00000     0.00000
   -14.94111     0.00000     0.00000     0.00000     0.00000
   -14.92511     0.00000     0.00000     0.00000     0.00000
   -14.91011     0.00000     0.00000     0.00000     0.00000
   -14.89511     0.00000     0.00000     0.00000     0.00000
   -14.87911     0.00000     0.00000     0.00000     0.00000
   -14.86411     0.00000     0.00000     0.00000     0.00000
   -14.84811     0.00000     0.00000     0.00000     0.00000
   -14.83311     0.00000     0.00000     0.00000     0.00000
   -14.81811     0.00000     0.00000     0.00000     0.00000
   -14.80211     0.00000     0.00000     0.00000     0.00000
   -14.78711     0.00000     0.00000     0.00000     0.00000
   -14.77111     0.00000     0.00000     0.00000     0.00000
   -14.75611     0.00000     0.00000     0.00000     0.00000
   -14.74011     0.00000     0.00000     0.00000     0.00000
   -14.72511     0.00000     0.00000     0.00000     0.00000
   -14.71011     0.00000     0.00000     0.00000     0.00000
   -14.69411     0.00000     0.00000     0.00000     0.00000
   -14.67911     0.00000     0.00000     0.00000     0.00000
   -14.66311     0.00000     0.00000     0.00000     0.00000
   -14.64811     0.00000     0.00000     0.00000     0.00000
   -14.63311     0.00000     0.00000     0.00000     0.00000
   -14.61711     0.00000     0.00000     0.00000     0.00000
   -14.60211     0.00000     0.00000     0.00000     0.00000
   -14.58611     0.00000     0.00000     0.00000     0.00000
   -14.57111     0.00000     0.00000     0.00000     0.00000
   -14.55611     0.00000     0.00000     0.00000     0.00000
   -14.54011     0.00000     0.00000     0.00000     0.00000
   -14.52511     0.00000     0.00000     0.00000     0.00000
   -14.50911     0.00000     0.00000     0.00000     0.00000
   -14.49411     0.00000     0.00000     0.00000     0.00000
   -14.47911     0.00000     0.00000     0.00000     0.00000
   -14.46311     0.00000     0.00000     0.00000     0.00000
   -14.44811     0.00000     0.00000     0.00000     0.00000
   -14.43211     0.00000     0.00000     0.00000     0.00000
   -14.41711     0.00000     0.00000     0.00000     0.00000
   -14.40211     0.00000     0.00000     0.00000     0.00000
   -14.38611     0.00000     0.00000     0.00000     0.00000
   -14.37111     0.00000     0.00000     0.00000     0.00000
   -14.35511     0.00000     0.00000     0.00000     0.00000
   -14.34011     0.00000     0.00000     0.00000     0.00000
   -14.32411     0.00000     0.00000     0.00000     0.00000
   -14.30911     0.00000     0.00000     0.00000     0.00000
   -14.29411     0.00000     0.00000     0.00000     0.00000
   -14.27811     0.00000     0.00000     0.00000     0.00000
   -14.26311     0.00000     0.00000     0.00000     0.00000
   -14.24711     0.00000     0.00000     0.00000     0.00000
   -14.23211     0.00000     0.00000     0.00000     0.00000
   -14.21711     0.00000     0.00000     0.00000     0.00000
   -14.20111     0.00000     0.00000     0.00000     0.00000
   -14.18611     0.00000     0.00000     0.00000     0.00000
   -14.17011     0.00000     0.00000     0.00000     0.00000
   -14.15511     0.00000     0.00000     0.00000     0.00000
   -14.14011     0.00000     0.00000     0.00000     0.00000
   -14.12411     0.00000     0.00000     0.00000     0.00000
   -14.10911     0.00000     0.00000     0.00000     0.00000
   -14.09311     0.00000     0.00000     0.00000     0.00000
   -14.07811     0.00000     0.00000     0.00000     0.00000
   -14.06311     0.00000     0.00000     0.00000     0.00000
   -14.04711     0.00000     0.00000     0.00000     0.00000
   -14.03211     0.00000     0.00000     0.00000     0.00000
   -14.01611     0.00000     0.00000     0.00000     0.00000
   -14.00111     0.00000     0.00000     0.00000     0.00000
   -13.98611     0.00000     0.00000     0.00000     0.00000
   -13.97011     0.00000     0.00000     0.00000     0.00000
   -13.95511     0.00000     0.00000     0.00000     0.00000
   -13.93911     0.00000     0.00000     0.00000     0.00000
   -13.92411     0.00000     0.00000     0.00000     0.00000
   -13.90911     0.00000     0.00000     0.00000     0.00000
   -13.89311     0.00000     0.00000     0.00000     0.00000
   -13.87811     0.00000     0.00000     0.00000     0.00000
   -13.86211     0.00000     0.00000     0.00000     0.00000
   -13.84711     0.00000     0.00000     0.00000     0.00000
   -13.83111     0.00000     0.00000     0.00000     0.00000
   -13.81611     0.00000     0.00000     0.00000     0.00000
   -13.80111     0.00000     0.00000     0.00000     0.00000
   -13.78511     0.00000     0.00000     0.00000     0.00000
   -13.77011     0.00000     0.00000     0.00000     0.00000
   -13.75411     0.00000     0.00000     0.00000     0.00000
   -13.73911     0.00000     0.00000     0.00000     0.00000
   -13.72411     0.00000     0.00000     0.00000     0.00000
   -13.70811     0.00000     0.00000     0.00000     0.00000
   -13.69311     0.00000     0.00000     0.00000     0.00000
   -13.67711     0.00000     0.00000     0.00000     0.00000
   -13.66211     0.00000     0.00000     0.00000     0.00000
   -13.64711     0.00000     0.00000     0.00000     0.00000
   -13.63111     0.00000     0.00000     0.00000     0.00000
   -13.61611     0.00000     0.00000     0.00000     0.00000
   -13.60011     0.00000     0.00000     0.00000     0.00000
   -13.58511     0.00000     0.00000     0.00000     0.00000
   -13.57011     0.00000     0.00000     0.00000     0.00000
   -13.55411     0.00000     0.00000     0.00000     0.00000
   -13.53911     0.00000     0.00000     0.00000     0.00000
   -13.52311     0.00000     0.00000     0.00000     0.00000
   -13.50811     0.00000     0.00000     0.00000     0.00000
   -13.49311     0.00000     0.00000     0.00000     0.00000
   -13.47711     0.00000     0.00000     0.00000     0.00000
   -13.46211     0.00000     0.00000     0.00000     0.00000
   -13.44611     0.00000     0.00000     0.00000     0.00000
   -13.43111     0.00000     0.00000     0.00000     0.00000
   -13.41511     0.00000     0.00000     0.00000     0.00000
   -13.40011     0.00000     0.00000     0.00000     0.00000
   -13.38511     0.00000     0.00000     0.00000     0.00000
   -13.36911     0.00000     0.00000     0.00000     0.00000
   -13.35411     0.00000     0.00000     0.00000     0.00000
   -13.33811     0.00000     0.00000     0.00000     0.00000
   -13.32311     0.00000     0.00000     0.00000     0.00000
   -13.30811     0.00000     0.00000     0.00000     0.00000
   -13.29211     0.00000     0.00000     0.00000     0.00000
   -13.27711     0.00000     0.00000     0.00000     0.00000
   -13.26111     0.00000     0.00000     0.00000     0.00000
   -13.24611     0.00000     0.00000     0.00000     0.00000
   -13.23111     0.00000     0.00000     0.00000     0.00000
   -13.21511     0.00000     0.00000     0.00000     0.00000
   -13.20011     0.00000     0.00000     0.00000     0.00000
   -13.18411     0.00000     0.00000     0.00000     0.00000
   -13.16911     0.00000     0.00000     0.00000     0.00000
   -13.15411     0.00000     0.00000     0.00000     0.00000
   -13.13811     0.00000     0.00000     0.00000     0.00000
   -13.12311     0.00000     0.00000     0.00000     0.00000
   -13.10711     0.00000     0.00000     0.00000     0.00000
   -13.09211     0.00000     0.00000     0.00000     0.00000
   -13.07711     0.00000     0.00000     0.00000     0.00000
   -13.06111     0.00000     0.00000     0.00000     0.00000
   -13.04611     0.00000     0.00000     0.00000     0.00000
   -13.03011     0.00000     0.00000     0.00000     0.00000
   -13.01511     0.00000     0.00000     0.00000     0.00000
   -13.00011     0.00000     0.00000     0.00000     0.00000
   -12.98411     0.00000     0.00000     0.00000     0.00000
   -12.96911     0.00000     0.00000     0.00000     0.00000
   -12.95311     0.00000     0.00000     0.00000     0.00000
   -12.93811     0.00000     0.00000     0.00000     0.00000
   -12.92211     0.00000     0.00000     0.00000     0.00000
   -12.90711     0.00000     0.00000     0.00000     0.00000
   -12.89211     0.00000     0.00000     0.00000     0.00000
   -12.87611     0.00000     0.00000     0.00000     0.00000
   -12.86111     0.00000     0.00000     0.00000     0.00000
   -12.84511     0.00000     0.00000     0.00000     0.00000
   -12.83011     0.00000     0.00000     0.00000     0.00000
   -12.81511     0.00000     0.00000     0.00000     0.00000
   -12.79911     0.00000     0.00000     0.00000     0.00000
   -12.78411     0.00000     0.00000     0.00000     0.00000
   -12.76811     0.00000     0.00000     0.00000     0.00000
   -12.75311     0.00000     0.00000     0.00000     0.00000
   -12.73811     0.00000     0.00000     0.00000     0.00000
   -12.72211     0.00000     0.00000     0.00000     0.00000
   -12.70711     0.00000     0.00000     0.00000     0.00000
   -12.69111     0.00000     0.00000     0.00000     0.00000
   -12.67611     0.00000     0.00000     0.00000     0.00000
   -12.66111     0.00000     0.00000     0.00000     0.00000
   -12.64511     0.00000     0.00000     0.00000     0.00000
   -12.63011     0.00000     0.00000     0.00000     0.00000
   -12.61411     0.00000     0.00000     0.00000     0.00000
   -12.59911     0.00000     0.00000     0.00000     0.00000
   -12.58411     0.00000     0.00000     0.00000     0.00000
   -12.56811     0.00000     0.00000     0.00000     0.00000
   -12.55311     0.00000     0.00000     0.00000     0.00000
   -12.53711     0.00000     0.00000     0.00000     0.00000
   -12.52211     0.00000     0.00000     0.00000     0.00000
   -12.50611     0.00000     0.00000     0.00000     0.00000
   -12.49111     0.00000     0.00000     0.00000     0.00000
   -12.47611     0.00000     0.00000     0.00000     0.00000
   -12.46011     0.00000     0.00000     0.00000     0.00000
   -12.44511     0.00000     0.00000     0.00000     0.00000
   -12.42911     0.00000     0.00000     0.00000     0.00000
   -12.41411     0.00000     0.00000     0.00000     0.00000
   -12.39911     0.00000     0.00000     0.00000     0.00000
   -12.38311     0.00000     0.00000     0.00000     0.00000
   -12.36811     0.00000     0.00000     0.00000     0.00000
   -12.35211     0.00000     0.00000     0.00000     0.00000
   -12.33711     0.00000     0.00000     0.00000     0.00000
   -12.32211     0.00000     0.00000     0.00000     0.00000
   -12.30611     0.00000     0.00000     0.00000     0.00000
   -12.29111     0.00000     0.00000     0.00000     0.00000
   -12.27511     0.00000     0.00000     0.00000     0.00000
   -12.26011     0.00000     0.00000     0.00000     0.00000
   -12.24511     0.00000     0.00000     0.00000     0.00000
   -12.22911     0.00000     0.00000     0.00000     0.00000
   -12.21411     0.00000     0.00000     0.00000     0.00000
   -12.19811     0.00000     0.00000     0.00000     0.00000
   -12.18311     0.00000     0.00000     0.00000     0.00000
   -12.16811     0.00000     0.00000     0.00000     0.00000
   -12.15211     0.00000     0.00000     0.00000     0.00000
   -12.13711     0.00000     0.00000     0.00000     0.00000
   -12.12111     0.00000     0.00000     0.00000     0.00000
   -12.10611     0.00000     0.00000     0.00000     0.00000
   -12.09111     0.00000     0.00000     0.00000     0.00000
   -12.07511     0.00000     0.00000     0.00000     0.00000
   -12.06011     0.00000     0.00000     0.00000     0.00000
   -12.04411     0.00000     0.00000     0.00000     0.00000
   -12.02911     0.00000     0.00000     0.00000     0.00000
   -12.01311     0.00000     0.00000     0.00000     0.00000
   -11.99811     0.00000     0.00000     0.00000     0.00000
   -11.98311     0.00000     0.00000     0.00000     0.00000
   -11.96711     0.00000     0.00000     0.00000     0.00000
   -11.95211     0.00000     0.00000     0.00000     0.00000
   -11.93611     0.00000     0.00000     0.00000     0.00000
   -11.92111     0.00000     0.00000     0.00000     0.00000
   -11.90611     0.00000     0.00000     0.00000     0.00000
   -11.89011     0.00000     0.00000     0.00000     0.00000
   -11.87511     0.00000     0.00000     0.00000     0.00000
   -11.85911     0.00000     0.00000     0.00000     0.00000
   -11.84411     0.00000     0.00000     0.00000     0.00000
   -11.82911     0.00000     0.00000     0.00000     0.00000
   -11.81311     0.00000     0.00000     0.00000     0.00000
   -11.79811     0.00000     0.00000     0.00000     0.00000
   -11.78211     0.00000     0.00000     0.00000     0.00000
   -11.76711     0.00000     0.00000     0.00000     0.00000
   -11.75211     0.00000     0.00000     0.00000     0.00000
   -11.73611     0.00000     0.00000     0.00000     0.00000
   -11.72111     0.00000     0.00000     0.00000     0.00000
   -11.70511     0.00000     0.00000     0.00000     0.00000
   -11.69011     0.00000     0.00000     0.00000     0.00000
   -11.67511     0.00000     0.00000     0.00000     0.00000
   -11.65911     0.00000     0.00000     0.00000     0.00000
   -11.64411     0.00000     0.00000     0.00000     0.00000
   -11.62811     0.00000     0.00000     0.00000     0.00000
   -11.61311     0.00000     0.00000     0.00000     0.00000
   -11.59711     0.00000     0.00000     0.00000     0.00000
   -11.58211     0.00000     0.00000     0.00000     0.00000
   -11.56711     0.00000     0.00000     0.00000     0.00000
   -11.55111     0.00000     0.00000     0.00000     0.00000
   -11.53611     0.00000     0.00000     0.00000     0.00000
   -11.52011     0.00000     0.00000     0.00000     0.00000
   -11.50511     0.00000     0.00000     0.00000     0.00000
   -11.49011     0.00000     0.00000     0.00000     0.00000
   -11.47411     0.00000     0.00000     0.00000     0.00000
   -11.45911     0.00000     0.00000     0.00000     0.00000
   -11.44311     0.00000     0.00000     0.00000     0.00000
   -11.42811     0.00000     0.00000     0.00000     0.00000
   -11.41311     0.00000     0.00000     0.00000     0.00000
   -11.39711     0.00000     0.00000     0.00000     0.00000
   -11.38211     0.00000     0.00000     0.00000     0.00000
   -11.36611     0.00000     0.00000     0.00000     0.00000
   -11.35111     0.00000     0.00000     0.00000     0.00000
   -11.33611     0.00000     0.00000     0.00000     0.00000
   -11.32011     0.00000     0.00000     0.00000     0.00000
   -11.30511     0.00000     0.00000     0.00000     0.00000
   -11.28911     0.00000     0.00000     0.00000     0.00000
   -11.27411     0.00000     0.00000     0.00000     0.00000
   -11.25911     0.00000     0.00000     0.00000     0.00000
   -11.24311     0.00000     0.00000     0.00000     0.00000
   -11.22811     0.00000     0.00000     0.00000     0.00000
   -11.21211     0.00000     0.00000     0.00000     0.00000
   -11.19711     0.00000     0.00000     0.00000     0.00000
   -11.18211     0.00000     0.00000     0.00000     0.00000
   -11.16611     0.00000     0.00000     0.00000     0.00000
   -11.15111     0.00000     0.00000     0.00000     0.00000
   -11.13511     0.00000     0.00000     0.00000     0.00000
   -11.12011     0.00000     0.00000     0.00000     0.00000
   -11.10411     0.00000     0.00000     0.00000     0.00000
   -11.08911     0.00000     0.00000     0.00000     0.00000
   -11.07411     0.00000     0.00000     0.00000     0.00000
   -11.05811     0.00000     0.00000     0.00000     0.00000
   -11.04311     0.00000     0.00000     0.00000     0.00000
   -11.02711     0.00000     0.00000     0.00000     0.00000
   -11.01211     0.00000     0.00000     0.00000     0.00000
   -10.99711     0.00000     0.00000     0.00000     0.00000
   -10.98111     0.00000     0.00000     0.00000     0.00000
   -10.96611     0.00000     0.00000     0.00000     0.00000
   -10.95011     0.00000     0.00000     0.00000     0.00000
   -10.93511     0.00000     0.00000     0.00000     0.00000
   -10.92011     0.00000     0.00000     0.00000     0.00000
   -10.90411     0.00000     0.00000     0.00000     0.00000
   -10.88911     0.00000     0.00000     0.00000     0.00000
   -10.87311     0.00000     0.00000     0.00000     0.00000
   -10.85811     0.00000     0.00000     0.00000     0.00000
   -10.84311     0.00000     0.00000     0.00000     0.00000
   -10.82711     0.00000     0.00000     0.00000     0.00000
   -10.81211     0.00000     0.00000     0.00000     0.00000
   -10.79611     0.00000     0.00000     0.00000     0.00000
   -10.78111     0.00000     0.00000     0.00000     0.00000
   -10.76611     0.00000     0.00000     0.00000     0.00000
   -10.75011     0.00000     0.00000     0.00000     0.00000
   -10.73511     0.00000     0.00000     0.00000     0.00000
   -10.71911     0.00000     0.00000     0.00000     0.00000
   -10.70411     0.00000     0.00000     0.00000     0.00000
   -10.68811     0.00000     0.00000     0.00000     0.00000
   -10.67311     0.00000     0.00000     0.00000     0.00000
   -10.65811     0.00000     0.00000     0.00000     0.00000
   -10.64211     0.00000     0.00000     0.00000     0.00000
   -10.62711     0.00000     0.00000     0.00000     0.00000
   -10.61111     0.00000     0.00000     0.00000     0.00000
   -10.59611     0.00000     0.00000     0.00000     0.00000
   -10.58111     0.00000     0.00000     0.00000     0.00000
   -10.56511     0.00000     0.00000     0.00000     0.00000
   -10.55011     0.00000     0.00000     0.00000     0.00000
   -10.53411     0.00000     0.00000     0.00000     0.00000
   -10.51911     0.00000     0.00000     0.00000     0.00000
   -10.50411     0.00000     0.00000     0.00000     0.00000
   -10.48811     0.00000     0.00000     0.00000     0.00000
   -10.47311     0.00000     0.00000     0.00000     0.00000
   -10.45711     0.00000     0.00000     0.00000     0.00000
   -10.44211     0.00000     0.00000     0.00000     0.00000
   -10.42711     0.00000     0.00000     0.00000     0.00000
   -10.41111     0.00000     0.00000     0.00000     0.00000
   -10.39611     0.00000     0.00000     0.00000     0.00000
   -10.38011     0.00000     0.00000     0.00000     0.00000
   -10.36511     0.00000     0.00000     0.00000     0.00000
   -10.35011     0.00000     0.00000     0.00000     0.00000
   -10.33411     0.00000     0.00000     0.00000     0.00000
   -10.31911     0.00000     0.00000     0.00000     0.00000
   -10.30311     0.00000     0.00000     0.00000     0.00000
   -10.28811     0.00000     0.00000     0.00000     0.00000
   -10.27311     0.00000     0.00000     0.00000     0.00000
   -10.25711     0.00000     0.00000     0.00000     0.00000
   -10.24211     0.04516     0.00006     0.00004     0.04526
   -10.22611     0.31537     0.00051     0.00026     0.31614
   -10.21111     0.62801     0.00136     0.00051     0.62988
   -10.19511     0.92712     0.00236     0.00073     0.93021
   -10.18011     1.04872     0.00300     0.00082     1.05254
   -10.16511     1.03636     0.00342     0.00079     1.04057
   -10.14911     0.99847     0.00364     0.00075     1.00286
   -10.13411     0.97836     0.00387     0.00073     0.98296
   -10.11811     1.03466     0.00433     0.00076     1.03975
   -10.10311     1.07486     0.00472     0.00079     1.08036
   -10.08811     1.09632     0.00502     0.00080     1.10214
   -10.07211     1.10347     0.00524     0.00081     1.10951
   -10.05711     1.10244     0.00540     0.00081     1.10865
   -10.04111     1.11004     0.00561     0.00082     1.11647
   -10.02611     1.13540     0.00592     0.00084     1.14216
   -10.01111     1.22844     0.00657     0.00095     1.23596
    -9.99511     1.34311     0.00736     0.00109     1.35156
    -9.98011     1.41519     0.00788     0.00120     1.42427
    -9.96411     1.34478     0.00759     0.00117     1.35354
    -9.94911     1.21773     0.00810     0.00232     1.22815
    -9.93411     0.35930     0.01109     0.00416     0.37456
    -9.91811     0.58713     0.00562     0.00177     0.59452
    -9.90311     1.69460     0.02389     0.00241     1.72091
    -9.88711     1.57324     0.01222     0.00129     1.58675
    -9.87211     1.59854     0.01217     0.00142     1.61213
    -9.85711     1.59402     0.01192     0.00151     1.60746
    -9.84111     1.60217     0.01168     0.00165     1.61550
    -9.82611     1.67424     0.01170     0.00189     1.68782
    -9.81011     1.80600     0.01207     0.00222     1.82029
    -9.79511     1.92540     0.01247     0.00250     1.94037
    -9.77911     2.02330     0.01285     0.00273     2.03888
    -9.76411     2.10310     0.01323     0.00290     2.11923
    -9.74911     2.00180     0.01326     0.00263     2.01769
    -9.73311     1.86670     0.01304     0.00229     1.88204
    -9.71811     1.74500     0.01274     0.00199     1.75973
    -9.70211     1.75680     0.01285     0.00199     1.77164
    -9.68711     1.78320     0.01297     0.00200     1.79817
    -9.67211     1.82350     0.01307     0.00204     1.83861
    -9.65611     1.86210     0.01316     0.00207     1.87733
    -9.64111     1.87450     0.01316     0.00207     1.88973
    -9.62511     1.85970     0.01312     0.00203     1.87484
    -9.61011     1.82770     0.01306     0.00196     1.84272
    -9.59511     1.77320     0.01295     0.00188     1.78803
    -9.57911     1.71290     0.01276     0.00179     1.72745
    -9.56411     1.65150     0.01254     0.00171     1.66575
    -9.54811     1.58700     0.01226     0.00163     1.60089
    -9.53311     1.52460     0.01197     0.00154     1.53811
    -9.51811     1.46380     0.01167     0.00146     1.47693
    -9.50211     1.39770     0.01132     0.00137     1.41039
    -9.48711     1.32980     0.01092     0.00129     1.34200
    -9.47111     1.26920     0.01054     0.00121     1.28095
    -9.45611     1.21600     0.01018     0.00115     1.22733
    -9.44111     1.17190     0.00985     0.00110     1.18285
    -9.42511     1.13360     0.00955     0.00105     1.14420
    -9.41011     1.09690     0.00924     0.00101     1.10715
    -9.39411     1.06070     0.00892     0.00097     1.07059
    -9.37911     1.02510     0.00858     0.00094     1.03462
    -9.36411     0.99090     0.00824     0.00091     1.00005
    -9.34811     0.95840     0.00789     0.00088     0.96718
    -9.33311     0.92640     0.00754     0.00086     0.93481
    -9.31711     0.89520     0.00720     0.00084     0.90324
    -9.30211     1.02620     0.00754     0.00099     1.03473
    -9.28611     1.51810     0.00935     0.00154     1.52899
    -9.27111     2.11890     0.01158     0.00223     2.13271
    -9.25611     2.72700     0.01384     0.00294     2.74378
    -9.24011     3.31630     0.01585     0.00371     3.33585
    -9.22511     3.75670     0.01693     0.00442     3.77805
    -9.20911     4.03590     0.01722     0.00494     4.05807
    -9.19411     4.18220     0.01722     0.00526     4.20468
    -9.17911     4.07690     0.01674     0.00517     4.09881
    -9.16311     3.85530     0.01630     0.00479     3.87640
    -9.14811     3.55790     0.01573     0.00428     3.57791
    -9.13211     3.19940     0.01505     0.00365     3.21810
    -9.11711     2.94370     0.01446     0.00321     2.96137
    -9.10211     2.73280     0.01396     0.00286     2.74961
    -9.08611     2.53370     0.01348     0.00252     2.54970
    -9.07111     2.36500     0.01307     0.00224     2.38031
    -9.05511     2.23640     0.01280     0.00202     2.25122
    -9.04011     2.13030     0.01257     0.00184     2.14471
    -9.02511     2.04500     0.01235     0.00170     2.05905
    -9.00911     1.98020     0.01218     0.00159     1.99397
    -8.99411     1.92300     0.01204     0.00149     1.93653
    -8.97811     1.87300     0.01192     0.00139     1.88630
    -8.96311     1.82930     0.01181     0.00129     1.84240
    -8.94811     1.79210     0.01172     0.00120     1.80502
    -8.93211     1.76580     0.01164     0.00113     1.77858
    -8.91711     1.75140     0.01157     0.00109     1.76405
    -8.90111     1.74070     0.01149     0.00105     1.75324
    -8.88611     1.73240     0.01141     0.00102     1.74484
    -8.87011     1.72570     0.01134     0.00100     1.73803
    -8.85511     1.72160     0.01126     0.00098     1.73384
    -8.84011     1.73060     0.01124     0.00097     1.74281
    -8.82411     1.82410     0.01171     0.00101     1.83682
    -8.80911     2.02260     0.01274     0.00112     2.03645
    -8.79311     2.22080     0.01372     0.00123     2.23575
    -8.77811     2.42080     0.01467     0.00135     2.43681
    -8.76311     2.61910     0.01542     0.00148     2.63601
    -8.74711     2.81670     0.01579     0.00165     2.83414
    -8.73211     2.96860     0.01565     0.00180     2.98605
    -8.71611     2.94650     0.01469     0.00184     2.96303
    -8.70111     2.72440     0.01295     0.00171     2.73906
    -8.68611     2.45690     0.01105     0.00155     2.46950
    -8.67011     2.16730     0.00907     0.00137     2.17774
    -8.65511     1.86640     0.00728     0.00116     1.87484
    -8.63911     1.55140     0.00590     0.00090     1.55820
    -8.62411     1.21970     0.00456     0.00063     1.22488
    -8.60911     0.86970     0.00325     0.00035     0.87330
    -8.59311     0.60660     0.00219     0.00017     0.60897
    -8.57811     0.43900     0.00151     0.00010     0.44062
    -8.56211     0.31821     0.00105     0.00007     0.31933
    -8.54711     0.21707     0.00068     0.00004     0.21779
    -8.53211     0.13503     0.00040     0.00002     0.13545
    -8.51611     0.07199     0.00021     0.00001     0.07221
    -8.50111     0.02848     0.00008     0.00000     0.02857
    -8.48511     0.00479     0.00001     0.00000     0.00481
    -8.47011     0.00000     0.00000     0.00000     0.00000
    -8.45411     0.00000     0.00000     0.00000     0.00000
    -8.43911     0.00000     0.00000     0.00000     0.00000
    -8.42411     0.00000     0.00000     0.00000     0.00000
    -8.40811     0.00000     0.00000     0.00000     0.00000
    -8.39311     0.00000     0.00000     0.00000     0.00000
    -8.37711     0.00000     0.00000     0.00000     0.00000
    -8.36211     0.00000     0.00000     0.00000     0.00000
    -8.34711     0.00000     0.00000     0.00000     0.00000
    -8.33111     0.00000     0.00000     0.00000     0.00000
    -8.31611     0.00000     0.00000     0.00000     0.00000
    -8.30011     0.00000     0.00000     0.00000     0.00000
    -8.28511     0.00000     0.00000     0.00000     0.00000
    -8.27011     0.00000     0.00000     0.00000     0.00000
    -8.25411     0.00000     0.00000     0.00000     0.00000
    -8.23911     0.00000     0.00000     0.00000     0.00000
    -8.22311     0.00000     0.00000     0.00000     0.00000
    -8.20811     0.00000     0.00000     0.00000     0.00000
    -8.19311     0.00000     0.00000     0.00000     0.00000
    -8.17711     0.00000     0.00000     0.00000     0.00000
    -8.16211     0.00000     0.00000     0.00000     0.00000
    -8.14611     0.00000     0.00000     0.00000     0.00000
    -8.13111     0.00000     0.00000     0.00000     0.00000
    -8.11611     0.00000     0.00000     0.00000     0.00000
    -8.10011     0.00000     0.00000     0.00000     0.00000
    -8.08511     0.00000     0.00000     0.00000     0.00000
    -8.06911     0.00000     0.00000     0.00000     0.00000
    -8.05411     0.00000     0.00000     0.00000     0.00000
    -8.03911     0.00000     0.00000     0.00000     0.00000
    -8.02311     0.00000     0.00000     0.00000     0.00000
    -8.00811     0.00000     0.00000     0.00000     0.00000
    -7.99211     0.00000     0.00000     0.00000     0.00000
    -7.97711     0.00000     0.00000     0.00000     0.00000
    -7.96111     0.00000     0.00000     0.00000     0.00000
    -7.94611     0.00000     0.00000     0.00000     0.00000
    -7.93111     0.00000     0.00000     0.00000     0.00000
    -7.91511     0.00000     0.00000     0.00000     0.00000
    -7.90011     0.00000     0.00000     0.00000     0.00000
    -7.88411     0.00000     0.00000     0.00000     0.00000
    -7.86911     0.00000     0.00000     0.00000     0.00000
    -7.85411     0.00000     0.00000     0.00000     0.00000
    -7.83811     0.00000     0.00000     0.00000     0.00000
    -7.82311     0.00000     0.00000     0.00000     0.00000
    -7.80711     0.00000     0.00000     0.00000     0.00000
    -7.79211     0.00000     0.00000     0.00000     0.00000
    -7.77711     0.00000     0.00000     0.00000     0.00000
    -7.76111     0.00000     0.00000     0.00000     0.00000
    -7.74611     0.00000     0.00000     0.00000     0.00000
    -7.73011     0.00000     0.00000     0.00000     0.00000
    -7.71511     0.00000     0.00000     0.00000     0.00000
    -7.70011     0.00000     0.00000     0.00000     0.00000
    -7.68411     0.00000     0.00000     0.00000     0.00000
    -7.66911     0.00000     0.00000     0.00000     0.00000
    -7.65311     0.00000     0.00000     0.00000     0.00000
    -7.63811     0.00000     0.00000     0.00000     0.00000
    -7.62311     0.00000     0.00000     0.00000     0.00000
    -7.60711     0.00000     0.00000     0.00000     0.00000
    -7.59211     0.00000     0.00000     0.00000     0.00000
    -7.57611     0.00000     0.00000     0.00000     0.00000
    -7.56111     0.00000     0.00000     0.00000     0.00000
    -7.54511     0.00000     0.00000     0.00000     0.00000
    -7.53011     0.00000     0.00000     0.00000     0.00000
    -7.51511     0.00000     0.00000     0.00000     0.00000
    -7.49911     0.00000     0.00000     0.00000     0.00000
    -7.48411     0.00000     0.00000     0.00000     0.00000
    -7.46811     0.00000     0.00000     0.00000     0.00000
    -7.45311     0.00000     0.00000     0.00000     0.00000
    -7.43811     0.00000     0.00000     0.00000     0.00000
    -7.42211     0.00000     0.00000     0.00000     0.00000
    -7.40711     0.00000     0.00000     0.00000     0.00000
    -7.39111     0.00000     0.00000     0.00000     0.00000
    -7.37611     0.00000     0.00000     0.00000     0.00000
    -7.36111     0.00000     0.00000     0.00000     0.00000
    -7.34511     0.00000     0.00000     0.00000     0.00000
    -7.33011     0.00000     0.00000     0.00000     0.00000
    -7.31411     0.00000     0.00000     0.00000     0.00000
    -7.29911     0.00000     0.00000     0.00000     0.00000
    -7.28411     0.00000     0.00000     0.00000     0.00000
    -7.26811     0.00000     0.00000     0.00000     0.00000
    -7.25311     0.00000     0.00000     0.00000     0.00000
    -7.23711     0.00000     0.00000     0.00000     0.00000
    -7.22211     0.00000     0.00000     0.00000     0.00000
    -7.20711     0.00000     0.00000     0.00000     0.00000
    -7.19111     0.00000     0.00000     0.00000     0.00000
    -7.17611     0.00000     0.00000     0.00000     0.00000
    -7.16011     0.00000     0.00000     0.00000     0.00000
    -7.14511     0.00000     0.00000     0.00000     0.00000
    -7.13011     0.00000     0.00000     0.00000     0.00000
    -7.11411     0.00000     0.00000     0.00000     0.00000
    -7.09911     0.00000     0.00000     0.00000     0.00000
    -7.08311     0.00000     0.00000     0.00000     0.00000
    -7.06811     0.00000     0.00000     0.00000     0.00000
    -7.05211     0.00000     0.00000     0.00000     0.00000
    -7.03711     0.00000     0.00000     0.00000     0.00000
    -7.02211     0.00000     0.00000     0.00000     0.00000
    -7.00611     0.00000     0.00000     0.00000     0.00000
    -6.99111     0.00000     0.00000     0.00000     0.00000
    -6.97511     0.00000     0.00000     0.00000     0.00000
    -6.96011     0.00000     0.00000     0.00000     0.00000
    -6.94511     0.00000     0.00000     0.00000     0.00000
    -6.92911     0.00000     0.00000     0.00000     0.00000
    -6.91411     0.00000     0.00000     0.00000     0.00000
    -6.89811     0.00000     0.00000     0.00000     0.00000
    -6.88311     0.00000     0.00000     0.00000     0.00000
    -6.86811     0.00000     0.00000     0.00000     0.00000
    -6.85211     0.00000     0.00000     0.00000     0.00000
    -6.83711     0.00000     0.00000     0.00000     0.00000
    -6.82111     0.00000     0.00000     0.00000     0.00000
    -6.80611     0.00000     0.00000     0.00000     0.00000
    -6.79111     0.00000     0.00000     0.00000     0.00000
    -6.77511     0.00000     0.00000     0.00000     0.00000
    -6.76011     0.00000     0.00000     0.00000     0.00000
    -6.74411     0.00000     0.00000     0.00000     0.00000
    -6.72911     0.00000     0.00000     0.00000     0.00000
    -6.71411     0.00000     0.00000     0.00000     0.00000
    -6.69811     0.00000     0.00000     0.00000     0.00000
    -6.68311     0.00000     0.00000     0.00000     0.00000
    -6.66711     0.00000     0.00000     0.00000     0.00000
    -6.65211     0.00000     0.00000     0.00000     0.00000
    -6.63611     0.00000     0.00000     0.00000     0.00000
    -6.62111     0.00000     0.00000     0.00000     0.00000
    -6.60611     0.00000     0.00000     0.00000     0.00000
    -6.59011     0.00000     0.00000     0.00000     0.00000
    -6.57511     0.00000     0.00000     0.00000     0.00000
    -6.55911     0.00000     0.00000     0.00000     0.00000
    -6.54411     0.00000     0.00000     0.00000     0.00000
    -6.52911     0.00000     0.00000     0.00000     0.00000
    -6.51311     0.00000     0.00000     0.00000     0.00000
    -6.49811     0.00000     0.00000     0.00000     0.00000
    -6.48211     0.00000     0.00000     0.00000     0.00000
    -6.46711     0.00000     0.00000     0.00000     0.00000
    -6.45211     0.00000     0.00000     0.00000     0.00000
    -6.43611     0.00000     0.00000     0.00000     0.00000
    -6.42111     0.00000     0.00000     0.00000     0.00000
    -6.40511     0.00000     0.00000     0.00000     0.00000
    -6.39011     0.00000     0.00000     0.00000     0.00000
    -6.37511     0.00000     0.00000     0.00000     0.00000
    -6.35911     0.00000     0.00000     0.00000     0.00000
    -6.34411     0.00000     0.00000     0.00000     0.00000
    -6.32811     0.00000     0.00000     0.00000     0.00000
    -6.31311     0.00000     0.00000     0.00000     0.00000
    -6.29811     0.00000     0.00000     0.00000     0.00000
    -6.28211     0.00000     0.00000     0.00000     0.00000
    -6.26711     0.00000     0.00000     0.00000     0.00000
    -6.25111     0.00000     0.00000     0.00000     0.00000
    -6.23611     0.00000     0.00000     0.00000     0.00000
    -6.22111     0.00000     0.00000     0.00000     0.00000
    -6.20511     0.00000     0.00000     0.00000     0.00000
    -6.19011     0.00000     0.00000     0.00000     0.00000
    -6.17411     0.00000     0.00000     0.00000     0.00000
    -6.15911     0.00000     0.00000     0.00000     0.00000
    -6.14311     0.00000     0.00000     0.00000     0.00000
    -6.12811     0.00000     0.00000     0.00000     0.00000
    -6.11311     0.00000     0.00000     0.00000     0.00000
    -6.09711     0.00000     0.00000     0.00000     0.00000
    -6.08211     0.00000     0.00000     0.00000     0.00000
    -6.06611     0.00000     0.00000     0.00000     0.00000
    -6.05111     0.00000     0.00000     0.00000     0.00000
    -6.03611     0.00000     0.00000     0.00000     0.00000
    -6.02011     0.00000     0.00000     0.00000     0.00000
    -6.00511     0.00000     0.00000     0.00000     0.00000
    -5.98911     0.00000     0.00000     0.00000     0.00000
    -5.97411     0.00000     0.00000     0.00000     0.00000
    -5.95911     0.00000     0.00000     0.00000     0.00000
    -5.94311     0.00000     0.00000     0.00000     0.00000
    -5.92811     0.00000     0.00000     0.00000     0.00000
    -5.91211     0.00000     0.00000     0.00000     0.00000
    -5.89711     0.00173     0.10420     0.00045     0.10638
    -5.88211     0.00256     0.15841     0.00076     0.16173
    -5.86611     0.00343     0.21231     0.00110     0.21685
    -5.85111     0.00437     0.26433     0.00150     0.27019
    -5.83511     0.00544     0.32526     0.00195     0.33265
    -5.82011     0.00692     0.41555     0.00262     0.42510
    -5.80511     0.00757     0.41452     0.00288     0.42497
    -5.78911     0.00822     0.41340     0.00313     0.42474
    -5.77411     0.00886     0.41237     0.00338     0.42461
    -5.75811     0.00951     0.41134     0.00363     0.42449
    -5.74311     0.01016     0.41031     0.00389     0.42436
    -5.72711     0.01081     0.40919     0.00414     0.42414
    -5.71211     0.01145     0.40816     0.00439     0.42400
    -5.69711     0.01210     0.40713     0.00464     0.42387
    -5.68111     0.01275     0.40610     0.00490     0.42375
    -5.66611     0.01650     0.46558     0.00618     0.48826
    -5.65011     0.01728     0.49809     0.00660     0.52198
    -5.63511     0.01636     0.52880     0.00663     0.55179
    -5.62011     0.01488     0.49610     0.00647     0.51746
    -5.60411     0.01324     0.45091     0.00627     0.47043
    -5.58911     0.01215     0.43500     0.00620     0.45335
    -5.57311     0.01192     0.46210     0.00636     0.48038
    -5.55811     0.01171     0.48885     0.00654     0.50710
    -5.54311     0.01155     0.51746     0.00673     0.53574
    -5.52711     0.01151     0.55953     0.00701     0.57805
    -5.51211     0.01151     0.60226     0.00732     0.62109
    -5.49611     0.01184     0.67362     0.00779     0.69325
    -5.48111     0.01263     0.68847     0.00814     0.70924
    -5.46611     0.01403     0.73208     0.00876     0.75487
    -5.45011     0.01554     0.76550     0.00949     0.79054
    -5.43511     0.01655     0.77510     0.01024     0.80190
    -5.41911     0.01796     0.81580     0.01126     0.84502
    -5.40411     0.02008     0.88020     0.01243     0.91271
    -5.38911     0.02205     0.92520     0.01359     0.96084
    -5.37311     0.02389     0.96010     0.01469     0.99868
    -5.35811     0.02582     0.98860     0.01581     1.03022
    -5.34211     0.02774     1.00700     0.01687     1.05162
    -5.32711     0.02969     1.02240     0.01789     1.06998
    -5.31211     0.03167     1.03540     0.01889     1.08597
    -5.29611     0.03374     1.04710     0.01997     1.10081
    -5.28111     0.03560     1.04100     0.02082     1.09743
    -5.26511     0.03777     1.03960     0.02176     1.09913
    -5.25011     0.04659     1.12310     0.02354     1.19323
    -5.23411     0.04898     1.15310     0.02506     1.22714
    -5.21911     0.04915     1.35690     0.02773     1.43378
    -5.20411     0.05180     1.23300     0.02879     1.31359
    -5.18811     0.05386     1.16610     0.03003     1.24999
    -5.17311     0.05518     1.11080     0.03128     1.19726
    -5.15711     0.05721     1.08400     0.03265     1.17386
    -5.14211     0.05904     1.05000     0.03372     1.14275
    -5.12711     0.06076     1.01380     0.03456     1.10912
    -5.11111     0.06226     0.97460     0.03511     1.07197
    -5.09611     0.06342     0.92640     0.03520     1.02502
    -5.08011     0.06452     0.87830     0.03514     0.97796
    -5.06511     0.06579     0.84090     0.03516     0.94185
    -5.05011     0.06740     0.82140     0.03553     0.92433
    -5.03411     0.06959     0.80680     0.03605     0.91244
    -5.01911     0.07217     0.79200     0.03634     0.90051
    -5.00311     0.07554     0.78430     0.03678     0.89662
    -4.98811     0.08006     0.78510     0.03762     0.90278
    -4.97311     0.08296     0.76530     0.03832     0.88658
    -4.95711     0.07639     0.68550     0.03815     0.80004
    -4.94211     0.07637     0.67040     0.03858     0.78535
    -4.92611     0.07890     0.66640     0.03919     0.78449
    -4.91111     0.08155     0.66240     0.03973     0.78368
    -4.89611     0.08415     0.65770     0.04021     0.78206
    -4.88011     0.08597     0.64580     0.04050     0.77227
    -4.86511     0.08701     0.62870     0.04070     0.75641
    -4.84911     0.08716     0.61250     0.04083     0.74049
    -4.83411     0.08568     0.59360     0.04097     0.72025
    -4.81811     0.08316     0.57190     0.04102     0.69608
    -4.80311     0.07918     0.54290     0.04071     0.66279
    -4.78811     0.07430     0.51100     0.04024     0.62554
    -4.77211     0.07079     0.48780     0.04008     0.59867
    -4.75711     0.06837     0.47020     0.04049     0.57906
    -4.74111     0.06706     0.45810     0.04113     0.56629
    -4.72611     0.06654     0.44930     0.04159     0.55743
    -4.71111     0.06617     0.44070     0.04185     0.54872
    -4.69511     0.06599     0.43080     0.04169     0.53848
    -4.68011     0.06621     0.42250     0.04165     0.53036
    -4.66411     0.06679     0.41560     0.04174     0.52413
    -4.64911     0.06756     0.40910     0.04187     0.51853
    -4.63411     0.06825     0.40100     0.04186     0.51111
    -4.61811     0.06930     0.39060     0.04156     0.50146
    -4.60311     0.07130     0.39040     0.04257     0.50427
    -4.58711     0.07291     0.39400     0.04450     0.51141
    -4.57211     0.07379     0.39630     0.04656     0.51665
    -4.55711     0.07348     0.39620     0.04853     0.51821
    -4.54111     0.07367     0.40940     0.05313     0.53620
    -4.52611     0.07454     0.43480     0.06039     0.56973
    -4.51011     0.07549     0.45450     0.06728     0.59727
    -4.49511     0.07617     0.44770     0.08366     0.60753
    -4.48011     0.07773     0.45060     0.09359     0.62192
    -4.46411     0.09175     0.51950     0.10707     0.71832
    -4.44911     0.10498     0.48510     0.08150     0.67158
    -4.43311     0.11877     0.50980     0.08619     0.71476
    -4.41811     0.16805     0.66110     0.10679     0.93594
    -4.40311     0.22300     0.82250     0.13197     1.17747
    -4.38711     0.19719     0.71430     0.12690     1.03839
    -4.37211     0.15096     0.52370     0.09902     0.77368
    -4.35611     0.14139     0.48740     0.09394     0.72273
    -4.34111     0.12705     0.44670     0.08917     0.66292
    -4.32511     0.11550     0.41490     0.09145     0.62185
    -4.31011     0.10915     0.40760     0.10281     0.61956
    -4.29511     0.11211     0.44710     0.12436     0.68357
    -4.27911     0.09425     0.39020     0.11050     0.59495
    -4.26411     0.07375     0.36240     0.12008     0.55623
    -4.24811     0.05723     0.29920     0.09961     0.45604
    -4.23311     0.05084     0.27094     0.09157     0.41335
    -4.21811     0.04640     0.26109     0.09703     0.40452
    -4.20211     0.04243     0.24589     0.08289     0.37121
    -4.18711     0.03939     0.23514     0.09151     0.36604
    -4.17111     0.03479     0.18570     0.06304     0.28353
    -4.15611     0.03365     0.17168     0.05946     0.26479
    -4.14111     0.03114     0.17010     0.06488     0.26612
    -4.12511     0.03341     0.18802     0.07845     0.29988
    -4.11011     0.03232     0.18706     0.07986     0.29924
    -4.09411     0.03173     0.18677     0.07933     0.29783
    -4.07911     0.03204     0.18890     0.08045     0.30139
    -4.06411     0.03363     0.20062     0.08604     0.32029
    -4.04811     0.03452     0.20491     0.08945     0.32888
    -4.03311     0.04294     0.22890     0.09800     0.36984
    -4.01711     0.06519     0.29670     0.12106     0.48295
    -4.00211     0.07492     0.36800     0.14122     0.58414
    -3.98711     0.06107     0.33900     0.13354     0.53361
    -3.97111     0.05740     0.32900     0.13920     0.52560
    -3.95611     0.05395     0.33510     0.14687     0.53592
    -3.94011     0.04982     0.33820     0.15293     0.54095
    -3.92511     0.04160     0.32321     0.13607     0.50088
    -3.90911     0.03475     0.29457     0.10381     0.43313
    -3.89411     0.05378     0.35774     0.11621     0.52773
    -3.87911     0.05623     0.33885     0.10965     0.50473
    -3.86311     0.06433     0.35798     0.10474     0.52705
    -3.84811     0.07801     0.36985     0.10432     0.55218
    -3.83211     0.07086     0.31476     0.10787     0.49349
    -3.81711     0.05167     0.23819     0.08896     0.37882
    -3.80211     0.04085     0.20401     0.09096     0.33582
    -3.78611     0.03394     0.18087     0.08570     0.30051
    -3.77111     0.02789     0.15605     0.08375     0.26769
    -3.75511     0.03796     0.16192     0.10579     0.30567
    -3.74011     0.05840     0.16755     0.14667     0.37262
    -3.72511     0.13874     0.24050     0.16466     0.54390
    -3.70911     0.14274     0.24560     0.15257     0.54091
    -3.69411     0.14756     0.23380     0.11916     0.50052
    -3.67811     0.14151     0.22290     0.09806     0.46247
    -3.66311     0.19183     0.29220     0.12940     0.61343
    -3.64811     0.24572     0.33470     0.13380     0.71422
    -3.63211     0.26020     0.35560     0.16062     0.77642
    -3.61711     0.17534     0.25920     0.10366     0.53820
    -3.60111     0.13087     0.18048     0.07483     0.38618
    -3.58611     0.16299     0.24047     0.07049     0.47395
    -3.57111     0.18432     0.25626     0.07799     0.51857
    -3.55511     0.18865     0.21845     0.09413     0.50123
    -3.54011     0.18268     0.21351     0.08733     0.48352
    -3.52411     0.16711     0.17298     0.07767     0.41776
    -3.50911     0.17393     0.18216     0.07414     0.43023
    -3.49411     0.17010     0.18106     0.06617     0.41733
    -3.47811     0.17578     0.19075     0.06250     0.42903
    -3.46311     0.14372     0.15837     0.05443     0.35652
    -3.44711     0.13267     0.15614     0.05086     0.33967
    -3.43211     0.12162     0.11210     0.04345     0.27717
    -3.41611     0.12442     0.10530     0.04351     0.27323
    -3.40111     0.13822     0.10173     0.04362     0.28357
    -3.38611     0.15634     0.09844     0.04466     0.29944
    -3.37011     0.18765     0.10296     0.04725     0.33786
    -3.35511     0.18958     0.10091     0.03969     0.33018
    -3.33911     0.21329     0.10838     0.04238     0.36405
    -3.32411     0.23430     0.11528     0.04518     0.39476
    -3.30911     0.24980     0.11924     0.04714     0.41618
    -3.29311     0.26520     0.12312     0.04888     0.43720
    -3.27811     0.30360     0.13460     0.05597     0.49417
    -3.26211     0.33380     0.14356     0.06093     0.53829
    -3.24711     0.35110     0.14458     0.06309     0.55877
    -3.23211     0.34870     0.13690     0.06018     0.54578
    -3.21611     0.35100     0.13341     0.05896     0.54337
    -3.20111     0.35410     0.13068     0.05806     0.54284
    -3.18511     0.35840     0.12836     0.05769     0.54445
    -3.17011     0.37450     0.13046     0.06004     0.56500
    -3.15511     0.39200     0.13344     0.06262     0.58806
    -3.13911     0.41040     0.13554     0.06527     0.61121
    -3.12411     0.42790     0.13744     0.06773     0.63307
    -3.10811     0.44430     0.13912     0.07011     0.65353
    -3.09311     0.45940     0.14020     0.07243     0.67203
    -3.07811     0.47460     0.14131     0.07477     0.69068
    -3.06211     0.48960     0.14230     0.07709     0.70899
    -3.04711     0.50430     0.14320     0.07938     0.72688
    -3.03111     0.48890     0.14144     0.07472     0.70506
    -3.01611     0.45810     0.13772     0.06674     0.66256
    -3.00011     0.44330     0.13552     0.06250     0.64132
    -2.98511     0.43320     0.13359     0.05953     0.62632
    -2.97011     0.42210     0.13138     0.05645     0.60993
    -2.95411     0.41270     0.12922     0.05394     0.59586
    -2.93911     0.40560     0.12722     0.05208     0.58490
    -2.92311     0.39840     0.12517     0.05024     0.57381
    -2.90811     0.39090     0.12308     0.04841     0.56239
    -2.89311     0.38780     0.12105     0.04711     0.55596
    -2.87711     0.38470     0.11922     0.04591     0.54983
    -2.86211     0.38220     0.11744     0.04481     0.54445
    -2.84611     0.37890     0.11573     0.04363     0.53826
    -2.83111     0.37390     0.11379     0.04215     0.52984
    -2.81611     0.39240     0.11715     0.04464     0.55419
    -2.80011     0.39030     0.11631     0.04339     0.55000
    -2.78511     0.38070     0.11394     0.04076     0.53540
    -2.76911     0.37310     0.11257     0.03866     0.52433
    -2.75411     0.37080     0.11176     0.03767     0.52023
    -2.73911     0.37290     0.11132     0.03756     0.52178
    -2.72311     0.37260     0.11019     0.03704     0.51983
    -2.70811     0.36950     0.10832     0.03608     0.51390
    -2.69211     0.36090     0.10461     0.03417     0.49968
    -2.67711     0.35190     0.10090     0.03238     0.48518
    -2.66211     0.34476     0.09787     0.03114     0.47377
    -2.64611     0.33695     0.09471     0.02986     0.46152
    -2.63111     0.32989     0.09104     0.02871     0.44964
    -2.61511     0.32346     0.08682     0.02770     0.43798
    -2.60011     0.31602     0.08292     0.02663     0.42557
    -2.58511     0.30859     0.07968     0.02562     0.41389
    -2.56911     0.29967     0.07681     0.02450     0.40098
    -2.55411     0.29034     0.07391     0.02337     0.38762
    -2.53811     0.28072     0.07099     0.02220     0.37391
    -2.52311     0.25840     0.06685     0.01933     0.34458
    -2.50711     0.23364     0.06253     0.01620     0.31237
    -2.49211     0.22130     0.05947     0.01489     0.29566
    -2.47711     0.20920     0.05638     0.01360     0.27918
    -2.46111     0.19715     0.05331     0.01235     0.26281
    -2.44611     0.18506     0.05037     0.01111     0.24654
    -2.43011     0.17276     0.04746     0.00990     0.23012
    -2.41511     0.16034     0.04457     0.00872     0.21363
    -2.40011     0.15032     0.04199     0.00781     0.20012
    -2.38411     0.14261     0.03969     0.00714     0.18944
    -2.36911     0.13597     0.03754     0.00660     0.18011
    -2.35311     0.12986     0.03548     0.00617     0.17151
    -2.33811     0.12427     0.03352     0.00580     0.16358
    -2.32311     0.11889     0.03160     0.00545     0.15594
    -2.30711     0.11371     0.02973     0.00511     0.14855
    -2.29211     0.10864     0.02790     0.00479     0.14133
    -2.27611     0.10372     0.02609     0.00449     0.13430
    -2.26111     0.09808     0.02416     0.00415     0.12640
    -2.24611     0.09013     0.02179     0.00373     0.11565
    -2.23011     0.08265     0.01955     0.00333     0.10552
    -2.21511     0.07554     0.01743     0.00295     0.09592
    -2.19911     0.06859     0.01543     0.00260     0.08662
    -2.18411     0.06176     0.01355     0.00227     0.07757
    -2.16911     0.05516     0.01144     0.00195     0.06856
    -2.15311     0.04877     0.00947     0.00166     0.05990
    -2.13811     0.04313     0.00805     0.00144     0.05261
    -2.12211     0.03814     0.00703     0.00126     0.04644
    -2.10711     0.03340     0.00608     0.00110     0.04058
    -2.09111     0.02888     0.00518     0.00095     0.03501
    -2.07611     0.02460     0.00435     0.00080     0.02975
    -2.06111     0.02056     0.00357     0.00067     0.02480
    -2.04511     0.01675     0.00286     0.00054     0.02015
    -2.03011     0.01319     0.00221     0.00042     0.01582
    -2.01411     0.00986     0.00161     0.00031     0.01179
    -1.99911     0.00677     0.00108     0.00021     0.00806
    -1.98411     0.00392     0.00061     0.00012     0.00465
    -1.96811     0.00130     0.00020     0.00004     0.00154
    -1.95311     0.00000     0.00000     0.00000     0.00000
    -1.93711     0.00000     0.00000     0.00000     0.00000
    -1.92211     0.00000     0.00000     0.00000     0.00000
    -1.90711     0.00000     0.00000     0.00000     0.00000
    -1.89111     0.00000     0.00000     0.00000     0.00000
    -1.87611     0.00000     0.00000     0.00000     0.00000
    -1.86011     0.00000     0.00000     0.00000     0.00000
    -1.84511     0.00000     0.00000     0.00000     0.00000
    -1.83011     0.00000     0.00000     0.00000     0.00000
    -1.81411     0.00000     0.00000     0.00000     0.00000
    -1.79911     0.00000     0.00000     0.00000     0.00000
    -1.78311     0.00000     0.00000     0.00000     0.00000
    -1.76811     0.00000     0.00000     0.00000     0.00000
    -1.75311     0.00000     0.00000     0.00000     0.00000
    -1.73711     0.00000     0.00000     0.00000     0.00000
    -1.72211     0.00000     0.00000     0.00000     0.00000
    -1.70611     0.00000     0.00000     0.00000     0.00000
    -1.69111     0.00000     0.00000     0.00000     0.00000
    -1.67611     0.00000     0.00000     0.00000     0.00000
    -1.66011     0.00000     0.00000     0.00000     0.00000
    -1.64511     0.00000     0.00000     0.00000     0.00000
    -1.62911     0.00000     0.00000     0.00000     0.00000
    -1.61411     0.00000     0.00000     0.00000     0.00000
    -1.59811     0.00000     0.00000     0.00000     0.00000
    -1.58311     0.00000     0.00000     0.00000     0.00000
    -1.56811     0.00000     0.00000     0.00000     0.00000
    -1.55211     0.00000     0.00000     0.00000     0.00000
    -1.53711     0.00000     0.00000     0.00000     0.00000
    -1.52111     0.00000     0.00000     0.00000     0.00000
    -1.50611     0.00000     0.00000     0.00000     0.00000
    -1.49111     0.00000     0.00000     0.00000     0.00000
    -1.47511     0.00000     0.00000     0.00000     0.00000
    -1.46011     0.00000     0.00000     0.00000     0.00000
    -1.44411     0.00000     0.00000     0.00000     0.00000
    -1.42911     0.00000     0.00000     0.00000     0.00000
    -1.41411     0.00000     0.00000     0.00000     0.00000
    -1.39811     0.00000     0.00000     0.00000     0.00000
    -1.38311     0.00000     0.00000     0.00000     0.00000
    -1.36711     0.00000     0.00000     0.00000     0.00000
    -1.35211     0.00000     0.00000     0.00000     0.00000
    -1.33711     0.00000     0.00000     0.00000     0.00000
    -1.32111     0.00000     0.00000     0.00000     0.00000
    -1.30611     0.00000     0.00000     0.00000     0.00000
    -1.29011     0.00000     0.00000     0.00000     0.00000
    -1.27511     0.00000     0.00000     0.00000     0.00000
    -1.26011     0.00000     0.00000     0.00000     0.00000
    -1.24411     0.00000     0.00000     0.00000     0.00000
    -1.22911     0.00000     0.00000     0.00000     0.00000
    -1.21311     0.00000     0.00000     0.00000     0.00000
    -1.19811     0.00000     0.00000     0.00000     0.00000
    -1.18211     0.00000     0.00000     0.00000     0.00000
    -1.16711     0.00000     0.00000     0.00000     0.00000
    -1.15211     0.00000     0.00000     0.00000     0.00000
    -1.13611     0.00000     0.00000     0.00000     0.00000
    -1.12111     0.00000     0.00000     0.00000     0.00000
    -1.10511     0.00000     0.00000     0.00000     0.00000
    -1.09011     0.00000     0.00000     0.00000     0.00000
    -1.07511     0.00000     0.00000     0.00000     0.00000
    -1.05911     0.00000     0.00000     0.00000     0.00000
    -1.04411     0.00000     0.00000     0.00000     0.00000
    -1.02811     0.00000     0.00000     0.00000     0.00000
    -1.01311     0.00000     0.00000     0.00000     0.00000
    -0.99811     0.00000     0.00000     0.00000     0.00000
    -0.98211     0.00000     0.00000     0.00000     0.00000
    -0.96711     0.00000     0.00000     0.00000     0.00000
    -0.95111     0.00000     0.00000     0.00000     0.00000
    -0.93611     0.00000     0.00000     0.00000     0.00000
    -0.92111     0.00000     0.00000     0.00000     0.00000
    -0.90511     0.00000     0.00000     0.00000     0.00000
    -0.89011     0.00000     0.00000     0.00000     0.00000
    -0.87411     0.00000     0.00000     0.00000     0.00000
    -0.85911     0.00000     0.00000     0.00000     0.00000
    -0.84411     0.00000     0.00000     0.00000     0.00000
    -0.82811     0.00000     0.00000     0.00000     0.00000
    -0.81311     0.00000     0.00000     0.00000     0.00000
    -0.79711     0.00000     0.00000     0.00000     0.00000
    -0.78211     0.00000     0.00000     0.00000     0.00000
    -0.76711     0.00000     0.00000     0.00000     0.00000
    -0.75111     0.00000     0.00000     0.00000     0.00000
    -0.73611     0.00000     0.00000     0.00000     0.00000
    -0.72011     0.00000     0.00000     0.00000     0.00000
    -0.70511     0.00000     0.00000     0.00000     0.00000
    -0.68911     0.00000     0.00000     0.00000     0.00000
    -0.67411     0.00000     0.00000     0.00000     0.00000
    -0.65911     0.00000     0.00000     0.00000     0.00000
    -0.64311     0.00000     0.00000     0.00000     0.00000
    -0.62811     0.00000     0.00000     0.00000     0.00000
    -0.61211     0.00007     0.03072     0.00003     0.03081
    -0.59711     0.00026     0.11806     0.00012     0.11844
    -0.58211     0.00045     0.21926     0.00025     0.21996
    -0.56611     0.00061     0.33384     0.00042     0.33487
    -0.55111     0.00079     0.46422     0.00062     0.46563
    -0.53511     0.00086     0.50230     0.00073     0.50389
    -0.52011     0.00088     0.51179     0.00081     0.51348
    -0.50511     0.00093     0.51281     0.00087     0.51461
    -0.48911     0.00100     0.50436     0.00091     0.50627
    -0.47411     0.00108     0.51214     0.00098     0.51420
    -0.45811     0.00118     0.54133     0.00108     0.54359
    -0.44311     0.00128     0.56958     0.00118     0.57204
    -0.42811     0.00135     0.58718     0.00126     0.58979
    -0.41211     0.00138     0.59013     0.00132     0.59283
    -0.39711     0.00141     0.59018     0.00136     0.59296
    -0.38111     0.00144     0.59015     0.00141     0.59300
    -0.36611     0.00150     0.59513     0.00148     0.59811
    -0.35111     0.00158     0.60908     0.00157     0.61223
    -0.33511     0.00166     0.62586     0.00166     0.62919
    -0.32011     0.00174     0.64071     0.00173     0.64418
    -0.30411     0.00180     0.65549     0.00179     0.65907
    -0.28911     0.00186     0.67156     0.00185     0.67527
    -0.27311     0.00192     0.68764     0.00191     0.69146
    -0.25811     0.00198     0.70372     0.00197     0.70766
    -0.24311     0.00204     0.71989     0.00202     0.72395
    -0.22711     0.00210     0.73606     0.00208     0.74023
    -0.21211     0.00216     0.75233     0.00213     0.75662
    -0.19611     0.00223     0.76950     0.00219     0.77393
    -0.18111     0.00234     0.78949     0.00227     0.79410
    -0.16611     0.00245     0.83440     0.00237     0.83922
    -0.15011     0.00258     0.91731     0.00251     0.92241
    -0.13511     0.00271     1.00878     0.00268     1.01417
    -0.11911     0.00283     1.08426     0.00281     1.08989
    -0.10411     0.00294     1.13706     0.00288     1.14288
    -0.08911     0.00304     1.17822     0.00295     1.18420
    -0.07311     0.00304     1.11783     0.00290     1.12377
    -0.05811     0.00305     1.03990     0.00281     1.04576
    -0.04211     0.00308     0.96644     0.00270     0.97223
    -0.02711     0.00314     0.95614     0.00270     0.96198
    -0.01211     0.00318     0.93913     0.00268     0.94500
     0.00389     0.00320     0.91193     0.00266     0.91779
     0.01889     0.00321     0.88778     0.00264     0.89363
     0.03489     0.00323     0.88666     0.00264     0.89253
     0.04989     0.00322     0.89114     0.00265     0.89701
     0.06489     0.00321     0.91057     0.00269     0.91647
     0.08089     0.00322     0.93860     0.00278     0.94460
     0.09589     0.00323     0.96890     0.00289     0.97502
     0.11189     0.00328     1.05270     0.00309     1.05907
     0.12689     0.00334     1.13370     0.00329     1.14033
     0.14189     0.00339     1.21270     0.00350     1.21959
     0.15789     0.00345     1.29320     0.00372     1.30038
     0.17289     0.00347     1.34460     0.00392     1.35198
     0.18889     0.00348     1.38790     0.00412     1.39550
     0.20389     0.00351     1.42990     0.00433     1.43773
     0.21989     0.00352     1.47210     0.00453     1.48015
     0.23489     0.00352     1.51260     0.00474     1.52086
     0.24989     0.00350     1.46170     0.00482     1.47002
     0.26589     0.00349     1.40960     0.00491     1.41800
     0.28089     0.00349     1.36480     0.00503     1.37332
     0.29689     0.00352     1.33010     0.00516     1.33879
     0.31189     0.00350     1.34910     0.00538     1.35798
     0.32689     0.00356     1.38290     0.00563     1.39209
     0.34289     0.00366     1.42760     0.00592     1.43718
     0.35789     0.00377     1.49420     0.00625     1.50423
     0.37389     0.00392     1.55160     0.00660     1.56211
     0.38889     0.00408     1.59980     0.00694     1.61083
     0.40389     0.00428     1.56790     0.00730     1.57948
     0.41989     0.00449     1.54010     0.00767     1.55226
     0.43489     0.00471     1.54230     0.00803     1.55504
     0.45089     0.00494     1.56630     0.00837     1.57961
     0.46589     0.00513     1.58940     0.00867     1.60320
     0.48089     0.00549     1.63620     0.00914     1.65083
     0.49689     0.00637     1.73540     0.01005     1.75183
     0.51189     0.00734     1.83560     0.01102     1.85397
     0.52789     0.00829     1.91950     0.01194     1.93973
     0.54289     0.00946     2.04550     0.01331     2.06827
     0.55789     0.01046     2.13400     0.01451     2.15897
     0.57389     0.01158     2.19300     0.01525     2.21984
     0.58889     0.01322     2.27800     0.01613     2.30736
     0.60489     0.01490     2.35200     0.01695     2.38385
     0.61989     0.01650     2.41100     0.01765     2.44515
     0.63589     0.01861     2.48100     0.01851     2.51812
     0.65089     0.02126     2.51700     0.01952     2.55778
     0.66589     0.02369     2.54400     0.02063     2.58832
     0.68189     0.02381     2.47400     0.02095     2.51876
     0.69689     0.02369     2.39460     0.02118     2.43947
     0.71289     0.02274     2.31220     0.02122     2.35615
     0.72789     0.02157     2.26980     0.02127     2.31264
     0.74289     0.02169     2.27020     0.02175     2.31365
     0.75889     0.02237     2.28360     0.02238     2.32835
     0.77389     0.02301     2.29510     0.02298     2.34110
     0.78989     0.02363     2.30110     0.02359     2.34832
     0.80489     0.02425     2.29990     0.02417     2.34832
     0.81989     0.02487     2.29580     0.02475     2.34542
     0.83589     0.02547     2.28970     0.02533     2.34050
     0.85089     0.02611     2.30550     0.02609     2.35770
     0.86689     0.02680     2.36480     0.02720     2.41880
     0.88189     0.02739     2.38750     0.02813     2.44302
     0.89689     0.02774     2.35660     0.02860     2.41294
     0.91289     0.02792     2.28770     0.02872     2.34434
     0.92789     0.02774     2.12110     0.02799     2.17683
     0.94389     0.02773     1.99580     0.02751     2.05104
     0.95889     0.02815     1.97170     0.02773     2.02758
     0.97389     0.02852     1.94560     0.02784     2.00196
     0.98989     0.02845     1.86810     0.02741     1.92396
     1.00489     0.02836     1.79200     0.02699     1.84735
     1.02089     0.02832     1.72260     0.02669     1.77761
     1.03589     0.02813     1.65160     0.02636     1.70609
     1.05089     0.02799     1.59060     0.02618     1.64477
     1.06689     0.02787     1.53550     0.02604     1.58941
     1.08189     0.02776     1.48380     0.02592     1.53748
     1.09789     0.02780     1.44630     0.02592     1.50002
     1.11289     0.02805     1.42660     0.02610     1.48074
     1.12889     0.02833     1.40850     0.02629     1.46312
     1.14389     0.02863     1.38940     0.02646     1.44449
     1.15889     0.02898     1.35950     0.02660     1.41508
     1.17489     0.02933     1.32400     0.02669     1.38001
     1.18989     0.02956     1.28770     0.02670     1.34396
     1.20589     0.02969     1.25990     0.02672     1.31631
     1.22089     0.02987     1.23690     0.02682     1.29359
     1.23589     0.03022     1.22440     0.02702     1.28164
     1.25189     0.03072     1.21870     0.02726     1.27669
     1.26689     0.03133     1.21710     0.02755     1.27598
     1.28289     0.03203     1.21570     0.02786     1.27559
     1.29789     0.03279     1.21410     0.02817     1.27506
     1.31289     0.03364     1.21270     0.02850     1.27484
     1.32889     0.03458     1.21220     0.02886     1.27564
     1.34389     0.03565     1.21300     0.02927     1.27792
     1.35989     0.03684     1.21520     0.02972     1.28176
     1.37489     0.03814     1.21850     0.03019     1.28683
     1.38989     0.03937     1.21750     0.03058     1.28745
     1.40589     0.04041     1.20890     0.03080     1.28011
     1.42089     0.04142     1.19720     0.03096     1.26958
     1.43689     0.04247     1.18700     0.03116     1.26063
     1.45189     0.04367     1.18370     0.03151     1.25888
     1.46689     0.04504     1.18630     0.03198     1.26332
     1.48289     0.04642     1.18910     0.03245     1.26797
     1.49789     0.04781     1.19220     0.03293     1.27294
     1.51389     0.04921     1.19510     0.03342     1.27773
     1.52889     0.05071     1.19850     0.03392     1.28313
     1.54489     0.05201     1.19410     0.03421     1.28032
     1.55989     0.05327     1.18960     0.03456     1.27743
     1.57489     0.05424     1.18260     0.03485     1.27169
     1.59089     0.05494     1.17510     0.03509     1.26513
     1.60589     0.05541     1.16870     0.03534     1.25945
     1.62189     0.05548     1.16040     0.03554     1.25142
     1.63689     0.05537     1.15270     0.03576     1.24383
     1.65189     0.05520     1.14760     0.03605     1.23885
     1.66789     0.05477     1.14370     0.03634     1.23481
     1.68289     0.05411     1.13830     0.03655     1.22896
     1.69889     0.05329     1.13000     0.03662     1.21991
     1.71389     0.05275     1.12740     0.03687     1.21702
     1.72889     0.05235     1.12780     0.03717     1.21732
     1.74489     0.05181     1.12130     0.03724     1.21035
     1.75989     0.05081     1.09470     0.03667     1.18218
     1.77589     0.04998     1.07250     0.03610     1.15858
     1.79089     0.04917     1.05120     0.03550     1.13587
     1.80589     0.04827     1.03420     0.03507     1.11754
     1.82189     0.04687     1.01070     0.03450     1.09207
     1.83689     0.04564     0.98210     0.03367     1.06141
     1.85289     0.04460     0.95540     0.03286     1.03286
     1.86789     0.04358     0.93420     0.03219     1.00997
     1.88289     0.04257     0.91840     0.03162     0.99259
     1.89889     0.04134     0.90210     0.03100     0.97444
     1.91389     0.03983     0.88310     0.03031     0.95324
     1.92989     0.03821     0.86180     0.02960     0.92961
     1.94489     0.03657     0.83510     0.02893     0.90060
     1.95989     0.03557     0.81440     0.02874     0.87871
     1.97589     0.03476     0.80230     0.02854     0.86560
     1.99089     0.03371     0.78850     0.02824     0.85045
     2.00689     0.03278     0.77760     0.02808     0.83846
     2.02189     0.03203     0.77140     0.02810     0.83153
     2.03789     0.03144     0.76970     0.02834     0.82948
     2.05289     0.03101     0.77250     0.02879     0.83230
     2.06789     0.03069     0.77830     0.02938     0.83837
     2.08389     0.03031     0.78300     0.02999     0.84330
     2.09889     0.03013     0.79120     0.03077     0.85210
     2.11489     0.03047     0.81070     0.03206     0.87323
     2.12989     0.03089     0.82780     0.03322     0.89191
     2.14489     0.03108     0.83670     0.03396     0.90174
     2.16089     0.03126     0.84610     0.03472     0.91208
     2.17589     0.03145     0.85590     0.03550     0.92285
     2.19189     0.03188     0.86900     0.03663     0.93751
     2.20689     0.03278     0.88960     0.03849     0.96087
     2.22189     0.03406     0.91980     0.04112     0.99498
     2.23789     0.03531     0.95440     0.04397     1.03368
     2.25289     0.03659     0.99690     0.04729     1.08078
     2.26889     0.03790     1.04710     0.05102     1.13602
     2.28389     0.03895     1.09510     0.05457     1.18862
     2.29889     0.04063     1.20370     0.06159     1.30592
     2.31489     0.04212     1.31950     0.06891     1.43053
     2.32989     0.04249     1.36110     0.07154     1.47513
     2.34589     0.04254     1.34950     0.07120     1.46324
     2.36089     0.04209     1.27830     0.06741     1.38780
     2.37589     0.04199     1.23480     0.06560     1.34239
     2.39189     0.04201     1.21630     0.06503     1.32334
     2.40689     0.04172     1.21060     0.06500     1.31732
     2.42289     0.03779     1.09950     0.05887     1.19616
     2.43789     0.03393     0.96960     0.05182     1.05535
     2.45389     0.03341     0.95070     0.05109     1.03520
     2.46889     0.03351     0.95560     0.05142     1.04053
     2.48389     0.03707     1.06190     0.05616     1.15513
     2.49989     0.03631     1.09370     0.05790     1.18791
     2.51489     0.03512     1.08190     0.05757     1.17459
     2.53089     0.03383     1.06850     0.05698     1.15931
     2.54589     0.03248     1.05020     0.05606     1.13874
     2.56089     0.03132     1.03090     0.05512     1.11734
     2.57689     0.03071     1.02690     0.05479     1.11240
     2.59189     0.03042     1.02860     0.05491     1.11393
     2.60789     0.03068     1.03680     0.05574     1.12322
     2.62289     0.03154     1.05870     0.05735     1.14759
     2.63789     0.03294     1.09710     0.05971     1.18975
     2.65389     0.03475     1.14490     0.06251     1.24216
     2.66889     0.03684     1.19570     0.06547     1.29801
     2.68489     0.03761     1.20250     0.06617     1.30628
     2.69989     0.03910     1.23010     0.06781     1.33701
     2.71489     0.04197     1.29260     0.07160     1.40617
     2.73089     0.03675     1.26400     0.06847     1.36922
     2.74589     0.03334     1.26970     0.06853     1.37157
     2.76189     0.03164     1.27090     0.06840     1.37094
     2.77689     0.03027     1.27460     0.06830     1.37317
     2.79189     0.02978     1.34650     0.07154     1.44782
     2.80789     0.02931     1.27830     0.06715     1.37476
     2.82289     0.02898     1.22710     0.06367     1.31975
     2.83889     0.03064     1.29990     0.06651     1.39705
     2.85389     0.03136     1.33620     0.06742     1.43498
     2.86889     0.03096     1.32870     0.06641     1.42607
     2.88489     0.02951     1.28860     0.06408     1.38219
     2.89989     0.02801     1.24670     0.06146     1.33617
     2.91589     0.02572     1.20580     0.05975     1.29127
     2.93089     0.02306     1.18960     0.05987     1.27253
     2.94689     0.01977     1.09760     0.05522     1.17259
     2.96189     0.01716     1.04280     0.05245     1.11241
     2.97689     0.01608     1.02420     0.05153     1.09181
     2.99289     0.01899     1.10610     0.05653     1.18162
     3.00789     0.02345     1.22410     0.06297     1.31052
     3.02389     0.02580     1.29760     0.06348     1.38688
     3.03889     0.02799     1.37450     0.06879     1.47128
     3.05389     0.02933     1.42300     0.07288     1.52521
     3.06989     0.03053     1.42350     0.07493     1.52896
     3.08489     0.03146     1.40540     0.07508     1.51194
     3.10089     0.03215     1.41670     0.07419     1.52304
     3.11589     0.03332     1.43820     0.07466     1.54618
     3.13089     0.03436     1.42980     0.07516     1.53932
     3.14689     0.03731     1.46590     0.07742     1.58063
     3.16189     0.03931     1.40050     0.07488     1.51469
     3.17789     0.03885     1.29660     0.06908     1.40453
     3.19289     0.03992     1.26820     0.06647     1.37459
     3.20789     0.06024     1.50810     0.08446     1.65280
     3.22389     0.06224     1.63630     0.09210     1.79064
     3.23889     0.04678     1.67280     0.09738     1.81696
     3.25489     0.03443     1.47740     0.08446     1.59629
     3.26989     0.02817     1.43510     0.07886     1.54213
     3.28489     0.02382     1.35860     0.07556     1.45798
     3.30089     0.02121     1.22410     0.07178     1.31709
     3.31589     0.01937     1.18520     0.07269     1.27726
     3.33189     0.01898     1.20700     0.07989     1.30587
     3.34689     0.01898     1.26630     0.09135     1.37663
     3.36289     0.01830     1.29820     0.09776     1.41426
     3.37789     0.01729     1.33830     0.10598     1.46157
     3.39289     0.01578     1.31110     0.11120     1.43808
     3.40889     0.01398     1.14400     0.09774     1.25572
     3.42389     0.01289     1.05290     0.09081     1.15660
     3.43989     0.01252     1.00010     0.08784     1.10046
     3.45489     0.01394     1.07820     0.10831     1.20045
     3.46989     0.01578     1.17460     0.13079     1.32117
     3.48589     0.01726     1.18840     0.14358     1.34924
     3.50089     0.01839     1.08500     0.13634     1.23973
     3.51689     0.02135     1.05660     0.13064     1.20859
     3.53189     0.02013     1.19210     0.15061     1.36284
     3.54689     0.02076     1.39360     0.19361     1.60797
     3.56289     0.02089     1.54750     0.23439     1.80278
     3.57789     0.01715     1.38300     0.21065     1.61080
     3.59389     0.01492     1.22130     0.17542     1.41163
     3.60889     0.01375     1.16090     0.15679     1.33144
     3.62389     0.01360     1.18460     0.15359     1.35179
     3.63989     0.01337     1.22920     0.15405     1.39662
     3.65489     0.01244     1.30090     0.15796     1.47130
     3.67089     0.01121     1.39210     0.15266     1.55597
     3.68589     0.00910     1.26800     0.14212     1.41922
     3.70089     0.00811     1.24200     0.13973     1.38984
     3.71689     0.00778     1.30650     0.14628     1.46056
     3.73189     0.00750     1.48090     0.15585     1.64425
     3.74789     0.00731     1.41200     0.15222     1.57153
     3.76289     0.00791     1.32110     0.14867     1.47768
     3.77889     0.00899     1.29900     0.14831     1.45630
     3.79389     0.00906     1.56630     0.15876     1.73412
     3.80889     0.00829     1.22740     0.15108     1.38677
     3.82489     0.00813     1.07790     0.14571     1.23174
     3.83989     0.00869     0.86300     0.14188     1.01357
     3.85589     0.00941     0.81850     0.14479     0.97269
     3.87089     0.01000     0.82170     0.14973     0.98143
     3.88589     0.01069     0.78530     0.14216     0.93815
     3.90189     0.01235     0.81060     0.14158     0.96453
     3.91689     0.01300     0.89900     0.14524     1.05724
     3.93289     0.01250     1.03990     0.15180     1.20420
     3.94789     0.01251     1.24200     0.17541     1.42992
     3.96289     0.01249     1.27130     0.19035     1.47415
     3.97889     0.01318     1.16320     0.19086     1.36723
     3.99389     0.01394     1.06890     0.18176     1.26460
     4.00989     0.01384     0.99000     0.17328     1.17712
     4.02489     0.01275     0.93410     0.14790     1.09475
     4.03989     0.01257     0.96030     0.14309     1.11596
     4.05589     0.01232     0.99170     0.14172     1.14575
     4.07089     0.01209     1.01540     0.13921     1.16670
     4.08689     0.01205     1.01440     0.13088     1.15733
     4.10189     0.01018     0.94410     0.11876     1.07304
     4.11689     0.00782     0.75880     0.08376     0.85037
     4.13289     0.00643     0.73870     0.07759     0.82272
     4.14789     0.00570     0.72390     0.07666     0.80626
     4.16389     0.00514     0.71030     0.08003     0.79547
     4.17889     0.00507     0.71570     0.09251     0.81328
     4.19389     0.00543     0.74740     0.10647     0.85930
     4.20989     0.00556     0.64990     0.10661     0.76207
     4.22489     0.00589     0.60310     0.11011     0.71910
     4.24089     0.00609     0.57340     0.10997     0.68946
     4.25589     0.00608     0.54310     0.10756     0.65674
     4.27189     0.00654     0.59590     0.11203     0.71447
     4.28689     0.00708     0.68200     0.11987     0.80895
     4.30189     0.00752     0.76910     0.12779     0.90441
     4.31789     0.00785     0.84170     0.13864     0.98819
     4.33289     0.00771     0.87060     0.15066     1.02897
     4.34889     0.00701     0.79700     0.13894     0.94295
     4.36389     0.00669     0.75270     0.13423     0.89362
     4.37889     0.00661     0.71770     0.13321     0.85752
     4.39489     0.00682     0.70140     0.14013     0.84835
     4.40989     0.00514     0.59080     0.11153     0.70747
     4.42589     0.00474     0.55890     0.10164     0.66528
     4.44089     0.00461     0.54970     0.10251     0.65682
     4.45589     0.00481     0.57390     0.11414     0.69285
     4.47189     0.00526     0.63130     0.14206     0.77862
     4.48689     0.00527     0.65030     0.16929     0.82486
     4.50289     0.00492     0.61490     0.17165     0.79147
     4.51789     0.00443     0.56520     0.15793     0.72756
     4.53289     0.00374     0.50610     0.14133     0.65117
     4.54889     0.00317     0.45190     0.12885     0.58392
     4.56389     0.00304     0.42410     0.12676     0.55390
     4.57989     0.00321     0.39790     0.11743     0.51854
     4.59489     0.00354     0.38220     0.11667     0.50241
     4.60989     0.00441     0.35140     0.10348     0.45929
     4.62589     0.00426     0.29851     0.08206     0.38484
     4.64089     0.00324     0.24228     0.06348     0.30900
     4.65689     0.00246     0.20045     0.04974     0.25265
     4.67189     0.00179     0.16614     0.03995     0.20788
     4.68789     0.00121     0.13638     0.03194     0.16953
     4.70289     0.00085     0.11291     0.02543     0.13919
     4.71789     0.00071     0.09488     0.02081     0.11639
     4.73389     0.00058     0.07888     0.01669     0.09615
     4.74889     0.00048     0.06365     0.01297     0.07710
     4.76489     0.00038     0.05049     0.01016     0.06104
     4.77989     0.00030     0.03767     0.00747     0.04544
     4.79489     0.00023     0.02745     0.00525     0.03293
     4.81089     0.00017     0.01791     0.00337     0.02146
     4.82589     0.00013     0.01211     0.00203     0.01428
     4.84189     0.00012     0.01120     0.00171     0.01303
     4.85689     0.00012     0.01383     0.00161     0.01557
     4.87189     0.00001     0.00131     0.00014     0.00146
     4.88789     0.00000     0.00000     0.00000     0.00000
     4.90289     0.00000     0.00000     0.00000     0.00000
     4.91889     0.00000     0.00000     0.00000     0.00000
     4.93389     0.00000     0.00000     0.00000     0.00000
     4.94889     0.00000     0.00000     0.00000     0.00000
     4.96489     0.00000     0.00000     0.00000     0.00000
     4.97989     0.00000     0.00000     0.00000     0.00000
     4.99589     0.00000     0.00000     0.00000     0.00000
     5.01089     0.00000     0.00000     0.00000     0.00000
     5.02589     0.00000     0.00000     0.00000     0.00000
     5.04189     0.00000     0.00000     0.00000     0.00000
     5.05689     0.00000     0.00000     0.00000     0.00000
     5.07289     0.00000     0.00000     0.00000     0.00000
     5.08789     0.00000     0.00000     0.00000     0.00000
     5.10289     0.00000     0.00000     0.00000     0.00000
     5.11889     0.00000     0.00000     0.00000     0.00000
     5.13389     0.00000     0.00000     0.00000     0.00000
     5.14989     0.00000     0.00000     0.00000     0.00000
     5.16489     0.00000     0.00000     0.00000     0.00000
     5.18089     0.00000     0.00000     0.00000     0.00000
     5.19589     0.00000     0.00000     0.00000     0.00000
     5.21089     0.00000     0.00000     0.00000     0.00000
     5.22689     0.00000     0.00000     0.00000     0.00000
     5.24189     0.00000     0.00000     0.00000     0.00000
     5.25789     0.00000     0.00000     0.00000     0.00000
     5.27289     0.00000     0.00000     0.00000     0.00000
     5.28789     0.00000     0.00000     0.00000     0.00000
     5.30389     0.00000     0.00000     0.00000     0.00000
     5.31889     0.00000     0.00000     0.00000     0.00000
     5.33489     0.00000     0.00000     0.00000     0.00000
     5.34989     0.00000     0.00000     0.00000     0.00000
     5.36489     0.00000     0.00000     0.00000     0.00000
     5.38089     0.00000     0.00000     0.00000     0.00000
     5.39589     0.00000     0.00000     0.00000     0.00000
     5.41189     0.00000     0.00000     0.00000     0.00000
     5.42689     0.00000     0.00000     0.00000     0.00000
     5.44189     0.00000     0.00000     0.00000     0.00000
     5.45789     0.00000     0.00000     0.00000     0.00000
     5.47289     0.00000     0.00000     0.00000     0.00000
     5.48889     0.00000     0.00000     0.00000     0.00000
     5.50389     0.00000     0.00000     0.00000     0.00000
     5.51889     0.00000     0.00000     0.00000     0.00000
     5.53489     0.00000     0.00000     0.00000     0.00000
     5.54989     0.00000     0.00000     0.00000     0.00000
     5.56589     0.00000     0.00000     0.00000     0.00000
     5.58089     0.00000     0.00000     0.00000     0.00000
     5.59689     0.00000     0.00000     0.00000     0.00000
     5.61189     0.00000     0.00000     0.00000     0.00000
     5.62689     0.00000     0.00000     0.00000     0.00000
     5.64289     0.00000     0.00000     0.00000     0.00000
     5.65789     0.00000     0.00000     0.00000     0.00000
     5.67389     0.00000     0.00000     0.00000     0.00000
     5.68889     0.00000     0.00000     0.00000     0.00000
     5.70389     0.00000     0.00000     0.00000     0.00000
     5.71989     0.00000     0.00000     0.00000     0.00000
     5.73489     0.00000     0.00000     0.00000     0.00000
     5.75089     0.00000     0.00000     0.00000     0.00000
     5.76589     0.00000     0.00000     0.00000     0.00000
     5.78089     0.00000     0.00000     0.00000     0.00000
     5.79689     0.00000     0.00000     0.00000     0.00000
     5.81189     0.00000     0.00000     0.00000     0.00000
     5.82789     0.00000     0.00000     0.00000     0.00000
     5.84289     0.00000     0.00000     0.00000     0.00000
     5.85789     0.00000     0.00000     0.00000     0.00000
     5.87389     0.00000     0.00000     0.00000     0.00000
     5.88889     0.00000     0.00000     0.00000     0.00000
     5.90489     0.00000     0.00000     0.00000     0.00000
     5.91989     0.00000     0.00000     0.00000     0.00000
     5.93489     0.00000     0.00000     0.00000     0.00000
     5.95089     0.00000     0.00000     0.00000     0.00000
     5.96589     0.00000     0.00000     0.00000     0.00000
     5.98189     0.00000     0.00000     0.00000     0.00000
     5.99689     0.00000     0.00000     0.00000     0.00000
     6.01189     0.00000     0.00000     0.00000     0.00000
     6.02789     0.00000     0.00000     0.00000     0.00000
     6.04289     0.00000     0.00000     0.00000     0.00000
     6.05889     0.00000     0.00000     0.00000     0.00000
     6.07389     0.00000     0.00000     0.00000     0.00000
     6.08989     0.00000     0.00000     0.00000     0.00000
     6.10489     0.00000     0.00000     0.00000     0.00000
     6.11989     0.00000     0.00000     0.00000     0.00000
     6.13589     0.00000     0.00000     0.00000     0.00000
     6.15089     0.00000     0.00000     0.00000     0.00000
     6.16689     0.00000     0.00000     0.00000     0.00000
     6.18189     0.00000     0.00000     0.00000     0.00000
     6.19689     0.00000     0.00000     0.00000     0.00000
     6.21289     0.00000     0.00000     0.00000     0.00000
     6.22789     0.00000     0.00000     0.00000     0.00000
     6.24389     0.00000     0.00000     0.00000     0.00000
     6.25889     0.00000     0.00000     0.00000     0.00000
     6.27389     0.00000     0.00000     0.00000     0.00000
