# Supplementary material for: Extending the defect tolerance of halide perovskite nanocrystals to hot carrier cooling dynamics
Source: Nat Commun. 2024 Sep 16;15:8120. doi: 10.1038/s41467-024-52377-4 (PMC11405528; doi:10.1038/s41467-024-52377-4)
Supplement: Supplementary file 3 — Dataset 1 [file 41467_2024_52377_MOESM3_ESM.zip › Supplementary Information for DFT Calculation/CsPbBr3-defect/POSCAR_CsPbBr3-defect.vesta]

#VESTA_FORMAT_VERSION 3.5.4


CRYSTAL

TITLE
generated by phonopy                  

GROUP
1 1 P 1
SYMOP
 0.000000  0.000000  0.000000  1  0  0   0  1  0   0  0  1   1
 -1.0 -1.0 -1.0  0 0 0  0 0 0  0 0 0
TRANM 0
 0.000000  0.000000  0.000000  1  0  0   0  1  0   0  0  1
LTRANSL
 -1
 0.000000  0.000000  0.000000  0.000000  0.000000  0.000000
LORIENT
 -1   0   0   0   0
 1.000000  0.000000  0.000000  1.000000  0.000000  0.000000
 0.000000  0.000000  1.000000  0.000000  0.000000  1.000000
LMATRIX
 1.000000  0.000000  0.000000  0.000000
 0.000000  1.000000  0.000000  0.000000
 0.000000  0.000000  1.000000  0.000000
 0.000000  0.000000  0.000000  1.000000
 0.000000  0.000000  0.000000
CELLP
 12.061780   6.025380   5.797850  90.000000  90.000000  90.000000
  0.000000   0.000000   0.000000   0.000000   0.000000   0.000000
STRUC
  1 Cs        Cs1  1.0000   0.243164   0.500000   0.500000    1a       1
                            0.000000   0.000000   0.000000  0.00
  2 Cs        Cs2  1.0000   0.756836   0.500000   0.500000    1a       1
                            0.000000   0.000000   0.000000  0.00
  3 Pb        Pb1  1.0000  -0.000000  -0.000000   0.000000    1a       1
                            0.000000   0.000000   0.000000  0.00
  4 Pb        Pb2  1.0000   0.500000  -0.000000   0.000000    1a       1
                            0.000000   0.000000   0.000000  0.00
  5 Br        Br1  1.0000  -0.000000  -0.000000   0.500000    1a       1
                            0.000000   0.000000   0.000000  0.00
  6 Br        Br2  1.0000  -0.000000   0.500000   0.000000    1a       1
                            0.000000   0.000000   0.000000  0.00
  7 Br        Br3  1.0000   0.500000   0.500000   0.000000    1a       1
                            0.000000   0.000000   0.000000  0.00
  8 Br        Br4  1.0000   0.249173  -0.000000  -0.000000    1a       1
                            0.000000   0.000000   0.000000  0.00
  9 Br        Br5  1.0000   0.750827  -0.000000   0.000000    1a       1
                            0.000000   0.000000   0.000000  0.00
  0 0 0 0 0 0 0
THERI 0
  1        Cs1  1.000000
  2        Cs2  1.000000
  3        Pb1  1.000000
  4        Pb2  1.000000
  5        Br1  1.000000
  6        Br2  1.000000
  7        Br3  1.000000
  8        Br4  1.000000
  9        Br5  1.000000
  0 0 0
SHAPE
  0       0       0       0   0.000000  0   192   192   192   192
BOUND
       0        1         0        1         0        1
  0   0   0   0  0
SBOND
  1    Pb    Br    0.00000    3.62451  0  1  1  0  1  0.250  2.000 127 127 127
  0 0 0 0
SITET
  1        Cs1  2.7200  14 254 185  14 254 185 204  0
  2        Cs2  2.7200  14 254 185  14 254 185 204  0
  3        Pb1  1.7500  82  83  91  82  83  91 204  0
  4        Pb2  1.7500  82  83  91  82  83  91 204  0
  5        Br1  1.1400 126  49   2 126  49   2 204  0
  6        Br2  1.1400 126  49   2 126  49   2 204  0
  7        Br3  1.1400 126  49   2 126  49   2 204  0
  8        Br4  1.1400 126  49   2 126  49   2 204  0
  9        Br5  1.1400 126  49   2 126  49   2 204  0
  0 0 0 0 0 0
VECTR
 0 0 0 0 0
VECTT
 0 0 0 0 0
SPLAN
  0   0   0   0
LBLAT
 -1
LBLSP
 -1
DLATM
0 2 3 4 5 14 15 18 19 32 33 34 35 36 37 38 39 40 41 42 43  -1
DLBND
0 1 2 3 4 5 6 7 8 9 10 11 12 13 14 15 16 17 18 19 20 21 22 23  -1
DLPLY
8 9 10 11  -1
PLN2D
  0   0   0   0
ATOMT
  1         Cs  2.7200  14 254 185  14 254 185 204
  2         Pb  1.7500  82  83  91  82  83  91 204
  3         Br  1.1400 126  49   2 126  49   2 204
  0 0 0 0 0 0
SCENE
-0.316228  0.948683 -0.000000  0.000000
-0.155963 -0.051988  0.986394  0.000000
 0.935775  0.311925  0.164399  0.000000
 0.000000  0.000000  0.000000  1.000000
 -0.013   0.000
  0.000
  0.823
HBOND 0 2

STYLE
DISPF 37753794
MODEL   2  1  0
SURFS   0  1  1
SECTS  32  1
FORMS   0  1
ATOMS   0  0  1
BONDS   1
POLYS   1
VECTS 1.000000
FORMP
  1  1.0   0   0   0
ATOMP
 24  24   0  50  2.0   0
BONDP
  1  16  0.250  2.000 127 127 127
POLYP
 204 1  1.000 180 180 180
ISURF
  0   0   0   0
TEX3P
  1  0.00000E+00  1.00000E+00
SECTP
  1  5.00000E-01  5.00000E-01  0.00000E+00  0.00000E+00  0.00000E+00  0.00000E+00
CONTR
 0.1 -1 1 1 10 -1 2 5
 2 1 2 1
   0   0   0
   0   0   0
   0   0   0
   0   0   0
HKLPP
 192 1  1.000 255   0 255
UCOLP
   0   0  1.000   0   0   0
COMPS 1
LABEL 1    12  1.000 0
PROJT 0  0.962
BKGRC
 255 255 255
DPTHQ 1 -0.5000  3.5000
LIGHT0 1
 1.000000  0.000000  0.000000  0.000000
 0.000000  1.000000  0.000000  0.000000
 0.000000  0.000000  1.000000  0.000000
 0.000000  0.000000  0.000000  1.000000
 0.000000  0.000000 20.000000  0.000000
 0.000000  0.000000 -1.000000
  26  26  26 255
 179 179 179 255
 255 255 255 255
LIGHT1
 1.000000  0.000000  0.000000  0.000000
 0.000000  1.000000  0.000000  0.000000
 0.000000  0.000000  1.000000  0.000000
 0.000000  0.000000  0.000000  1.000000
 0.000000  0.000000 20.000000  0.000000
 0.000000  0.000000 -1.000000
   0   0   0   0
   0   0   0   0
   0   0   0   0
LIGHT2
 1.000000  0.000000  0.000000  0.000000
 0.000000  1.000000  0.000000  0.000000
 0.000000  0.000000  1.000000  0.000000
 0.000000  0.000000  0.000000  1.000000
 0.000000  0.000000 20.000000  0.000000
 0.000000  0.000000 -1.000000
   0   0   0   0
   0   0   0   0
   0   0   0   0
LIGHT3
 1.000000  0.000000  0.000000  0.000000
 0.000000  1.000000  0.000000  0.000000
 0.000000  0.000000  1.000000  0.000000
 0.000000  0.000000  0.000000  1.000000
 0.000000  0.000000 20.000000  0.000000
 0.000000  0.000000 -1.000000
   0   0   0   0
   0   0   0   0
   0   0   0   0
SECCL 0

TEXCL 0

ATOMM
 204 204 204 255
  25.600
BONDM
 255 255 255 255
 128.000
POLYM
 255 255 255 255
 128.000
SURFM
   0   0   0 255
 128.000
FORMM
 255 255 255 255
 128.000
HKLPM
 255 255 255 255
 128.000
