# Supplementary material for: Extending the defect tolerance of halide perovskite nanocrystals to hot carrier cooling dynamics
Source: Nat Commun. 2024 Sep 16;15:8120. doi: 10.1038/s41467-024-52377-4 (PMC11405528; doi:10.1038/s41467-024-52377-4)
Supplement: Supplementary file 3 — Dataset 1 [file 41467_2024_52377_MOESM3_ESM.zip › Supplementary Information for DFT Calculation/CsPbBr3/BAND.dat]

#K-Path(1/A) Energy-Level(eV)
# Interpolated-NKPTS & NBANDS:  75  32
# Band-Index    1
   0.00000    -21.507130
   0.04116    -21.507116
   0.08233    -21.507087
   0.12349    -21.507040
   0.16465    -21.506982
   0.20582    -21.506909
   0.24698    -21.506823
   0.28814    -21.506730
   0.32931    -21.506631
   0.37047    -21.506535
   0.41163    -21.506433
   0.45280    -21.506337
   0.49396    -21.506252
   0.53512    -21.506177
   0.57629    -21.506111
   0.61745    -21.506058
   0.65862    -21.506017
   0.69978    -21.505991
   0.74094    -21.505984
   0.74094    -21.505984
   0.78124    -21.505991
   0.82155    -21.506016
   0.86185    -21.506052
   0.90215    -21.506100
   0.94245    -21.506159
   0.98275    -21.506223
   1.02306    -21.506282
   1.06336    -21.506339
   1.10366    -21.506395
   1.14396    -21.506444
   1.18426    -21.506486
   1.22457    -21.506504
   1.26487    -21.506517
   1.26487    -21.506517
   1.30603    -21.506523
   1.34719    -21.506553
   1.38836    -21.506599
   1.42952    -21.506654
   1.47068    -21.506733
   1.51185    -21.506824
   1.55301    -21.506923
   1.59417    -21.507028
   1.63534    -21.507141
   1.67650    -21.507254
   1.71767    -21.507364
   1.75883    -21.507469
   1.79999    -21.507560
   1.84116    -21.507645
   1.88232    -21.507713
   1.92348    -21.507764
   1.96465    -21.507794
   2.00581    -21.507803
   2.00581    -21.507803
   2.04706    -21.507794
   2.08831    -21.507763
   2.12955    -21.507712
   2.17080    -21.507643
   2.21205    -21.507557
   2.25330    -21.507458
   2.29455    -21.507350
   2.33580    -21.507229
   2.37705    -21.507099
   2.41829    -21.506969
   2.45954    -21.506835
   2.50079    -21.506711
   2.54204    -21.506586
   2.58329    -21.506469
   2.62454    -21.506364
   2.66578    -21.506267
   2.70703    -21.506188
   2.74828    -21.506114
   2.78953    -21.506058
   2.83078    -21.506016
   2.87203    -21.505992
   2.91327    -21.505984
 
# Band-Index    2
   2.91327    -14.218274
   2.87203    -14.220220
   2.83078    -14.225989
   2.78953    -14.235409
   2.74828    -14.248203
   2.70703    -14.264021
   2.66578    -14.282406
   2.62454    -14.302880
   2.58329    -14.324930
   2.54204    -14.348027
   2.50079    -14.371646
   2.45954    -14.395273
   2.41829    -14.418436
   2.37705    -14.440691
   2.33580    -14.461654
   2.29455    -14.480962
   2.25330    -14.498293
   2.21205    -14.513389
   2.17080    -14.526037
   2.12955    -14.536059
   2.08831    -14.543308
   2.04706    -14.547690
   2.00581    -14.549151
   2.00581    -14.549151
   1.96465    -14.547696
   1.92348    -14.543337
   1.88232    -14.536130
   1.84116    -14.526182
   1.79999    -14.513651
   1.75883    -14.498725
   1.71767    -14.481618
   1.67650    -14.462585
   1.63534    -14.441914
   1.59417    -14.419927
   1.55301    -14.396944
   1.51185    -14.373309
   1.47068    -14.349379
   1.42952    -14.325518
   1.38836    -14.302105
   1.34719    -14.279597
   1.30603    -14.258958
   1.26487    -14.246980
   1.26487    -14.246980
   1.22457    -14.246568
   1.18426    -14.245369
   1.14396    -14.243437
   1.10366    -14.240882
   1.06336    -14.237851
   1.02306    -14.234511
   0.98275    -14.231055
   0.94245    -14.227679
   0.90215    -14.224585
   0.86185    -14.221958
   0.82155    -14.219957
   0.78124    -14.218702
   0.74094    -14.218274
   0.74094    -14.218274
   0.69978    -14.219839
   0.65862    -14.224464
   0.61745    -14.231979
   0.57629    -14.242102
   0.53512    -14.254472
   0.49396    -14.268659
   0.45280    -14.284178
   0.41163    -14.300514
   0.37047    -14.317149
   0.32931    -14.333563
   0.28814    -14.349292
   0.24698    -14.363878
   0.20582    -14.376928
   0.16465    -14.388087
   0.12349    -14.397072
   0.08233    -14.403657
   0.04116    -14.407670
   0.00000    -14.409018
 
# Band-Index    3
   0.00000    -14.220912
   0.04116    -14.220918
   0.08233    -14.220939
   0.12349    -14.220961
   0.16465    -14.220984
   0.20582    -14.220989
   0.24698    -14.220956
   0.28814    -14.220874
   0.32931    -14.220734
   0.37047    -14.220535
   0.41163    -14.220278
   0.45280    -14.219973
   0.49396    -14.219640
   0.53512    -14.219298
   0.57629    -14.218974
   0.61745    -14.218690
   0.65862    -14.218467
   0.69978    -14.218324
   0.74094    -14.218274
   0.74094    -14.218274
   0.78124    -14.218323
   0.82155    -14.218463
   0.86185    -14.218682
   0.90215    -14.218973
   0.94245    -14.219315
   0.98275    -14.219689
   1.02306    -14.220072
   1.06336    -14.220443
   1.10366    -14.220785
   1.14396    -14.221074
   1.18426    -14.221294
   1.22457    -14.221426
   1.26487    -14.221477
   1.26487    -14.221477
   1.30603    -14.220393
   1.34719    -14.217185
   1.38836    -14.211934
   1.42952    -14.204775
   1.47068    -14.195915
   1.51185    -14.185602
   1.55301    -14.174128
   1.59417    -14.161822
   1.63534    -14.149036
   1.67650    -14.136156
   1.71767    -14.123575
   1.75883    -14.111697
   1.79999    -14.100901
   1.84116    -14.091531
   1.88232    -14.083893
   1.92348    -14.078239
   1.96465    -14.074770
   2.00581    -14.073601
   2.00581    -14.073601
   2.04706    -14.074375
   2.08831    -14.076688
   2.12955    -14.080481
   2.17080    -14.085660
   2.21205    -14.092110
   2.25330    -14.099679
   2.29455    -14.108197
   2.33580    -14.117480
   2.37705    -14.127325
   2.41829    -14.137517
   2.45954    -14.147839
   2.50079    -14.158085
   2.54204    -14.168045
   2.58329    -14.177535
   2.62454    -14.186369
   2.66578    -14.194372
   2.70703    -14.201405
   2.74828    -14.207334
   2.78953    -14.212057
   2.83078    -14.215491
   2.87203    -14.217575
   2.91327    -14.218274
 
# Band-Index    4
   2.91327    -14.218274
   2.87203    -14.217575
   2.83078    -14.215491
   2.78953    -14.212057
   2.74828    -14.207334
   2.70703    -14.201405
   2.66578    -14.194372
   2.62454    -14.186369
   2.58329    -14.177535
   2.54204    -14.168045
   2.50079    -14.158085
   2.45954    -14.147839
   2.41829    -14.137517
   2.37705    -14.127325
   2.33580    -14.117480
   2.29455    -14.108197
   2.25330    -14.099679
   2.21205    -14.092110
   2.17080    -14.085660
   2.12955    -14.080481
   2.08831    -14.076688
   2.04706    -14.074375
   2.00581    -14.073601
   2.00581    -14.073601
   1.96465    -14.073976
   1.92348    -14.075111
   1.88232    -14.077012
   1.84116    -14.079707
   1.79999    -14.083222
   1.75883    -14.087614
   1.71767    -14.092932
   1.67650    -14.099237
   1.63534    -14.106607
   1.59417    -14.115124
   1.55301    -14.124881
   1.51185    -14.135944
   1.47068    -14.148377
   1.42952    -14.162212
   1.38836    -14.177436
   1.34719    -14.193863
   1.30603    -14.210755
   1.26487    -14.221477
   1.26487    -14.221477
   1.22457    -14.221426
   1.18426    -14.221294
   1.14396    -14.221074
   1.10366    -14.220785
   1.06336    -14.220443
   1.02306    -14.220072
   0.98275    -14.219689
   0.94245    -14.219315
   0.90215    -14.218973
   0.86185    -14.218682
   0.82155    -14.218463
   0.78124    -14.218323
   0.74094    -14.218274
   0.74094    -14.218274
   0.69978    -14.217206
   0.65862    -14.214033
   0.61745    -14.208836
   0.57629    -14.201763
   0.53512    -14.193007
   0.49396    -14.182806
   0.45280    -14.171455
   0.41163    -14.159281
   0.37047    -14.146641
   0.32931    -14.133922
   0.28814    -14.121499
   0.24698    -14.109766
   0.20582    -14.099091
   0.16465    -14.089828
   0.12349    -14.082280
   0.08233    -14.076707
   0.04116    -14.073289
   0.00000    -14.072139
 
# Band-Index    5
   0.00000     -8.284366
   0.04116     -8.284592
   0.08233     -8.285266
   0.12349     -8.286373
   0.16465     -8.287882
   0.20582     -8.289758
   0.24698     -8.291956
   0.28814     -8.294484
   0.32931     -8.296421
   0.37047     -8.344616
   0.41163     -8.432940
   0.45280     -8.513795
   0.49396     -8.587367
   0.53512     -8.652202
   0.57629     -8.707004
   0.61745     -8.750721
   0.65862     -8.782537
   0.69978     -8.801864
   0.74094     -8.808347
   0.74094     -8.808347
   0.78124     -8.802142
   0.82155     -8.783744
   0.86185     -8.753826
   0.90215     -8.713528
   0.94245     -8.664457
   0.98275     -8.608751
   1.02306     -8.549096
   1.06336     -8.488727
   1.10366     -8.431319
   1.14396     -8.380838
   1.18426     -8.341211
   1.22457     -8.315856
   1.26487     -8.307128
   1.26487     -8.307128
   1.30603     -8.300886
   1.34719     -8.298999
   1.38836     -8.298527
   1.42952     -8.297998
   1.47068     -8.297355
   1.51185     -8.296626
   1.55301     -8.295841
   1.59417     -8.295027
   1.63534     -8.294217
   1.67650     -8.293436
   1.71767     -8.292707
   1.75883     -8.292051
   1.79999     -8.291481
   1.84116     -8.291008
   1.88232     -8.290637
   1.92348     -8.290371
   1.96465     -8.290211
   2.00581     -8.290158
   2.00581     -8.290158
   2.04706     -8.290152
   2.08831     -8.290143
   2.12955     -8.290155
   2.17080     -8.290231
   2.21205     -8.290419
   2.25330     -8.290774
   2.29455     -8.291350
   2.33580     -8.292190
   2.37705     -8.293325
   2.41829     -8.294766
   2.45954     -8.296498
   2.50079     -8.298528
   2.54204     -8.317692
   2.58329     -8.417823
   2.62454     -8.504164
   2.66578     -8.582001
   2.70703     -8.649433
   2.74828     -8.705721
   2.78953     -8.750212
   2.83078     -8.782377
   2.87203     -8.801835
   2.91327     -8.808347
 
# Band-Index    6
   2.91327     -8.315958
   2.87203     -8.315699
   2.83078     -8.314934
   2.78953     -8.313698
   2.74828     -8.312052
   2.70703     -8.310073
   2.66578     -8.307849
   2.62454     -8.305483
   2.58329     -8.303074
   2.54204     -8.300718
   2.50079     -8.298505
   2.45954     -8.296503
   2.41829     -8.294765
   2.37705     -8.293325
   2.33580     -8.292190
   2.29455     -8.291350
   2.25330     -8.290774
   2.21205     -8.290419
   2.17080     -8.290231
   2.12955     -8.290155
   2.08831     -8.290143
   2.04706     -8.290152
   2.00581     -8.290158
   2.00581     -8.290158
   1.96465     -8.290030
   1.92348     -8.289653
   1.88232     -8.289041
   1.84116     -8.288216
   1.79999     -8.287211
   1.75883     -8.286063
   1.71767     -8.284816
   1.67650     -8.283474
   1.63534     -8.283493
   1.59417     -8.284644
   1.55301     -8.286393
   1.51185     -8.288609
   1.47068     -8.291090
   1.42952     -8.293599
   1.38836     -8.295886
   1.34719     -8.297710
   1.30603     -8.299003
   1.26487     -8.299249
   1.26487     -8.299249
   1.22457     -8.299492
   1.18426     -8.300208
   1.14396     -8.301353
   1.10366     -8.302863
   1.06336     -8.304647
   1.02306     -8.306603
   0.98275     -8.308616
   0.94245     -8.310572
   0.90215     -8.312356
   0.86185     -8.313863
   0.82155     -8.315004
   0.78124     -8.315717
   0.74094     -8.315958
   0.74094     -8.315958
   0.69978     -8.315705
   0.65862     -8.314954
   0.61745     -8.313731
   0.57629     -8.312079
   0.53512     -8.310052
   0.49396     -8.307722
   0.45280     -8.305163
   0.41163     -8.302453
   0.37047     -8.299673
   0.32931     -8.295787
   0.28814     -8.292958
   0.24698     -8.290256
   0.20582     -8.287820
   0.16465     -8.285719
   0.12349     -8.284017
   0.08233     -8.282762
   0.04116     -8.281995
   0.00000     -8.281737
 
# Band-Index    7
   0.00000     -8.281737
   0.04116     -8.281647
   0.08233     -8.281417
   0.12349     -8.281142
   0.16465     -8.280969
   0.20582     -8.281077
   0.24698     -8.281648
   0.28814     -8.282897
   0.32931     -8.284090
   0.37047     -8.299764
   0.41163     -8.301791
   0.45280     -8.304656
   0.49396     -8.307366
   0.53512     -8.309818
   0.57629     -8.311935
   0.61745     -8.313653
   0.65862     -8.314920
   0.69978     -8.315696
   0.74094     -8.315958
   0.74094     -8.315958
   0.78124     -8.315717
   0.82155     -8.315004
   0.86185     -8.313863
   0.90215     -8.312356
   0.94245     -8.310572
   0.98275     -8.308616
   1.02306     -8.306603
   1.06336     -8.304647
   1.10366     -8.302863
   1.14396     -8.301353
   1.18426     -8.300208
   1.22457     -8.299492
   1.26487     -8.299249
   1.26487     -8.299249
   1.30603     -8.298647
   1.34719     -8.281328
   1.38836     -8.275814
   1.42952     -8.276613
   1.47068     -8.277491
   1.51185     -8.278504
   1.55301     -8.279643
   1.59417     -8.280879
   1.63534     -8.282198
   1.67650     -8.283087
   1.71767     -8.283263
   1.75883     -8.284038
   1.79999     -8.285217
   1.84116     -8.286603
   1.88232     -8.287974
   1.92348     -8.289127
   1.96465     -8.289891
   2.00581     -8.290158
   2.00581     -8.290158
   2.04706     -8.289829
   2.08831     -8.288873
   2.12955     -8.287387
   2.17080     -8.285528
   2.21205     -8.283490
   2.25330     -8.281502
   2.29455     -8.279803
   2.33580     -8.278620
   2.37705     -8.278148
   2.41829     -8.278526
   2.45954     -8.280093
   2.50079     -8.280895
   2.54204     -8.301764
   2.58329     -8.302809
   2.62454     -8.305498
   2.66578     -8.307850
   2.70703     -8.310072
   2.74828     -8.312052
   2.78953     -8.313698
   2.83078     -8.314934
   2.87203     -8.315699
   2.91327     -8.315958
 
# Band-Index    8
   2.91327     -8.315958
   2.87203     -8.315358
   2.83078     -8.313590
   2.78953     -8.310779
   2.74828     -8.307109
   2.70703     -8.302826
   2.66578     -8.298212
   2.62454     -8.293594
   2.58329     -8.288541
   2.54204     -8.287747
   2.50079     -8.219346
   2.45954     -8.108751
   2.41829     -7.995215
   2.37705     -7.878467
   2.33580     -7.760678
   2.29455     -7.644104
   2.25330     -7.531460
   2.21205     -7.425869
   2.17080     -7.330965
   2.12955     -7.250867
   2.08831     -7.189681
   2.04706     -7.151143
   2.00581     -7.137984
   2.00581     -7.137984
   1.96465     -7.151081
   1.92348     -7.189160
   1.88232     -7.249037
   1.84116     -7.326210
   1.79999     -7.415872
   1.75883     -7.513404
   1.71767     -7.614693
   1.67650     -7.716319
   1.63534     -7.815361
   1.59417     -7.909444
   1.55301     -7.996599
   1.51185     -8.075166
   1.47068     -8.143824
   1.42952     -8.201465
   1.38836     -8.247293
   1.34719     -8.274339
   1.30603     -8.275023
   1.26487     -8.275036
   1.26487     -8.275036
   1.22457     -8.275638
   1.18426     -8.277412
   1.14396     -8.280251
   1.10366     -8.283983
   1.06336     -8.288381
   1.02306     -8.293186
   0.98275     -8.298116
   0.94245     -8.302891
   0.90215     -8.307228
   0.86185     -8.310884
   0.82155     -8.313649
   0.78124     -8.315373
   0.74094     -8.315958
   0.74094     -8.315958
   0.69978     -8.315357
   0.65862     -8.313601
   0.61745     -8.310827
   0.57629     -8.307254
   0.53512     -8.303157
   0.49396     -8.298835
   0.45280     -8.294591
   0.41163     -8.290718
   0.37047     -8.288529
   0.32931     -8.258316
   0.28814     -8.166278
   0.24698     -8.077629
   0.20582     -7.993668
   0.16465     -7.917933
   0.12349     -7.853984
   0.08233     -7.805229
   0.04116     -7.774637
   0.00000     -7.764196
 
# Band-Index    9
   0.00000     -3.989355
   0.04116     -3.979632
   0.08233     -3.950625
   0.12349     -3.902666
   0.16465     -3.836299
   0.20582     -3.752321
   0.24698     -3.651798
   0.28814     -3.536112
   0.32931     -3.406960
   0.37047     -3.266511
   0.41163     -3.117498
   0.45280     -2.963141
   0.49396     -2.805443
   0.53512     -2.726141
   0.57629     -2.717963
   0.61745     -2.709965
   0.65862     -2.703288
   0.69978     -2.698867
   0.74094     -2.697323
   0.74094     -2.697323
   0.78124     -2.699649
   0.82155     -2.706489
   0.86185     -2.717422
   0.90215     -2.731869
   0.94245     -2.785027
   0.98275     -2.982379
   1.02306     -3.178163
   1.06336     -3.363771
   1.10366     -3.529905
   1.14396     -3.668499
   1.18426     -3.772834
   1.22457     -3.837651
   1.26487     -3.859658
   1.26487     -3.859658
   1.30603     -3.861841
   1.34719     -3.868281
   1.38836     -3.878603
   1.42952     -3.892207
   1.47068     -3.908409
   1.51185     -3.926432
   1.55301     -3.945500
   1.59417     -3.964894
   1.63534     -3.983967
   1.67650     -4.002169
   1.71767     -4.019044
   1.75883     -4.034217
   1.79999     -4.047419
   1.84116     -4.058447
   1.88232     -4.067150
   1.92348     -4.073428
   1.96465     -4.077216
   2.00581     -4.078483
   2.00581     -4.078483
   2.04706     -4.071854
   2.08831     -4.052006
   2.12955     -4.019079
   2.17080     -3.973291
   2.21205     -3.914944
   2.25330     -3.844491
   2.29455     -3.762483
   2.33580     -3.669577
   2.37705     -3.566635
   2.41829     -3.454730
   2.45954     -3.335166
   2.50079     -3.209655
   2.54204     -3.080430
   2.58329     -2.950751
   2.62454     -2.825000
   2.66578     -2.737792
   2.70703     -2.727602
   2.74828     -2.716521
   2.78953     -2.708385
   2.83078     -2.702338
   2.87203     -2.698593
   2.91327     -2.697323
 
# Band-Index   10
   2.91327     -2.697323
   2.87203     -2.695243
   2.83078     -2.689183
   2.78953     -2.679950
   2.74828     -2.670101
   2.70703     -2.670307
   2.66578     -2.720323
   2.62454     -2.825742
   2.58329     -2.950645
   2.54204     -3.080434
   2.50079     -3.209656
   2.45954     -3.335165
   2.41829     -3.454730
   2.37705     -3.566635
   2.33580     -3.669577
   2.29455     -3.762483
   2.25330     -3.844491
   2.21205     -3.914944
   2.17080     -3.973291
   2.12955     -4.019079
   2.08831     -4.052006
   2.04706     -4.071854
   2.00581     -4.078483
   2.00581     -4.078483
   1.96465     -4.069216
   1.92348     -4.041535
   1.88232     -3.995774
   1.84116     -3.932520
   1.79999     -3.852582
   1.75883     -3.757057
   1.71767     -3.647328
   1.67650     -3.525092
   1.63534     -3.392455
   1.59417     -3.251955
   1.55301     -3.106637
   1.51185     -2.960661
   1.47068     -2.814108
   1.42952     -2.817286
   1.38836     -2.829967
   1.34719     -2.842613
   1.30603     -2.851219
   1.26487     -2.854251
   1.26487     -2.854251
   1.22457     -2.852003
   1.18426     -2.845427
   1.14396     -2.834852
   1.10366     -2.820879
   1.06336     -2.804290
   1.02306     -2.786021
   0.98275     -2.767254
   0.94245     -2.751709
   0.90215     -2.655007
   0.86185     -2.674191
   0.82155     -2.687082
   0.78124     -2.694762
   0.74094     -2.697323
   0.74094     -2.697323
   0.69978     -2.695529
   0.65862     -2.690145
   0.61745     -2.681183
   0.57629     -2.668858
   0.53512     -2.667439
   0.49396     -2.735171
   0.45280     -2.770017
   0.41163     -2.888769
   0.37047     -3.028503
   0.32931     -3.179781
   0.28814     -3.333901
   0.24698     -3.483696
   0.20582     -3.623084
   0.16465     -3.746444
   0.12349     -3.848725
   0.08233     -3.925525
   0.04116     -3.973184
   0.00000     -3.989355
 
# Band-Index   11
   0.00000     -2.629896
   0.04116     -2.633138
   0.08233     -2.642337
   0.12349     -2.656102
   0.16465     -2.672580
   0.20582     -2.689863
   0.24698     -2.706186
   0.28814     -2.720123
   0.32931     -2.730644
   0.37047     -2.737161
   0.41163     -2.739438
   0.45280     -2.740251
   0.49396     -2.696729
   0.53512     -2.653702
   0.57629     -2.666699
   0.61745     -2.676333
   0.65862     -2.687179
   0.69978     -2.694680
   0.74094     -2.697323
   0.74094     -2.697323
   0.78124     -2.694762
   0.82155     -2.687084
   0.86185     -2.674294
   0.90215     -2.656387
   0.94245     -2.633389
   0.98275     -2.605338
   1.02306     -2.572277
   1.06336     -2.534346
   1.10366     -2.491752
   1.14396     -2.444851
   1.18426     -2.394437
   1.22457     -2.343151
   1.26487     -2.310594
   1.26487     -2.310594
   1.30603     -2.358292
   1.34719     -2.446947
   1.38836     -2.555503
   1.42952     -2.679245
   1.47068     -2.811062
   1.51185     -2.817563
   1.55301     -2.859425
   1.59417     -2.941197
   1.63534     -3.059199
   1.67650     -3.201948
   1.71767     -3.357258
   1.75883     -3.514523
   1.79999     -3.665114
   1.84116     -3.801430
   1.88232     -3.916614
   1.92348     -4.004475
   1.96465     -4.059640
   2.00581     -4.078483
   2.00581     -4.078483
   2.04706     -4.062230
   2.08831     -4.014475
   2.12955     -3.938181
   2.17080     -3.837519
   2.21205     -3.717364
   2.25330     -3.583137
   2.29455     -3.440658
   2.33580     -3.296415
   2.37705     -3.158402
   2.41829     -3.035614
   2.45954     -2.935877
   2.50079     -2.862516
   2.54204     -2.812381
   2.58329     -2.778936
   2.62454     -2.757021
   2.66578     -2.722237
   2.70703     -2.669592
   2.74828     -2.670147
   2.78953     -2.679951
   2.83078     -2.689182
   2.87203     -2.695243
   2.91327     -2.697323
 
# Band-Index   12
   2.91327     -2.232056
   2.87203     -2.245221
   2.83078     -2.284164
   2.78953     -2.346620
   2.74828     -2.427187
   2.70703     -2.511188
   2.66578     -2.554073
   2.62454     -2.545753
   2.58329     -2.518178
   2.54204     -2.482741
   2.50079     -2.442467
   2.45954     -2.398769
   2.41829     -2.352755
   2.37705     -2.305466
   2.33580     -2.258069
   2.29455     -2.211818
   2.25330     -2.168128
   2.21205     -2.128488
   2.17080     -2.094422
   2.12955     -2.067366
   2.08831     -2.048269
   2.04706     -2.037235
   2.00581     -2.033679
   2.00581     -2.033679
   1.96465     -2.038153
   1.92348     -2.052084
   1.88232     -2.076581
   1.84116     -2.112128
   1.79999     -2.157199
   1.75883     -2.208808
   1.71767     -2.263244
   1.67650     -2.316584
   1.63534     -2.364085
   1.59417     -2.399876
   1.55301     -2.417325
   1.51185     -2.413310
   1.47068     -2.393550
   1.42952     -2.368261
   1.38836     -2.344619
   1.34719     -2.326140
   1.30603     -2.314537
   1.26487     -2.310594
   1.26487     -2.310594
   1.22457     -2.343151
   1.18426     -2.394437
   1.14396     -2.444851
   1.10366     -2.491752
   1.06336     -2.534346
   1.02306     -2.572277
   0.98275     -2.605321
   0.94245     -2.633008
   0.90215     -2.607279
   0.86185     -2.450202
   0.82155     -2.331173
   0.78124     -2.257115
   0.74094     -2.232056
   0.74094     -2.232056
   0.69978     -2.251658
   0.65862     -2.309215
   0.61745     -2.400762
   0.57629     -2.518699
   0.53512     -2.654986
   0.49396     -2.632001
   0.45280     -2.609365
   0.41163     -2.582601
   0.37047     -2.552355
   0.32931     -2.518781
   0.28814     -2.482028
   0.24698     -2.442303
   0.20582     -2.399857
   0.16465     -2.355019
   0.12349     -2.308170
   0.08233     -2.259825
   0.04116     -2.210656
   0.00000     -2.172873
 
# Band-Index   13
   0.00000     -2.172873
   0.04116     -2.168378
   0.08233     -2.155259
   0.12349     -2.134844
   0.16465     -2.120774
   0.20582     -2.165296
   0.24698     -2.213369
   0.28814     -2.263223
   0.32931     -2.312512
   0.37047     -2.358499
   0.41163     -2.397217
   0.45280     -2.421749
   0.49396     -2.419697
   0.53512     -2.385458
   0.57629     -2.336632
   0.61745     -2.291901
   0.65862     -2.258666
   0.69978     -2.238683
   0.74094     -2.232056
   0.74094     -2.232056
   0.78124     -2.232132
   0.82155     -2.232359
   0.86185     -2.232726
   0.90215     -2.233219
   0.94245     -2.233801
   0.98275     -2.234433
   1.02306     -2.235081
   1.06336     -2.235694
   1.10366     -2.236266
   1.14396     -2.236757
   1.18426     -2.237127
   1.22457     -2.237345
   1.26487     -2.237421
   1.26487     -2.237421
   1.30603     -2.231613
   1.34719     -2.227563
   1.38836     -2.220660
   1.42952     -2.211203
   1.47068     -2.199475
   1.51185     -2.185779
   1.55301     -2.170478
   1.59417     -2.153999
   1.63534     -2.136801
   1.67650     -2.119403
   1.71767     -2.102334
   1.75883     -2.086147
   1.79999     -2.071360
   1.84116     -2.058467
   1.88232     -2.047930
   1.92348     -2.040108
   1.96465     -2.035300
   2.00581     -2.033679
   2.00581     -2.033679
   2.04706     -2.037235
   2.08831     -2.048269
   2.12955     -2.067366
   2.17080     -2.094422
   2.21205     -2.128488
   2.25330     -2.168128
   2.29455     -2.211818
   2.33580     -2.258069
   2.37705     -2.305466
   2.41829     -2.352755
   2.45954     -2.398769
   2.50079     -2.442467
   2.54204     -2.482741
   2.58329     -2.518178
   2.62454     -2.545753
   2.66578     -2.554073
   2.70703     -2.511188
   2.74828     -2.427187
   2.78953     -2.346620
   2.83078     -2.284164
   2.87203     -2.245221
   2.91327     -2.232056
 
# Band-Index   14
   2.91327     -1.601564
   2.87203     -1.607240
   2.83078     -1.623056
   2.78953     -1.645880
   2.74828     -1.672425
   2.70703     -1.700289
   2.66578     -1.728014
   2.62454     -1.754974
   2.58329     -1.780683
   2.54204     -1.805765
   2.50079     -1.842351
   2.45954     -1.962795
   2.41829     -2.037685
   2.37705     -2.078543
   2.33580     -2.091298
   2.29455     -2.084290
   2.25330     -2.064894
   2.21205     -2.039116
   2.17080     -2.008467
   2.12955     -2.015995
   2.08831     -2.025632
   2.04706     -2.031689
   2.00581     -2.033679
   2.00581     -2.033679
   1.96465     -2.032645
   1.92348     -2.029834
   1.88232     -2.026082
   1.84116     -2.022728
   1.79999     -2.021046
   1.75883     -2.021915
   1.71767     -2.026534
   1.67650     -2.048271
   1.63534     -2.072365
   1.59417     -2.097454
   1.55301     -2.122827
   1.51185     -2.147599
   1.47068     -2.170879
   1.42952     -2.191693
   1.38836     -2.209104
   1.34719     -2.222248
   1.30603     -2.230427
   1.26487     -2.233218
   1.26487     -2.233218
   1.22457     -2.197480
   1.18426     -2.136845
   1.14396     -2.071212
   1.10366     -2.003939
   1.06336     -1.936730
   1.02306     -1.871130
   0.98275     -1.808755
   0.94245     -1.751358
   0.90215     -1.700806
   0.86185     -1.658986
   0.82155     -1.627624
   0.78124     -1.608157
   0.74094     -1.601564
   0.74094     -1.601564
   0.69978     -1.608313
   0.65862     -1.626810
   0.61745     -1.653252
   0.57629     -1.684119
   0.53512     -1.717359
   0.49396     -1.760777
   0.45280     -1.807026
   0.41163     -1.854776
   0.37047     -1.902644
   0.32931     -1.949428
   0.28814     -1.994133
   0.24698     -2.035837
   0.20582     -2.073725
   0.16465     -2.107392
   0.12349     -2.083080
   0.08233     -2.060677
   0.04116     -2.106138
   0.00000     -2.143639
 
# Band-Index   15
   0.00000     -2.029707
   0.04116     -2.035547
   0.08233     -2.049657
   0.12349     -2.009386
   0.16465     -1.991130
   0.20582     -1.969984
   0.24698     -1.945327
   0.28814     -1.917454
   0.32931     -1.886938
   0.37047     -1.854435
   0.41163     -1.820563
   0.45280     -1.785989
   0.49396     -1.751299
   0.53512     -1.717243
   0.57629     -1.678766
   0.61745     -1.646474
   0.65862     -1.622007
   0.69978     -1.606747
   0.74094     -1.601564
   0.74094     -1.601564
   0.78124     -1.608157
   0.82155     -1.627624
   0.86185     -1.658986
   0.90215     -1.700806
   0.94245     -1.751358
   0.98275     -1.808755
   1.02306     -1.871130
   1.06336     -1.936730
   1.10366     -2.003939
   1.14396     -2.071212
   1.18426     -2.136845
   1.22457     -2.197480
   1.26487     -2.233218
   1.26487     -2.233218
   1.30603     -2.206081
   1.34719     -2.164673
   1.38836     -2.131614
   1.42952     -2.105873
   1.47068     -2.085755
   1.51185     -2.069748
   1.55301     -2.056759
   1.59417     -2.046069
   1.63534     -2.037264
   1.67650     -2.030199
   1.71767     -2.024206
   1.75883     -2.005239
   1.79999     -1.990501
   1.84116     -1.984140
   1.88232     -1.972656
   1.92348     -1.959605
   1.96465     -1.949346
   2.00581     -1.945448
   2.00581     -1.945448
   2.04706     -1.950156
   2.08831     -1.963857
   2.12955     -1.984652
   2.17080     -2.004657
   2.21205     -1.984943
   2.25330     -1.964905
   2.29455     -1.941683
   2.33580     -1.916056
   2.37705     -1.887623
   2.41829     -1.869164
   2.45954     -1.849594
   2.50079     -1.828307
   2.54204     -1.805309
   2.58329     -1.780799
   2.62454     -1.754967
   2.66578     -1.728014
   2.70703     -1.700289
   2.74828     -1.672425
   2.78953     -1.645880
   2.83078     -1.623056
   2.87203     -1.607240
   2.91327     -1.601564
 
# Band-Index   16
   2.91327     -1.601564
   2.87203     -1.603995
   2.83078     -1.611231
   2.78953     -1.623082
   2.74828     -1.639231
   2.70703     -1.659238
   2.66578     -1.682589
   2.62454     -1.708696
   2.58329     -1.737553
   2.54204     -1.764683
   2.50079     -1.831244
   2.45954     -1.849064
   2.41829     -1.869103
   2.37705     -1.886572
   2.33580     -1.901973
   2.29455     -1.915187
   2.25330     -1.926120
   2.21205     -1.934681
   2.17080     -1.940773
   2.12955     -1.944355
   2.08831     -1.945704
   2.04706     -1.945655
   2.00581     -1.945448
   2.00581     -1.945448
   1.96465     -1.947188
   1.92348     -1.952372
   1.88232     -1.960926
   1.84116     -1.972683
   1.79999     -1.987484
   1.75883     -1.988436
   1.71767     -1.974621
   1.67650     -1.945015
   1.63534     -1.894619
   1.59417     -1.819096
   1.55301     -1.772199
   1.51185     -1.741444
   1.47068     -1.710472
   1.42952     -1.680788
   1.38836     -1.653965
   1.34719     -1.632021
   1.30603     -1.617436
   1.26487     -1.612286
   1.26487     -1.612286
   1.22457     -1.612133
   1.18426     -1.611686
   1.14396     -1.610952
   1.10366     -1.609982
   1.06336     -1.608839
   1.02306     -1.607599
   0.98275     -1.606305
   0.94245     -1.605047
   0.90215     -1.603892
   0.86185     -1.602913
   0.82155     -1.602176
   0.78124     -1.601719
   0.74094     -1.601564
   0.74094     -1.601564
   0.69978     -1.603425
   0.65862     -1.609024
   0.61745     -1.618361
   0.57629     -1.631451
   0.53512     -1.648306
   0.49396     -1.668924
   0.45280     -1.693291
   0.41163     -1.721368
   0.37047     -1.753042
   0.32931     -1.788182
   0.28814     -1.826586
   0.24698     -1.867990
   0.20582     -1.912062
   0.16465     -1.958156
   0.12349     -2.004816
   0.08233     -2.019848
   0.04116     -2.027219
   0.00000     -2.029707
 
# Band-Index   17
   0.00000     -1.532396
   0.04116     -1.529307
   0.08233     -1.520251
   0.12349     -1.505622
   0.16465     -1.485716
   0.20582     -1.460342
   0.24698     -1.428720
   0.28814     -1.389400
   0.32931     -1.340292
   0.37047     -1.278678
   0.41163     -1.201515
   0.45280     -1.106167
   0.49396     -0.991394
   0.53512     -0.858717
   0.57629     -0.713607
   0.61745     -0.566496
   0.65862     -0.433433
   0.69978     -0.337177
   0.74094     -0.301293
   0.74094     -0.301293
   0.78124     -0.334878
   0.82155     -0.418306
   0.86185     -0.518981
   0.90215     -0.613698
   0.94245     -0.692816
   0.98275     -0.755022
   1.02306     -0.802434
   1.06336     -0.837985
   1.10366     -0.864179
   1.14396     -0.882908
   1.18426     -0.895473
   1.22457     -0.902700
   1.26487     -0.905072
   1.26487     -0.905072
   1.30603     -0.933796
   1.34719     -1.014855
   1.38836     -1.135746
   1.42952     -1.280680
   1.47068     -1.434363
   1.51185     -1.582594
   1.55301     -1.713642
   1.59417     -1.802226
   1.63534     -1.832502
   1.67650     -1.859976
   1.71767     -1.884351
   1.75883     -1.904991
   1.79999     -1.921142
   1.84116     -1.932483
   1.88232     -1.939475
   1.92348     -1.943238
   1.96465     -1.944959
   2.00581     -1.945448
   2.00581     -1.945448
   2.04706     -1.945655
   2.08831     -1.945704
   2.12955     -1.944355
   2.17080     -1.940773
   2.21205     -1.934681
   2.25330     -1.926120
   2.29455     -1.915193
   2.33580     -1.901851
   2.37705     -1.887055
   2.41829     -1.858664
   2.45954     -1.827777
   2.50079     -1.800377
   2.54204     -1.703387
   2.58329     -1.530086
   2.62454     -1.343333
   2.66578     -1.147832
   2.70703     -0.950960
   2.74828     -0.760082
   2.78953     -0.584827
   2.83078     -0.438186
   2.87203     -0.337510
   2.91327     -0.301293
 
# Band-Index   18
   2.91327      1.474938
   2.87203      1.499390
   2.83078      1.571167
   2.78953      1.685743
   2.74828      1.837120
   2.70703      2.018923
   2.66578      2.224958
   2.62454      2.449843
   2.58329      2.688954
   2.54204      2.938062
   2.50079      3.193233
   2.45954      3.456241
   2.41829      3.635771
   2.37705      3.700507
   2.33580      3.664527
   2.29455      3.567601
   2.25330      3.449259
   2.21205      3.329787
   2.17080      3.220580
   2.12955      3.129035
   2.08831      3.060145
   2.04706      3.017394
   2.00581      3.002918
   2.00581      3.002918
   1.96465      3.017346
   1.92348      3.059976
   1.88232      3.128968
   1.84116      3.221229
   1.79999      3.332407
   1.75883      3.455926
   1.71767      3.578634
   1.67650      3.663243
   1.63534      3.616307
   1.59417      3.399102
   1.55301      3.118837
   1.51185      2.853907
   1.47068      2.609731
   1.42952      2.393646
   1.38836      2.213424
   1.34719      2.076952
   1.30603      1.991569
   1.26487      1.962447
   1.26487      1.962447
   1.22457      1.955545
   1.18426      1.935211
   1.14396      1.902577
   1.10366      1.859458
   1.06336      1.808240
   1.02306      1.751771
   0.98275      1.693214
   0.94245      1.635914
   0.90215      1.583205
   0.86185      1.538260
   0.82155      1.503883
   0.78124      1.482298
   0.74094      1.474938
   0.74094      1.474938
   0.69978      1.482632
   0.65862      1.505349
   0.61745      1.542087
   0.57629      1.591268
   0.53512      1.650955
   0.49396      1.718958
   0.45280      1.792955
   0.41163      1.870645
   0.37047      1.949686
   0.32931      2.027835
   0.28814      2.102929
   0.24698      2.172880
   0.20582      2.235784
   0.16465      2.289875
   0.12349      2.333632
   0.08233      2.365818
   0.04116      2.385506
   0.00000      2.392133
 
# Band-Index   19
   0.00000      4.387017
   0.04116      4.397889
   0.08233      4.429302
   0.12349      4.476795
   0.16465      4.510191
   0.20582      4.332599
   0.24698      4.101870
   0.28814      3.836871
   0.32931      3.557418
   0.37047      3.270999
   0.41163      2.983535
   0.45280      2.700826
   0.49396      2.429049
   0.53512      2.174887
   0.57629      1.946203
   0.61745      1.752079
   0.65862      1.602507
   0.69978      1.507586
   0.74094      1.474938
   0.74094      1.474938
   0.78124      1.482298
   0.82155      1.503883
   0.86185      1.538260
   0.90215      1.583205
   0.94245      1.635914
   0.98275      1.693214
   1.02306      1.751771
   1.06336      1.808240
   1.10366      1.859458
   1.14396      1.902577
   1.18426      1.935211
   1.22457      1.955545
   1.26487      1.962447
   1.26487      1.962447
   1.30603      1.998432
   1.34719      2.101547
   1.38836      2.260220
   1.42952      2.460345
   1.47068      2.689019
   1.51185      2.934720
   1.55301      3.185921
   1.59417      3.425113
   1.63534      3.683356
   1.67650      3.971593
   1.71767      4.244549
   1.75883      4.428917
   1.79999      4.407339
   1.84116      4.339063
   1.88232      4.278850
   1.92348      4.233972
   1.96465      4.206511
   2.00581      4.197278
   2.00581      4.197278
   2.04706      4.207168
   2.08831      4.236229
   2.12955      4.282415
   2.17080      4.341875
   2.21205      4.406664
   2.25330      4.449588
   2.29455      4.382200
   2.33580      4.191405
   2.37705      3.957635
   2.41829      3.707927
   2.45954      3.451428
   2.50079      3.193455
   2.54204      2.938081
   2.58329      2.688949
   2.62454      2.449843
   2.66578      2.224958
   2.70703      2.018923
   2.74828      1.837120
   2.78953      1.685743
   2.83078      1.571167
   2.87203      1.499390
   2.91327      1.474938
 
# Band-Index   20
   2.91327      1.474938
   2.87203      1.512259
   2.83078      1.616414
   2.78953      1.769454
   2.74828      1.954932
   2.70703      2.161076
   2.66578      2.379919
   2.62454      2.606084
   2.58329      2.835243
   2.54204      3.062729
   2.50079      3.282095
   2.45954      3.476174
   2.41829      3.706790
   2.37705      3.957541
   2.33580      4.191429
   2.29455      4.382198
   2.25330      4.449588
   2.21205      4.406664
   2.17080      4.341875
   2.12955      4.282415
   2.08831      4.236229
   2.04706      4.207168
   2.00581      4.197278
   2.00581      4.197278
   1.96465      4.207769
   1.92348      4.238343
   1.88232      4.286423
   1.84116      4.347429
   1.79999      4.412549
   1.75883      4.448160
   1.71767      4.355436
   1.67650      4.209082
   1.63534      4.174855
   1.59417      4.274752
   1.55301      4.426022
   1.51185      4.592796
   1.47068      4.716054
   1.42952      4.683844
   1.38836      4.657347
   1.34719      4.637376
   1.30603      4.625172
   1.26487      4.621067
   1.26487      4.621067
   1.22457      4.552413
   1.18426      4.383117
   1.14396      4.156016
   1.10366      3.889975
   1.06336      3.594645
   1.02306      3.277711
   0.98275      2.947260
   0.94245      2.612718
   0.90215      2.285709
   0.86185      1.981739
   0.82155      1.723007
   0.78124      1.541634
   0.74094      1.474938
   0.74094      1.474938
   0.69978      1.520336
   0.65862      1.645604
   0.61745      1.828495
   0.57629      2.048241
   0.53512      2.290756
   0.49396      2.546765
   0.45280      2.810140
   0.41163      3.076581
   0.37047      3.342556
   0.32931      3.604877
   0.28814      3.860309
   0.24698      4.106081
   0.20582      4.349494
   0.16465      4.550062
   0.12349      4.714046
   0.08233      4.850863
   0.04116      4.946987
   0.00000      5.006888
 
# Band-Index   21
   0.00000      5.006888
   0.04116      4.977227
   0.08233      4.890253
   0.12349      4.751925
   0.16465      4.584008
   0.20582      4.601623
   0.24698      4.661993
   0.28814      4.713735
   0.32931      4.751802
   0.37047      4.773520
   0.41163      4.777269
   0.45280      4.762339
   0.49396      4.729703
   0.53512      4.682961
   0.57629      4.628759
   0.61745      4.575446
   0.65862      4.531016
   0.69978      4.501812
   0.74094      4.491637
   0.74094      4.491637
   0.78124      4.501469
   0.82155      4.530748
   0.86185      4.578817
   0.90215      4.644564
   0.94245      4.726389
   0.98275      4.822120
   1.02306      4.928864
   1.06336      5.042703
   1.10366      5.158236
   1.14396      5.267083
   1.18426      5.242919
   1.22457      5.176697
   1.26487      5.142367
   1.26487      5.142367
   1.30603      5.142035
   1.34719      5.121669
   1.38836      5.043894
   1.42952      4.914362
   1.47068      4.759602
   1.51185      4.755467
   1.55301      4.798819
   1.59417      4.841212
   1.63534      4.851378
   1.67650      4.755615
   1.71767      4.681898
   1.75883      4.671859
   1.79999      4.809347
   1.84116      4.911630
   1.88232      4.947839
   1.92348      4.936118
   1.96465      4.927412
   2.00581      4.924232
   2.00581      4.924232
   2.04706      4.926733
   2.08831      4.931704
   2.12955      4.930153
   2.17080      4.906527
   2.21205      4.844997
   2.25330      4.742734
   2.29455      4.613188
   2.33580      4.481226
   2.37705      4.389098
   2.41829      4.377501
   2.45954      4.431522
   2.50079      4.507307
   2.54204      4.578575
   2.58329      4.633564
   2.62454      4.666380
   2.66578      4.673929
   2.70703      4.656225
   2.74828      4.618721
   2.78953      4.572790
   2.83078      4.530687
   2.87203      4.501807
   2.91327      4.491637
 
# Band-Index   22
   2.91327      5.175368
   2.87203      5.178919
   2.83078      5.190657
   2.78953      5.214485
   2.74828      5.258057
   2.70703      5.311342
   2.66578      5.339391
   2.62454      5.345501
   2.58329      5.321465
   2.54204      5.266601
   2.50079      5.187653
   2.45954      5.093480
   2.41829      4.992088
   2.37705      4.890414
   2.33580      4.797152
   2.29455      4.736833
   2.25330      4.783644
   2.21205      4.907502
   2.17080      4.979263
   2.12955      4.975444
   2.08831      4.950535
   2.04706      4.931141
   2.00581      4.924232
   2.00581      4.924232
   1.96465      4.929904
   1.92348      4.943109
   1.88232      4.949081
   1.84116      4.965432
   1.79999      4.855499
   1.75883      4.686457
   1.71767      4.686913
   1.67650      4.799575
   1.63534      4.887698
   1.59417      4.951645
   1.55301      5.053035
   1.51185      5.152543
   1.47068      5.243305
   1.42952      5.314966
   1.38836      5.355789
   1.34719      5.384543
   1.30603      5.426716
   1.26487      5.448696
   1.26487      5.448696
   1.22457      5.425620
   1.18426      5.361953
   1.14396      5.302785
   1.10366      5.337650
   1.06336      5.348936
   1.02306      5.339576
   0.98275      5.315742
   0.94245      5.284102
   0.90215      5.250623
   0.86185      5.220080
   0.82155      5.195970
   0.78124      5.180626
   0.74094      5.175368
   0.74094      5.175368
   0.69978      5.179292
   0.65862      5.190619
   0.61745      5.208114
   0.57629      5.229740
   0.53512      5.252882
   0.49396      5.274525
   0.45280      5.291579
   0.41163      5.301355
   0.37047      5.301801
   0.32931      5.291869
   0.28814      5.271543
   0.24698      5.241926
   0.20582      5.205160
   0.16465      5.164454
   0.12349      5.123508
   0.08233      5.085211
   0.04116      5.049125
   0.00000      5.009223
 
# Band-Index   23
   0.00000      5.118455
   0.04116      5.125039
   0.08233      5.144774
   0.12349      5.177616
   0.16465      5.223436
   0.20582      5.281979
   0.24698      5.352763
   0.28814      5.434972
   0.32931      5.527608
   0.37047      5.636585
   0.41163      5.605263
   0.45280      5.505357
   0.49396      5.415207
   0.53512      5.338812
   0.57629      5.277830
   0.61745      5.231977
   0.65862      5.200208
   0.69978      5.181532
   0.74094      5.175368
   0.74094      5.175368
   0.78124      5.181260
   0.82155      5.198895
   0.86185      5.228173
   0.90215      5.268939
   0.94245      5.321008
   0.98275      5.384180
   1.02306      5.458259
   1.06336      5.542995
   1.10366      5.638045
   1.14396      5.711121
   1.18426      5.673226
   1.22457      5.652954
   1.26487      5.646292
   1.26487      5.646292
   1.30603      5.637103
   1.34719      5.617288
   1.38836      5.613052
   1.42952      5.667790
   1.47068      5.570761
   1.51185      5.403581
   1.55301      5.239469
   1.59417      5.082116
   1.63534      4.928584
   1.67650      4.919450
   1.71767      4.945549
   1.75883      4.961643
   1.79999      4.964182
   1.84116      5.021031
   1.88232      4.990156
   1.92348      4.954116
   1.96465      4.931740
   2.00581      4.924232
   2.00581      4.924232
   2.04706      4.931141
   2.08831      4.950535
   2.12955      4.975444
   2.17080      4.979263
   2.21205      4.907502
   2.25330      4.783644
   2.29455      4.736833
   2.33580      4.797152
   2.37705      4.890414
   2.41829      4.992088
   2.45954      5.093480
   2.50079      5.187653
   2.54204      5.266601
   2.58329      5.321465
   2.62454      5.345500
   2.66578      5.339384
   2.70703      5.311572
   2.74828      5.273447
   2.78953      5.235035
   2.83078      5.203243
   2.87203      5.182522
   2.91327      5.175368
 
# Band-Index   24
   2.91327      5.175368
   2.87203      5.182521
   2.83078      5.203256
   2.78953      5.235016
   2.74828      5.272489
   2.70703      5.327548
   2.66578      5.432095
   2.62454      5.572057
   2.58329      5.739686
   2.54204      5.939577
   2.50079      5.943005
   2.45954      5.864310
   2.41829      5.765614
   2.37705      5.652759
   2.33580      5.535691
   2.29455      5.424309
   2.25330      5.329566
   2.21205      5.270487
   2.17080      5.287643
   2.12955      5.375315
   2.08831      5.467838
   2.04706      5.531134
   2.00581      5.553236
   2.00581      5.553236
   1.96465      5.520150
   1.92348      5.423839
   1.88232      5.272632
   1.84116      5.090828
   1.79999      5.103922
   1.75883      5.176768
   1.71767      5.259364
   1.67650      5.348840
   1.63534      5.442880
   1.59417      5.538834
   1.55301      5.633942
   1.51185      5.726582
   1.47068      5.757632
   1.42952      5.732791
   1.38836      5.905574
   1.34719      5.989362
   1.30603      6.016308
   1.26487      6.025641
   1.26487      6.025641
   1.22457      5.963569
   1.18426      5.853832
   1.14396      5.742400
   1.10366      5.638000
   1.06336      5.542997
   1.02306      5.458259
   0.98275      5.384180
   0.94245      5.321008
   0.90215      5.268939
   0.86185      5.228173
   0.82155      5.198895
   0.78124      5.181260
   0.74094      5.175368
   0.74094      5.175368
   0.69978      5.183067
   0.65862      5.205975
   0.61745      5.243563
   0.57629      5.294948
   0.53512      5.358984
   0.49396      5.434277
   0.45280      5.519192
   0.41163      5.612147
   0.37047      5.709183
   0.32931      5.805992
   0.28814      5.824754
   0.24698      5.733282
   0.20582      5.636505
   0.16465      5.558035
   0.12349      5.500100
   0.08233      5.461133
   0.04116      5.438858
   0.00000      5.431634
 
# Band-Index   25
   0.00000      6.316312
   0.04116      6.249923
   0.08233      6.190453
   0.12349      6.169626
   0.16465      6.181578
   0.20582      6.114395
   0.24698      6.018090
   0.28814      5.916417
   0.32931      5.812814
   0.37047      5.702898
   0.41163      5.735242
   0.45280      5.844843
   0.49396      5.953013
   0.53512      6.054962
   0.57629      6.145491
   0.61745      6.219869
   0.65862      6.274626
   0.69978      6.307857
   0.74094      6.318963
   0.74094      6.318963
   0.78124      6.303622
   0.82155      6.260405
   0.86185      6.196316
   0.90215      6.119622
   0.94245      6.037697
   0.98275      5.956375
   1.02306      5.879957
   1.06336      5.811536
   1.10366      5.753249
   1.14396      5.738078
   1.18426      5.853736
   1.22457      5.963568
   1.26487      6.025641
   1.26487      6.025641
   1.30603      6.022550
   1.34719      6.012214
   1.38836      5.945677
   1.42952      5.883252
   1.47068      5.810234
   1.51185      5.872408
   1.55301      5.865190
   1.59417      5.812774
   1.63534      5.756252
   1.67650      5.700360
   1.71767      5.618663
   1.75883      5.503305
   1.79999      5.417928
   1.84116      5.386724
   1.88232      5.420046
   1.92348      5.483332
   1.96465      5.534359
   2.00581      5.553236
   2.00581      5.553236
   2.04706      5.531134
   2.08831      5.467838
   2.12955      5.375315
   2.17080      5.287643
   2.21205      5.270487
   2.25330      5.329566
   2.29455      5.424309
   2.33580      5.535691
   2.37705      5.652758
   2.41829      5.765604
   2.45954      5.864512
   2.50079      5.941918
   2.54204      5.997136
   2.58329      6.038433
   2.62454      6.078420
   2.66578      6.124548
   2.70703      6.175104
   2.74828      6.223837
   2.78953      6.264857
   2.83078      6.294944
   2.87203      6.312985
   2.91327      6.318963
 
# Band-Index   26
   2.91327      6.318963
   2.87203      6.312985
   2.83078      6.294944
   2.78953      6.264857
   2.74828      6.223837
   2.70703      6.175106
   2.66578      6.124543
   2.62454      6.078309
   2.58329      6.040468
   2.54204      5.989093
   2.50079      6.112985
   2.45954      6.122106
   2.41829      5.982852
   2.37705      5.848881
   2.33580      5.727783
   2.29455      5.624267
   2.25330      5.544187
   2.21205      5.494981
   2.17080      5.481593
   2.12955      5.496953
   2.08831      5.523480
   2.04706      5.545192
   2.00581      5.553236
   2.00581      5.553236
   1.96465      5.553103
   1.92348      5.553334
   1.88232      5.555765
   1.84116      5.563450
   1.79999      5.579989
   1.75883      5.608261
   1.71767      5.648152
   1.67650      5.741554
   1.63534      5.855953
   1.59417      5.933304
   1.55301      5.940653
   1.51185      5.905335
   1.47068      5.948060
   1.42952      5.977004
   1.38836      5.997643
   1.34719      6.066545
   1.30603      6.202336
   1.26487      6.267005
   1.26487      6.267005
   1.22457      6.336883
   1.18426      6.469095
   1.14396      6.595058
   1.10366      6.569903
   1.06336      6.532415
   1.02306      6.492639
   0.98275      6.453065
   0.94245      6.415888
   0.90215      6.382970
   0.86185      6.355825
   0.82155      6.335613
   0.78124      6.323166
   0.74094      6.318963
   0.74094      6.318963
   0.69978      6.318236
   0.65862      6.316569
   0.61745      6.315211
   0.57629      6.315380
   0.53512      6.316518
   0.49396      6.313614
   0.45280      6.293763
   0.41163      6.239896
   0.37047      6.146679
   0.32931      6.036504
   0.28814      5.997670
   0.24698      6.077235
   0.20582      6.179482
   0.16465      6.213053
   0.12349      6.276984
   0.08233      6.333796
   0.04116      6.369871
   0.00000      6.382217
 
# Band-Index   27
   0.00000      6.382217
   0.04116      6.477668
   0.08233      6.448858
   0.12349      6.370824
   0.16465      6.275077
   0.20582      6.244284
   0.24698      6.332163
   0.28814      6.443440
   0.32931      6.573153
   0.37047      6.714807
   0.41163      6.862880
   0.45280      7.012764
   0.49396      7.160589
   0.53512      7.302801
   0.57629      7.435178
   0.61745      7.552021
   0.65862      7.645777
   0.69978      7.707358
   0.74094      7.728982
   0.74094      7.728982
   0.78124      7.708335
   0.82155      7.650104
   0.86185      7.562921
   0.90215      7.455687
   0.94245      7.334796
   0.98275      7.203872
   1.02306      7.064781
   1.06336      6.918990
   1.10366      6.768655
   1.14396      6.617104
   1.18426      6.469455
   1.22457      6.336888
   1.26487      6.267005
   1.26487      6.267005
   1.30603      6.289077
   1.34719      6.342949
   1.38836      6.405799
   1.42952      6.459629
   1.47068      6.497962
   1.51185      6.531475
   1.55301      6.596985
   1.59417      6.731648
   1.63534      6.931440
   1.67650      7.070903
   1.71767      7.114338
   1.75883      7.176371
   1.79999      7.251011
   1.84116      7.332727
   1.88232      7.413526
   1.92348      7.483445
   1.96465      7.531449
   2.00581      7.548666
   2.00581      7.548666
   2.04706      7.532516
   2.08831      7.487517
   2.12955      7.422680
   2.17080      7.347690
   2.21205      7.269092
   2.25330      7.186904
   2.29455      7.092097
   2.33580      6.968684
   2.37705      6.805714
   2.41829      6.611162
   2.45954      6.407757
   2.50079      6.361777
   2.54204      6.510562
   2.58329      6.692013
   2.62454      6.881471
   2.66578      7.069502
   2.70703      7.248020
   2.74828      7.408638
   2.78953      7.543125
   2.83078      7.644556
   2.87203      7.707617
   2.91327      7.728982
 
# Band-Index   28
   2.91327      7.728982
   2.87203      7.721145
   2.83078      7.699833
   2.78953      7.670903
   2.74828      7.640679
   2.70703      7.613224
   2.66578      7.588803
   2.62454      7.565349
   2.58329      7.543853
   2.54204      7.532986
   2.50079      7.544191
   2.45954      7.581240
   2.41829      7.634675
   2.37705      7.685140
   2.33580      7.714946
   2.29455      7.717944
   2.25330      7.699440
   2.21205      7.668377
   2.17080      7.632930
   2.12955      7.599429
   2.08831      7.572318
   2.04706      7.554738
   2.00581      7.548666
   2.00581      7.548666
   1.96465      7.553688
   1.92348      7.568756
   1.88232      7.593730
   1.84116      7.625020
   1.79999      7.613218
   1.75883      7.528940
   1.71767      7.364388
   1.67650      7.147806
   1.63534      7.036535
   1.59417      7.029081
   1.55301      7.029884
   1.51185      7.036753
   1.47068      7.043193
   1.42952      7.045983
   1.38836      7.000971
   1.34719      6.843882
   1.30603      6.712831
   1.26487      6.650060
   1.26487      6.650060
   1.22457      6.644485
   1.18426      6.628586
   1.14396      6.624741
   1.10366      6.768699
   1.06336      6.918988
   1.02306      7.064781
   0.98275      7.203872
   0.94245      7.334796
   0.90215      7.455687
   0.86185      7.562921
   0.82155      7.650104
   0.78124      7.708335
   0.74094      7.728983
   0.74094      7.728982
   0.69978      7.714535
   0.65862      7.671111
   0.61745      7.599108
   0.57629      7.501155
   0.53512      7.384357
   0.49396      7.262743
   0.45280      7.159017
   0.41163      7.098263
   0.37047      7.090945
   0.32931      7.121644
   0.28814      7.163092
   0.24698      7.180365
   0.20582      7.044183
   0.16465      6.892780
   0.12349      6.745781
   0.08233      6.605782
   0.04116      6.501275
   0.00000      6.527341
 
# Band-Index   29
   0.00000      7.061228
   0.04116      7.069465
   0.08233      7.093964
   0.12349      7.133966
   0.16465      7.185001
   0.20582      7.204566
   0.24698      7.214508
   0.28814      7.357571
   0.32931      7.511827
   0.37047      7.604551
   0.41163      7.686154
   0.45280      7.743624
   0.49396      7.764843
   0.53512      7.757264
   0.57629      7.741674
   0.61745      7.730785
   0.65862      7.727266
   0.69978      7.728065
   0.74094      7.728982
   0.74094      7.728983
   0.78124      7.734723
   0.82155      7.747754
   0.86185      7.757524
   0.90215      7.751708
   0.94245      7.720729
   0.98275      7.660413
   1.02306      7.572539
   1.06336      7.463730
   1.10366      7.343900
   1.14396      7.225310
   1.18426      7.122353
   1.22457      7.050950
   1.26487      7.025175
   1.26487      7.025175
   1.30603      7.027586
   1.34719      7.033905
   1.38836      7.036457
   1.42952      7.158222
   1.47068      7.330011
   1.51185      7.507760
   1.55301      7.692489
   1.59417      7.884363
   1.63534      7.964182
   1.67650      7.869619
   1.71767      7.794416
   1.75883      7.729308
   1.79999      7.674174
   1.84116      7.631707
   1.88232      7.607545
   1.92348      7.578772
   1.96465      7.556773
   2.00581      7.548666
   2.00581      7.548666
   2.04706      7.554738
   2.08831      7.572318
   2.12955      7.599429
   2.17080      7.632930
   2.21205      7.668377
   2.25330      7.699440
   2.29455      7.717944
   2.33580      7.714946
   2.37705      7.685140
   2.41829      7.634675
   2.45954      7.581240
   2.50079      7.544191
   2.54204      7.532986
   2.58329      7.543853
   2.62454      7.565349
   2.66578      7.588803
   2.70703      7.613224
   2.74828      7.640679
   2.78953      7.670903
   2.83078      7.699833
   2.87203      7.721145
   2.91327      7.728982
 
# Band-Index   30
   2.91327      8.444243
   2.87203      8.432081
   2.83078      8.396928
   2.78953      8.342688
   2.74828      8.275124
   2.70703      8.202168
   2.66578      8.134924
   2.62454      8.086072
   2.58329      8.065542
   2.54204      8.073631
   2.50079      8.098730
   2.45954      8.008313
   2.41829      7.925581
   2.37705      7.912404
   2.33580      7.978579
   2.29455      8.125346
   2.25330      8.333846
   2.21205      8.577494
   2.17080      8.831801
   2.12955      9.073551
   2.08831      9.278135
   2.04706      9.418135
   2.00581      9.465822
   2.00581      9.465834
   1.96465      9.411516
   1.92348      9.262949
   1.88232      9.055530
   1.84116      8.827746
   1.79999      8.621505
   1.75883      8.479310
   1.71767      8.414696
   1.67650      8.281414
   1.63534      8.070481
   1.59417      8.047586
   1.55301      8.149680
   1.51185      8.239925
   1.47068      8.178686
   1.42952      8.111668
   1.38836      8.049729
   1.34719      7.999092
   1.30603      7.965743
   1.26487      7.954057
   1.26487      7.954057
   1.22457      7.951084
   1.18426      7.945989
   1.14396      7.947184
   1.10366      7.962539
   1.06336      7.996680
   1.02306      8.050323
   0.98275      8.120208
   0.94245      8.199504
   0.90215      8.279034
   0.86185      8.349154
   0.82155      8.402080
   0.78124      8.433851
   0.74094      8.444243
   0.74094      8.444243
   0.69978      8.431305
   0.65862      8.393232
   0.61745      8.332387
   0.57629      8.252740
   0.53512      8.158525
   0.49396      8.052739
   0.45280      7.935971
   0.41163      7.807063
   0.37047      7.665915
   0.32931      7.515993
   0.28814      7.422392
   0.24698      7.335249
   0.20582      7.256530
   0.16465      7.192831
   0.12349      7.154887
   0.08233      7.112262
   0.04116      7.075968
   0.00000      7.061228
 
# Band-Index   31
   0.00000      8.180574
   0.04116      8.190221
   0.08233      8.217590
   0.12349      8.258581
   0.16465      8.307717
   0.20582      8.360458
   0.24698      8.415438
   0.28814      8.477638
   0.32931      8.485347
   0.37047      8.360012
   0.41163      8.261577
   0.45280      8.204508
   0.49396      8.200419
   0.53512      8.239546
   0.57629      8.297333
   0.61745      8.355272
   0.65862      8.402778
   0.69978      8.433581
   0.74094      8.444243
   0.74094      8.444244
   0.78124      8.433852
   0.82155      8.402079
   0.86185      8.349154
   0.90215      8.279034
   0.94245      8.199504
   0.98275      8.120208
   1.02306      8.050323
   1.06336      7.996680
   1.10366      7.962539
   1.14396      7.947184
   1.18426      7.945989
   1.22457      7.951084
   1.26487      7.954057
   1.26487      7.954058
   1.30603      7.966495
   1.34719      8.003561
   1.38836      8.064577
   1.42952      8.148529
   1.47068      8.253981
   1.51185      8.271325
   1.55301      8.304538
   1.59417      8.347878
   1.63534      8.375522
   1.67650      8.389835
   1.71767      8.480117
   1.75883      8.681464
   1.79999      8.875054
   1.84116      9.056418
   1.88232      9.217355
   1.92348      9.348015
   1.96465      9.436386
   2.00581      9.466364
   2.00581      9.466374
   2.04706      9.441949
   2.08831      9.368042
   2.12955      9.254284
   2.17080      9.109165
   2.21205      8.943422
   2.25330      8.769600
   2.29455      8.600623
   2.33580      8.449322
   2.37705      8.325735
   2.41829      8.231476
   2.45954      8.160677
   2.50079      8.108026
   2.54204      8.074399
   2.58329      8.065347
   2.62454      8.086083
   2.66578      8.134925
   2.70703      8.202170
   2.74828      8.275125
   2.78953      8.342689
   2.83078      8.396928
   2.87203      8.432081
   2.91327      8.444243
 
# Band-Index   32
   2.91327      8.444244
   2.87203      8.456351
   2.83078      8.492579
   2.78953      8.552656
   2.74828      8.636287
   2.70703      8.739784
   2.66578      8.877546
   2.62454      8.761970
   2.58329      8.519864
   2.54204      8.313241
   2.50079      8.147095
   2.45954      8.157733
   2.41829      8.231612
   2.37705      8.325747
   2.33580      8.449326
   2.29455      8.600633
   2.25330      8.769621
   2.21205      8.943372
   2.17080      9.110073
   2.12955      9.254723
   2.08831      9.369634
   2.04706      9.444511
   2.00581      9.474105
   2.00581      9.471945
   1.96465      9.454418
   1.92348      9.414266
   1.88232      9.344565
   1.84116      9.244403
   1.79999      9.124457
   1.75883      8.995887
   1.71767      8.861341
   1.67650      8.735361
   1.63534      8.621031
   1.59417      8.528059
   1.55301      8.465450
   1.51185      8.376929
   1.47068      8.377848
   1.42952      8.497806
   1.38836      8.591071
   1.34719      8.704621
   1.30603      8.777996
   1.26487      8.812658
   1.26487      8.812658
   1.22457      8.840035
   1.18426      8.917986
   1.14396      9.036304
   1.10366      9.137873
   1.06336      8.993265
   1.02306      8.866097
   0.98275      8.755157
   0.94245      8.660714
   0.90215      8.583070
   0.86185      8.522455
   0.82155      8.479043
   0.78124      8.452949
   0.74094      8.444244
   0.74094      8.444244
   0.69978      8.455542
   0.65862      8.489152
   0.61745      8.544200
   0.57629      8.619002
   0.53512      8.710797
   0.49396      8.813696
   0.45280      8.907789
   0.41163      8.778982
   0.37047      8.647664
   0.32931      8.552219
   0.28814      8.634415
   0.24698      8.798987
   0.20582      8.970819
   0.16465      9.117508
   0.12349      9.060623
   0.08233      9.002161
   0.04116      8.961199
   0.00000      8.946617
