# Supplementary material for: Extending the defect tolerance of halide perovskite nanocrystals to hot carrier cooling dynamics
Source: Nat Commun. 2024 Sep 16;15:8120. doi: 10.1038/s41467-024-52377-4 (PMC11405528; doi:10.1038/s41467-024-52377-4)
Supplement: Supplementary file 3 — Dataset 1 [file 41467_2024_52377_MOESM3_ESM.zip › Supplementary Information for DFT Calculation/CsPbBr3/BAND_GAP]

 +-------------------------- Summary ----------------------------+
          Band Character:    Direct
           Band Gap (eV):    1.7762
  Eigenvalue of VBM (eV):    0.3056
  Eigenvalue of CBM (eV):    2.0819
       HOMO & LUMO Bands:        17        18
         Location of VBM:  0.500000  0.500000  0.500000
         Location of CBM:  0.500000  0.500000  0.500000
 +---------------------------------------------------------------+
