# Supplementary material for: Extending the defect tolerance of halide perovskite nanocrystals to hot carrier cooling dynamics
Source: Nat Commun. 2024 Sep 16;15:8120. doi: 10.1038/s41467-024-52377-4 (PMC11405528; doi:10.1038/s41467-024-52377-4)
Supplement: Supplementary file 3 — Dataset 1 [file 41467_2024_52377_MOESM3_ESM.zip › Supplementary Information for DFT Calculation/CsPbBr3/PDOS_Br.dat]

     #Energy           s           p           d       tot  
   -23.05694     0.00000     0.00000     0.00000     0.00000
   -22.94294     0.00000     0.00000     0.00000     0.00000
   -22.82994     0.00000     0.00000     0.00000     0.00000
   -22.71594     0.00000     0.00000     0.00000     0.00000
   -22.60294     0.00000     0.00000     0.00000     0.00000
   -22.48894     0.00000     0.00000     0.00000     0.00000
   -22.37494     0.00000     0.00000     0.00000     0.00000
   -22.26194     0.00000     0.00000     0.00000     0.00000
   -22.14794     0.00000     0.00000     0.00000     0.00000
   -22.03494     0.00000     0.00000     0.00000     0.00000
   -21.92094     0.00000     0.00000     0.00000     0.00000
   -21.80694     0.00000     0.00000     0.00000     0.00000
   -21.69394     0.00000     0.00000     0.00000     0.00000
   -21.57994     0.00000     0.00000     0.00000     0.00001
   -21.46694     0.00022     0.00006     0.00001     0.00029
   -21.35294     0.00003     0.00001     0.00000     0.00004
   -21.23894     0.00000     0.00000     0.00000     0.00000
   -21.12594     0.00000     0.00000     0.00000     0.00000
   -21.01194     0.00000     0.00000     0.00000     0.00000
   -20.89894     0.00000     0.00000     0.00000     0.00000
   -20.78494     0.00000     0.00000     0.00000     0.00000
   -20.67094     0.00000     0.00000     0.00000     0.00000
   -20.55794     0.00000     0.00000     0.00000     0.00000
   -20.44394     0.00000     0.00000     0.00000     0.00000
   -20.33094     0.00000     0.00000     0.00000     0.00000
   -20.21694     0.00000     0.00000     0.00000     0.00000
   -20.10294     0.00000     0.00000     0.00000     0.00000
   -19.98994     0.00000     0.00000     0.00000     0.00000
   -19.87594     0.00000     0.00000     0.00000     0.00000
   -19.76294     0.00000     0.00000     0.00000     0.00000
   -19.64894     0.00000     0.00000     0.00000     0.00000
   -19.53494     0.00000     0.00000     0.00000     0.00000
   -19.42194     0.00000     0.00000     0.00000     0.00000
   -19.30794     0.00000     0.00000     0.00000     0.00000
   -19.19494     0.00000     0.00000     0.00000     0.00000
   -19.08094     0.00000     0.00000     0.00000     0.00000
   -18.96694     0.00000     0.00000     0.00000     0.00000
   -18.85394     0.00000     0.00000     0.00000     0.00000
   -18.73994     0.00000     0.00000     0.00000     0.00000
   -18.62694     0.00000     0.00000     0.00000     0.00000
   -18.51294     0.00000     0.00000     0.00000     0.00000
   -18.39894     0.00000     0.00000     0.00000     0.00000
   -18.28594     0.00000     0.00000     0.00000     0.00000
   -18.17194     0.00000     0.00000     0.00000     0.00000
   -18.05894     0.00000     0.00000     0.00000     0.00000
   -17.94494     0.00000     0.00000     0.00000     0.00000
   -17.83094     0.00000     0.00000     0.00000     0.00000
   -17.71794     0.00000     0.00000     0.00000     0.00000
   -17.60394     0.00000     0.00000     0.00000     0.00000
   -17.49094     0.00000     0.00000     0.00000     0.00000
   -17.37694     0.00000     0.00000     0.00000     0.00000
   -17.26294     0.00000     0.00000     0.00000     0.00000
   -17.14994     0.00000     0.00000     0.00000     0.00000
   -17.03594     0.00000     0.00000     0.00000     0.00000
   -16.92294     0.00000     0.00000     0.00000     0.00000
   -16.80894     0.00000     0.00000     0.00000     0.00000
   -16.69494     0.00000     0.00000     0.00000     0.00000
   -16.58194     0.00000     0.00000     0.00000     0.00000
   -16.46794     0.00000     0.00000     0.00000     0.00000
   -16.35494     0.00000     0.00000     0.00000     0.00000
   -16.24094     0.00000     0.00000     0.00000     0.00000
   -16.12694     0.00000     0.00000     0.00000     0.00000
   -16.01394     0.00000     0.00000     0.00000     0.00000
   -15.89994     0.00000     0.00000     0.00000     0.00000
   -15.78694     0.00000     0.00000     0.00000     0.00000
   -15.67294     0.00000     0.00000     0.00000     0.00000
   -15.55894     0.00000     0.00000     0.00000     0.00000
   -15.44594     0.00000     0.00000     0.00000     0.00000
   -15.33194     0.00000     0.00000     0.00000     0.00000
   -15.21894     0.00000     0.00000     0.00000     0.00000
   -15.10494     0.00000     0.00000     0.00000     0.00000
   -14.99194     0.00000     0.00000     0.00000     0.00000
   -14.87794     0.00000     0.00000     0.00000     0.00000
   -14.76394     0.00000     0.00000     0.00000     0.00000
   -14.65094     0.00017     0.00000     0.00000     0.00017
   -14.53694     0.29129     0.00004     0.00012     0.29144
   -14.42394     3.37290     0.00097     0.00116     3.37503
   -14.30994     6.52560     0.00255     0.00180     6.52995
   -14.19594    11.14700     0.00152     0.00203    11.15055
   -14.08294    17.00800     0.00125     0.00232    17.01157
   -13.96894     3.13570     0.00012     0.00033     3.13615
   -13.85594     0.00284     0.00000     0.00000     0.00284
   -13.74194     0.00000     0.00000     0.00000     0.00000
   -13.62794     0.00000     0.00000     0.00000     0.00000
   -13.51494     0.00000     0.00000     0.00000     0.00000
   -13.40094     0.00000     0.00000     0.00000     0.00000
   -13.28794     0.00000     0.00000     0.00000     0.00000
   -13.17394     0.00000     0.00000     0.00000     0.00000
   -13.05994     0.00000     0.00000     0.00000     0.00000
   -12.94694     0.00000     0.00000     0.00000     0.00000
   -12.83294     0.00000     0.00000     0.00000     0.00000
   -12.71994     0.00000     0.00000     0.00000     0.00000
   -12.60594     0.00000     0.00000     0.00000     0.00000
   -12.49194     0.00000     0.00000     0.00000     0.00000
   -12.37894     0.00000     0.00000     0.00000     0.00000
   -12.26494     0.00000     0.00000     0.00000     0.00000
   -12.15194     0.00000     0.00000     0.00000     0.00000
   -12.03794     0.00000     0.00000     0.00000     0.00000
   -11.92394     0.00000     0.00000     0.00000     0.00000
   -11.81094     0.00000     0.00000     0.00000     0.00000
   -11.69694     0.00000     0.00000     0.00000     0.00000
   -11.58394     0.00000     0.00000     0.00000     0.00000
   -11.46994     0.00000     0.00000     0.00000     0.00000
   -11.35594     0.00000     0.00000     0.00000     0.00000
   -11.24294     0.00000     0.00000     0.00000     0.00000
   -11.12894     0.00000     0.00000     0.00000     0.00000
   -11.01594     0.00000     0.00000     0.00000     0.00000
   -10.90194     0.00000     0.00000     0.00000     0.00000
   -10.78794     0.00000     0.00000     0.00000     0.00000
   -10.67494     0.00000     0.00000     0.00000     0.00000
   -10.56094     0.00000     0.00000     0.00000     0.00000
   -10.44794     0.00000     0.00000     0.00000     0.00000
   -10.33394     0.00000     0.00000     0.00000     0.00000
   -10.21994     0.00000     0.00000     0.00000     0.00000
   -10.10694     0.00000     0.00000     0.00000     0.00000
    -9.99294     0.00000     0.00000     0.00000     0.00000
    -9.87994     0.00000     0.00000     0.00000     0.00000
    -9.76594     0.00000     0.00000     0.00000     0.00000
    -9.65194     0.00000     0.00000     0.00000     0.00000
    -9.53894     0.00000     0.00000     0.00000     0.00000
    -9.42494     0.00000     0.00000     0.00000     0.00000
    -9.31194     0.00000     0.00000     0.00000     0.00000
    -9.19794     0.00000     0.00000     0.00000     0.00000
    -9.08394     0.00000     0.00000     0.00000     0.00000
    -8.97094     0.00000     0.00000     0.00000     0.00000
    -8.85694     0.00000     0.00029     0.00000     0.00030
    -8.74394     0.00053     0.01456     0.00002     0.01511
    -8.62994     0.00445     0.05479     0.00017     0.05941
    -8.51594     0.01197     0.07365     0.00048     0.08609
    -8.40294     0.02480     0.11188     0.00104     0.13772
    -8.28894     0.06971     0.18015     0.00313     0.25299
    -8.17594     0.08256     0.18579     0.00392     0.27227
    -8.06194     0.09458     0.18846     0.00469     0.28774
    -7.94794     0.07069     0.11736     0.00368     0.19173
    -7.83494     0.10089     0.13705     0.00562     0.24356
    -7.72094     0.07746     0.08567     0.00453     0.16765
    -7.60794     0.06113     0.05606     0.00380     0.12100
    -7.49394     0.03956     0.02892     0.00258     0.07106
    -7.37994     0.02749     0.01446     0.00190     0.04385
    -7.26694     0.02218     0.00787     0.00160     0.03165
    -7.15294     0.00967     0.00182     0.00073     0.01222
    -7.03994     0.00174     0.00000     0.00014     0.00188
    -6.92594     0.00001     0.00000     0.00000     0.00001
    -6.81194     0.00000     0.00000     0.00000     0.00000
    -6.69894     0.00000     0.00000     0.00000     0.00000
    -6.58494     0.00000     0.00000     0.00000     0.00000
    -6.47194     0.00000     0.00000     0.00000     0.00000
    -6.35794     0.00000     0.00000     0.00000     0.00000
    -6.24494     0.00000     0.00000     0.00000     0.00000
    -6.13094     0.00000     0.00000     0.00000     0.00000
    -6.01694     0.00000     0.00000     0.00000     0.00000
    -5.90394     0.00000     0.00000     0.00000     0.00000
    -5.78994     0.00000     0.00000     0.00000     0.00000
    -5.67694     0.00000     0.00000     0.00000     0.00000
    -5.56294     0.00000     0.00000     0.00000     0.00000
    -5.44894     0.00000     0.00000     0.00000     0.00000
    -5.33594     0.00000     0.00000     0.00000     0.00000
    -5.22194     0.00000     0.00000     0.00000     0.00000
    -5.10894     0.00000     0.00000     0.00000     0.00000
    -4.99494     0.00000     0.00000     0.00000     0.00000
    -4.88094     0.00000     0.00000     0.00000     0.00000
    -4.76794     0.00000     0.00000     0.00000     0.00000
    -4.65394     0.00000     0.00000     0.00000     0.00000
    -4.54094     0.00000     0.00000     0.00000     0.00000
    -4.42694     0.00000     0.00000     0.00000     0.00000
    -4.31294     0.00000     0.00000     0.00000     0.00000
    -4.19994     0.00000     0.00003     0.00000     0.00003
    -4.08594     0.00000     0.12543     0.00004     0.12547
    -3.97294     0.00001     1.47391     0.00123     1.47516
    -3.85894     0.00224     1.65660     0.00224     1.66108
    -3.74494     0.01376     2.61080     0.00450     2.62906
    -3.63194     0.01553     2.41740     0.00585     2.43878
    -3.51794     0.00146     0.20050     0.00059     0.20255
    -3.40494     0.00154     0.15792     0.00026     0.15973
    -3.29094     0.00886     0.91460     0.00181     0.92527
    -3.17694     0.03386     2.31000     0.00682     2.35068
    -3.06394     0.02440     1.81120     0.00568     1.84128
    -2.94994     0.01398     0.72030     0.00265     0.73693
    -2.83694     0.00372     0.53248     0.00043     0.53662
    -2.72294     0.04439     5.50300     0.00345     5.55084
    -2.60894     0.02133     3.48570     0.00230     3.50932
    -2.49594     0.00674     2.45170     0.00174     2.46018
    -2.38194     0.00853     4.25480     0.00329     4.26662
    -2.26894     0.00771     5.11500     0.00385     5.12656
    -2.15494     0.00155     6.16200     0.00369     6.16724
    -2.04094     0.00857     8.99900     0.00600     9.01357
    -1.92794     0.00790    10.97600     0.00581    10.98970
    -1.81394     0.00879     7.85600     0.00501     7.86980
    -1.70094     0.00506     5.16240     0.00417     5.17162
    -1.58694     0.00919     4.75340     0.00827     4.77086
    -1.47294     0.00582     1.08250     0.00490     1.09323
    -1.35994     0.00534     0.84065     0.00470     0.85070
    -1.24594     0.01127     1.11740     0.00839     1.13706
    -1.13294     0.00196     0.24731     0.00160     0.25087
    -1.01894     0.00709     0.76645     0.00535     0.77889
    -0.90494     0.00256     0.26193     0.00185     0.26634
    -0.79194     0.00168     0.23404     0.00131     0.23704
    -0.67794     0.00176     0.16940     0.00116     0.17232
    -0.56494     0.00020     0.02817     0.00013     0.02849
    -0.45094     0.00050     0.07165     0.00032     0.07247
    -0.33694     0.00000     0.00316     0.00000     0.00316
    -0.22394     0.00000     0.01475     0.00000     0.01475
    -0.10994     0.00000     0.00025     0.00000     0.00025
     0.00306     0.00000     0.00000     0.00000     0.00000
     0.11706     0.00000     0.00000     0.00000     0.00000
     0.23106     0.00000     0.00000     0.00000     0.00000
     0.34406     0.00000     0.00000     0.00000     0.00000
     0.45806     0.00000     0.00000     0.00000     0.00000
     0.57106     0.00000     0.00000     0.00000     0.00000
     0.68506     0.00000     0.00000     0.00000     0.00000
     0.79906     0.00000     0.00000     0.00000     0.00000
     0.91206     0.00000     0.00000     0.00000     0.00000
     1.02606     0.00000     0.00000     0.00000     0.00000
     1.13906     0.00000     0.00000     0.00000     0.00000
     1.25306     0.00000     0.00000     0.00000     0.00000
     1.36706     0.00001     0.00000     0.00000     0.00001
     1.48006     0.00325     0.00011     0.00193     0.00529
     1.59406     0.02319     0.00532     0.01406     0.04257
     1.70706     0.02259     0.01054     0.01407     0.04720
     1.82106     0.04089     0.03197     0.02639     0.09925
     1.93406     0.03781     0.04002     0.02545     0.10329
     2.04806     0.06778     0.09054     0.04618     0.20450
     2.16206     0.07799     0.14366     0.05316     0.27481
     2.27506     0.07732     0.17773     0.05284     0.30789
     2.38906     0.08474     0.21292     0.05874     0.35640
     2.50206     0.11243     0.32002     0.08056     0.51301
     2.61606     0.08013     0.24948     0.05656     0.38618
     2.73006     0.05530     0.17944     0.03912     0.27386
     2.84306     0.04433     0.15359     0.03060     0.22853
     2.95706     0.01071     0.03760     0.00722     0.05553
     3.07006     0.00249     0.00425     0.00088     0.00762
     3.18406     0.03341     0.13903     0.02022     0.19265
     3.29806     0.05888     0.25637     0.03718     0.35243
     3.41106     0.06720     0.30558     0.04130     0.41408
     3.52506     0.10157     0.52144     0.06310     0.68611
     3.63806     0.17218     0.67390     0.06732     0.91340
     3.75206     0.02584     0.13054     0.01411     0.17049
     3.86606     0.00046     0.00303     0.00042     0.00391
     3.97906     0.02088     0.13318     0.02335     0.17741
     4.09306     0.02093     0.15002     0.02331     0.19425
     4.20606     0.09196     0.49658     0.07152     0.66006
     4.32006     0.07136     0.45962     0.06193     0.59291
     4.43406     0.03024     0.13751     0.03534     0.20309
     4.54706     0.06898     0.64326     0.08590     0.79814
     4.66106     0.07357     0.89235     0.16321     1.12913
     4.77406     0.02412     0.47684     0.10233     0.60329
     4.88806     0.04657     0.90940     0.17562     1.13159
     5.00206     0.03768     0.78684     0.17510     0.99962
     5.11506     0.05359     0.49327     0.14030     0.68716
     5.22906     0.06999     0.23267     0.12017     0.42283
     5.34206     0.09260     0.39740     0.22700     0.71700
     5.45606     0.03536     0.23579     0.16517     0.43632
     5.57006     0.01798     0.24195     0.11364     0.37357
     5.68306     0.01282     0.35840     0.14257     0.51379
     5.79706     0.02002     0.38850     0.16301     0.57153
     5.91006     0.00702     0.34790     0.10557     0.46049
     6.02406     0.01210     0.47480     0.14701     0.63392
     6.13806     0.00797     0.43215     0.11649     0.55661
     6.25106     0.01538     0.24219     0.07482     0.33239
     6.36506     0.01098     0.12812     0.06129     0.20039
     6.47806     0.02437     0.20606     0.12967     0.36010
     6.59206     0.02202     0.19469     0.10317     0.31988
     6.70606     0.01051     0.12937     0.03763     0.17751
     6.81906     0.01619     0.22618     0.12999     0.37236
     6.93306     0.00570     0.05213     0.06520     0.12303
     7.04606     0.01595     0.36920     0.32806     0.71320
     7.16006     0.01448     0.32588     0.23933     0.57969
     7.27406     0.01726     0.32804     0.24197     0.58727
     7.38706     0.02252     0.47850     0.30148     0.80250
     7.50106     0.02167     0.39269     0.30883     0.72319
     7.61406     0.01749     0.48280     0.28695     0.78724
     7.72806     0.00592     0.35765     0.37387     0.73744
     7.84206     0.00589     0.15624     0.27515     0.43728
     7.95506     0.00624     0.03549     0.19526     0.23699
     8.06906     0.01155     0.08051     0.44900     0.54106
     8.18206     0.01569     0.13396     0.64780     0.79745
     8.29606     0.01070     0.07624     0.38780     0.47474
     8.41006     0.01192     0.08529     0.44146     0.53867
     8.52306     0.01645     0.10092     0.45020     0.56757
     8.63706     0.01059     0.11161     0.49800     0.62020
     8.75006     0.00720     0.04913     0.22028     0.27661
     8.86406     0.01178     0.05904     0.26563     0.33645
     8.97806     0.01356     0.06411     0.17040     0.24807
     9.09106     0.01813     0.05268     0.17351     0.24432
     9.20506     0.01274     0.02773     0.04529     0.08576
     9.31806     0.00642     0.01904     0.02512     0.05058
     9.43206     0.00003     0.03317     0.00852     0.04172
     9.54606     0.00000     0.01082     0.00024     0.01106
     9.65906     0.00000     0.00018     0.00000     0.00018
     9.77306     0.00000     0.00000     0.00000     0.00000
     9.88606     0.00000     0.00000     0.00000     0.00000
    10.00006     0.00000     0.00000     0.00000     0.00000
    10.11406     0.00000     0.00000     0.00000     0.00000
    10.22706     0.00000     0.00000     0.00000     0.00000
    10.34106     0.00000     0.00000     0.00000     0.00000
    10.45406     0.00000     0.00000     0.00000     0.00000
    10.56806     0.00000     0.00000     0.00000     0.00000
    10.68106     0.00000     0.00000     0.00000     0.00000
    10.79506     0.00000     0.00000     0.00000     0.00000
    10.90906     0.00000     0.00000     0.00000     0.00000
    11.02206     0.00000     0.00000     0.00000     0.00000
