# Supplementary material for: Extending the defect tolerance of halide perovskite nanocrystals to hot carrier cooling dynamics
Source: Nat Commun. 2024 Sep 16;15:8120. doi: 10.1038/s41467-024-52377-4 (PMC11405528; doi:10.1038/s41467-024-52377-4)
Supplement: Supplementary file 3 — Dataset 1 [file 41467_2024_52377_MOESM3_ESM.zip › Supplementary Information for DFT Calculation/CsPbBr3/PDOS_Cs.dat]

     #Energy           s           p           d       tot  
   -23.05694     0.00000     0.00000     0.00000     0.00000
   -22.94294     0.00000     0.00000     0.00000     0.00000
   -22.82994     0.00000     0.00000     0.00000     0.00000
   -22.71594     0.00000     0.00000     0.00000     0.00000
   -22.60294     0.00000     0.00000     0.00000     0.00000
   -22.48894     0.00000     0.00000     0.00000     0.00000
   -22.37494     0.00000     0.00000     0.00000     0.00000
   -22.26194     0.00000     0.00000     0.00000     0.00000
   -22.14794     0.00000     0.00000     0.00000     0.00000
   -22.03494     0.00000     0.00000     0.00000     0.00000
   -21.92094     0.00000     0.00000     0.00000     0.00000
   -21.80694     0.00000     0.00000     0.00000     0.00000
   -21.69394     0.00000     0.00000     0.00000     0.00000
   -21.57994     0.30940     0.00000     0.00000     0.30940
   -21.46694    13.80000     0.00000     0.00000    13.80000
   -21.35294     2.05200     0.00000     0.00000     2.05200
   -21.23894     0.00011     0.00000     0.00000     0.00011
   -21.12594     0.00000     0.00000     0.00000     0.00000
   -21.01194     0.00000     0.00000     0.00000     0.00000
   -20.89894     0.00000     0.00000     0.00000     0.00000
   -20.78494     0.00000     0.00000     0.00000     0.00000
   -20.67094     0.00000     0.00000     0.00000     0.00000
   -20.55794     0.00000     0.00000     0.00000     0.00000
   -20.44394     0.00000     0.00000     0.00000     0.00000
   -20.33094     0.00000     0.00000     0.00000     0.00000
   -20.21694     0.00000     0.00000     0.00000     0.00000
   -20.10294     0.00000     0.00000     0.00000     0.00000
   -19.98994     0.00000     0.00000     0.00000     0.00000
   -19.87594     0.00000     0.00000     0.00000     0.00000
   -19.76294     0.00000     0.00000     0.00000     0.00000
   -19.64894     0.00000     0.00000     0.00000     0.00000
   -19.53494     0.00000     0.00000     0.00000     0.00000
   -19.42194     0.00000     0.00000     0.00000     0.00000
   -19.30794     0.00000     0.00000     0.00000     0.00000
   -19.19494     0.00000     0.00000     0.00000     0.00000
   -19.08094     0.00000     0.00000     0.00000     0.00000
   -18.96694     0.00000     0.00000     0.00000     0.00000
   -18.85394     0.00000     0.00000     0.00000     0.00000
   -18.73994     0.00000     0.00000     0.00000     0.00000
   -18.62694     0.00000     0.00000     0.00000     0.00000
   -18.51294     0.00000     0.00000     0.00000     0.00000
   -18.39894     0.00000     0.00000     0.00000     0.00000
   -18.28594     0.00000     0.00000     0.00000     0.00000
   -18.17194     0.00000     0.00000     0.00000     0.00000
   -18.05894     0.00000     0.00000     0.00000     0.00000
   -17.94494     0.00000     0.00000     0.00000     0.00000
   -17.83094     0.00000     0.00000     0.00000     0.00000
   -17.71794     0.00000     0.00000     0.00000     0.00000
   -17.60394     0.00000     0.00000     0.00000     0.00000
   -17.49094     0.00000     0.00000     0.00000     0.00000
   -17.37694     0.00000     0.00000     0.00000     0.00000
   -17.26294     0.00000     0.00000     0.00000     0.00000
   -17.14994     0.00000     0.00000     0.00000     0.00000
   -17.03594     0.00000     0.00000     0.00000     0.00000
   -16.92294     0.00000     0.00000     0.00000     0.00000
   -16.80894     0.00000     0.00000     0.00000     0.00000
   -16.69494     0.00000     0.00000     0.00000     0.00000
   -16.58194     0.00000     0.00000     0.00000     0.00000
   -16.46794     0.00000     0.00000     0.00000     0.00000
   -16.35494     0.00000     0.00000     0.00000     0.00000
   -16.24094     0.00000     0.00000     0.00000     0.00000
   -16.12694     0.00000     0.00000     0.00000     0.00000
   -16.01394     0.00000     0.00000     0.00000     0.00000
   -15.89994     0.00000     0.00000     0.00000     0.00000
   -15.78694     0.00000     0.00000     0.00000     0.00000
   -15.67294     0.00000     0.00000     0.00000     0.00000
   -15.55894     0.00000     0.00000     0.00000     0.00000
   -15.44594     0.00000     0.00000     0.00000     0.00000
   -15.33194     0.00000     0.00000     0.00000     0.00000
   -15.21894     0.00000     0.00000     0.00000     0.00000
   -15.10494     0.00000     0.00000     0.00000     0.00000
   -14.99194     0.00000     0.00000     0.00000     0.00000
   -14.87794     0.00000     0.00000     0.00000     0.00000
   -14.76394     0.00000     0.00000     0.00000     0.00000
   -14.65094     0.00000     0.00000     0.00000     0.00000
   -14.53694     0.00013     0.00003     0.00000     0.00016
   -14.42394     0.00085     0.00088     0.00001     0.00173
   -14.30994     0.00045     0.00208     0.00005     0.00258
   -14.19594     0.00031     0.00160     0.00014     0.00204
   -14.08294     0.00021     0.00113     0.00017     0.00152
   -13.96894     0.00001     0.00005     0.00002     0.00008
   -13.85594     0.00000     0.00000     0.00000     0.00000
   -13.74194     0.00000     0.00000     0.00000     0.00000
   -13.62794     0.00000     0.00000     0.00000     0.00000
   -13.51494     0.00000     0.00000     0.00000     0.00000
   -13.40094     0.00000     0.00000     0.00000     0.00000
   -13.28794     0.00000     0.00000     0.00000     0.00000
   -13.17394     0.00000     0.00000     0.00000     0.00000
   -13.05994     0.00000     0.00000     0.00000     0.00000
   -12.94694     0.00000     0.00000     0.00000     0.00000
   -12.83294     0.00000     0.00000     0.00000     0.00000
   -12.71994     0.00000     0.00000     0.00000     0.00000
   -12.60594     0.00000     0.00000     0.00000     0.00000
   -12.49194     0.00000     0.00000     0.00000     0.00000
   -12.37894     0.00000     0.00000     0.00000     0.00000
   -12.26494     0.00000     0.00000     0.00000     0.00000
   -12.15194     0.00000     0.00000     0.00000     0.00000
   -12.03794     0.00000     0.00000     0.00000     0.00000
   -11.92394     0.00000     0.00000     0.00000     0.00000
   -11.81094     0.00000     0.00000     0.00000     0.00000
   -11.69694     0.00000     0.00000     0.00000     0.00000
   -11.58394     0.00000     0.00000     0.00000     0.00000
   -11.46994     0.00000     0.00000     0.00000     0.00000
   -11.35594     0.00000     0.00000     0.00000     0.00000
   -11.24294     0.00000     0.00000     0.00000     0.00000
   -11.12894     0.00000     0.00000     0.00000     0.00000
   -11.01594     0.00000     0.00000     0.00000     0.00000
   -10.90194     0.00000     0.00000     0.00000     0.00000
   -10.78794     0.00000     0.00000     0.00000     0.00000
   -10.67494     0.00000     0.00000     0.00000     0.00000
   -10.56094     0.00000     0.00000     0.00000     0.00000
   -10.44794     0.00000     0.00000     0.00000     0.00000
   -10.33394     0.00000     0.00000     0.00000     0.00000
   -10.21994     0.00000     0.00000     0.00000     0.00000
   -10.10694     0.00000     0.00000     0.00000     0.00000
    -9.99294     0.00000     0.00000     0.00000     0.00000
    -9.87994     0.00000     0.00000     0.00000     0.00000
    -9.76594     0.00000     0.00000     0.00000     0.00000
    -9.65194     0.00000     0.00000     0.00000     0.00000
    -9.53894     0.00000     0.00000     0.00000     0.00000
    -9.42494     0.00000     0.00000     0.00000     0.00000
    -9.31194     0.00000     0.00000     0.00000     0.00000
    -9.19794     0.00000     0.00000     0.00000     0.00000
    -9.08394     0.00000     0.00000     0.00000     0.00000
    -8.97094     0.00000     0.00000     0.00000     0.00000
    -8.85694     0.00000     0.00000     0.00000     0.00000
    -8.74394     0.00000     0.00000     0.00000     0.00000
    -8.62994     0.00000     0.00001     0.00000     0.00001
    -8.51594     0.00000     0.00005     0.00000     0.00005
    -8.40294     0.00000     0.04470     0.00000     0.04470
    -8.28894     0.00000    21.24000     0.00001    21.24002
    -8.17594     0.00000    19.73000     0.00002    19.73002
    -8.06194     0.00000     0.03070     0.00001     0.03071
    -7.94794     0.00000     0.00028     0.00001     0.00029
    -7.83494     0.00000     0.00067     0.00001     0.00068
    -7.72094     0.00000     0.00055     0.00000     0.00056
    -7.60794     0.00000     0.00053     0.00000     0.00053
    -7.49394     0.00000     0.00032     0.00000     0.00032
    -7.37994     0.00000     0.00019     0.00000     0.00019
    -7.26694     0.00000     0.00011     0.00000     0.00011
    -7.15294     0.00000     0.00003     0.00000     0.00003
    -7.03994     0.00000     0.00000     0.00000     0.00000
    -6.92594     0.00000     0.00000     0.00000     0.00000
    -6.81194     0.00000     0.00000     0.00000     0.00000
    -6.69894     0.00000     0.00000     0.00000     0.00000
    -6.58494     0.00000     0.00000     0.00000     0.00000
    -6.47194     0.00000     0.00000     0.00000     0.00000
    -6.35794     0.00000     0.00000     0.00000     0.00000
    -6.24494     0.00000     0.00000     0.00000     0.00000
    -6.13094     0.00000     0.00000     0.00000     0.00000
    -6.01694     0.00000     0.00000     0.00000     0.00000
    -5.90394     0.00000     0.00000     0.00000     0.00000
    -5.78994     0.00000     0.00000     0.00000     0.00000
    -5.67694     0.00000     0.00000     0.00000     0.00000
    -5.56294     0.00000     0.00000     0.00000     0.00000
    -5.44894     0.00000     0.00000     0.00000     0.00000
    -5.33594     0.00000     0.00000     0.00000     0.00000
    -5.22194     0.00000     0.00000     0.00000     0.00000
    -5.10894     0.00000     0.00000     0.00000     0.00000
    -4.99494     0.00000     0.00000     0.00000     0.00000
    -4.88094     0.00000     0.00000     0.00000     0.00000
    -4.76794     0.00000     0.00000     0.00000     0.00000
    -4.65394     0.00000     0.00000     0.00000     0.00000
    -4.54094     0.00000     0.00000     0.00000     0.00000
    -4.42694     0.00000     0.00000     0.00000     0.00000
    -4.31294     0.00000     0.00000     0.00000     0.00000
    -4.19994     0.00000     0.00000     0.00000     0.00000
    -4.08594     0.00000     0.00108     0.00002     0.00110
    -3.97294     0.00000     0.00623     0.00065     0.00688
    -3.85894     0.00000     0.00522     0.00057     0.00580
    -3.74494     0.00007     0.00956     0.00115     0.01078
    -3.63194     0.00010     0.00460     0.00101     0.00571
    -3.51794     0.00002     0.00025     0.00005     0.00032
    -3.40494     0.00000     0.00123     0.00001     0.00124
    -3.29094     0.00002     0.00499     0.00017     0.00518
    -3.17694     0.00095     0.01016     0.00097     0.01208
    -3.06394     0.00079     0.00545     0.00074     0.00698
    -2.94994     0.00121     0.00201     0.00057     0.00380
    -2.83694     0.00263     0.00145     0.00068     0.00476
    -2.72294     0.02222     0.03786     0.00387     0.06395
    -2.60894     0.00562     0.05607     0.00141     0.06310
    -2.49594     0.00024     0.04430     0.00219     0.04673
    -2.38194     0.00020     0.05801     0.00654     0.06476
    -2.26894     0.00038     0.04492     0.00826     0.05355
    -2.15494     0.00047     0.02681     0.01103     0.03831
    -2.04094     0.00127     0.03586     0.01286     0.04999
    -1.92794     0.00201     0.03955     0.01311     0.05467
    -1.81394     0.00142     0.01927     0.00806     0.02875
    -1.70094     0.00075     0.00407     0.00371     0.00852
    -1.58694     0.00103     0.00233     0.00218     0.00554
    -1.47294     0.00027     0.00091     0.00016     0.00133
    -1.35994     0.00006     0.00102     0.00004     0.00112
    -1.24594     0.00012     0.00113     0.00007     0.00132
    -1.13294     0.00000     0.00018     0.00006     0.00025
    -1.01894     0.00000     0.00042     0.00016     0.00059
    -0.90494     0.00000     0.00007     0.00006     0.00012
    -0.79194     0.00000     0.00001     0.00008     0.00009
    -0.67794     0.00000     0.00001     0.00002     0.00003
    -0.56494     0.00000     0.00000     0.00000     0.00000
    -0.45094     0.00000     0.00000     0.00000     0.00000
    -0.33694     0.00000     0.00000     0.00000     0.00000
    -0.22394     0.00000     0.00000     0.00000     0.00000
    -0.10994     0.00000     0.00000     0.00000     0.00000
     0.00306     0.00000     0.00000     0.00000     0.00000
     0.11706     0.00000     0.00000     0.00000     0.00000
     0.23106     0.00000     0.00000     0.00000     0.00000
     0.34406     0.00000     0.00000     0.00000     0.00000
     0.45806     0.00000     0.00000     0.00000     0.00000
     0.57106     0.00000     0.00000     0.00000     0.00000
     0.68506     0.00000     0.00000     0.00000     0.00000
     0.79906     0.00000     0.00000     0.00000     0.00000
     0.91206     0.00000     0.00000     0.00000     0.00000
     1.02606     0.00000     0.00000     0.00000     0.00000
     1.13906     0.00000     0.00000     0.00000     0.00000
     1.25306     0.00000     0.00000     0.00000     0.00000
     1.36706     0.00000     0.00000     0.00000     0.00000
     1.48006     0.00000     0.00000     0.00019     0.00019
     1.59406     0.00000     0.00003     0.00118     0.00122
     1.70706     0.00000     0.00006     0.00093     0.00099
     1.82106     0.00000     0.00014     0.00114     0.00128
     1.93406     0.00000     0.00014     0.00049     0.00062
     2.04806     0.00000     0.00020     0.00133     0.00153
     2.16206     0.00000     0.00017     0.00341     0.00359
     2.27506     0.00001     0.00045     0.00378     0.00423
     2.38906     0.00004     0.00069     0.00334     0.00407
     2.50206     0.00005     0.00114     0.00226     0.00345
     2.61606     0.00008     0.00106     0.00101     0.00215
     2.73006     0.00008     0.00055     0.00041     0.00104
     2.84306     0.00010     0.00034     0.00019     0.00064
     2.95706     0.00019     0.00007     0.00003     0.00028
     3.07006     0.00164     0.00001     0.00024     0.00190
     3.18406     0.00849     0.00077     0.00749     0.01674
     3.29806     0.01559     0.00217     0.01021     0.02797
     3.41106     0.01464     0.00435     0.01017     0.02916
     3.52506     0.01558     0.00778     0.00844     0.03180
     3.63806     0.05205     0.01816     0.00866     0.07887
     3.75206     0.00470     0.00178     0.00112     0.00760
     3.86606     0.00014     0.00003     0.00004     0.00021
     3.97906     0.01636     0.00341     0.00349     0.02326
     4.09306     0.01480     0.00323     0.00717     0.02520
     4.20606     0.07857     0.02200     0.06114     0.16171
     4.32006     0.03194     0.01546     0.08854     0.13594
     4.43406     0.01152     0.00440     0.15010     0.16602
     4.54706     0.06518     0.01355     0.16120     0.23993
     4.66106     0.15080     0.01695     0.33460     0.50235
     4.77406     0.10590     0.00779     0.16440     0.27809
     4.88806     0.14890     0.02550     0.40180     0.57620
     5.00206     0.01692     0.03421     0.59610     0.64723
     5.11506     0.04195     0.04751     0.67090     0.76036
     5.22906     0.02450     0.05386     0.79060     0.86896
     5.34206     0.02698     0.06452     1.59700     1.68850
     5.45606     0.01049     0.01975     1.23400     1.26424
     5.57006     0.01232     0.02130     0.85980     0.89342
     5.68306     0.01989     0.03148     1.20500     1.25637
     5.79706     0.03121     0.04431     1.51500     1.59052
     5.91006     0.01795     0.02401     1.38100     1.42296
     6.02406     0.03824     0.04306     1.87900     1.96030
     6.13806     0.03668     0.04641     1.59300     1.67609
     6.25106     0.02099     0.06138     0.94070     1.02307
     6.36506     0.01278     0.05281     0.57970     0.64529
     6.47806     0.02852     0.15050     0.40920     0.58822
     6.59206     0.02773     0.12100     0.26590     0.41463
     6.70606     0.01135     0.05261     0.16450     0.22846
     6.81906     0.02911     0.09479     0.23030     0.35420
     6.93306     0.00705     0.02469     0.09887     0.13061
     7.04606     0.01426     0.16440     0.39980     0.57846
     7.16006     0.00368     0.20020     0.27580     0.47968
     7.27406     0.00547     0.17990     0.35120     0.53657
     7.38706     0.00967     0.24420     0.39920     0.65307
     7.50106     0.01436     0.18540     0.44930     0.64906
     7.61406     0.00333     0.23160     0.44910     0.68403
     7.72806     0.00240     0.14700     0.46950     0.61890
     7.84206     0.00037     0.08135     0.31580     0.39752
     7.95506     0.00371     0.01327     0.07281     0.08979
     8.06906     0.00597     0.03493     0.19980     0.24070
     8.18206     0.00779     0.07648     0.45370     0.53797
     8.29606     0.00377     0.02936     0.15370     0.18683
     8.41006     0.00324     0.04010     0.21120     0.25454
     8.52306     0.00640     0.06490     0.23080     0.30210
     8.63706     0.00353     0.09329     0.30890     0.40572
     8.75006     0.00534     0.05973     0.12490     0.18997
     8.86406     0.00260     0.07786     0.18420     0.26466
     8.97806     0.00192     0.06580     0.12570     0.19342
     9.09106     0.00039     0.06807     0.13430     0.20276
     9.20506     0.00001     0.02746     0.02478     0.05225
     9.31806     0.00000     0.02462     0.00701     0.03163
     9.43206     0.00000     0.03161     0.00069     0.03230
     9.54606     0.00000     0.00857     0.00009     0.00866
     9.65906     0.00000     0.00014     0.00000     0.00014
     9.77306     0.00000     0.00000     0.00000     0.00000
     9.88606     0.00000     0.00000     0.00000     0.00000
    10.00006     0.00000     0.00000     0.00000     0.00000
    10.11406     0.00000     0.00000     0.00000     0.00000
    10.22706     0.00000     0.00000     0.00000     0.00000
    10.34106     0.00000     0.00000     0.00000     0.00000
    10.45406     0.00000     0.00000     0.00000     0.00000
    10.56806     0.00000     0.00000     0.00000     0.00000
    10.68106     0.00000     0.00000     0.00000     0.00000
    10.79506     0.00000     0.00000     0.00000     0.00000
    10.90906     0.00000     0.00000     0.00000     0.00000
    11.02206     0.00000     0.00000     0.00000     0.00000
