# Supplementary material for: Extending the defect tolerance of halide perovskite nanocrystals to hot carrier cooling dynamics
Source: Nat Commun. 2024 Sep 16;15:8120. doi: 10.1038/s41467-024-52377-4 (PMC11405528; doi:10.1038/s41467-024-52377-4)
Supplement: Supplementary file 3 — Dataset 1 [file 41467_2024_52377_MOESM3_ESM.zip › Supplementary Information for DFT Calculation/CsPbBr3/PDOS_Pb.dat]

     #Energy           s           p           d       tot  
   -23.05694     0.00000     0.00000     0.00000     0.00000
   -22.94294     0.00000     0.00000     0.00000     0.00000
   -22.82994     0.00000     0.00000     0.00000     0.00000
   -22.71594     0.00000     0.00000     0.00000     0.00000
   -22.60294     0.00000     0.00000     0.00000     0.00000
   -22.48894     0.00000     0.00000     0.00000     0.00000
   -22.37494     0.00000     0.00000     0.00000     0.00000
   -22.26194     0.00000     0.00000     0.00000     0.00000
   -22.14794     0.00000     0.00000     0.00000     0.00000
   -22.03494     0.00000     0.00000     0.00000     0.00000
   -21.92094     0.00000     0.00000     0.00000     0.00000
   -21.80694     0.00000     0.00000     0.00000     0.00000
   -21.69394     0.00000     0.00000     0.00000     0.00000
   -21.57994     0.00000     0.00000     0.00000     0.00000
   -21.46694     0.00001     0.00000     0.00000     0.00001
   -21.35294     0.00000     0.00000     0.00000     0.00000
   -21.23894     0.00000     0.00000     0.00000     0.00000
   -21.12594     0.00000     0.00000     0.00000     0.00000
   -21.01194     0.00000     0.00000     0.00000     0.00000
   -20.89894     0.00000     0.00000     0.00000     0.00000
   -20.78494     0.00000     0.00000     0.00000     0.00000
   -20.67094     0.00000     0.00000     0.00000     0.00000
   -20.55794     0.00000     0.00000     0.00000     0.00000
   -20.44394     0.00000     0.00000     0.00000     0.00000
   -20.33094     0.00000     0.00000     0.00000     0.00000
   -20.21694     0.00000     0.00000     0.00000     0.00000
   -20.10294     0.00000     0.00000     0.00000     0.00000
   -19.98994     0.00000     0.00000     0.00000     0.00000
   -19.87594     0.00000     0.00000     0.00000     0.00000
   -19.76294     0.00000     0.00000     0.00000     0.00000
   -19.64894     0.00000     0.00000     0.00000     0.00000
   -19.53494     0.00000     0.00000     0.00000     0.00000
   -19.42194     0.00000     0.00000     0.00000     0.00000
   -19.30794     0.00000     0.00000     0.00000     0.00000
   -19.19494     0.00000     0.00000     0.00000     0.00000
   -19.08094     0.00000     0.00000     0.00000     0.00000
   -18.96694     0.00000     0.00000     0.00000     0.00000
   -18.85394     0.00000     0.00000     0.00000     0.00000
   -18.73994     0.00000     0.00000     0.00000     0.00000
   -18.62694     0.00000     0.00000     0.00000     0.00000
   -18.51294     0.00000     0.00000     0.00000     0.00000
   -18.39894     0.00000     0.00000     0.00000     0.00000
   -18.28594     0.00000     0.00000     0.00000     0.00000
   -18.17194     0.00000     0.00000     0.00000     0.00000
   -18.05894     0.00000     0.00000     0.00000     0.00000
   -17.94494     0.00000     0.00000     0.00000     0.00000
   -17.83094     0.00000     0.00000     0.00000     0.00000
   -17.71794     0.00000     0.00000     0.00000     0.00000
   -17.60394     0.00000     0.00000     0.00000     0.00000
   -17.49094     0.00000     0.00000     0.00000     0.00000
   -17.37694     0.00000     0.00000     0.00000     0.00000
   -17.26294     0.00000     0.00000     0.00000     0.00000
   -17.14994     0.00000     0.00000     0.00000     0.00000
   -17.03594     0.00000     0.00000     0.00000     0.00000
   -16.92294     0.00000     0.00000     0.00000     0.00000
   -16.80894     0.00000     0.00000     0.00000     0.00000
   -16.69494     0.00000     0.00000     0.00000     0.00000
   -16.58194     0.00000     0.00000     0.00000     0.00000
   -16.46794     0.00000     0.00000     0.00000     0.00000
   -16.35494     0.00000     0.00000     0.00000     0.00000
   -16.24094     0.00000     0.00000     0.00000     0.00000
   -16.12694     0.00000     0.00000     0.00000     0.00000
   -16.01394     0.00000     0.00000     0.00000     0.00000
   -15.89994     0.00000     0.00000     0.00000     0.00000
   -15.78694     0.00000     0.00000     0.00000     0.00000
   -15.67294     0.00000     0.00000     0.00000     0.00000
   -15.55894     0.00000     0.00000     0.00000     0.00000
   -15.44594     0.00000     0.00000     0.00000     0.00000
   -15.33194     0.00000     0.00000     0.00000     0.00000
   -15.21894     0.00000     0.00000     0.00000     0.00000
   -15.10494     0.00000     0.00000     0.00000     0.00000
   -14.99194     0.00000     0.00000     0.00000     0.00000
   -14.87794     0.00000     0.00000     0.00000     0.00000
   -14.76394     0.00000     0.00000     0.00000     0.00000
   -14.65094     0.00001     0.00000     0.00000     0.00001
   -14.53694     0.01875     0.00042     0.00001     0.01918
   -14.42394     0.17960     0.01057     0.00092     0.19109
   -14.30994     0.24370     0.03592     0.00384     0.28346
   -14.19594     0.06827     0.13160     0.00700     0.20687
   -14.08294     0.01070     0.12890     0.03777     0.17737
   -13.96894     0.00053     0.00746     0.01191     0.01989
   -13.85594     0.00000     0.00000     0.00001     0.00001
   -13.74194     0.00000     0.00000     0.00000     0.00000
   -13.62794     0.00000     0.00000     0.00000     0.00000
   -13.51494     0.00000     0.00000     0.00000     0.00000
   -13.40094     0.00000     0.00000     0.00000     0.00000
   -13.28794     0.00000     0.00000     0.00000     0.00000
   -13.17394     0.00000     0.00000     0.00000     0.00000
   -13.05994     0.00000     0.00000     0.00000     0.00000
   -12.94694     0.00000     0.00000     0.00000     0.00000
   -12.83294     0.00000     0.00000     0.00000     0.00000
   -12.71994     0.00000     0.00000     0.00000     0.00000
   -12.60594     0.00000     0.00000     0.00000     0.00000
   -12.49194     0.00000     0.00000     0.00000     0.00000
   -12.37894     0.00000     0.00000     0.00000     0.00000
   -12.26494     0.00000     0.00000     0.00000     0.00000
   -12.15194     0.00000     0.00000     0.00000     0.00000
   -12.03794     0.00000     0.00000     0.00000     0.00000
   -11.92394     0.00000     0.00000     0.00000     0.00000
   -11.81094     0.00000     0.00000     0.00000     0.00000
   -11.69694     0.00000     0.00000     0.00000     0.00000
   -11.58394     0.00000     0.00000     0.00000     0.00000
   -11.46994     0.00000     0.00000     0.00000     0.00000
   -11.35594     0.00000     0.00000     0.00000     0.00000
   -11.24294     0.00000     0.00000     0.00000     0.00000
   -11.12894     0.00000     0.00000     0.00000     0.00000
   -11.01594     0.00000     0.00000     0.00000     0.00000
   -10.90194     0.00000     0.00000     0.00000     0.00000
   -10.78794     0.00000     0.00000     0.00000     0.00000
   -10.67494     0.00000     0.00000     0.00000     0.00000
   -10.56094     0.00000     0.00000     0.00000     0.00000
   -10.44794     0.00000     0.00000     0.00000     0.00000
   -10.33394     0.00000     0.00000     0.00000     0.00000
   -10.21994     0.00000     0.00000     0.00000     0.00000
   -10.10694     0.00000     0.00000     0.00000     0.00000
    -9.99294     0.00000     0.00000     0.00000     0.00000
    -9.87994     0.00000     0.00000     0.00000     0.00000
    -9.76594     0.00000     0.00000     0.00000     0.00000
    -9.65194     0.00000     0.00000     0.00000     0.00000
    -9.53894     0.00000     0.00000     0.00000     0.00000
    -9.42494     0.00000     0.00000     0.00000     0.00000
    -9.31194     0.00000     0.00000     0.00000     0.00000
    -9.19794     0.00000     0.00000     0.00000     0.00000
    -9.08394     0.00000     0.00000     0.00000     0.00000
    -8.97094     0.00000     0.00000     0.00000     0.00000
    -8.85694     0.00215     0.00000     0.00000     0.00215
    -8.74394     0.10770     0.00013     0.00000     0.10783
    -8.62994     0.41310     0.00109     0.00001     0.41421
    -8.51594     0.57920     0.00234     0.00014     0.58168
    -8.40294     0.90960     0.00475     0.00029     0.91464
    -8.28894     1.35400     0.00727     0.00140     1.36268
    -8.17594     1.51800     0.00819     0.00173     1.52792
    -8.06194     1.86600     0.01243     0.00164     1.88007
    -7.94794     1.25800     0.00766     0.00137     1.26703
    -7.83494     1.62900     0.01136     0.00157     1.64193
    -7.72094     1.15300     0.00649     0.00136     1.16085
    -7.60794     0.85950     0.00665     0.00055     0.86670
    -7.49394     0.52660     0.00385     0.00027     0.53072
    -7.37994     0.34630     0.00246     0.00007     0.34883
    -7.26694     0.26760     0.00150     0.00002     0.26913
    -7.15294     0.11220     0.00035     0.00001     0.11256
    -7.03994     0.01940     0.00000     0.00000     0.01940
    -6.92594     0.00008     0.00000     0.00000     0.00008
    -6.81194     0.00000     0.00000     0.00000     0.00000
    -6.69894     0.00000     0.00000     0.00000     0.00000
    -6.58494     0.00000     0.00000     0.00000     0.00000
    -6.47194     0.00000     0.00000     0.00000     0.00000
    -6.35794     0.00000     0.00000     0.00000     0.00000
    -6.24494     0.00000     0.00000     0.00000     0.00000
    -6.13094     0.00000     0.00000     0.00000     0.00000
    -6.01694     0.00000     0.00000     0.00000     0.00000
    -5.90394     0.00000     0.00000     0.00000     0.00000
    -5.78994     0.00000     0.00000     0.00000     0.00000
    -5.67694     0.00000     0.00000     0.00000     0.00000
    -5.56294     0.00000     0.00000     0.00000     0.00000
    -5.44894     0.00000     0.00000     0.00000     0.00000
    -5.33594     0.00000     0.00000     0.00000     0.00000
    -5.22194     0.00000     0.00000     0.00000     0.00000
    -5.10894     0.00000     0.00000     0.00000     0.00000
    -4.99494     0.00000     0.00000     0.00000     0.00000
    -4.88094     0.00000     0.00000     0.00000     0.00000
    -4.76794     0.00000     0.00000     0.00000     0.00000
    -4.65394     0.00000     0.00000     0.00000     0.00000
    -4.54094     0.00000     0.00000     0.00000     0.00000
    -4.42694     0.00000     0.00000     0.00000     0.00000
    -4.31294     0.00000     0.00000     0.00000     0.00000
    -4.19994     0.00000     0.00001     0.00000     0.00001
    -4.08594     0.00000     0.05673     0.00001     0.05674
    -3.97294     0.00000     0.66920     0.00017     0.66937
    -3.85894     0.00153     0.73400     0.00454     0.74006
    -3.74494     0.03713     1.08200     0.02147     1.14060
    -3.63194     0.05867     0.99840     0.02177     1.07884
    -3.51794     0.00663     0.08369     0.00172     0.09204
    -3.40494     0.00000     0.04760     0.00441     0.05201
    -3.29094     0.00234     0.27380     0.02651     0.30265
    -3.17694     0.10560     0.67260     0.05960     0.83780
    -3.06394     0.07755     0.49920     0.05207     0.62882
    -2.94994     0.06437     0.18110     0.01315     0.25862
    -2.83694     0.01134     0.02680     0.00689     0.04503
    -2.72294     0.05510     0.30580     0.08801     0.44891
    -2.60894     0.01233     0.19250     0.07820     0.28303
    -2.49594     0.00492     0.08761     0.05771     0.15024
    -2.38194     0.02011     0.08833     0.06733     0.17577
    -2.26894     0.02015     0.08403     0.08726     0.19144
    -2.15494     0.01273     0.02877     0.08354     0.12504
    -2.04094     0.05944     0.11250     0.05001     0.22195
    -1.92794     0.08165     0.12980     0.03944     0.25089
    -1.81394     0.08081     0.09689     0.02549     0.20319
    -1.70094     0.10970     0.04835     0.03069     0.18874
    -1.58694     0.28530     0.12320     0.04143     0.44993
    -1.47294     0.19560     0.06516     0.03122     0.29198
    -1.35994     0.22110     0.05002     0.03307     0.30419
    -1.24594     0.34840     0.13140     0.02985     0.50965
    -1.13294     0.08256     0.01992     0.00749     0.10997
    -1.01894     0.27900     0.07457     0.01979     0.37336
    -0.90494     0.10160     0.02686     0.00611     0.13457
    -0.79194     0.09563     0.01593     0.00524     0.11680
    -0.67794     0.07474     0.01929     0.00227     0.09630
    -0.56494     0.01338     0.00222     0.00016     0.01577
    -0.45094     0.03408     0.00563     0.00040     0.04012
    -0.33694     0.00156     0.00003     0.00000     0.00160
    -0.22394     0.00733     0.00000     0.00000     0.00733
    -0.10994     0.00013     0.00000     0.00000     0.00013
     0.00306     0.00000     0.00000     0.00000     0.00000
     0.11706     0.00000     0.00000     0.00000     0.00000
     0.23106     0.00000     0.00000     0.00000     0.00000
     0.34406     0.00000     0.00000     0.00000     0.00000
     0.45806     0.00000     0.00000     0.00000     0.00000
     0.57106     0.00000     0.00000     0.00000     0.00000
     0.68506     0.00000     0.00000     0.00000     0.00000
     0.79906     0.00000     0.00000     0.00000     0.00000
     0.91206     0.00000     0.00000     0.00000     0.00000
     1.02606     0.00000     0.00000     0.00000     0.00000
     1.13906     0.00000     0.00000     0.00000     0.00000
     1.25306     0.00000     0.00000     0.00000     0.00000
     1.36706     0.00000     0.00006     0.00000     0.00006
     1.48006     0.00000     0.03892     0.00000     0.03892
     1.59406     0.00000     0.28530     0.00014     0.28544
     1.70706     0.00000     0.28830     0.00024     0.28854
     1.82106     0.00000     0.54970     0.00066     0.55036
     1.93406     0.00000     0.54010     0.00048     0.54058
     2.04806     0.00164     0.97470     0.00338     0.97972
     2.16206     0.00785     1.10100     0.01057     1.11942
     2.27506     0.02011     1.09900     0.01251     1.13162
     2.38906     0.02344     1.24000     0.01518     1.27862
     2.50206     0.02561     1.69200     0.03001     1.74762
     2.61606     0.02592     1.23600     0.02070     1.28262
     2.73006     0.01259     0.88620     0.01596     0.91475
     2.84306     0.00965     0.73850     0.01270     0.76085
     2.95706     0.00230     0.17930     0.00294     0.18454
     3.07006     0.00070     0.01071     0.00032     0.01173
     3.18406     0.01742     0.33530     0.01091     0.36363
     3.29806     0.02176     0.63000     0.02516     0.67692
     3.41106     0.03496     0.76010     0.02739     0.82245
     3.52506     0.04937     1.32000     0.04976     1.41913
     3.63806     0.06761     1.58000     0.05912     1.70673
     3.75206     0.00543     0.34240     0.01573     0.36356
     3.86606     0.00000     0.00866     0.00043     0.00910
     3.97906     0.00122     0.38900     0.01858     0.40880
     4.09306     0.00338     0.38580     0.01615     0.40533
     4.20606     0.01853     0.77920     0.02741     0.82514
     4.32006     0.01830     0.76320     0.02891     0.81041
     4.43406     0.00434     0.20530     0.00829     0.21793
     4.54706     0.00953     0.96480     0.04029     1.01462
     4.66106     0.02046     1.25600     0.03549     1.31195
     4.77406     0.00540     0.63980     0.01427     0.65947
     4.88806     0.00729     1.23800     0.04840     1.29369
     5.00206     0.00195     1.16200     0.08236     1.24631
     5.11506     0.00328     0.55360     0.05162     0.60850
     5.22906     0.00243     0.19000     0.03030     0.22273
     5.34206     0.00122     0.47240     0.06095     0.53457
     5.45606     0.00174     0.31420     0.06491     0.38085
     5.57006     0.00126     0.37350     0.03860     0.41336
     5.68306     0.00113     0.42420     0.07707     0.50240
     5.79706     0.00200     0.42750     0.07300     0.50250
     5.91006     0.00078     0.13060     0.05383     0.18521
     6.02406     0.00130     0.23660     0.08348     0.32138
     6.13806     0.00094     0.14310     0.08940     0.23344
     6.25106     0.00014     0.05701     0.03435     0.09150
     6.36506     0.00016     0.04428     0.03303     0.07747
     6.47806     0.00019     0.07320     0.05028     0.12367
     6.59206     0.00055     0.03587     0.06428     0.10070
     6.70606     0.00029     0.01613     0.03119     0.04761
     6.81906     0.00136     0.07175     0.17000     0.24311
     6.93306     0.00136     0.03181     0.09947     0.13264
     7.04606     0.00293     0.11460     0.45700     0.57453
     7.16006     0.00131     0.05360     0.24130     0.29621
     7.27406     0.00240     0.05649     0.28880     0.34769
     7.38706     0.00277     0.04075     0.36140     0.40492
     7.50106     0.00484     0.07479     0.43280     0.51243
     7.61406     0.00058     0.05219     0.36030     0.41307
     7.72806     0.00148     0.02265     0.54910     0.57323
     7.84206     0.00203     0.05248     0.35110     0.40561
     7.95506     0.00196     0.02920     0.13420     0.16536
     8.06906     0.00435     0.06262     0.27500     0.34197
     8.18206     0.00413     0.10030     0.31040     0.41484
     8.29606     0.00577     0.08366     0.20900     0.29843
     8.41006     0.00333     0.15210     0.18150     0.33693
     8.52306     0.01359     0.17160     0.24980     0.43499
     8.63706     0.00990     0.22340     0.26840     0.50170
     8.75006     0.00895     0.09229     0.10430     0.20554
     8.86406     0.00541     0.07765     0.12330     0.20636
     8.97806     0.00262     0.04676     0.04522     0.09460
     9.09106     0.00199     0.05255     0.09643     0.15097
     9.20506     0.00027     0.01786     0.02117     0.03930
     9.31806     0.00000     0.01730     0.00977     0.02707
     9.43206     0.00000     0.01722     0.00285     0.02008
     9.54606     0.00000     0.00406     0.00012     0.00419
     9.65906     0.00000     0.00007     0.00000     0.00007
     9.77306     0.00000     0.00000     0.00000     0.00000
     9.88606     0.00000     0.00000     0.00000     0.00000
    10.00006     0.00000     0.00000     0.00000     0.00000
    10.11406     0.00000     0.00000     0.00000     0.00000
    10.22706     0.00000     0.00000     0.00000     0.00000
    10.34106     0.00000     0.00000     0.00000     0.00000
    10.45406     0.00000     0.00000     0.00000     0.00000
    10.56806     0.00000     0.00000     0.00000     0.00000
    10.68106     0.00000     0.00000     0.00000     0.00000
    10.79506     0.00000     0.00000     0.00000     0.00000
    10.90906     0.00000     0.00000     0.00000     0.00000
    11.02206     0.00000     0.00000     0.00000     0.00000
