# Supplementary material for: Extending the defect tolerance of halide perovskite nanocrystals to hot carrier cooling dynamics
Source: Nat Commun. 2024 Sep 16;15:8120. doi: 10.1038/s41467-024-52377-4 (PMC11405528; doi:10.1038/s41467-024-52377-4)
Supplement: Supplementary file 3 — Dataset 1 [file 41467_2024_52377_MOESM3_ESM.zip › Supplementary Information for DFT Calculation/CsPbBr3/POSCAR_CsPbBr3.cif]

#======================================================================

# CRYSTAL DATA

#----------------------------------------------------------------------

data_VESTA_phase_1


_chemical_name_common                  'Cs1 Pb1 Br3                           '
_cell_length_a                         5.99626
_cell_length_b                         5.99626
_cell_length_c                         5.99626
_cell_angle_alpha                      90
_cell_angle_beta                       90
_cell_angle_gamma                      90
_space_group_name_H-M_alt              'P 1'
_space_group_IT_number                 1

loop_
_space_group_symop_operation_xyz
   'x, y, z'

loop_
   _atom_site_label
   _atom_site_occupancy
   _atom_site_fract_x
   _atom_site_fract_y
   _atom_site_fract_z
   _atom_site_adp_type
   _atom_site_B_iso_or_equiv
   _atom_site_type_symbol
   Cs1        1.0     0.500000      0.500000      0.500000     Biso  1.000000 Cs
   Pb1        1.0     0.000000      0.000000      0.000000     Biso  1.000000 Pb
   Br1        1.0     0.000000      0.000000      0.500000     Biso  1.000000 Br
   Br2        1.0     0.000000      0.500000      0.000000     Biso  1.000000 Br
   Br3        1.0     0.500000      0.000000      0.000000     Biso  1.000000 Br
