# Supplementary material for: Extending the defect tolerance of halide perovskite nanocrystals to hot carrier cooling dynamics
Source: Nat Commun. 2024 Sep 16;15:8120. doi: 10.1038/s41467-024-52377-4 (PMC11405528; doi:10.1038/s41467-024-52377-4)
Supplement: Supplementary file 3 — Dataset 1 [file 41467_2024_52377_MOESM3_ESM.zip › Supplementary Information for DFT Calculation/CsPbI3-defect/BAND.dat]

#K-Path(1/A) Energy-Level(eV)
# Interpolated-NKPTS & NBANDS:  61  48
# Band-Index    1
   0.00000    -23.245989
   0.04018    -23.245984
   0.08036    -23.245971
   0.12053    -23.245950
   0.16071    -23.245924
   0.20089    -23.245890
   0.24107    -23.245854
   0.28125    -23.245814
   0.32143    -23.245773
   0.36160    -23.245735
   0.40178    -23.245701
   0.44196    -23.245674
   0.48214    -23.245652
   0.52232    -23.245643
   0.56250    -23.245634
   0.56250    -23.245634
   0.60475    -23.245643
   0.64701    -23.245657
   0.68927    -23.245682
   0.73153    -23.245715
   0.77378    -23.245753
   0.81604    -23.245796
   0.85830    -23.245837
   0.90056    -23.245876
   0.94281    -23.245910
   0.98507    -23.245936
   1.02733    -23.245952
   1.06959    -23.245956
   1.06959    -23.245956
   1.11186    -23.245964
   1.15413    -23.245978
   1.19640    -23.245996
   1.23867    -23.246023
   1.28094    -23.246053
   1.32321    -23.246085
   1.36548    -23.246117
   1.40775    -23.246148
   1.45002    -23.246178
   1.49229    -23.246203
   1.53457    -23.246222
   1.57684    -23.246234
   1.61911    -23.246236
   1.61911    -23.246236
   1.66065    -23.246232
   1.70219    -23.246218
   1.74373    -23.246194
   1.78527    -23.246165
   1.82681    -23.246127
   1.86835    -23.246081
   1.90989    -23.246033
   1.95144    -23.245980
   1.99298    -23.245926
   2.03452    -23.245875
   2.07606    -23.245826
   2.11760    -23.245779
   2.15914    -23.245736
   2.20068    -23.245700
   2.24222    -23.245671
   2.28376    -23.245651
   2.32530    -23.245641
   2.36685    -23.245634
 
# Band-Index    2
   2.36685    -23.245450
   2.32530    -23.245454
   2.28376    -23.245464
   2.24222    -23.245483
   2.20068    -23.245509
   2.15914    -23.245539
   2.11760    -23.245573
   2.07606    -23.245613
   2.03452    -23.245654
   1.99298    -23.245696
   1.95144    -23.245740
   1.90989    -23.245784
   1.86835    -23.245824
   1.82681    -23.245861
   1.78527    -23.245894
   1.74373    -23.245920
   1.70219    -23.245939
   1.66065    -23.245951
   1.61911    -23.245954
   1.61911    -23.245954
   1.57684    -23.245953
   1.53457    -23.245944
   1.49229    -23.245931
   1.45002    -23.245913
   1.40775    -23.245893
   1.36548    -23.245870
   1.32321    -23.245845
   1.28094    -23.245825
   1.23867    -23.245805
   1.19640    -23.245787
   1.15413    -23.245773
   1.11186    -23.245764
   1.06959    -23.245763
   1.06959    -23.245763
   1.02733    -23.245757
   0.98507    -23.245743
   0.94281    -23.245717
   0.90056    -23.245683
   0.85830    -23.245647
   0.81604    -23.245610
   0.77378    -23.245570
   0.73153    -23.245533
   0.68927    -23.245499
   0.64701    -23.245476
   0.60475    -23.245458
   0.56250    -23.245450
   0.56250    -23.245450
   0.52232    -23.245457
   0.48214    -23.245466
   0.44196    -23.245483
   0.40178    -23.245507
   0.36160    -23.245533
   0.32143    -23.245562
   0.28125    -23.245593
   0.24107    -23.245623
   0.20089    -23.245652
   0.16071    -23.245678
   0.12053    -23.245699
   0.08036    -23.245717
   0.04018    -23.245727
   0.00000    -23.245726
 
# Band-Index    3
   0.00000    -13.776058
   0.04018    -13.774332
   0.08036    -13.769197
   0.12053    -13.760781
   0.16071    -13.749302
   0.20089    -13.735070
   0.24107    -13.718505
   0.28125    -13.700136
   0.32143    -13.680635
   0.36160    -13.660826
   0.40178    -13.641728
   0.44196    -13.624569
   0.48214    -13.610744
   0.52232    -13.601678
   0.56250    -13.598508
   0.56250    -13.598508
   0.60475    -13.602802
   0.64701    -13.614849
   0.68927    -13.632642
   0.73153    -13.653896
   0.77378    -13.676571
   0.81604    -13.699007
   0.85830    -13.719899
   0.90056    -13.738238
   0.94281    -13.753255
   0.98507    -13.764371
   1.02733    -13.771193
   1.06959    -13.773492
   1.06959    -13.773492
   1.11186    -13.778159
   1.15413    -13.791084
   1.19640    -13.809799
   1.23867    -13.831739
   1.28094    -13.854869
   1.32321    -13.877712
   1.36548    -13.899180
   1.40775    -13.918467
   1.45002    -13.934969
   1.49229    -13.948245
   1.53457    -13.957955
   1.57684    -13.963864
   1.61911    -13.965840
   1.61911    -13.965840
   1.66065    -13.963574
   1.70219    -13.956787
   1.74373    -13.945577
   1.78527    -13.930117
   1.82681    -13.910658
   1.86835    -13.887502
   1.90989    -13.861057
   1.95144    -13.831814
   1.99298    -13.800389
   2.03452    -13.767494
   2.07606    -13.734007
   2.11760    -13.701058
   2.15914    -13.670061
   2.20068    -13.642849
   2.24222    -13.621549
   2.28376    -13.607627
   2.32530    -13.600552
   2.36685    -13.598508
 
# Band-Index    4
   2.36685    -13.501567
   2.32530    -13.503456
   2.28376    -13.507229
   2.24222    -13.509035
   2.20068    -13.506227
   2.15914    -13.498665
   2.11760    -13.487313
   2.07606    -13.473217
   2.03452    -13.457264
   1.99298    -13.440329
   1.95144    -13.423741
   1.90989    -13.414444
   1.86835    -13.416666
   1.82681    -13.420167
   1.78527    -13.423141
   1.74373    -13.425431
   1.70219    -13.427034
   1.66065    -13.427978
   1.61911    -13.428286
   1.61911    -13.428286
   1.57684    -13.427585
   1.53457    -13.425444
   1.49229    -13.421810
   1.45002    -13.416616
   1.40775    -13.409879
   1.36548    -13.402193
   1.32321    -13.408476
   1.28094    -13.428533
   1.23867    -13.449820
   1.19640    -13.470413
   1.15413    -13.488202
   1.11186    -13.500590
   1.06959    -13.505086
   1.06959    -13.505086
   1.02733    -13.505028
   0.98507    -13.504855
   0.94281    -13.504576
   0.90056    -13.504207
   0.85830    -13.503782
   0.81604    -13.503328
   0.77378    -13.502868
   0.73153    -13.502438
   0.68927    -13.502073
   0.64701    -13.501796
   0.60475    -13.501626
   0.56250    -13.501567
   0.56250    -13.501567
   0.52232    -13.501610
   0.48214    -13.501738
   0.44196    -13.501946
   0.40178    -13.502227
   0.36160    -13.502564
   0.32143    -13.502937
   0.28125    -13.503326
   0.24107    -13.503715
   0.20089    -13.504086
   0.16071    -13.504422
   0.12053    -13.504701
   0.08036    -13.504913
   0.04018    -13.505045
   0.00000    -13.505089
 
# Band-Index    5
   0.00000    -13.292812
   0.04018    -13.293334
   0.08036    -13.294825
   0.12053    -13.297093
   0.16071    -13.299895
   0.20089    -13.303001
   0.24107    -13.306230
   0.28125    -13.309444
   0.32143    -13.312567
   0.36160    -13.315588
   0.40178    -13.318611
   0.44196    -13.321869
   0.48214    -13.325404
   0.52232    -13.328419
   0.56250    -13.329625
   0.56250    -13.329625
   0.60475    -13.326783
   0.64701    -13.319022
   0.68927    -13.314194
   0.73153    -13.314948
   0.77378    -13.315894
   0.81604    -13.316907
   0.85830    -13.317911
   0.90056    -13.318850
   0.94281    -13.319658
   0.98507    -13.320275
   1.02733    -13.320657
   1.06959    -13.320787
   1.06959    -13.320787
   1.11186    -13.325770
   1.15413    -13.337305
   1.19640    -13.351048
   1.23867    -13.364912
   1.28094    -13.377884
   1.32321    -13.389024
   1.36548    -13.386530
   1.40775    -13.370748
   1.45002    -13.356963
   1.49229    -13.346027
   1.53457    -13.338116
   1.57684    -13.333312
   1.61911    -13.331696
   1.61911    -13.331696
   1.66065    -13.333396
   1.70219    -13.338424
   1.74373    -13.346578
   1.78527    -13.357522
   1.82681    -13.370793
   1.86835    -13.385670
   1.90989    -13.399722
   1.95144    -13.402065
   1.99298    -13.396260
   2.03452    -13.388589
   2.07606    -13.379726
   2.11760    -13.369882
   2.15914    -13.359263
   2.20068    -13.348176
   2.24222    -13.337215
   2.28376    -13.328044
   2.32530    -13.327546
   2.36685    -13.329625
 
# Band-Index    6
   2.36685    -13.313004
   2.32530    -13.315634
   2.28376    -13.316007
   2.24222    -13.307416
   2.20068    -13.297138
   2.15914    -13.287528
   2.11760    -13.279786
   2.07606    -13.274506
   2.03452    -13.271750
   1.99298    -13.271197
   1.95144    -13.272356
   1.90989    -13.274694
   1.86835    -13.277714
   1.82681    -13.280988
   1.78527    -13.284155
   1.74373    -13.286920
   1.70219    -13.289055
   1.66065    -13.290394
   1.61911    -13.290851
   1.61911    -13.290851
   1.57684    -13.289963
   1.53457    -13.287412
   1.49229    -13.283463
   1.45002    -13.278452
   1.40775    -13.272731
   1.36548    -13.266669
   1.32321    -13.260649
   1.28094    -13.255056
   1.23867    -13.250328
   1.19640    -13.247339
   1.15413    -13.249538
   1.11186    -13.258019
   1.06959    -13.262562
   1.06959    -13.262562
   1.02733    -13.262514
   0.98507    -13.262371
   0.94281    -13.262136
   0.90056    -13.261820
   0.85830    -13.261594
   0.81604    -13.270884
   0.77378    -13.282668
   0.73153    -13.295316
   0.68927    -13.307835
   0.64701    -13.313468
   0.60475    -13.313135
   0.56250    -13.313004
   0.56250    -13.313004
   0.52232    -13.312180
   0.48214    -13.309491
   0.44196    -13.304613
   0.40178    -13.297892
   0.36160    -13.290386
   0.32143    -13.283092
   0.28125    -13.276645
   0.24107    -13.271372
   0.20089    -13.267366
   0.16071    -13.264577
   0.12053    -13.262819
   0.08036    -13.262410
   0.04018    -13.262525
   0.00000    -13.262560
 
# Band-Index    7
   0.00000    -13.261334
   0.04018    -13.261451
   0.08036    -13.261882
   0.12053    -13.262249
   0.16071    -13.262007
   0.20089    -13.261726
   0.24107    -13.261414
   0.28125    -13.261085
   0.32143    -13.260757
   0.36160    -13.260444
   0.40178    -13.260160
   0.44196    -13.259927
   0.48214    -13.259755
   0.52232    -13.259651
   0.56250    -13.259615
   0.56250    -13.259615
   0.60475    -13.259664
   0.64701    -13.259805
   0.68927    -13.260038
   0.73153    -13.260343
   0.77378    -13.260704
   0.81604    -13.261081
   0.85830    -13.260372
   0.90056    -13.251864
   0.94281    -13.245099
   0.98507    -13.240267
   1.02733    -13.237368
   1.06959    -13.236400
   1.06959    -13.236400
   1.11186    -13.236508
   1.15413    -13.235058
   1.19640    -13.226029
   1.23867    -13.212351
   1.28094    -13.198136
   1.32321    -13.184455
   1.36548    -13.171757
   1.40775    -13.160328
   1.45002    -13.150440
   1.49229    -13.142367
   1.53457    -13.136360
   1.57684    -13.132653
   1.61911    -13.131394
   1.61911    -13.131394
   1.66065    -13.132153
   1.70219    -13.134410
   1.74373    -13.138119
   1.78527    -13.143206
   1.82681    -13.149571
   1.86835    -13.157082
   1.90989    -13.165570
   1.95144    -13.174840
   1.99298    -13.184632
   2.03452    -13.194645
   2.07606    -13.204570
   2.11760    -13.214176
   2.15914    -13.223435
   2.20068    -13.232485
   2.24222    -13.241421
   2.28376    -13.249932
   2.32530    -13.256786
   2.36685    -13.259615
 
# Band-Index    8
   2.36685    -10.044614
   2.32530    -10.044603
   2.28376    -10.044531
   2.24222    -10.044309
   2.20068    -10.043859
   2.15914    -10.043142
   2.11760    -10.042149
   2.07606    -10.040902
   2.03452    -10.039440
   1.99298    -10.037820
   1.95144    -10.036112
   1.90989    -10.034411
   1.86835    -10.033000
   1.82681    -10.033059
   1.78527    -10.033485
   1.74373    -10.033874
   1.70219    -10.034181
   1.66065    -10.034376
   1.61911    -10.034443
   1.61911    -10.034443
   1.57684    -10.034386
   1.53457    -10.034220
   1.49229    -10.033953
   1.45002    -10.033600
   1.40775    -10.033195
   1.36548    -10.032794
   1.32321    -10.032515
   1.28094    -10.032506
   1.23867    -10.032743
   1.19640    -10.033057
   1.15413    -10.033335
   1.11186    -10.033518
   1.06959    -10.033582
   1.06959    -10.033582
   1.02733    -10.033888
   0.98507    -10.034754
   0.94281    -10.036050
   0.90056    -10.037602
   0.85830    -10.039228
   0.81604    -10.040765
   0.77378    -10.042091
   0.73153    -10.043130
   0.68927    -10.043862
   0.64701    -10.044315
   0.60475    -10.044546
   0.56250    -10.044614
   0.56250    -10.044614
   0.52232    -10.044623
   0.48214    -10.044603
   0.44196    -10.044447
   0.40178    -10.044026
   0.36160    -10.043253
   0.32143    -10.042100
   0.28125    -10.040612
   0.24107    -10.038887
   0.20089    -10.037065
   0.16071    -10.035297
   0.12053    -10.033735
   0.08036    -10.032504
   0.04018    -10.031692
   0.00000    -10.031296
 
# Band-Index    9
   0.00000    -10.031261
   0.04018    -10.031060
   0.08036    -10.030822
   0.12053    -10.030525
   0.16071    -10.030217
   0.20089    -10.029944
   0.24107    -10.031264
   0.28125    -10.033163
   0.32143    -10.035074
   0.36160    -10.036892
   0.40178    -10.038524
   0.44196    -10.039889
   0.48214    -10.040916
   0.52232    -10.041554
   0.56250    -10.041769
   0.56250    -10.041769
   0.60475    -10.041482
   0.64701    -10.040637
   0.68927    -10.039293
   0.73153    -10.037540
   0.77378    -10.035501
   0.81604    -10.033314
   0.85830    -10.031134
   0.90056    -10.029861
   0.94281    -10.029516
   0.98507    -10.029239
   1.02733    -10.029060
   1.06959    -10.028997
   1.06959    -10.028997
   1.11186    -10.029080
   1.15413    -10.029316
   1.19640    -10.029656
   1.23867    -10.030028
   1.28094    -10.030311
   1.32321    -10.030342
   1.36548    -10.030116
   1.40775    -10.029809
   1.45002    -10.029578
   1.49229    -10.029498
   1.53457    -10.029556
   1.57684    -10.029659
   1.61911    -10.029704
   1.61911    -10.029704
   1.66065    -10.029644
   1.70219    -10.029539
   1.74373    -10.029621
   1.78527    -10.030178
   1.82681    -10.031237
   1.86835    -10.032265
   1.90989    -10.032044
   1.95144    -10.031679
   1.99298    -10.031417
   2.03452    -10.031694
   2.07606    -10.033058
   2.11760    -10.034675
   2.15914    -10.036345
   2.20068    -10.037981
   2.24222    -10.039474
   2.28376    -10.040692
   2.32530    -10.041490
   2.36685    -10.041769
 
# Band-Index   10
   2.36685    -10.031597
   2.32530    -10.031659
   2.28376    -10.031502
   2.24222    -10.030942
   2.20068    -10.030799
   2.15914    -10.030771
   2.11760    -10.030760
   2.07606    -10.030781
   2.03452    -10.030700
   1.99298    -10.029730
   1.95144    -10.028460
   1.90989    -10.027350
   1.86835    -10.026481
   1.82681    -10.026213
   1.78527    -10.026340
   1.74373    -10.026266
   1.70219    -10.025977
   1.66065    -10.025747
   1.61911    -10.025808
   1.61911    -10.025808
   1.57684    -10.025780
   1.53457    -10.025704
   1.49229    -10.025590
   1.45002    -10.025441
   1.40775    -10.025274
   1.36548    -10.025114
   1.32321    -10.024979
   1.28094    -10.024883
   1.23867    -10.024832
   1.19640    -10.024824
   1.15413    -10.024847
   1.11186    -10.024874
   1.06959    -10.024885
   1.06959    -10.024885
   1.02733    -10.025172
   0.98507    -10.026014
   0.94281    -10.027353
   0.90056    -10.029100
   0.85830    -10.030238
   0.81604    -10.030605
   0.77378    -10.030903
   0.73153    -10.031085
   0.68927    -10.031397
   0.64701    -10.032074
   0.60475    -10.031945
   0.56250    -10.031597
   0.56250    -10.031597
   0.52232    -10.031888
   0.48214    -10.032172
   0.44196    -10.031898
   0.40178    -10.031055
   0.36160    -10.030123
   0.32143    -10.029930
   0.28125    -10.029807
   0.24107    -10.029804
   0.20089    -10.029456
   0.16071    -10.027811
   0.12053    -10.026454
   0.08036    -10.025433
   0.04018    -10.024799
   0.00000    -10.024584
 
# Band-Index   11
   0.00000    -10.018648
   0.04018    -10.018849
   0.08036    -10.019441
   0.12053    -10.020392
   0.16071    -10.021655
   0.20089    -10.023161
   0.24107    -10.024826
   0.28125    -10.026558
   0.32143    -10.028254
   0.36160    -10.029824
   0.40178    -10.030405
   0.44196    -10.030593
   0.48214    -10.030656
   0.52232    -10.030602
   0.56250    -10.030553
   0.56250    -10.030553
   0.60475    -10.030696
   0.64701    -10.030950
   0.68927    -10.031103
   0.73153    -10.030065
   0.77378    -10.028311
   0.81604    -10.026332
   0.85830    -10.024307
   0.90056    -10.022400
   0.94281    -10.020751
   0.98507    -10.019482
   1.02733    -10.018682
   1.06959    -10.018408
   1.06959    -10.018408
   1.11186    -10.018514
   1.15413    -10.018828
   1.19640    -10.019347
   1.23867    -10.020056
   1.28094    -10.020923
   1.32321    -10.021894
   1.36548    -10.022894
   1.40775    -10.023829
   1.45002    -10.024599
   1.49229    -10.025132
   1.53457    -10.025425
   1.57684    -10.025545
   1.61911    -10.025572
   1.61911    -10.025572
   1.66065    -10.025700
   1.70219    -10.025651
   1.74373    -10.025569
   1.78527    -10.025621
   1.82681    -10.025905
   1.86835    -10.026051
   1.90989    -10.025981
   1.95144    -10.026074
   1.99298    -10.026343
   2.03452    -10.026788
   2.07606    -10.027400
   2.11760    -10.028157
   2.15914    -10.029035
   2.20068    -10.029971
   2.24222    -10.030703
   2.28376    -10.030692
   2.32530    -10.030601
   2.36685    -10.030553
 
# Band-Index   12
   2.36685    -10.025924
   2.32530    -10.025630
   2.28376    -10.024808
   2.24222    -10.023534
   2.20068    -10.021843
   2.15914    -10.019784
   2.11760    -10.017485
   2.07606    -10.015137
   2.03452    -10.012939
   1.99298    -10.011054
   1.95144    -10.009573
   1.90989    -10.008516
   1.86835    -10.007870
   1.82681    -10.008399
   1.78527    -10.009309
   1.74373    -10.010144
   1.70219    -10.010798
   1.66065    -10.011208
   1.61911    -10.011347
   1.61911    -10.011347
   1.57684    -10.011276
   1.53457    -10.011067
   1.49229    -10.010731
   1.45002    -10.010289
   1.40775    -10.009764
   1.36548    -10.009186
   1.32321    -10.008587
   1.28094    -10.008002
   1.23867    -10.007466
   1.19640    -10.007008
   1.15413    -10.006658
   1.11186    -10.006437
   1.06959    -10.006361
   1.06959    -10.006361
   1.02733    -10.006444
   0.98507    -10.006709
   0.94281    -10.007205
   0.90056    -10.008976
   0.85830    -10.011441
   0.81604    -10.014130
   0.77378    -10.016880
   0.73153    -10.019535
   0.68927    -10.021946
   0.64701    -10.023959
   0.60475    -10.025382
   0.56250    -10.025924
   0.56250    -10.025924
   0.52232    -10.025612
   0.48214    -10.024774
   0.44196    -10.023558
   0.40178    -10.022019
   0.36160    -10.020166
   0.32143    -10.018021
   0.28125    -10.015641
   0.24107    -10.013122
   0.20089    -10.010591
   0.16071    -10.008148
   0.12053    -10.007519
   0.08036    -10.007303
   0.04018    -10.007187
   0.00000    -10.007151
 
# Band-Index   13
   0.00000    -10.003125
   0.04018    -10.003479
   0.08036    -10.004511
   0.12053    -10.006128
   0.16071    -10.007918
   0.20089    -10.008355
   0.24107    -10.009042
   0.28125    -10.009950
   0.32143    -10.011091
   0.36160    -10.012446
   0.40178    -10.013941
   0.44196    -10.015440
   0.48214    -10.016748
   0.52232    -10.017649
   0.56250    -10.017972
   0.56250    -10.017972
   0.60475    -10.017655
   0.64701    -10.016756
   0.68927    -10.015409
   0.73153    -10.013796
   0.77378    -10.012104
   0.81604    -10.010499
   0.85830    -10.009106
   0.90056    -10.007999
   0.94281    -10.006876
   0.98507    -10.005266
   1.02733    -10.004260
   1.06959    -10.003916
   1.06959    -10.003916
   1.11186    -10.003955
   1.15413    -10.004069
   1.19640    -10.004254
   1.23867    -10.004502
   1.28094    -10.004799
   1.32321    -10.005128
   1.36548    -10.005471
   1.40775    -10.005805
   1.45002    -10.006113
   1.49229    -10.006375
   1.53457    -10.006573
   1.57684    -10.006697
   1.61911    -10.006739
   1.61911    -10.006739
   1.66065    -10.006767
   1.70219    -10.006848
   1.74373    -10.006971
   1.78527    -10.007142
   1.82681    -10.007400
   1.86835    -10.007513
   1.90989    -10.006964
   1.95144    -10.006767
   1.99298    -10.007075
   2.03452    -10.007929
   2.07606    -10.009292
   2.11760    -10.011042
   2.15914    -10.012995
   2.20068    -10.014919
   2.24222    -10.016559
   2.28376    -10.017667
   2.32530    -10.018046
   2.36685    -10.017972
 
# Band-Index   14
   2.36685     -9.992289
   2.32530     -9.984346
   2.28376     -9.961728
   2.24222     -9.925671
   2.20068     -9.876971
   2.15914     -9.816608
   2.11760     -9.745891
   2.07606     -9.666447
   2.03452     -9.580149
   1.99298     -9.489203
   1.95144     -9.396069
   1.90989     -9.303474
   1.86835     -9.214445
   1.82681     -9.132086
   1.78527     -9.059555
   1.74373     -8.999763
   1.70219     -8.955164
   1.66065     -8.927644
   1.61911     -8.918340
   1.61911     -8.918340
   1.57684     -8.926493
   1.53457     -8.950001
   1.49229     -8.986224
   1.45002     -9.031388
   1.40775     -9.081277
   1.36548     -9.131777
   1.32321     -9.179264
   1.28094     -9.220803
   1.23867     -9.254335
   1.19640     -9.278788
   1.15413     -9.294244
   1.11186     -9.302057
   1.06959     -9.304301
   1.06959     -9.304301
   1.02733     -9.318991
   0.98507     -9.361168
   0.94281     -9.425697
   0.90056     -9.505653
   0.85830     -9.593656
   0.81604     -9.682925
   0.77378     -9.767631
   0.73153     -9.843065
   0.68927     -9.905587
   0.64701     -9.952528
   0.60475     -9.982022
   0.56250     -9.992289
   0.56250     -9.992289
   0.52232     -9.985334
   0.48214     -9.965299
   0.44196     -9.933458
   0.40178     -9.891046
   0.36160     -9.839688
   0.32143     -9.781580
   0.28125     -9.719534
   0.24107     -9.656908
   0.20089     -9.597405
   0.16071     -9.544652
   0.12053     -9.501643
   0.08036     -9.470280
   0.04018     -9.451379
   0.00000     -9.445086
 
# Band-Index   15
   0.00000     -8.936980
   0.04018     -8.941985
   0.08036     -8.955876
   0.12053     -8.975755
   0.16071     -8.998107
   0.20089     -9.019989
   0.24107     -9.039626
   0.28125     -9.056312
   0.32143     -9.070014
   0.36160     -9.080986
   0.40178     -9.089535
   0.44196     -9.095929
   0.48214     -9.100366
   0.52232     -9.102979
   0.56250     -9.103842
   0.56250     -9.103842
   0.60475     -9.104062
   0.64701     -9.104707
   0.68927     -9.105732
   0.73153     -9.107072
   0.77378     -9.108627
   0.81604     -9.110293
   0.85830     -9.111957
   0.90056     -9.113505
   0.94281     -9.114832
   0.98507     -9.115849
   1.02733     -9.116489
   1.06959     -9.116707
   1.06959     -9.116707
   1.11186     -9.105532
   1.15413     -9.073504
   1.19640     -9.023940
   1.23867     -8.960331
   1.28094     -8.885903
   1.32321     -8.803835
   1.36548     -8.717580
   1.40775     -8.631113
   1.45002     -8.549050
   1.49229     -8.476617
   1.53457     -8.419363
   1.57684     -8.382470
   1.61911     -8.369709
   1.61911     -8.369709
   1.66065     -8.378549
   1.70219     -8.404125
   1.74373     -8.443986
   1.78527     -8.494723
   1.82681     -8.552833
   1.86835     -8.615137
   1.90989     -8.679009
   1.95144     -8.742399
   1.99298     -8.803655
   2.03452     -8.861483
   2.07606     -8.914820
   2.11760     -8.962764
   2.15914     -9.004577
   2.20068     -9.039634
   2.24222     -9.067427
   2.28376     -9.087564
   2.32530     -9.099758
   2.36685     -9.103842
 
# Band-Index   16
   2.36685     -4.102294
   2.32530     -4.099286
   2.28376     -4.095115
   2.24222     -4.175915
   2.20068     -4.262548
   2.15914     -4.347804
   2.11760     -4.430415
   2.07606     -4.509369
   2.03452     -4.583883
   1.99298     -4.653435
   1.95144     -4.718504
   1.90989     -4.814258
   1.86835     -4.944942
   1.82681     -5.063400
   1.78527     -5.168050
   1.74373     -5.257354
   1.70219     -5.327389
   1.66065     -5.372466
   1.61911     -5.388069
   1.61911     -5.388069
   1.57684     -5.386603
   1.53457     -5.382271
   1.49229     -5.375268
   1.45002     -5.365920
   1.40775     -5.354675
   1.36548     -5.342100
   1.32321     -5.328869
   1.28094     -5.315734
   1.23867     -5.303495
   1.19640     -5.292945
   1.15413     -5.284807
   1.11186     -5.279665
   1.06959     -5.277907
   1.06959     -5.277907
   1.02733     -5.246441
   0.98507     -5.154319
   0.94281     -5.007942
   0.90056     -4.816757
   0.85830     -4.592940
   0.81604     -4.352616
   0.77378     -4.123507
   0.73153     -4.079209
   0.68927     -4.066529
   0.64701     -4.086498
   0.60475     -4.098325
   0.56250     -4.102294
   0.56250     -4.102294
   0.52232     -4.099273
   0.48214     -4.122264
   0.44196     -4.221313
   0.40178     -4.316000
   0.36160     -4.405986
   0.32143     -4.490219
   0.28125     -4.568237
   0.24107     -4.642655
   0.20089     -4.759752
   0.16071     -4.928258
   0.12053     -5.074839
   0.08036     -5.185806
   0.04018     -5.254928
   0.00000     -5.278407
 
# Band-Index   17
   0.00000     -4.827247
   0.04018     -4.821429
   0.08036     -4.803991
   0.12053     -4.774914
   0.16071     -4.733628
   0.20089     -4.673413
   0.24107     -4.528986
   0.28125     -4.318334
   0.32143     -4.094888
   0.36160     -4.028996
   0.40178     -4.056238
   0.44196     -4.076405
   0.48214     -4.092073
   0.52232     -4.025361
   0.56250     -3.947015
   0.56250     -3.947015
   0.60475     -3.962469
   0.64701     -3.997374
   0.68927     -4.038839
   0.73153     -4.039931
   0.77378     -4.121188
   0.81604     -4.154576
   0.85830     -4.185842
   0.90056     -4.212323
   0.94281     -4.233398
   0.98507     -4.248703
   1.02733     -4.257986
   1.06959     -4.261098
   1.06959     -4.261098
   1.11186     -4.285648
   1.15413     -4.346617
   1.19640     -4.424701
   1.23867     -4.508362
   1.28094     -4.591583
   1.32321     -4.670931
   1.36548     -4.744491
   1.40775     -4.813252
   1.45002     -4.905789
   1.49229     -5.035433
   1.53457     -5.140481
   1.57684     -5.206990
   1.61911     -5.229726
   1.61911     -5.229726
   1.66065     -5.216672
   1.70219     -5.177093
   1.74373     -5.110156
   1.78527     -5.016644
   1.82681     -4.908014
   1.86835     -4.830213
   1.90989     -4.772280
   1.95144     -4.664166
   1.99298     -4.508693
   2.03452     -4.343348
   2.07606     -4.173347
   2.11760     -4.040862
   2.15914     -4.035985
   2.20068     -4.051756
   2.24222     -4.071155
   2.28376     -4.082293
   2.32530     -4.005646
   2.36685     -3.947015
 
# Band-Index   18
   2.36685     -3.903352
   2.32530     -3.858688
   2.28376     -3.825926
   2.24222     -3.816560
   2.20068     -3.816236
   2.15914     -3.845135
   2.11760     -3.989364
   2.07606     -4.061291
   2.03452     -4.144201
   1.99298     -4.269215
   1.95144     -4.419378
   1.90989     -4.577522
   1.86835     -4.727815
   1.82681     -4.836946
   1.78527     -4.886989
   1.74373     -4.918160
   1.70219     -4.939522
   1.66065     -4.952245
   1.61911     -4.956483
   1.61911     -4.956483
   1.57684     -4.949686
   1.53457     -4.929433
   1.49229     -4.895488
   1.45002     -4.841101
   1.40775     -4.713405
   1.36548     -4.536244
   1.32321     -4.351005
   1.28094     -4.174674
   1.23867     -4.024363
   1.19640     -3.915760
   1.15413     -3.861100
   1.11186     -3.868112
   1.06959     -3.880342
   1.06959     -3.880342
   1.02733     -3.879825
   0.98507     -3.878239
   0.94281     -3.875343
   0.90056     -3.887323
   0.85830     -3.928718
   0.81604     -3.969690
   0.77378     -4.007358
   0.73153     -3.979118
   0.68927     -3.928132
   0.64701     -3.911650
   0.60475     -3.905165
   0.56250     -3.903352
   0.56250     -3.903352
   0.52232     -3.839997
   0.48214     -3.800494
   0.44196     -3.780119
   0.40178     -3.776215
   0.36160     -3.896306
   0.32143     -4.004939
   0.28125     -3.964839
   0.24107     -3.926935
   0.20089     -3.897024
   0.16071     -3.900498
   0.12053     -3.914714
   0.08036     -3.926784
   0.04018     -3.934515
   0.00000     -3.937164
 
# Band-Index   19
   0.00000     -3.701398
   0.04018     -3.712599
   0.08036     -3.742059
   0.12053     -3.781656
   0.16071     -3.823583
   0.20089     -3.851841
   0.24107     -3.842381
   0.28125     -3.820241
   0.32143     -3.795916
   0.36160     -3.771662
   0.40178     -3.748761
   0.44196     -3.728264
   0.48214     -3.709758
   0.52232     -3.760849
   0.56250     -3.777946
   0.56250     -3.777946
   0.60475     -3.760720
   0.64701     -3.719870
   0.68927     -3.715149
   0.73153     -3.726326
   0.77378     -3.815534
   0.81604     -3.849886
   0.85830     -3.863600
   0.90056     -3.871414
   0.94281     -3.851453
   0.98507     -3.823887
   1.02733     -3.814873
   1.06959     -3.817069
   1.06959     -3.817069
   1.11186     -3.825154
   1.15413     -3.842029
   1.19640     -3.844264
   1.23867     -3.837829
   1.28094     -3.824918
   1.32321     -3.833762
   1.36548     -3.992655
   1.40775     -4.179392
   1.45002     -4.353515
   1.49229     -4.500945
   1.53457     -4.612610
   1.57684     -4.682147
   1.61911     -4.705739
   1.61911     -4.705739
   1.66065     -4.693322
   1.70219     -4.656424
   1.74373     -4.596075
   1.78527     -4.514064
   1.82681     -4.412821
   1.86835     -4.295467
   1.90989     -4.166006
   1.95144     -4.029750
   1.99298     -3.895154
   2.03452     -3.796211
   2.07606     -3.801782
   2.11760     -3.806131
   2.15914     -3.791793
   2.20068     -3.714365
   2.24222     -3.720911
   2.28376     -3.743086
   2.32530     -3.769737
   2.36685     -3.777946
 
# Band-Index   20
   2.36685     -3.696186
   2.32530     -3.695393
   2.28376     -3.688386
   2.24222     -3.662443
   2.20068     -3.666863
   2.15914     -3.697894
   2.11760     -3.689723
   2.07606     -3.699983
   2.03452     -3.766421
   1.99298     -3.770830
   1.95144     -3.752405
   1.90989     -3.729606
   1.86835     -3.702658
   1.82681     -3.672445
   1.78527     -3.640615
   1.74373     -3.609663
   1.70219     -3.582919
   1.66065     -3.564431
   1.61911     -3.557753
   1.61911     -3.557753
   1.57684     -3.568303
   1.53457     -3.597041
   1.49229     -3.637128
   1.45002     -3.681380
   1.40775     -3.724212
   1.36548     -3.761167
   1.32321     -3.774262
   1.28094     -3.692310
   1.23867     -3.679170
   1.19640     -3.717802
   1.15413     -3.765764
   1.11186     -3.794218
   1.06959     -3.802586
   1.06959     -3.802586
   1.02733     -3.808026
   0.98507     -3.809440
   0.94281     -3.800223
   0.90056     -3.788181
   0.85830     -3.774005
   0.81604     -3.758587
   0.77378     -3.742972
   0.73153     -3.713138
   0.68927     -3.669596
   0.64701     -3.705520
   0.60475     -3.698426
   0.56250     -3.696186
   0.56250     -3.696186
   0.52232     -3.700303
   0.48214     -3.698617
   0.44196     -3.623018
   0.40178     -3.656381
   0.36160     -3.691359
   0.32143     -3.661954
   0.28125     -3.620844
   0.24107     -3.573455
   0.20089     -3.521505
   0.16071     -3.466288
   0.12053     -3.409390
   0.08036     -3.370275
   0.04018     -3.366117
   0.00000     -3.367743
 
# Band-Index   21
   0.00000     -3.271973
   0.04018     -3.300088
   0.08036     -3.352554
   0.12053     -3.387941
   0.16071     -3.412649
   0.20089     -3.438919
   0.24107     -3.464696
   0.28125     -3.488991
   0.32143     -3.511311
   0.36160     -3.531412
   0.40178     -3.549161
   0.44196     -3.564400
   0.48214     -3.576710
   0.52232     -3.585126
   0.56250     -3.588198
   0.56250     -3.588198
   0.60475     -3.589064
   0.64701     -3.591551
   0.68927     -3.594771
   0.73153     -3.617647
   0.77378     -3.603871
   0.81604     -3.606378
   0.85830     -3.605308
   0.90056     -3.597767
   0.94281     -3.580077
   0.98507     -3.549461
   1.02733     -3.508856
   1.06959     -3.482421
   1.06959     -3.482421
   1.11186     -3.478473
   1.15413     -3.464162
   1.19640     -3.435863
   1.23867     -3.396589
   1.28094     -3.371155
   1.32321     -3.376177
   1.36548     -3.358475
   1.40775     -3.332523
   1.45002     -3.336238
   1.49229     -3.344937
   1.53457     -3.351593
   1.57684     -3.355764
   1.61911     -3.357183
   1.61911     -3.357183
   1.66065     -3.357936
   1.70219     -3.360536
   1.74373     -3.368067
   1.78527     -3.392247
   1.82681     -3.431362
   1.86835     -3.473105
   1.90989     -3.513533
   1.95144     -3.551273
   1.99298     -3.585109
   2.03452     -3.611295
   2.07606     -3.618634
   2.11760     -3.606293
   2.15914     -3.606080
   2.20068     -3.630203
   2.24222     -3.596646
   2.28376     -3.584598
   2.32530     -3.586531
   2.36685     -3.588198
 
# Band-Index   22
   2.36685     -3.249549
   2.32530     -3.277022
   2.28376     -3.348871
   2.24222     -3.442308
   2.20068     -3.500971
   2.15914     -3.518579
   2.11760     -3.536231
   2.07606     -3.558162
   2.03452     -3.560602
   1.99298     -3.534553
   1.95144     -3.487391
   1.90989     -3.427944
   1.86835     -3.366844
   1.82681     -3.344961
   1.78527     -3.338913
   1.74373     -3.317056
   1.70219     -3.278790
   1.66065     -3.240011
   1.61911     -3.219621
   1.61911     -3.219621
   1.57684     -3.236768
   1.53457     -3.263124
   1.49229     -3.286672
   1.45002     -3.309099
   1.40775     -3.326671
   1.36548     -3.315265
   1.32321     -3.305348
   1.28094     -3.302164
   1.23867     -3.316160
   1.19640     -3.335667
   1.15413     -3.351785
   1.11186     -3.362100
   1.06959     -3.365637
   1.06959     -3.365637
   1.02733     -3.330047
   0.98507     -3.295052
   0.94281     -3.341273
   0.90056     -3.392977
   0.85830     -3.447727
   0.81604     -3.503942
   0.77378     -3.560490
   0.73153     -3.600547
   0.68927     -3.548592
   0.64701     -3.398525
   0.60475     -3.295910
   0.56250     -3.249549
   0.56250     -3.249549
   0.52232     -3.285901
   0.48214     -3.365297
   0.44196     -3.470356
   0.40178     -3.490165
   0.36160     -3.419266
   0.32143     -3.347974
   0.28125     -3.284644
   0.24107     -3.231328
   0.20089     -3.189377
   0.16071     -3.176081
   0.12053     -3.215397
   0.08036     -3.243577
   0.04018     -3.248996
   0.00000     -3.241242
 
# Band-Index   23
   0.00000     -3.205667
   0.04018     -3.185252
   0.08036     -3.148735
   0.12053     -3.146759
   0.16071     -3.159233
   0.20089     -3.138179
   0.24107     -3.140442
   0.28125     -3.144174
   0.32143     -3.158845
   0.36160     -3.172749
   0.40178     -3.185437
   0.44196     -3.196241
   0.48214     -3.204526
   0.52232     -3.209746
   0.56250     -3.211527
   0.56250     -3.211527
   0.60475     -3.209179
   0.64701     -3.202315
   0.68927     -3.191499
   0.73153     -3.177549
   0.77378     -3.161484
   0.81604     -3.144369
   0.85830     -3.127312
   0.90056     -3.113954
   0.94281     -3.181166
   0.98507     -3.260257
   1.02733     -3.260344
   1.06959     -3.247066
   1.06959     -3.247066
   1.11186     -3.248936
   1.15413     -3.254133
   1.19640     -3.261532
   1.23867     -3.268975
   1.28094     -3.285502
   1.32321     -3.255924
   1.36548     -3.220637
   1.40775     -3.192941
   1.45002     -3.167632
   1.49229     -3.146859
   1.53457     -3.132857
   1.57684     -3.125866
   1.61911     -3.141398
   1.61911     -3.141398
   1.66065     -3.131013
   1.70219     -3.142657
   1.74373     -3.182063
   1.78527     -3.233625
   1.82681     -3.292937
   1.86835     -3.335176
   1.90989     -3.335015
   1.95144     -3.327934
   1.99298     -3.316520
   2.03452     -3.299937
   2.07606     -3.280286
   2.11760     -3.265978
   2.15914     -3.254199
   2.20068     -3.240207
   2.24222     -3.226127
   2.28376     -3.216105
   2.32530     -3.212250
   2.36685     -3.211527
 
# Band-Index   24
   2.36685     -3.196381
   2.32530     -3.195486
   2.28376     -3.195536
   2.24222     -3.193574
   2.20068     -3.188849
   2.15914     -3.184587
   2.11760     -3.189169
   2.07606     -3.202621
   2.03452     -3.199889
   1.99298     -3.179602
   1.95144     -3.150516
   1.90989     -3.118303
   1.86835     -3.088537
   1.82681     -3.070811
   1.78527     -3.075025
   1.74373     -3.093038
   1.70219     -3.112797
   1.66065     -3.119271
   1.61911     -3.125281
   1.61911     -3.125281
   1.57684     -3.120186
   1.53457     -3.116532
   1.49229     -3.123918
   1.45002     -3.136952
   1.40775     -3.161991
   1.36548     -3.204899
   1.32321     -3.248444
   1.28094     -3.268152
   1.23867     -3.219510
   1.19640     -3.134403
   1.15413     -3.081907
   1.11186     -3.077232
   1.06959     -3.078435
   1.06959     -3.078435
   1.02733     -3.080701
   0.98507     -3.087326
   0.94281     -3.097674
   0.90056     -3.093743
   0.85830     -3.093598
   0.81604     -3.103621
   0.77378     -3.114330
   0.73153     -3.125822
   0.68927     -3.138771
   0.64701     -3.154787
   0.60475     -3.176496
   0.56250     -3.196381
   0.56250     -3.196381
   0.52232     -3.180518
   0.48214     -3.162968
   0.44196     -3.152344
   0.40178     -3.146711
   0.36160     -3.143969
   0.32143     -3.142602
   0.28125     -3.141890
   0.24107     -3.130556
   0.20089     -3.134329
   0.16071     -3.134235
   0.12053     -3.125805
   0.08036     -3.144463
   0.04018     -3.162970
   0.00000     -3.183010
 
# Band-Index   25
   0.00000     -3.134437
   0.04018     -3.133119
   0.08036     -3.125838
   0.12053     -3.106370
   0.16071     -3.102861
   0.20089     -3.112531
   0.24107     -3.086607
   0.28125     -3.044776
   0.32143     -3.003722
   0.36160     -2.964017
   0.40178     -2.926065
   0.44196     -2.890607
   0.48214     -2.858621
   0.52232     -2.856258
   0.56250     -2.856499
   0.56250     -2.856499
   0.60475     -2.857661
   0.64701     -2.861260
   0.68927     -2.867640
   0.73153     -2.877294
   0.77378     -2.890544
   0.81604     -2.940311
   0.85830     -3.018097
   0.90056     -3.087609
   0.94281     -3.076857
   0.98507     -3.070896
   1.02733     -3.067147
   1.06959     -3.065861
   1.06959     -3.065861
   1.11186     -3.064994
   1.15413     -3.076821
   1.19640     -3.080621
   1.23867     -3.086221
   1.28094     -3.092438
   1.32321     -3.098453
   1.36548     -3.103712
   1.40775     -3.107861
   1.45002     -3.110677
   1.49229     -3.111849
   1.53457     -3.110668
   1.57684     -3.108930
   1.61911     -3.109400
   1.61911     -3.109400
   1.66065     -3.110064
   1.70219     -3.099079
   1.74373     -3.087324
   1.78527     -3.071746
   1.82681     -3.053316
   1.86835     -3.037516
   1.90989     -3.024251
   1.95144     -3.033962
   1.99298     -3.053428
   2.03452     -3.070993
   2.07606     -3.079683
   2.11760     -3.060416
   2.15914     -3.004041
   2.20068     -2.941688
   2.24222     -2.893257
   2.28376     -2.859302
   2.32530     -2.855031
   2.36685     -2.856499
 
# Band-Index   26
   2.36685     -2.825873
   2.32530     -2.834648
   2.28376     -2.849206
   2.24222     -2.844115
   2.20068     -2.839208
   2.15914     -2.839344
   2.11760     -2.856363
   2.07606     -2.903188
   2.03452     -2.953319
   1.99298     -2.987329
   1.95144     -3.008617
   1.90989     -3.014919
   1.86835     -3.007441
   1.82681     -3.022643
   1.78527     -3.032359
   1.74373     -3.050239
   1.70219     -3.079106
   1.66065     -3.103159
   1.61911     -3.105351
   1.61911     -3.105351
   1.57684     -3.106056
   1.53457     -3.070272
   1.49229     -3.037422
   1.45002     -3.042540
   1.40775     -3.066790
   1.36548     -3.078266
   1.32321     -3.070591
   1.28094     -3.043077
   1.23867     -3.034344
   1.19640     -3.049307
   1.15413     -3.060589
   1.11186     -3.056417
   1.06959     -3.048531
   1.06959     -3.048531
   1.02733     -3.038222
   0.98507     -3.013720
   0.94281     -2.984503
   0.90056     -2.955817
   0.85830     -2.930068
   0.81604     -2.908161
   0.77378     -2.868993
   0.73153     -2.822748
   0.68927     -2.824844
   0.64701     -2.825431
   0.60475     -2.825766
   0.56250     -2.825873
   0.56250     -2.825873
   0.52232     -2.835436
   0.48214     -2.856376
   0.44196     -2.855716
   0.40178     -2.857475
   0.36160     -2.862902
   0.32143     -2.873817
   0.28125     -2.890733
   0.24107     -2.937264
   0.20089     -2.994960
   0.16071     -3.049454
   0.12053     -3.086600
   0.08036     -3.082261
   0.04018     -3.077534
   0.00000     -3.075868
 
# Band-Index   27
   0.00000     -3.066486
   0.04018     -3.065185
   0.08036     -3.054098
   0.12053     -3.023634
   0.16071     -2.985147
   0.20089     -2.948301
   0.24107     -2.916689
   0.28125     -2.880242
   0.32143     -2.823700
   0.36160     -2.773046
   0.40178     -2.730956
   0.44196     -2.703320
   0.48214     -2.697332
   0.52232     -2.705386
   0.56250     -2.710694
   0.56250     -2.710694
   0.60475     -2.715143
   0.64701     -2.730333
   0.68927     -2.760507
   0.73153     -2.808801
   0.77378     -2.822946
   0.81604     -2.821753
   0.85830     -2.820430
   0.90056     -2.819134
   0.94281     -2.817984
   0.98507     -2.817083
   1.02733     -2.816512
   1.06959     -2.816318
   1.06959     -2.816318
   1.11186     -2.826168
   1.15413     -2.859463
   1.19640     -2.922568
   1.23867     -2.992530
   1.28094     -3.017249
   1.32321     -2.999369
   1.36548     -2.981852
   1.40775     -2.965476
   1.45002     -2.950987
   1.49229     -2.939019
   1.53457     -2.930087
   1.57684     -2.924574
   1.61911     -2.922708
   1.61911     -2.922708
   1.66065     -2.924896
   1.70219     -2.931640
   1.74373     -2.943624
   1.78527     -2.960027
   1.82681     -2.976853
   1.86835     -2.989455
   1.90989     -2.970507
   1.95144     -2.937350
   1.99298     -2.900369
   2.03452     -2.861295
   2.07606     -2.822055
   2.11760     -2.783773
   2.15914     -2.746910
   2.20068     -2.713957
   2.24222     -2.693878
   2.28376     -2.695326
   2.32530     -2.705302
   2.36685     -2.710694
 
# Band-Index   28
   2.36685     -2.609097
   2.32530     -2.615354
   2.28376     -2.631495
   2.24222     -2.648248
   2.20068     -2.653514
   2.15914     -2.684985
   2.11760     -2.749901
   2.07606     -2.803107
   2.03452     -2.834903
   1.99298     -2.857744
   1.95144     -2.876163
   1.90989     -2.891864
   1.86835     -2.905700
   1.82681     -2.917031
   1.78527     -2.921961
   1.74373     -2.917211
   1.70219     -2.906669
   1.66065     -2.898380
   1.61911     -2.895886
   1.61911     -2.895886
   1.57684     -2.900254
   1.53457     -2.916475
   1.49229     -2.933241
   1.45002     -2.924992
   1.40775     -2.899837
   1.36548     -2.871458
   1.32321     -2.840431
   1.28094     -2.820725
   1.23867     -2.811414
   1.19640     -2.792874
   1.15413     -2.754981
   1.11186     -2.706534
   1.06959     -2.684100
   1.06959     -2.684100
   1.02733     -2.683626
   0.98507     -2.682221
   0.94281     -2.679909
   0.90056     -2.676723
   0.85830     -2.672664
   0.81604     -2.667630
   0.77378     -2.661281
   0.73153     -2.652861
   0.68927     -2.641287
   0.64701     -2.626911
   0.60475     -2.614178
   0.56250     -2.609097
   0.56250     -2.609097
   0.52232     -2.612758
   0.48214     -2.620423
   0.44196     -2.621179
   0.40178     -2.609558
   0.36160     -2.592638
   0.32143     -2.575150
   0.28125     -2.558513
   0.24107     -2.557859
   0.20089     -2.568712
   0.16071     -2.573880
   0.12053     -2.576082
   0.08036     -2.576801
   0.04018     -2.576924
   0.00000     -2.576913
 
# Band-Index   29
   0.00000     -2.504134
   0.04018     -2.505244
   0.08036     -2.508579
   0.12053     -2.514153
   0.16071     -2.521989
   0.20089     -2.532094
   0.24107     -2.544914
   0.28125     -2.539930
   0.32143     -2.508202
   0.36160     -2.459759
   0.40178     -2.393912
   0.44196     -2.340082
   0.48214     -2.330248
   0.52232     -2.330986
   0.56250     -2.331664
   0.56250     -2.331664
   0.60475     -2.331215
   0.64701     -2.329830
   0.68927     -2.333791
   0.73153     -2.434638
   0.77378     -2.511334
   0.81604     -2.564062
   0.85830     -2.600372
   0.90056     -2.625659
   0.94281     -2.643178
   0.98507     -2.654776
   1.02733     -2.661430
   1.06959     -2.663604
   1.06959     -2.663604
   1.11186     -2.659450
   1.15413     -2.651818
   1.19640     -2.647551
   1.23867     -2.701384
   1.28094     -2.772910
   1.32321     -2.803255
   1.36548     -2.810229
   1.40775     -2.823608
   1.45002     -2.844354
   1.49229     -2.863417
   1.53457     -2.875738
   1.57684     -2.880502
   1.61911     -2.880009
   1.61911     -2.880009
   1.66065     -2.880250
   1.70219     -2.878319
   1.74373     -2.871903
   1.78527     -2.860232
   1.82681     -2.842959
   1.86835     -2.821675
   1.90989     -2.800254
   1.95144     -2.782727
   1.99298     -2.771307
   2.03452     -2.764222
   2.07606     -2.754121
   2.11760     -2.720563
   2.15914     -2.655629
   2.20068     -2.597088
   2.24222     -2.502573
   2.28376     -2.415034
   2.32530     -2.353726
   2.36685     -2.331664
 
# Band-Index   30
   2.36685     -2.023393
   2.32530     -2.061432
   2.28376     -2.164219
   2.24222     -2.307174
   2.20068     -2.463171
   2.15914     -2.600870
   2.11760     -2.639956
   2.07606     -2.645021
   2.03452     -2.649993
   1.99298     -2.653488
   1.95144     -2.652772
   1.90989     -2.646517
   1.86835     -2.635678
   1.82681     -2.622235
   1.78527     -2.608254
   1.74373     -2.595509
   1.70219     -2.585408
   1.66065     -2.578963
   1.61911     -2.576749
   1.61911     -2.576749
   1.57684     -2.581765
   1.53457     -2.595926
   1.49229     -2.616516
   1.45002     -2.638779
   1.40775     -2.655755
   1.36548     -2.660580
   1.32321     -2.653983
   1.28094     -2.644442
   1.23867     -2.637140
   1.19640     -2.580508
   1.15413     -2.452699
   1.11186     -2.347425
   1.06959     -2.306752
   1.06959     -2.306752
   1.02733     -2.307128
   0.98507     -2.308244
   0.94281     -2.310056
   0.90056     -2.312486
   0.85830     -2.315403
   0.81604     -2.318632
   0.77378     -2.321939
   0.73153     -2.325031
   0.68927     -2.321411
   0.64701     -2.196079
   0.60475     -2.074958
   0.56250     -2.023393
   0.56250     -2.023393
   0.52232     -2.060437
   0.48214     -2.150492
   0.44196     -2.243723
   0.40178     -2.276711
   0.36160     -2.269320
   0.32143     -2.251373
   0.28125     -2.227904
   0.24107     -2.200845
   0.20089     -2.172060
   0.16071     -2.143750
   0.12053     -2.118317
   0.08036     -2.098116
   0.04018     -2.085117
   0.00000     -2.080632
 
# Band-Index   31
   0.00000      0.114420
   0.04018      0.104774
   0.08036      0.076908
   0.12053      0.034041
   0.16071     -0.019331
   0.20089     -0.078436
   0.24107     -0.138896
   0.28125     -0.197089
   0.32143     -0.250255
   0.36160     -0.296467
   0.40178     -0.334488
   0.44196     -0.363564
   0.48214     -0.383257
   0.52232     -0.393651
   0.56250     -0.396488
   0.56250     -0.396488
   0.60475     -0.390429
   0.64701     -0.372357
   0.68927     -0.342588
   0.73153     -0.301747
   0.77378     -0.250947
   0.81604     -0.192003
   0.85830     -0.127673
   0.90056     -0.061930
   0.94281     -0.000056
   0.98507      0.051495
   1.02733      0.086040
   1.06959      0.098239
   1.06959      0.098239
   1.11186      0.105135
   1.15413      0.125513
   1.19640      0.158426
   1.23867      0.202329
   1.28094      0.255133
   1.32321      0.314257
   1.36548      0.376667
   1.40775      0.438930
   1.45002      0.497343
   1.49229      0.548070
   1.53457      0.585467
   1.57684      0.570051
   1.61911      0.562524
   1.61911      0.562524
   1.66065      0.564433
   1.70219      0.568871
   1.74373      0.531524
   1.78527      0.469243
   1.82681      0.396045
   1.86835      0.314715
   1.90989      0.228151
   1.95144      0.139208
   1.99298      0.050717
   2.03452     -0.034734
   2.07606     -0.114805
   2.11760     -0.187439
   2.15914     -0.250952
   2.20068     -0.303945
   2.24222     -0.345347
   2.28376     -0.374447
   2.32530     -0.391184
   2.36685     -0.396488
 
# Band-Index   32
   2.36685     -0.118823
   2.32530     -0.081034
   2.28376      0.025463
   2.24222      0.187136
   2.20068      0.390434
   2.15914      0.623905
   2.11760      0.879563
   2.07606      0.866494
   2.03452      0.809865
   1.99298      0.757845
   1.95144      0.712993
   1.90989      0.675056
   1.86835      0.643515
   1.82681      0.617818
   1.78527      0.597426
   1.74373      0.581820
   1.70219      0.581764
   1.66065      0.610691
   1.61911      0.621228
   1.61911      0.621228
   1.57684      0.612713
   1.53457      0.594835
   1.49229      0.629797
   1.45002      0.680517
   1.40775      0.744514
   1.36548      0.821647
   1.32321      0.912096
   1.28094      1.015069
   1.23867      1.034815
   1.19640      0.758373
   1.15413      0.534918
   1.11186      0.390649
   1.06959      0.341576
   1.06959      0.341576
   1.02733      0.334854
   0.98507      0.314920
   0.94281      0.282504
   0.90056      0.238973
   0.85830      0.186493
   0.81604      0.128055
   0.77378      0.067432
   0.73153      0.008946
   0.68927     -0.042876
   0.64701     -0.083680
   0.60475     -0.109819
   0.56250     -0.118823
   0.56250     -0.118823
   0.52232     -0.113156
   0.48214     -0.096644
   0.44196     -0.070696
   0.40178     -0.037508
   0.36160      0.000145
   0.32143      0.039165
   0.28125      0.076457
   0.24107      0.109364
   0.20089      0.136112
   0.16071      0.156096
   0.12053      0.169794
   0.08036      0.178305
   0.04018      0.181624
   0.00000      0.172887
 
# Band-Index   33
   0.00000      0.184245
   0.04018      0.183225
   0.08036      0.209294
   0.12053      0.254150
   0.16071      0.315564
   0.20089      0.392278
   0.24107      0.484530
   0.28125      0.500673
   0.32143      0.496035
   0.36160      0.493076
   0.40178      0.491938
   0.44196      0.497669
   0.48214      0.298434
   0.52232      0.109231
   0.56250      0.039566
   0.56250      0.039566
   0.60475      0.131499
   0.64701      0.377310
   0.68927      0.481774
   0.73153      0.476525
   0.77378      0.468934
   0.81604      0.460589
   0.85830      0.452043
   0.90056      0.443886
   0.94281      0.436727
   0.98507      0.431133
   1.02733      0.427573
   1.06959      0.426353
   1.06959      0.426353
   1.11186      0.492145
   1.15413      0.670897
   1.19640      0.927276
   1.23867      1.137110
   1.28094      1.354957
   1.32321      1.622671
   1.36548      1.584677
   1.40775      1.479818
   1.45002      1.378058
   1.49229      1.291131
   1.53457      1.225078
   1.57684      1.183859
   1.61911      1.169848
   1.61911      1.169848
   1.66065      1.187522
   1.70219      1.238753
   1.74373      1.319436
   1.78527      1.424504
   1.82681      1.548578
   1.86835      1.685389
   1.90989      1.826155
   1.95144      1.942357
   1.99298      1.690516
   2.03452      1.419812
   2.07606      1.148882
   2.11760      0.932321
   2.15914      0.890160
   2.20068      0.641685
   2.24222      0.407255
   2.28376      0.214546
   2.32530      0.085458
   2.36685      0.039566
 
# Band-Index   34
   2.36685      0.491854
   2.32530      0.524004
   2.28376      0.616625
   2.24222      0.760519
   2.20068      0.948008
   2.15914      1.041707
   2.11760      1.208431
   2.07606      1.500019
   2.03452      1.798293
   1.99298      2.006394
   1.95144      1.971972
   1.90989      2.204191
   1.86835      2.350973
   1.82681      2.354194
   1.78527      2.334907
   1.74373      2.310426
   1.70219      2.275777
   1.66065      2.245616
   1.61911      2.234569
   1.61911      2.234569
   1.57684      2.243397
   1.53457      2.257914
   1.49229      2.253073
   1.45002      2.240601
   1.40775      2.218236
   1.36548      2.035739
   1.32321      1.754729
   1.28094      1.550686
   1.23867      1.240581
   1.19640      1.274012
   1.15413      1.417461
   1.11186      1.572644
   1.06959      1.716372
   1.06959      1.716372
   1.02733      1.717769
   0.98507      1.722464
   0.94281      1.692050
   0.90056      1.647454
   0.85830      1.597485
   0.81604      1.546195
   0.77378      1.491913
   0.73153      1.100785
   0.68927      0.714963
   0.64701      0.486081
   0.60475      0.490785
   0.56250      0.491854
   0.56250      0.491854
   0.52232      0.491749
   0.48214      0.491113
   0.44196      0.559988
   0.40178      0.852099
   0.36160      0.814677
   0.32143      0.697317
   0.28125      0.585662
   0.24107      0.507220
   0.20089      0.519270
   0.16071      0.530946
   0.12053      0.542459
   0.08036      0.552140
   0.04018      0.558559
   0.00000      0.560799
 
# Band-Index   35
   0.00000      2.334265
   0.04018      2.343659
   0.08036      2.371015
   0.12053      2.413702
   0.16071      2.466893
   0.20089      2.528534
   0.24107      2.305490
   0.28125      1.961438
   0.32143      1.603552
   0.36160      1.248432
   0.40178      0.990973
   0.44196      1.087097
   0.48214      1.210998
   0.52232      1.317564
   0.56250      1.365469
   0.56250      1.365469
   0.60475      1.371203
   0.64701      1.388171
   0.68927      1.415653
   0.73153      1.452105
   0.77378      1.502417
   0.81604      1.730873
   0.85830      1.740590
   0.90056      1.734838
   0.94281      1.727765
   0.98507      1.726689
   1.02733      1.750194
   1.06959      1.758078
   1.06959      1.758078
   1.11186      1.903477
   1.15413      2.058303
   1.19640      2.111502
   1.23867      2.018390
   1.28094      1.934817
   1.32321      2.028158
   1.36548      2.282522
   1.40775      2.422124
   1.45002      2.438369
   1.49229      2.365306
   1.53457      2.320823
   1.57684      2.315322
   1.61911      2.318453
   1.61911      2.318453
   1.66065      2.321366
   1.70219      2.333114
   1.74373      2.367765
   1.78527      2.437525
   1.82681      2.530656
   1.86835      2.515857
   1.90989      2.450364
   1.95144      2.385914
   1.99298      2.102242
   2.03452      1.861506
   2.07606      1.629404
   2.11760      1.390127
   2.15914      1.159831
   2.20068      1.104401
   2.24222      1.189541
   2.28376      1.270566
   2.32530      1.337284
   2.36685      1.365469
 
# Band-Index   36
   2.36685      1.805961
   2.32530      1.839224
   2.28376      1.920968
   2.24222      2.026211
   2.20068      2.140228
   2.15914      2.252732
   2.11760      2.347409
   2.07606      2.378463
   2.03452      2.328733
   1.99298      2.311819
   1.95144      2.439783
   1.90989      2.656566
   1.86835      2.635908
   1.82681      2.637248
   1.78527      2.603506
   1.74373      2.553202
   1.70219      2.510746
   1.66065      2.482644
   1.61911      2.472789
   1.61911      2.472789
   1.57684      2.480079
   1.53457      2.501572
   1.49229      2.536004
   1.45002      2.576251
   1.40775      2.522823
   1.36548      2.355267
   1.32321      2.311332
   1.28094      2.330776
   1.23867      2.311411
   1.19640      2.229780
   1.15413      2.250596
   1.11186      2.357337
   1.06959      2.454384
   1.06959      2.454384
   1.02733      2.457604
   0.98507      2.466497
   0.94281      2.478834
   0.90056      2.489229
   0.85830      2.335925
   0.81604      1.964438
   0.77378      1.796904
   0.73153      1.792219
   0.68927      1.796848
   0.64701      1.801600
   0.60475      1.804830
   0.56250      1.805961
   0.56250      1.805961
   0.52232      1.855603
   0.48214      1.967552
   0.44196      2.101789
   0.40178      2.242589
   0.36160      2.383056
   0.32143      2.520696
   0.28125      2.571203
   0.24107      2.565842
   0.20089      2.627990
   0.16071      2.697963
   0.12053      2.600296
   0.08036      2.522941
   0.04018      2.473464
   0.00000      2.456461
 
# Band-Index   37
   0.00000      2.989608
   0.04018      2.985519
   0.08036      2.973503
   0.12053      2.952762
   0.16071      2.901188
   0.20089      2.775400
   0.24107      2.743866
   0.28125      2.642320
   0.32143      2.543258
   0.36160      2.510813
   0.40178      2.482918
   0.44196      2.466097
   0.48214      2.458662
   0.52232      2.456702
   0.56250      2.456548
   0.56250      2.456548
   0.60475      2.459658
   0.64701      2.468250
   0.68927      2.480202
   0.73153      2.492403
   0.77378      2.501436
   0.81604      2.504681
   0.85830      2.501801
   0.90056      2.697722
   0.94281      2.685905
   0.98507      2.584031
   1.02733      2.517216
   1.06959      2.494019
   1.06959      2.494019
   1.11186      2.591234
   1.15413      2.691778
   1.19640      2.735052
   1.23867      2.717209
   1.28094      2.720551
   1.32321      2.696018
   1.36548      2.623018
   1.40775      2.616440
   1.45002      2.697092
   1.49229      2.844845
   1.53457      2.856277
   1.57684      2.840098
   1.61911      2.831684
   1.61911      2.831684
   1.66065      2.841974
   1.70219      2.865267
   1.74373      2.877373
   1.78527      2.834303
   1.82681      2.724985
   1.86835      2.726350
   1.90989      2.680300
   1.95144      2.509555
   1.99298      2.495885
   2.03452      2.501648
   2.07606      2.493975
   2.11760      2.493148
   2.15914      2.497908
   2.20068      2.493968
   2.24222      2.483336
   2.28376      2.470502
   2.32530      2.460376
   2.36685      2.456548
 
# Band-Index   38
   2.36685      2.882107
   2.32530      2.882923
   2.28376      2.882313
   2.24222      2.873009
   2.20068      2.847803
   2.15914      2.806084
   2.11760      2.760457
   2.07606      2.744680
   2.03452      2.786335
   1.99298      2.855446
   1.95144      2.864530
   1.90989      2.758785
   1.86835      2.872594
   1.82681      2.981369
   1.78527      3.003431
   1.74373      2.985348
   1.70219      2.949854
   1.66065      2.921994
   1.61911      2.912677
   1.61911      2.912677
   1.57684      2.924004
   1.53457      2.957991
   1.49229      2.992852
   1.45002      2.931769
   1.40775      2.726461
   1.36548      2.744088
   1.32321      2.826438
   1.28094      2.878132
   1.23867      2.890171
   1.19640      2.884687
   1.15413      2.927708
   1.11186      2.997372
   1.06959      3.027805
   1.06959      3.027805
   1.02733      3.016350
   0.98507      2.986788
   0.94281      2.946320
   0.90056      2.805773
   0.85830      2.885584
   0.81604      2.868019
   0.77378      2.860468
   0.73153      2.861092
   0.68927      2.866820
   0.64701      2.874136
   0.60475      2.879932
   0.56250      2.882107
   0.56250      2.882107
   0.52232      2.883397
   0.48214      2.886262
   0.44196      2.887898
   0.40178      2.884548
   0.36160      2.873668
   0.32143      2.858968
   0.28125      2.858863
   0.24107      2.905306
   0.20089      2.903772
   0.16071      2.938982
   0.12053      3.152253
   0.08036      3.207789
   0.04018      3.196578
   0.00000      3.191782
 
# Band-Index   39
   0.00000      3.393394
   0.04018      3.376230
   0.08036      3.304081
   0.12053      3.193543
   0.16071      3.103792
   0.20089      2.989388
   0.24107      2.973503
   0.28125      3.089179
   0.32143      3.183104
   0.36160      3.202290
   0.40178      3.168224
   0.44196      3.128682
   0.48214      3.095392
   0.52232      3.073689
   0.56250      3.066192
   0.56250      3.066192
   0.60475      3.074230
   0.64701      3.098126
   0.68927      3.137144
   0.73153      3.189340
   0.77378      3.211222
   0.81604      3.091995
   0.85830      2.954853
   0.90056      2.915075
   0.94281      2.993123
   0.98507      3.228503
   1.02733      3.292923
   1.06959      3.287724
   1.06959      3.287724
   1.11186      3.269865
   1.15413      3.224532
   1.19640      3.160674
   1.23867      3.069843
   1.28094      2.971987
   1.32321      2.948897
   1.36548      2.992986
   1.40775      3.019096
   1.45002      3.012791
   1.49229      3.014808
   1.53457      2.961071
   1.57684      2.936748
   1.61911      2.927788
   1.61911      2.927788
   1.66065      2.934910
   1.70219      2.955804
   1.74373      2.994953
   1.78527      3.042027
   1.82681      3.064676
   1.86835      2.978612
   1.90989      2.883793
   1.95144      2.935505
   1.99298      3.022663
   2.03452      3.087208
   2.07606      3.155036
   2.11760      3.200886
   2.15914      3.202606
   2.20068      3.170166
   2.24222      3.130312
   2.28376      3.096402
   2.32530      3.074023
   2.36685      3.066192
 
# Band-Index   40
   2.36685      3.377671
   2.32530      3.369660
   2.28376      3.355010
   2.24222      3.349731
   2.20068      3.361525
   2.15914      3.380246
   2.11760      3.357096
   2.07606      3.290380
   2.03452      3.181778
   1.99298      3.053214
   1.95144      3.014310
   1.90989      3.065740
   1.86835      3.119989
   1.82681      3.151543
   1.78527      3.099258
   1.74373      3.051735
   1.70219      3.016264
   1.66065      2.994880
   1.61911      2.987819
   1.61911      2.987819
   1.57684      2.994517
   1.53457      3.014373
   1.49229      3.037243
   1.45002      3.076356
   1.40775      3.086820
   1.36548      3.127731
   1.32321      3.188218
   1.28094      3.236887
   1.23867      3.216443
   1.19640      3.242319
   1.15413      3.319031
   1.11186      3.403786
   1.06959      3.468453
   1.06959      3.468453
   1.02733      3.415685
   0.98507      3.316301
   0.94281      3.338684
   0.90056      3.361819
   0.85830      3.362146
   0.81604      3.318063
   0.77378      3.251979
   0.73153      3.296433
   0.68927      3.345395
   0.64701      3.367848
   0.60475      3.375867
   0.56250      3.377671
   0.56250      3.377671
   0.52232      3.374784
   0.48214      3.366605
   0.44196      3.352806
   0.40178      3.329405
   0.36160      3.290306
   0.32143      3.265093
   0.28125      3.276109
   0.24107      3.293573
   0.20089      3.330510
   0.16071      3.315513
   0.12053      3.318259
   0.08036      3.399568
   0.04018      3.431565
   0.00000      3.425993
 
# Band-Index   41
   0.00000      3.520463
   0.04018      3.492631
   0.08036      3.467578
   0.12053      3.470518
   0.16071      3.386541
   0.20089      3.348445
   0.24107      3.398229
   0.28125      3.443897
   0.32143      3.449222
   0.36160      3.433122
   0.40178      3.424595
   0.44196      3.425954
   0.48214      3.436507
   0.52232      3.453638
   0.56250      3.465002
   0.56250      3.465002
   0.60475      3.471604
   0.64701      3.491674
   0.68927      3.517840
   0.73153      3.520365
   0.77378      3.517617
   0.81604      3.512028
   0.85830      3.519341
   0.90056      3.484262
   0.94281      3.466504
   0.98507      3.465467
   1.02733      3.471063
   1.06959      3.480480
   1.06959      3.480480
   1.11186      3.471798
   1.15413      3.441116
   1.19640      3.391726
   1.23867      3.328768
   1.28094      3.263551
   1.32321      3.272423
   1.36548      3.203427
   1.40775      3.138270
   1.45002      3.101514
   1.49229      3.062876
   1.53457      3.186429
   1.57684      3.177828
   1.61911      3.172717
   1.61911      3.172717
   1.66065      3.181095
   1.70219      3.205713
   1.74373      3.218069
   1.78527      3.191107
   1.82681      3.192861
   1.86835      3.185513
   1.90989      3.207546
   1.95144      3.234362
   1.99298      3.265082
   2.03452      3.303093
   2.07606      3.355117
   2.11760      3.403454
   2.15914      3.417915
   2.20068      3.432347
   2.24222      3.452669
   2.28376      3.461116
   2.32530      3.461080
   2.36685      3.465002
 
# Band-Index   42
   2.36685      3.504019
   2.32530      3.506273
   2.28376      3.513326
   2.24222      3.535356
   2.20068      3.513501
   2.15914      3.456546
   2.11760      3.449807
   2.07606      3.453582
   2.03452      3.426329
   1.99298      3.373434
   1.95144      3.316115
   1.90989      3.262753
   1.86835      3.213182
   1.82681      3.216457
   1.78527      3.295306
   1.74373      3.259092
   1.70219      3.296492
   1.66065      3.345450
   1.61911      3.362817
   1.61911      3.362817
   1.57684      3.325790
   1.53457      3.227172
   1.49229      3.235880
   1.45002      3.127063
   1.40775      3.181909
   1.36548      3.282543
   1.32321      3.287098
   1.28094      3.353637
   1.23867      3.433541
   1.19640      3.510738
   1.15413      3.574894
   1.11186      3.558292
   1.06959      3.505123
   1.06959      3.505123
   1.02733      3.474850
   0.98507      3.487482
   0.94281      3.514720
   0.90056      3.556139
   0.85830      3.525089
   0.81604      3.564252
   0.77378      3.543326
   0.73153      3.524498
   0.68927      3.520868
   0.64701      3.511309
   0.60475      3.506033
   0.56250      3.504019
   0.56250      3.504019
   0.52232      3.506553
   0.48214      3.511523
   0.44196      3.512751
   0.40178      3.505298
   0.36160      3.493758
   0.32143      3.492330
   0.28125      3.506787
   0.24107      3.528418
   0.20089      3.547079
   0.16071      3.558993
   0.12053      3.503243
   0.08036      3.559851
   0.04018      3.632084
   0.00000      3.652492
 
# Band-Index   43
   0.00000      3.706624
   0.04018      3.657285
   0.08036      3.598061
   0.12053      3.572491
   0.16071      3.566498
   0.20089      3.603417
   0.24107      3.553098
   0.28125      3.518299
   0.32143      3.540588
   0.36160      3.594222
   0.40178      3.619525
   0.44196      3.607046
   0.48214      3.581895
   0.52232      3.553156
   0.56250      3.537204
   0.56250      3.537204
   0.60475      3.533562
   0.64701      3.525575
   0.68927      3.524121
   0.73153      3.570289
   0.77378      3.615354
   0.81604      3.594586
   0.85830      3.597177
   0.90056      3.570560
   0.94281      3.631085
   0.98507      3.660852
   1.02733      3.644804
   1.06959      3.607099
   1.06959      3.607099
   1.11186      3.601253
   1.15413      3.605285
   1.19640      3.589870
   1.23867      3.544706
   1.28094      3.473671
   1.32321      3.381046
   1.36548      3.328836
   1.40775      3.370664
   1.45002      3.327259
   1.49229      3.354796
   1.53457      3.462559
   1.57684      3.438707
   1.61911      3.432019
   1.61911      3.432019
   1.66065      3.439608
   1.70219      3.463486
   1.74373      3.482726
   1.78527      3.376249
   1.82681      3.405302
   1.86835      3.481231
   1.90989      3.537595
   1.95144      3.561000
   1.99298      3.563988
   2.03452      3.551660
   2.07606      3.544258
   2.11760      3.555693
   2.15914      3.625353
   2.20068      3.633888
   2.24222      3.594733
   2.28376      3.583984
   2.32530      3.555697
   2.36685      3.537204
 
# Band-Index   44
   2.36685      3.888440
   2.32530      3.865686
   2.28376      3.833973
   2.24222      3.804357
   2.20068      3.766082
   2.15914      3.738376
   2.11760      3.689753
   2.07606      3.666215
   2.03452      3.703065
   1.99298      3.669567
   1.95144      3.627946
   1.90989      3.575665
   1.86835      3.517571
   1.82681      3.496880
   1.78527      3.567652
   1.74373      3.518132
   1.70219      3.612389
   1.66065      3.697618
   1.61911      3.729640
   1.61911      3.729640
   1.57684      3.682179
   1.53457      3.543732
   1.49229      3.492322
   1.45002      3.543413
   1.40775      3.538523
   1.36548      3.632158
   1.32321      3.656198
   1.28094      3.613724
   1.23867      3.609467
   1.19640      3.618749
   1.15413      3.620474
   1.11186      3.661321
   1.06959      3.684155
   1.06959      3.684155
   1.02733      3.701997
   0.98507      3.737561
   0.94281      3.741774
   0.90056      3.695748
   0.85830      3.636361
   0.81604      3.628975
   0.77378      3.647475
   0.73153      3.721352
   0.68927      3.792309
   0.64701      3.848929
   0.60475      3.883741
   0.56250      3.888440
   0.56250      3.888440
   0.52232      3.861833
   0.48214      3.822499
   0.44196      3.771696
   0.40178      3.719587
   0.36160      3.701474
   0.32143      3.718961
   0.28125      3.737570
   0.24107      3.718532
   0.20089      3.649542
   0.16071      3.670792
   0.12053      3.731010
   0.08036      3.788258
   0.04018      3.840024
   0.00000      3.871302
 
# Band-Index   45
   0.00000      3.889009
   0.04018      3.889313
   0.08036      3.874362
   0.12053      3.860515
   0.16071      3.854816
   0.20089      3.854504
   0.24107      3.869345
   0.28125      3.884994
   0.32143      3.843705
   0.36160      3.830277
   0.40178      3.842540
   0.44196      3.876749
   0.48214      3.921760
   0.52232      3.915547
   0.56250      3.894469
   0.56250      3.894469
   0.60475      3.889490
   0.64701      3.889909
   0.68927      3.878861
   0.73153      3.851039
   0.77378      3.819532
   0.81604      3.825450
   0.85830      3.887946
   0.90056      3.940236
   0.94281      3.954665
   0.98507      3.882929
   1.02733      3.819626
   1.06959      3.795746
   1.06959      3.795746
   1.11186      3.811629
   1.15413      3.843014
   1.19640      3.878836
   1.23867      3.910076
   1.28094      3.846254
   1.32321      3.759427
   1.36548      3.680767
   1.40775      3.605480
   1.45002      3.565276
   1.49229      3.641881
   1.53457      3.708879
   1.57684      3.753056
   1.61911      3.768802
   1.61911      3.768802
   1.66065      3.758308
   1.70219      3.728605
   1.74373      3.683447
   1.78527      3.616600
   1.82681      3.574458
   1.86835      3.550677
   1.90989      3.617301
   1.95144      3.710080
   1.99298      3.769811
   2.03452      3.753946
   2.07606      3.805075
   2.11760      3.869542
   2.15914      3.839909
   2.20068      3.824460
   2.24222      3.867765
   2.28376      3.912935
   2.32530      3.907433
   2.36685      3.894469
 
# Band-Index   46
   2.36685      3.972806
   2.32530      3.959107
   2.28376      3.926685
   2.24222      3.930936
   2.20068      3.936966
   2.15914      3.916912
   2.11760      3.954252
   2.07606      4.061564
   2.03452      4.016099
   1.99298      3.938772
   1.95144      3.873445
   1.90989      3.812786
   1.86835      3.776651
   1.82681      3.673223
   1.78527      3.662923
   1.74373      3.821648
   1.70219      3.969835
   1.66065      4.067195
   1.61911      4.101021
   1.61911      4.101035
   1.57684      4.090226
   1.53457      4.065235
   1.49229      4.036307
   1.45002      3.955189
   1.40775      3.835553
   1.36548      3.731872
   1.32321      3.771804
   1.28094      3.917004
   1.23867      3.935461
   1.19640      3.974398
   1.15413      3.954891
   1.11186      3.972439
   1.06959      3.985018
   1.06959      3.985018
   1.02733      3.970902
   0.98507      3.943552
   0.94281      3.958804
   0.90056      3.968519
   0.85830      3.901255
   0.81604      3.871132
   0.77378      3.858299
   0.73153      3.868847
   0.68927      3.899273
   0.64701      3.935491
   0.60475      3.962849
   0.56250      3.972806
   0.56250      3.972806
   0.52232      3.958015
   0.48214      3.936797
   0.44196      3.960077
   0.40178      3.979304
   0.36160      3.988823
   0.32143      3.980258
   0.28125      3.926888
   0.24107      3.942402
   0.20089      4.021349
   0.16071      4.106523
   0.12053      4.169170
   0.08036      4.128397
   0.04018      4.027094
   0.00000      3.970912
 
# Band-Index   47
   0.00000      4.379965
   0.04018      4.333963
   0.08036      4.276392
   0.12053      4.203191
   0.16071      4.132462
   0.20089      4.075795
   0.24107      4.045115
   0.28125      4.052082
   0.32143      4.131811
   0.36160      4.256408
   0.40178      4.307134
   0.44196      4.349182
   0.48214      4.374034
   0.52232      4.377831
   0.56250      4.370632
   0.56250      4.370628
   0.60475      4.375991
   0.64701      4.356209
   0.68927      4.328004
   0.73153      4.297568
   0.77378      4.275656
   0.81604      4.234983
   0.85830      4.121606
   0.90056      4.021684
   0.94281      3.982672
   0.98507      4.017030
   1.02733      4.042230
   1.06959      4.051472
   1.06959      4.051472
   1.11186      4.046088
   1.15413      4.026604
   1.19640      3.983730
   1.23867      4.017353
   1.28094      3.966366
   1.32321      3.976529
   1.36548      3.974189
   1.40775      3.986904
   1.45002      4.008445
   1.49229      4.086703
   1.53457      4.234471
   1.57684      4.299800
   1.61911      4.301461
   1.61911      4.301277
   1.66065      4.289167
   1.70219      4.230138
   1.74373      4.138453
   1.78527      4.030162
   1.82681      3.926374
   1.86835      3.851033
   1.90989      3.907928
   1.95144      3.966030
   1.99298      4.014047
   2.03452      4.119173
   2.07606      4.156243
   2.11760      4.126697
   2.15914      4.105991
   2.20068      4.132574
   2.24222      4.205151
   2.28376      4.288814
   2.32530      4.355472
   2.36685      4.370630
 
# Band-Index   48
   2.36685      4.381927
   2.32530      4.370093
   2.28376      4.368692
   2.24222      4.368098
   2.20068      4.367795
   2.15914      4.355199
   2.11760      4.305674
   2.07606      4.242772
   2.03452      4.266037
   1.99298      4.257771
   1.95144      4.151507
   1.90989      4.105617
   1.86835      4.107475
   1.82681      4.116054
   1.78527      4.145267
   1.74373      4.193965
   1.70219      4.248255
   1.66065      4.299448
   1.61911      4.337822
   1.61911      4.337089
   1.57684      4.327623
   1.53457      4.302842
   1.49229      4.251511
   1.45002      4.193638
   1.40775      4.133149
   1.36548      4.073876
   1.32321      4.018590
   1.28094      4.004081
   1.23867      4.069281
   1.19640      4.173956
   1.15413      4.293409
   1.11186      4.406561
   1.06959      4.350723
   1.06959      4.351866
   1.02733      4.312587
   0.98507      4.224763
   0.94281      4.129998
   0.90056      4.123854
   0.85830      4.214466
   0.81604      4.272753
   0.77378      4.345780
   0.73153      4.402280
   0.68927      4.446560
   0.64701      4.408760
   0.60475      4.379541
   0.56250      4.381927
   0.56250      4.381928
   0.52232      4.381726
   0.48214      4.397267
   0.44196      4.402540
   0.40178      4.368408
   0.36160      4.282784
   0.32143      4.227346
   0.28125      4.216658
   0.24107      4.234106
   0.20089      4.264261
   0.16071      4.321204
   0.12053      4.358328
   0.08036      4.390342
   0.04018      4.452501
   0.00000      4.484415
