# Supplementary material for: Extending the defect tolerance of halide perovskite nanocrystals to hot carrier cooling dynamics
Source: Nat Commun. 2024 Sep 16;15:8120. doi: 10.1038/s41467-024-52377-4 (PMC11405528; doi:10.1038/s41467-024-52377-4)
Supplement: Supplementary file 3 — Dataset 1 [file 41467_2024_52377_MOESM3_ESM.zip › Supplementary Information for DFT Calculation/CsPbI3-defect/PDOS_Cs.dat]

     #Energy           s           p           d       tot  
   -24.63323     0.00000     0.00000     0.00000     0.00000
   -24.61823     0.00000     0.00000     0.00000     0.00000
   -24.60323     0.00000     0.00000     0.00000     0.00000
   -24.58723     0.00000     0.00000     0.00000     0.00000
   -24.57223     0.00000     0.00000     0.00000     0.00000
   -24.55723     0.00000     0.00000     0.00000     0.00000
   -24.54223     0.00000     0.00000     0.00000     0.00000
   -24.52623     0.00000     0.00000     0.00000     0.00000
   -24.51123     0.00000     0.00000     0.00000     0.00000
   -24.49623     0.00000     0.00000     0.00000     0.00000
   -24.48123     0.00000     0.00000     0.00000     0.00000
   -24.46523     0.00000     0.00000     0.00000     0.00000
   -24.45023     0.00000     0.00000     0.00000     0.00000
   -24.43523     0.00000     0.00000     0.00000     0.00000
   -24.42023     0.00000     0.00000     0.00000     0.00000
   -24.40423     0.00000     0.00000     0.00000     0.00000
   -24.38923     0.00000     0.00000     0.00000     0.00000
   -24.37423     0.00000     0.00000     0.00000     0.00000
   -24.35823     0.00000     0.00000     0.00000     0.00000
   -24.34323     0.00000     0.00000     0.00000     0.00000
   -24.32823     0.00000     0.00000     0.00000     0.00000
   -24.31323     0.00000     0.00000     0.00000     0.00000
   -24.29723     0.00000     0.00000     0.00000     0.00000
   -24.28223     0.00000     0.00000     0.00000     0.00000
   -24.26723     0.00000     0.00000     0.00000     0.00000
   -24.25223     0.00000     0.00000     0.00000     0.00000
   -24.23623     0.00000     0.00000     0.00000     0.00000
   -24.22123     0.00000     0.00000     0.00000     0.00000
   -24.20623     0.00000     0.00000     0.00000     0.00000
   -24.19123     0.00000     0.00000     0.00000     0.00000
   -24.17523     0.00000     0.00000     0.00000     0.00000
   -24.16023     0.00000     0.00000     0.00000     0.00000
   -24.14523     0.00000     0.00000     0.00000     0.00000
   -24.13023     0.00000     0.00000     0.00000     0.00000
   -24.11423     0.00000     0.00000     0.00000     0.00000
   -24.09923     0.00000     0.00000     0.00000     0.00000
   -24.08423     0.00000     0.00000     0.00000     0.00000
   -24.06923     0.00000     0.00000     0.00000     0.00000
   -24.05323     0.00000     0.00000     0.00000     0.00000
   -24.03823     0.00000     0.00000     0.00000     0.00000
   -24.02323     0.00000     0.00000     0.00000     0.00000
   -24.00823     0.00000     0.00000     0.00000     0.00000
   -23.99223     0.00000     0.00000     0.00000     0.00000
   -23.97723     0.00000     0.00000     0.00000     0.00000
   -23.96223     0.00000     0.00000     0.00000     0.00000
   -23.94723     0.00000     0.00000     0.00000     0.00000
   -23.93123     0.00000     0.00000     0.00000     0.00000
   -23.91623     0.00000     0.00000     0.00000     0.00000
   -23.90123     0.00000     0.00000     0.00000     0.00000
   -23.88523     0.00000     0.00000     0.00000     0.00000
   -23.87023     0.00000     0.00000     0.00000     0.00000
   -23.85523     0.00000     0.00000     0.00000     0.00000
   -23.84023     0.00000     0.00000     0.00000     0.00000
   -23.82423     0.00000     0.00000     0.00000     0.00000
   -23.80923     0.00000     0.00000     0.00000     0.00000
   -23.79423     0.00000     0.00000     0.00000     0.00000
   -23.77923     0.00000     0.00000     0.00000     0.00000
   -23.76323     0.00000     0.00000     0.00000     0.00000
   -23.74823     0.00000     0.00000     0.00000     0.00000
   -23.73323     0.00000     0.00000     0.00000     0.00000
   -23.71823     0.00000     0.00000     0.00000     0.00000
   -23.70223     0.00000     0.00000     0.00000     0.00000
   -23.68723     0.00000     0.00000     0.00000     0.00000
   -23.67223     0.00000     0.00000     0.00000     0.00000
   -23.65723     0.00000     0.00000     0.00000     0.00000
   -23.64123     0.00000     0.00000     0.00000     0.00000
   -23.62623     0.00000     0.00000     0.00000     0.00000
   -23.61123     0.00000     0.00000     0.00000     0.00000
   -23.59623     0.00000     0.00000     0.00000     0.00000
   -23.58023     0.00000     0.00000     0.00000     0.00000
   -23.56523     0.00000     0.00000     0.00000     0.00000
   -23.55023     0.00000     0.00000     0.00000     0.00000
   -23.53523     0.00000     0.00000     0.00000     0.00000
   -23.51923     0.00000     0.00000     0.00000     0.00000
   -23.50423     0.00000     0.00000     0.00000     0.00000
   -23.48923     0.00000     0.00000     0.00000     0.00000
   -23.47323     0.00000     0.00000     0.00000     0.00000
   -23.45823     0.00000     0.00000     0.00000     0.00000
   -23.44323     0.00000     0.00000     0.00000     0.00000
   -23.42823     0.00000     0.00000     0.00000     0.00000
   -23.41223     0.00000     0.00000     0.00000     0.00000
   -23.39723     0.00000     0.00000     0.00000     0.00000
   -23.38223     0.00000     0.00000     0.00000     0.00000
   -23.36723     0.00000     0.00000     0.00000     0.00000
   -23.35123     0.00000     0.00000     0.00000     0.00000
   -23.33623     0.00000     0.00000     0.00000     0.00000
   -23.32123     0.00000     0.00000     0.00000     0.00000
   -23.30623     0.00000     0.00000     0.00000     0.00000
   -23.29023     0.00000     0.00000     0.00000     0.00000
   -23.27523     0.00000     0.00000     0.00000     0.00000
   -23.26023     0.00000     0.00000     0.00000     0.00000
   -23.24523     0.00000     0.00000     0.00000     0.00000
   -23.22923     0.00000     0.00000     0.00000     0.00000
   -23.21423     0.00000     0.00000     0.00000     0.00000
   -23.19923     0.00000     0.00000     0.00000     0.00000
   -23.18423     0.00000     0.00000     0.00000     0.00000
   -23.16823     0.00000     0.00000     0.00000     0.00000
   -23.15323     0.00000     0.00000     0.00000     0.00000
   -23.13823     0.00000     0.00000     0.00000     0.00000
   -23.12323     0.00000     0.00000     0.00000     0.00000
   -23.10723     0.00000     0.00000     0.00000     0.00000
   -23.09223     0.00000     0.00000     0.00000     0.00000
   -23.07723     0.00000     0.00000     0.00000     0.00000
   -23.06223     0.00000     0.00000     0.00000     0.00000
   -23.04623     0.00000     0.00000     0.00000     0.00000
   -23.03123     0.00000     0.00000     0.00000     0.00000
   -23.01623     0.00000     0.00000     0.00000     0.00000
   -23.00023     0.00000     0.00000     0.00000     0.00000
   -22.98523     0.00000     0.00000     0.00000     0.00000
   -22.97023     0.00000     0.00000     0.00000     0.00000
   -22.95523     0.00000     0.00000     0.00000     0.00000
   -22.93923     0.00000     0.00000     0.00000     0.00000
   -22.92423     0.00000     0.00000     0.00000     0.00000
   -22.90923     0.00000     0.00000     0.00000     0.00000
   -22.89423     0.00000     0.00000     0.00000     0.00000
   -22.87823     0.00000     0.00000     0.00000     0.00000
   -22.86323     0.00000     0.00000     0.00000     0.00000
   -22.84823     0.00000     0.00000     0.00000     0.00000
   -22.83323     0.00000     0.00000     0.00000     0.00000
   -22.81723     0.00000     0.00000     0.00000     0.00000
   -22.80223     0.00000     0.00000     0.00000     0.00000
   -22.78723     0.00000     0.00000     0.00000     0.00000
   -22.77223     0.00000     0.00000     0.00000     0.00000
   -22.75623     0.00000     0.00000     0.00000     0.00000
   -22.74123     0.00000     0.00000     0.00000     0.00000
   -22.72623     0.00000     0.00000     0.00000     0.00000
   -22.71123     0.00000     0.00000     0.00000     0.00000
   -22.69523     0.00000     0.00000     0.00000     0.00000
   -22.68023     0.00000     0.00000     0.00000     0.00000
   -22.66523     0.00000     0.00000     0.00000     0.00000
   -22.65023     0.00000     0.00000     0.00000     0.00000
   -22.63423     0.00000     0.00000     0.00000     0.00000
   -22.61923     0.00000     0.00000     0.00000     0.00000
   -22.60423     0.00000     0.00000     0.00000     0.00000
   -22.58823     0.00000     0.00000     0.00000     0.00000
   -22.57323     0.00000     0.00000     0.00000     0.00000
   -22.55823     0.00000     0.00000     0.00000     0.00000
   -22.54323     0.00000     0.00000     0.00000     0.00000
   -22.52723     0.00000     0.00000     0.00000     0.00000
   -22.51223     0.00000     0.00000     0.00000     0.00000
   -22.49723     0.00000     0.00000     0.00000     0.00000
   -22.48223     0.00000     0.00000     0.00000     0.00000
   -22.46623     0.00000     0.00000     0.00000     0.00000
   -22.45123     0.00000     0.00000     0.00000     0.00000
   -22.43623     0.00000     0.00000     0.00000     0.00000
   -22.42123     0.00000     0.00000     0.00000     0.00000
   -22.40523     0.00000     0.00000     0.00000     0.00000
   -22.39023     0.00000     0.00000     0.00000     0.00000
   -22.37523     0.00000     0.00000     0.00000     0.00000
   -22.36023     0.00000     0.00000     0.00000     0.00000
   -22.34423     0.00000     0.00000     0.00000     0.00000
   -22.32923     0.00000     0.00000     0.00000     0.00000
   -22.31423     0.00000     0.00000     0.00000     0.00000
   -22.29923     0.00000     0.00000     0.00000     0.00000
   -22.28323     0.00000     0.00000     0.00000     0.00000
   -22.26823     0.00000     0.00000     0.00000     0.00000
   -22.25323     0.00000     0.00000     0.00000     0.00000
   -22.23823     0.00000     0.00000     0.00000     0.00000
   -22.22223     0.00000     0.00000     0.00000     0.00000
   -22.20723     0.00000     0.00000     0.00000     0.00000
   -22.19223     0.00000     0.00000     0.00000     0.00000
   -22.17723     0.00000     0.00000     0.00000     0.00000
   -22.16123     0.00000     0.00000     0.00000     0.00000
   -22.14623     0.00000     0.00000     0.00000     0.00000
   -22.13123     0.00000     0.00000     0.00000     0.00000
   -22.11523     0.00000     0.00000     0.00000     0.00000
   -22.10023     0.00000     0.00000     0.00000     0.00000
   -22.08523     0.00000     0.00000     0.00000     0.00000
   -22.07023     0.00000     0.00000     0.00000     0.00000
   -22.05423     0.00000     0.00000     0.00000     0.00000
   -22.03923     0.00000     0.00000     0.00000     0.00000
   -22.02423     0.00000     0.00000     0.00000     0.00000
   -22.00923     0.00000     0.00000     0.00000     0.00000
   -21.99323     0.00000     0.00000     0.00000     0.00000
   -21.97823     0.00000     0.00000     0.00000     0.00000
   -21.96323     0.00000     0.00000     0.00000     0.00000
   -21.94823     0.00000     0.00000     0.00000     0.00000
   -21.93223     0.00000     0.00000     0.00000     0.00000
   -21.91723     0.00000     0.00000     0.00000     0.00000
   -21.90223     0.00000     0.00000     0.00000     0.00000
   -21.88723     0.00000     0.00000     0.00000     0.00000
   -21.87123     0.00000     0.00000     0.00000     0.00000
   -21.85623     0.00000     0.00000     0.00000     0.00000
   -21.84123     0.00000     0.00000     0.00000     0.00000
   -21.82623     0.00000     0.00000     0.00000     0.00000
   -21.81023     0.00000     0.00000     0.00000     0.00000
   -21.79523     0.00000     0.00000     0.00000     0.00000
   -21.78023     0.00000     0.00000     0.00000     0.00000
   -21.76523     0.00000     0.00000     0.00000     0.00000
   -21.74923     0.00000     0.00000     0.00000     0.00000
   -21.73423     0.00000     0.00000     0.00000     0.00000
   -21.71923     0.00000     0.00000     0.00000     0.00000
   -21.70323     0.00000     0.00000     0.00000     0.00000
   -21.68823     0.00000     0.00000     0.00000     0.00000
   -21.67323     0.00000     0.00000     0.00000     0.00000
   -21.65823     0.00000     0.00000     0.00000     0.00000
   -21.64223     0.00000     0.00000     0.00000     0.00000
   -21.62723     0.00000     0.00000     0.00000     0.00000
   -21.61223     0.00000     0.00000     0.00000     0.00000
   -21.59723     0.00000     0.00000     0.00000     0.00000
   -21.58123     0.00000     0.00000     0.00000     0.00000
   -21.56623     0.00000     0.00000     0.00000     0.00000
   -21.55123     0.00000     0.00000     0.00000     0.00000
   -21.53623     0.00000     0.00000     0.00000     0.00000
   -21.52023     0.00000     0.00000     0.00000     0.00000
   -21.50523     0.00000     0.00000     0.00000     0.00000
   -21.49023     0.00000     0.00000     0.00000     0.00000
   -21.47523     0.00000     0.00000     0.00000     0.00000
   -21.45923     0.00000     0.00000     0.00000     0.00000
   -21.44423     0.00000     0.00000     0.00000     0.00000
   -21.42923     0.00000     0.00000     0.00000     0.00000
   -21.41423     0.00000     0.00000     0.00000     0.00000
   -21.39823     0.00000     0.00000     0.00000     0.00000
   -21.38323     0.00000     0.00000     0.00000     0.00000
   -21.36823     0.00000     0.00000     0.00000     0.00000
   -21.35323     0.00000     0.00000     0.00000     0.00000
   -21.33723     0.00000     0.00000     0.00000     0.00000
   -21.32223     0.00000     0.00000     0.00000     0.00000
   -21.30723     0.00000     0.00000     0.00000     0.00000
   -21.29223     0.00000     0.00000     0.00000     0.00000
   -21.27623     0.00000     0.00000     0.00000     0.00000
   -21.26123     0.00000     0.00000     0.00000     0.00000
   -21.24623     0.00000     0.00000     0.00000     0.00000
   -21.23023     0.00000     0.00000     0.00000     0.00000
   -21.21523     0.00000     0.00000     0.00000     0.00000
   -21.20023     0.00000     0.00000     0.00000     0.00000
   -21.18523     0.00000     0.00000     0.00000     0.00000
   -21.16923     0.00000     0.00000     0.00000     0.00000
   -21.15423     0.00000     0.00000     0.00000     0.00000
   -21.13923     0.00000     0.00000     0.00000     0.00000
   -21.12423     0.00000     0.00000     0.00000     0.00000
   -21.10823     0.00000     0.00000     0.00000     0.00000
   -21.09323     0.00000     0.00000     0.00000     0.00000
   -21.07823     0.00000     0.00000     0.00000     0.00000
   -21.06323     0.00000     0.00000     0.00000     0.00000
   -21.04723     0.00000     0.00000     0.00000     0.00000
   -21.03223     0.00000     0.00000     0.00000     0.00000
   -21.01723     0.00000     0.00000     0.00000     0.00000
   -21.00223     0.00000     0.00000     0.00000     0.00000
   -20.98623     0.00000     0.00000     0.00000     0.00000
   -20.97123     0.00000     0.00000     0.00000     0.00000
   -20.95623     0.00000     0.00000     0.00000     0.00000
   -20.94123     0.00000     0.00000     0.00000     0.00000
   -20.92523     0.00000     0.00000     0.00000     0.00000
   -20.91023     0.00000     0.00000     0.00000     0.00000
   -20.89523     0.00000     0.00000     0.00000     0.00000
   -20.88023     0.00000     0.00000     0.00000     0.00000
   -20.86423     0.00000     0.00000     0.00000     0.00000
   -20.84923     0.00000     0.00000     0.00000     0.00000
   -20.83423     0.00000     0.00000     0.00000     0.00000
   -20.81823     0.00000     0.00000     0.00000     0.00000
   -20.80323     0.00000     0.00000     0.00000     0.00000
   -20.78823     0.00000     0.00000     0.00000     0.00000
   -20.77323     0.00000     0.00000     0.00000     0.00000
   -20.75723     0.00000     0.00000     0.00000     0.00000
   -20.74223     0.00000     0.00000     0.00000     0.00000
   -20.72723     0.00000     0.00000     0.00000     0.00000
   -20.71223     0.00000     0.00000     0.00000     0.00000
   -20.69623     0.00000     0.00000     0.00000     0.00000
   -20.68123     0.00000     0.00000     0.00000     0.00000
   -20.66623     0.00000     0.00000     0.00000     0.00000
   -20.65123     0.00000     0.00000     0.00000     0.00000
   -20.63523     0.00000     0.00000     0.00000     0.00000
   -20.62023     0.00000     0.00000     0.00000     0.00000
   -20.60523     0.00000     0.00000     0.00000     0.00000
   -20.59023     0.00000     0.00000     0.00000     0.00000
   -20.57423     0.00000     0.00000     0.00000     0.00000
   -20.55923     0.00000     0.00000     0.00000     0.00000
   -20.54423     0.00000     0.00000     0.00000     0.00000
   -20.52923     0.00000     0.00000     0.00000     0.00000
   -20.51323     0.00000     0.00000     0.00000     0.00000
   -20.49823     0.00000     0.00000     0.00000     0.00000
   -20.48323     0.00000     0.00000     0.00000     0.00000
   -20.46823     0.00000     0.00000     0.00000     0.00000
   -20.45223     0.00000     0.00000     0.00000     0.00000
   -20.43723     0.00000     0.00000     0.00000     0.00000
   -20.42223     0.00000     0.00000     0.00000     0.00000
   -20.40723     0.00000     0.00000     0.00000     0.00000
   -20.39123     0.00000     0.00000     0.00000     0.00000
   -20.37623     0.00000     0.00000     0.00000     0.00000
   -20.36123     0.00000     0.00000     0.00000     0.00000
   -20.34523     0.00000     0.00000     0.00000     0.00000
   -20.33023     0.00000     0.00000     0.00000     0.00000
   -20.31523     0.00000     0.00000     0.00000     0.00000
   -20.30023     0.00000     0.00000     0.00000     0.00000
   -20.28423     0.00000     0.00000     0.00000     0.00000
   -20.26923     0.00000     0.00000     0.00000     0.00000
   -20.25423     0.00000     0.00000     0.00000     0.00000
   -20.23923     0.00000     0.00000     0.00000     0.00000
   -20.22323     0.00000     0.00000     0.00000     0.00000
   -20.20823     0.00000     0.00000     0.00000     0.00000
   -20.19323     0.00000     0.00000     0.00000     0.00000
   -20.17823     0.00000     0.00000     0.00000     0.00000
   -20.16223     0.00000     0.00000     0.00000     0.00000
   -20.14723     0.00000     0.00000     0.00000     0.00000
   -20.13223     0.00000     0.00000     0.00000     0.00000
   -20.11723     0.00000     0.00000     0.00000     0.00000
   -20.10123     0.00000     0.00000     0.00000     0.00000
   -20.08623     0.00000     0.00000     0.00000     0.00000
   -20.07123     0.00000     0.00000     0.00000     0.00000
   -20.05623     0.00000     0.00000     0.00000     0.00000
   -20.04023     0.00000     0.00000     0.00000     0.00000
   -20.02523     0.00000     0.00000     0.00000     0.00000
   -20.01023     0.00000     0.00000     0.00000     0.00000
   -19.99523     0.00000     0.00000     0.00000     0.00000
   -19.97923     0.00000     0.00000     0.00000     0.00000
   -19.96423     0.00000     0.00000     0.00000     0.00000
   -19.94923     0.00000     0.00000     0.00000     0.00000
   -19.93323     0.00000     0.00000     0.00000     0.00000
   -19.91823     0.00000     0.00000     0.00000     0.00000
   -19.90323     0.00000     0.00000     0.00000     0.00000
   -19.88823     0.00000     0.00000     0.00000     0.00000
   -19.87223     0.00000     0.00000     0.00000     0.00000
   -19.85723     0.00000     0.00000     0.00000     0.00000
   -19.84223     0.00000     0.00000     0.00000     0.00000
   -19.82723     0.00000     0.00000     0.00000     0.00000
   -19.81123     0.00000     0.00000     0.00000     0.00000
   -19.79623     0.00000     0.00000     0.00000     0.00000
   -19.78123     0.00000     0.00000     0.00000     0.00000
   -19.76623     0.00000     0.00000     0.00000     0.00000
   -19.75023     0.00000     0.00000     0.00000     0.00000
   -19.73523     0.00000     0.00000     0.00000     0.00000
   -19.72023     0.00000     0.00000     0.00000     0.00000
   -19.70523     0.00000     0.00000     0.00000     0.00000
   -19.68923     0.00000     0.00000     0.00000     0.00000
   -19.67423     0.00000     0.00000     0.00000     0.00000
   -19.65923     0.00000     0.00000     0.00000     0.00000
   -19.64423     0.00000     0.00000     0.00000     0.00000
   -19.62823     0.00000     0.00000     0.00000     0.00000
   -19.61323     0.00000     0.00000     0.00000     0.00000
   -19.59823     0.00000     0.00000     0.00000     0.00000
   -19.58323     0.00000     0.00000     0.00000     0.00000
   -19.56723     0.00000     0.00000     0.00000     0.00000
   -19.55223     0.00000     0.00000     0.00000     0.00000
   -19.53723     0.00000     0.00000     0.00000     0.00000
   -19.52223     0.00000     0.00000     0.00000     0.00000
   -19.50623     0.00000     0.00000     0.00000     0.00000
   -19.49123     0.00000     0.00000     0.00000     0.00000
   -19.47623     0.00000     0.00000     0.00000     0.00000
   -19.46023     0.00000     0.00000     0.00000     0.00000
   -19.44523     0.00000     0.00000     0.00000     0.00000
   -19.43023     0.00000     0.00000     0.00000     0.00000
   -19.41523     0.00000     0.00000     0.00000     0.00000
   -19.39923     0.00000     0.00000     0.00000     0.00000
   -19.38423     0.00000     0.00000     0.00000     0.00000
   -19.36923     0.00000     0.00000     0.00000     0.00000
   -19.35423     0.00000     0.00000     0.00000     0.00000
   -19.33823     0.00000     0.00000     0.00000     0.00000
   -19.32323     0.00000     0.00000     0.00000     0.00000
   -19.30823     0.00000     0.00000     0.00000     0.00000
   -19.29323     0.00000     0.00000     0.00000     0.00000
   -19.27723     0.00000     0.00000     0.00000     0.00000
   -19.26223     0.00000     0.00000     0.00000     0.00000
   -19.24723     0.00000     0.00000     0.00000     0.00000
   -19.23223     0.00000     0.00000     0.00000     0.00000
   -19.21623     0.00000     0.00000     0.00000     0.00000
   -19.20123     0.00000     0.00000     0.00000     0.00000
   -19.18623     0.00000     0.00000     0.00000     0.00000
   -19.17123     0.00000     0.00000     0.00000     0.00000
   -19.15523     0.00000     0.00000     0.00000     0.00000
   -19.14023     0.00000     0.00000     0.00000     0.00000
   -19.12523     0.00000     0.00000     0.00000     0.00000
   -19.11023     0.00000     0.00000     0.00000     0.00000
   -19.09423     0.00000     0.00000     0.00000     0.00000
   -19.07923     0.00000     0.00000     0.00000     0.00000
   -19.06423     0.00000     0.00000     0.00000     0.00000
   -19.04823     0.00000     0.00000     0.00000     0.00000
   -19.03323     0.00000     0.00000     0.00000     0.00000
   -19.01823     0.00000     0.00000     0.00000     0.00000
   -19.00323     0.00000     0.00000     0.00000     0.00000
   -18.98723     0.00000     0.00000     0.00000     0.00000
   -18.97223     0.00000     0.00000     0.00000     0.00000
   -18.95723     0.00000     0.00000     0.00000     0.00000
   -18.94223     0.00000     0.00000     0.00000     0.00000
   -18.92623     0.00000     0.00000     0.00000     0.00000
   -18.91123     0.00000     0.00000     0.00000     0.00000
   -18.89623     0.00000     0.00000     0.00000     0.00000
   -18.88123     0.00000     0.00000     0.00000     0.00000
   -18.86523     0.00000     0.00000     0.00000     0.00000
   -18.85023     0.00000     0.00000     0.00000     0.00000
   -18.83523     0.00000     0.00000     0.00000     0.00000
   -18.82023     0.00000     0.00000     0.00000     0.00000
   -18.80423     0.00000     0.00000     0.00000     0.00000
   -18.78923     0.00000     0.00000     0.00000     0.00000
   -18.77423     0.00000     0.00000     0.00000     0.00000
   -18.75923     0.00000     0.00000     0.00000     0.00000
   -18.74323     0.00000     0.00000     0.00000     0.00000
   -18.72823     0.00000     0.00000     0.00000     0.00000
   -18.71323     0.00000     0.00000     0.00000     0.00000
   -18.69823     0.00000     0.00000     0.00000     0.00000
   -18.68223     0.00000     0.00000     0.00000     0.00000
   -18.66723     0.00000     0.00000     0.00000     0.00000
   -18.65223     0.00000     0.00000     0.00000     0.00000
   -18.63723     0.00000     0.00000     0.00000     0.00000
   -18.62123     0.00000     0.00000     0.00000     0.00000
   -18.60623     0.00000     0.00000     0.00000     0.00000
   -18.59123     0.00000     0.00000     0.00000     0.00000
   -18.57523     0.00000     0.00000     0.00000     0.00000
   -18.56023     0.00000     0.00000     0.00000     0.00000
   -18.54523     0.00000     0.00000     0.00000     0.00000
   -18.53023     0.00000     0.00000     0.00000     0.00000
   -18.51423     0.00000     0.00000     0.00000     0.00000
   -18.49923     0.00000     0.00000     0.00000     0.00000
   -18.48423     0.00000     0.00000     0.00000     0.00000
   -18.46923     0.00000     0.00000     0.00000     0.00000
   -18.45323     0.00000     0.00000     0.00000     0.00000
   -18.43823     0.00000     0.00000     0.00000     0.00000
   -18.42323     0.00000     0.00000     0.00000     0.00000
   -18.40823     0.00000     0.00000     0.00000     0.00000
   -18.39223     0.00000     0.00000     0.00000     0.00000
   -18.37723     0.00000     0.00000     0.00000     0.00000
   -18.36223     0.00000     0.00000     0.00000     0.00000
   -18.34723     0.00000     0.00000     0.00000     0.00000
   -18.33123     0.00000     0.00000     0.00000     0.00000
   -18.31623     0.00000     0.00000     0.00000     0.00000
   -18.30123     0.00000     0.00000     0.00000     0.00000
   -18.28623     0.00000     0.00000     0.00000     0.00000
   -18.27023     0.00000     0.00000     0.00000     0.00000
   -18.25523     0.00000     0.00000     0.00000     0.00000
   -18.24023     0.00000     0.00000     0.00000     0.00000
   -18.22523     0.00000     0.00000     0.00000     0.00000
   -18.20923     0.00000     0.00000     0.00000     0.00000
   -18.19423     0.00000     0.00000     0.00000     0.00000
   -18.17923     0.00000     0.00000     0.00000     0.00000
   -18.16323     0.00000     0.00000     0.00000     0.00000
   -18.14823     0.00000     0.00000     0.00000     0.00000
   -18.13323     0.00000     0.00000     0.00000     0.00000
   -18.11823     0.00000     0.00000     0.00000     0.00000
   -18.10223     0.00000     0.00000     0.00000     0.00000
   -18.08723     0.00000     0.00000     0.00000     0.00000
   -18.07223     0.00000     0.00000     0.00000     0.00000
   -18.05723     0.00000     0.00000     0.00000     0.00000
   -18.04123     0.00000     0.00000     0.00000     0.00000
   -18.02623     0.00000     0.00000     0.00000     0.00000
   -18.01123     0.00000     0.00000     0.00000     0.00000
   -17.99623     0.00000     0.00000     0.00000     0.00000
   -17.98023     0.00000     0.00000     0.00000     0.00000
   -17.96523     0.00000     0.00000     0.00000     0.00000
   -17.95023     0.00000     0.00000     0.00000     0.00000
   -17.93523     0.00000     0.00000     0.00000     0.00000
   -17.91923     0.00000     0.00000     0.00000     0.00000
   -17.90423     0.00000     0.00000     0.00000     0.00000
   -17.88923     0.00000     0.00000     0.00000     0.00000
   -17.87423     0.00000     0.00000     0.00000     0.00000
   -17.85823     0.00000     0.00000     0.00000     0.00000
   -17.84323     0.00000     0.00000     0.00000     0.00000
   -17.82823     0.00000     0.00000     0.00000     0.00000
   -17.81323     0.00000     0.00000     0.00000     0.00000
   -17.79723     0.00000     0.00000     0.00000     0.00000
   -17.78223     0.00000     0.00000     0.00000     0.00000
   -17.76723     0.00000     0.00000     0.00000     0.00000
   -17.75223     0.00000     0.00000     0.00000     0.00000
   -17.73623     0.00000     0.00000     0.00000     0.00000
   -17.72123     0.00000     0.00000     0.00000     0.00000
   -17.70623     0.00000     0.00000     0.00000     0.00000
   -17.69023     0.00000     0.00000     0.00000     0.00000
   -17.67523     0.00000     0.00000     0.00000     0.00000
   -17.66023     0.00000     0.00000     0.00000     0.00000
   -17.64523     0.00000     0.00000     0.00000     0.00000
   -17.62923     0.00000     0.00000     0.00000     0.00000
   -17.61423     0.00000     0.00000     0.00000     0.00000
   -17.59923     0.00000     0.00000     0.00000     0.00000
   -17.58423     0.00000     0.00000     0.00000     0.00000
   -17.56823     0.00000     0.00000     0.00000     0.00000
   -17.55323     0.00000     0.00000     0.00000     0.00000
   -17.53823     0.00000     0.00000     0.00000     0.00000
   -17.52323     0.00000     0.00000     0.00000     0.00000
   -17.50723     0.00000     0.00000     0.00000     0.00000
   -17.49223     0.00000     0.00000     0.00000     0.00000
   -17.47723     0.00000     0.00000     0.00000     0.00000
   -17.46223     0.00000     0.00000     0.00000     0.00000
   -17.44623     0.00000     0.00000     0.00000     0.00000
   -17.43123     0.00000     0.00000     0.00000     0.00000
   -17.41623     0.00000     0.00000     0.00000     0.00000
   -17.40123     0.00000     0.00000     0.00000     0.00000
   -17.38523     0.00000     0.00000     0.00000     0.00000
   -17.37023     0.00000     0.00000     0.00000     0.00000
   -17.35523     0.00000     0.00000     0.00000     0.00000
   -17.34023     0.00000     0.00000     0.00000     0.00000
   -17.32423     0.00000     0.00000     0.00000     0.00000
   -17.30923     0.00000     0.00000     0.00000     0.00000
   -17.29423     0.00000     0.00000     0.00000     0.00000
   -17.27823     0.00000     0.00000     0.00000     0.00000
   -17.26323     0.00000     0.00000     0.00000     0.00000
   -17.24823     0.00000     0.00000     0.00000     0.00000
   -17.23323     0.00000     0.00000     0.00000     0.00000
   -17.21723     0.00000     0.00000     0.00000     0.00000
   -17.20223     0.00000     0.00000     0.00000     0.00000
   -17.18723     0.00000     0.00000     0.00000     0.00000
   -17.17223     0.00000     0.00000     0.00000     0.00000
   -17.15623     0.00000     0.00000     0.00000     0.00000
   -17.14123     0.00000     0.00000     0.00000     0.00000
   -17.12623     0.00000     0.00000     0.00000     0.00000
   -17.11123     0.00000     0.00000     0.00000     0.00000
   -17.09523     0.00000     0.00000     0.00000     0.00000
   -17.08023     0.00000     0.00000     0.00000     0.00000
   -17.06523     0.00000     0.00000     0.00000     0.00000
   -17.05023     0.00000     0.00000     0.00000     0.00000
   -17.03423     0.00000     0.00000     0.00000     0.00000
   -17.01923     0.00000     0.00000     0.00000     0.00000
   -17.00423     0.00000     0.00000     0.00000     0.00000
   -16.98923     0.00000     0.00000     0.00000     0.00000
   -16.97323     0.00000     0.00000     0.00000     0.00000
   -16.95823     0.00000     0.00000     0.00000     0.00000
   -16.94323     0.00000     0.00000     0.00000     0.00000
   -16.92823     0.00000     0.00000     0.00000     0.00000
   -16.91223     0.00000     0.00000     0.00000     0.00000
   -16.89723     0.00000     0.00000     0.00000     0.00000
   -16.88223     0.00000     0.00000     0.00000     0.00000
   -16.86723     0.00000     0.00000     0.00000     0.00000
   -16.85123     0.00000     0.00000     0.00000     0.00000
   -16.83623     0.00000     0.00000     0.00000     0.00000
   -16.82123     0.00000     0.00000     0.00000     0.00000
   -16.80523     0.00000     0.00000     0.00000     0.00000
   -16.79023     0.00000     0.00000     0.00000     0.00000
   -16.77523     0.00000     0.00000     0.00000     0.00000
   -16.76023     0.00000     0.00000     0.00000     0.00000
   -16.74423     0.00000     0.00000     0.00000     0.00000
   -16.72923     0.00000     0.00000     0.00000     0.00000
   -16.71423     0.00000     0.00000     0.00000     0.00000
   -16.69923     0.00000     0.00000     0.00000     0.00000
   -16.68323     0.00000     0.00000     0.00000     0.00000
   -16.66823     0.00000     0.00000     0.00000     0.00000
   -16.65323     0.00000     0.00000     0.00000     0.00000
   -16.63823     0.00000     0.00000     0.00000     0.00000
   -16.62223     0.00000     0.00000     0.00000     0.00000
   -16.60723     0.00000     0.00000     0.00000     0.00000
   -16.59223     0.00000     0.00000     0.00000     0.00000
   -16.57723     0.00000     0.00000     0.00000     0.00000
   -16.56123     0.00000     0.00000     0.00000     0.00000
   -16.54623     0.00000     0.00000     0.00000     0.00000
   -16.53123     0.00000     0.00000     0.00000     0.00000
   -16.51623     0.00000     0.00000     0.00000     0.00000
   -16.50023     0.00000     0.00000     0.00000     0.00000
   -16.48523     0.00000     0.00000     0.00000     0.00000
   -16.47023     0.00000     0.00000     0.00000     0.00000
   -16.45523     0.00000     0.00000     0.00000     0.00000
   -16.43923     0.00000     0.00000     0.00000     0.00000
   -16.42423     0.00000     0.00000     0.00000     0.00000
   -16.40923     0.00000     0.00000     0.00000     0.00000
   -16.39323     0.00000     0.00000     0.00000     0.00000
   -16.37823     0.00000     0.00000     0.00000     0.00000
   -16.36323     0.00000     0.00000     0.00000     0.00000
   -16.34823     0.00000     0.00000     0.00000     0.00000
   -16.33223     0.00000     0.00000     0.00000     0.00000
   -16.31723     0.00000     0.00000     0.00000     0.00000
   -16.30223     0.00000     0.00000     0.00000     0.00000
   -16.28723     0.00000     0.00000     0.00000     0.00000
   -16.27123     0.00000     0.00000     0.00000     0.00000
   -16.25623     0.00000     0.00000     0.00000     0.00000
   -16.24123     0.00000     0.00000     0.00000     0.00000
   -16.22623     0.00000     0.00000     0.00000     0.00000
   -16.21023     0.00000     0.00000     0.00000     0.00000
   -16.19523     0.00000     0.00000     0.00000     0.00000
   -16.18023     0.00000     0.00000     0.00000     0.00000
   -16.16523     0.00000     0.00000     0.00000     0.00000
   -16.14923     0.00000     0.00000     0.00000     0.00000
   -16.13423     0.00000     0.00000     0.00000     0.00000
   -16.11923     0.00000     0.00000     0.00000     0.00000
   -16.10423     0.00000     0.00000     0.00000     0.00000
   -16.08823     0.00000     0.00000     0.00000     0.00000
   -16.07323     0.00000     0.00000     0.00000     0.00000
   -16.05823     0.00000     0.00000     0.00000     0.00000
   -16.04323     0.00000     0.00000     0.00000     0.00000
   -16.02723     0.00000     0.00000     0.00000     0.00000
   -16.01223     0.00000     0.00000     0.00000     0.00000
   -15.99723     0.00000     0.00000     0.00000     0.00000
   -15.98223     0.00000     0.00000     0.00000     0.00000
   -15.96623     0.00000     0.00000     0.00000     0.00000
   -15.95123     0.00000     0.00000     0.00000     0.00000
   -15.93623     0.00000     0.00000     0.00000     0.00000
   -15.92023     0.00000     0.00000     0.00000     0.00000
   -15.90523     0.00000     0.00000     0.00000     0.00000
   -15.89023     0.00000     0.00000     0.00000     0.00000
   -15.87523     0.00000     0.00000     0.00000     0.00000
   -15.85923     0.00000     0.00000     0.00000     0.00000
   -15.84423     0.00000     0.00000     0.00000     0.00000
   -15.82923     0.00000     0.00000     0.00000     0.00000
   -15.81423     0.00000     0.00000     0.00000     0.00000
   -15.79823     0.00000     0.00000     0.00000     0.00000
   -15.78323     0.00000     0.00000     0.00000     0.00000
   -15.76823     0.00000     0.00000     0.00000     0.00000
   -15.75323     0.00000     0.00000     0.00000     0.00000
   -15.73723     0.00000     0.00000     0.00000     0.00000
   -15.72223     0.00000     0.00000     0.00000     0.00000
   -15.70723     0.00000     0.00000     0.00000     0.00000
   -15.69223     0.00000     0.00000     0.00000     0.00000
   -15.67623     0.00000     0.00000     0.00000     0.00000
   -15.66123     0.00000     0.00000     0.00000     0.00000
   -15.64623     0.00000     0.00000     0.00000     0.00000
   -15.63123     0.00000     0.00000     0.00000     0.00000
   -15.61523     0.00000     0.00000     0.00000     0.00000
   -15.60023     0.00000     0.00000     0.00000     0.00000
   -15.58523     0.00000     0.00000     0.00000     0.00000
   -15.57023     0.00000     0.00000     0.00000     0.00000
   -15.55423     0.00000     0.00000     0.00000     0.00000
   -15.53923     0.00000     0.00000     0.00000     0.00000
   -15.52423     0.00000     0.00000     0.00000     0.00000
   -15.50823     0.00000     0.00000     0.00000     0.00000
   -15.49323     0.00000     0.00000     0.00000     0.00000
   -15.47823     0.00000     0.00000     0.00000     0.00000
   -15.46323     0.00000     0.00000     0.00000     0.00000
   -15.44723     0.00000     0.00000     0.00000     0.00000
   -15.43223     0.00000     0.00000     0.00000     0.00000
   -15.41723     0.00000     0.00000     0.00000     0.00000
   -15.40223     0.00000     0.00000     0.00000     0.00000
   -15.38623     0.00000     0.00000     0.00000     0.00000
   -15.37123     0.00000     0.00000     0.00000     0.00000
   -15.35623     0.00000     0.00000     0.00000     0.00000
   -15.34123     0.00000     0.00000     0.00000     0.00000
   -15.32523     0.00000     0.00000     0.00000     0.00000
   -15.31023     0.00000     0.00000     0.00000     0.00000
   -15.29523     0.00000     0.00000     0.00000     0.00000
   -15.28023     0.00000     0.00000     0.00000     0.00000
   -15.26423     0.00000     0.00000     0.00000     0.00000
   -15.24923     0.00000     0.00000     0.00000     0.00000
   -15.23423     0.00000     0.00000     0.00000     0.00000
   -15.21923     0.00000     0.00000     0.00000     0.00000
   -15.20323     0.00000     0.00000     0.00000     0.00000
   -15.18823     0.00000     0.00000     0.00000     0.00000
   -15.17323     0.00000     0.00000     0.00000     0.00000
   -15.15823     0.00000     0.00000     0.00000     0.00000
   -15.14223     0.00000     0.00000     0.00000     0.00000
   -15.12723     0.00000     0.00000     0.00000     0.00000
   -15.11223     0.00000     0.00000     0.00000     0.00000
   -15.09723     0.00000     0.00000     0.00000     0.00000
   -15.08123     0.00000     0.00000     0.00000     0.00000
   -15.06623     0.00000     0.00000     0.00000     0.00000
   -15.05123     0.00000     0.00000     0.00000     0.00000
   -15.03523     0.00000     0.00000     0.00000     0.00000
   -15.02023     0.00000     0.00000     0.00000     0.00000
   -15.00523     0.00000     0.00000     0.00000     0.00000
   -14.99023     0.00000     0.00000     0.00000     0.00000
   -14.97423     0.00000     0.00000     0.00000     0.00000
   -14.95923     0.00000     0.00000     0.00000     0.00000
   -14.94423     0.00000     0.00000     0.00000     0.00000
   -14.92923     0.00000     0.00000     0.00000     0.00000
   -14.91323     0.00000     0.00000     0.00000     0.00000
   -14.89823     0.00000     0.00000     0.00000     0.00000
   -14.88323     0.00000     0.00000     0.00000     0.00000
   -14.86823     0.00000     0.00000     0.00000     0.00000
   -14.85223     0.00000     0.00000     0.00000     0.00000
   -14.83723     0.00000     0.00000     0.00000     0.00000
   -14.82223     0.00000     0.00000     0.00000     0.00000
   -14.80723     0.00000     0.00000     0.00000     0.00000
   -14.79123     0.00000     0.00000     0.00000     0.00000
   -14.77623     0.00000     0.00000     0.00000     0.00000
   -14.76123     0.00000     0.00000     0.00000     0.00000
   -14.74623     0.00000     0.00000     0.00000     0.00000
   -14.73023     0.00000     0.00000     0.00000     0.00000
   -14.71523     0.00000     0.00000     0.00000     0.00000
   -14.70023     0.00000     0.00000     0.00000     0.00000
   -14.68523     0.00000     0.00000     0.00000     0.00000
   -14.66923     0.00000     0.00000     0.00000     0.00000
   -14.65423     0.00000     0.00000     0.00000     0.00000
   -14.63923     0.00000     0.00000     0.00000     0.00000
   -14.62323     0.00000     0.00000     0.00000     0.00000
   -14.60823     0.00000     0.00000     0.00000     0.00000
   -14.59323     0.00000     0.00000     0.00000     0.00000
   -14.57823     0.00000     0.00000     0.00000     0.00000
   -14.56223     0.00000     0.00000     0.00000     0.00000
   -14.54723     0.00000     0.00000     0.00000     0.00000
   -14.53223     0.00000     0.00000     0.00000     0.00000
   -14.51723     0.00000     0.00000     0.00000     0.00000
   -14.50123     0.00000     0.00000     0.00000     0.00000
   -14.48623     0.00000     0.00000     0.00000     0.00000
   -14.47123     0.00000     0.00000     0.00000     0.00000
   -14.45623     0.00000     0.00000     0.00000     0.00000
   -14.44023     0.00000     0.00000     0.00000     0.00000
   -14.42523     0.00000     0.00000     0.00000     0.00000
   -14.41023     0.00000     0.00000     0.00000     0.00000
   -14.39523     0.00000     0.00000     0.00000     0.00000
   -14.37923     0.00000     0.00000     0.00000     0.00000
   -14.36423     0.00000     0.00000     0.00000     0.00000
   -14.34923     0.00000     0.00000     0.00000     0.00000
   -14.33423     0.00000     0.00000     0.00000     0.00000
   -14.31823     0.00000     0.00000     0.00000     0.00000
   -14.30323     0.00000     0.00000     0.00000     0.00000
   -14.28823     0.00000     0.00000     0.00000     0.00000
   -14.27323     0.00000     0.00000     0.00000     0.00000
   -14.25723     0.00000     0.00000     0.00000     0.00000
   -14.24223     0.00000     0.00000     0.00000     0.00000
   -14.22723     0.00000     0.00000     0.00000     0.00000
   -14.21223     0.00000     0.00000     0.00000     0.00000
   -14.19623     0.00000     0.00000     0.00000     0.00000
   -14.18123     0.00000     0.00000     0.00000     0.00000
   -14.16623     0.00000     0.00000     0.00000     0.00000
   -14.15023     0.00000     0.00000     0.00000     0.00000
   -14.13523     0.00000     0.00000     0.00000     0.00000
   -14.12023     0.00000     0.00000     0.00000     0.00000
   -14.10523     0.00000     0.00000     0.00000     0.00000
   -14.08923     0.00000     0.00000     0.00000     0.00000
   -14.07423     0.00000     0.00000     0.00000     0.00000
   -14.05923     0.00000     0.00000     0.00000     0.00000
   -14.04423     0.00000     0.00000     0.00000     0.00000
   -14.02823     0.00000     0.00000     0.00000     0.00000
   -14.01323     0.00000     0.00000     0.00000     0.00000
   -13.99823     0.00000     0.00000     0.00000     0.00000
   -13.98323     0.00000     0.00000     0.00000     0.00000
   -13.96723     0.00000     0.00000     0.00000     0.00000
   -13.95223     0.00062     0.00189     0.00000     0.00251
   -13.93723     0.00106     0.00348     0.00001     0.00455
   -13.92223     0.00076     0.00284     0.00001     0.00361
   -13.90623     0.00076     0.00311     0.00002     0.00389
   -13.89123     0.00081     0.00353     0.00002     0.00436
   -13.87623     0.00078     0.00376     0.00003     0.00457
   -13.86123     0.00070     0.00387     0.00003     0.00460
   -13.84523     0.00062     0.00402     0.00004     0.00468
   -13.83023     0.00060     0.00425     0.00004     0.00489
   -13.81523     0.00058     0.00453     0.00005     0.00516
   -13.80023     0.00055     0.00555     0.00007     0.00617
   -13.78423     0.00050     0.00635     0.00009     0.00694
   -13.76923     0.00045     0.00622     0.00009     0.00676
   -13.75423     0.00037     0.00507     0.00008     0.00551
   -13.73823     0.00031     0.00508     0.00008     0.00547
   -13.72323     0.00026     0.00497     0.00008     0.00531
   -13.70823     0.00022     0.00484     0.00008     0.00514
   -13.69323     0.00019     0.00476     0.00008     0.00503
   -13.67723     0.00017     0.00478     0.00009     0.00503
   -13.66223     0.00013     0.00423     0.00008     0.00444
   -13.64723     0.00010     0.00346     0.00008     0.00363
   -13.63223     0.00008     0.00333     0.00008     0.00349
   -13.61623     0.00006     0.00302     0.00008     0.00316
   -13.60123     0.00004     0.00245     0.00007     0.00256
   -13.58623     0.00012     0.00178     0.00004     0.00194
   -13.57123     0.00011     0.00211     0.00005     0.00227
   -13.55523     0.00010     0.00244     0.00006     0.00260
   -13.54023     0.00009     0.00277     0.00007     0.00293
   -13.52523     0.00009     0.00444     0.00012     0.00465
   -13.51023     0.00008     0.00667     0.00019     0.00693
   -13.49423     0.00068     0.01193     0.00029     0.01290
   -13.47923     0.00052     0.00847     0.00020     0.00919
   -13.46423     0.00028     0.00561     0.00014     0.00602
   -13.44923     0.00109     0.01016     0.00017     0.01142
   -13.43323     0.00088     0.01067     0.00020     0.01175
   -13.41823     0.00057     0.00893     0.00023     0.00974
   -13.40323     0.00027     0.00666     0.00027     0.00720
   -13.38823     0.00038     0.00651     0.00027     0.00716
   -13.37223     0.00039     0.00615     0.00025     0.00679
   -13.35723     0.00029     0.00546     0.00028     0.00604
   -13.34223     0.00020     0.00559     0.00030     0.00609
   -13.32723     0.00012     0.00551     0.00014     0.00577
   -13.31123     0.00005     0.00317     0.00005     0.00326
   -13.29623     0.00001     0.00119     0.00022     0.00142
   -13.28123     0.00102     0.01906     0.00063     0.02070
   -13.26523     0.00088     0.01562     0.00041     0.01691
   -13.25023     0.00050     0.01105     0.00034     0.01189
   -13.23523     0.00025     0.00607     0.00022     0.00654
   -13.22023     0.00004     0.00262     0.00012     0.00278
   -13.20423     0.00003     0.00228     0.00012     0.00243
   -13.18923     0.00002     0.00231     0.00014     0.00247
   -13.17423     0.00003     0.00243     0.00017     0.00262
   -13.15923     0.00009     0.00311     0.00023     0.00343
   -13.14323     0.00003     0.00092     0.00015     0.00110
   -13.12823     0.00000     0.00000     0.00000     0.00000
   -13.11323     0.00000     0.00000     0.00000     0.00000
   -13.09823     0.00000     0.00000     0.00000     0.00000
   -13.08223     0.00000     0.00000     0.00000     0.00000
   -13.06723     0.00000     0.00000     0.00000     0.00000
   -13.05223     0.00000     0.00000     0.00000     0.00000
   -13.03723     0.00000     0.00000     0.00000     0.00000
   -13.02123     0.00000     0.00000     0.00000     0.00000
   -13.00623     0.00000     0.00000     0.00000     0.00000
   -12.99123     0.00000     0.00000     0.00000     0.00000
   -12.97623     0.00000     0.00000     0.00000     0.00000
   -12.96023     0.00000     0.00000     0.00000     0.00000
   -12.94523     0.00000     0.00000     0.00000     0.00000
   -12.93023     0.00000     0.00000     0.00000     0.00000
   -12.91523     0.00000     0.00000     0.00000     0.00000
   -12.89923     0.00000     0.00000     0.00000     0.00000
   -12.88423     0.00000     0.00000     0.00000     0.00000
   -12.86923     0.00000     0.00000     0.00000     0.00000
   -12.85323     0.00000     0.00000     0.00000     0.00000
   -12.83823     0.00000     0.00000     0.00000     0.00000
   -12.82323     0.00000     0.00000     0.00000     0.00000
   -12.80823     0.00000     0.00000     0.00000     0.00000
   -12.79223     0.00000     0.00000     0.00000     0.00000
   -12.77723     0.00000     0.00000     0.00000     0.00000
   -12.76223     0.00000     0.00000     0.00000     0.00000
   -12.74723     0.00000     0.00000     0.00000     0.00000
   -12.73123     0.00000     0.00000     0.00000     0.00000
   -12.71623     0.00000     0.00000     0.00000     0.00000
   -12.70123     0.00000     0.00000     0.00000     0.00000
   -12.68623     0.00000     0.00000     0.00000     0.00000
   -12.67023     0.00000     0.00000     0.00000     0.00000
   -12.65523     0.00000     0.00000     0.00000     0.00000
   -12.64023     0.00000     0.00000     0.00000     0.00000
   -12.62523     0.00000     0.00000     0.00000     0.00000
   -12.60923     0.00000     0.00000     0.00000     0.00000
   -12.59423     0.00000     0.00000     0.00000     0.00000
   -12.57923     0.00000     0.00000     0.00000     0.00000
   -12.56423     0.00000     0.00000     0.00000     0.00000
   -12.54823     0.00000     0.00000     0.00000     0.00000
   -12.53323     0.00000     0.00000     0.00000     0.00000
   -12.51823     0.00000     0.00000     0.00000     0.00000
   -12.50323     0.00000     0.00000     0.00000     0.00000
   -12.48723     0.00000     0.00000     0.00000     0.00000
   -12.47223     0.00000     0.00000     0.00000     0.00000
   -12.45723     0.00000     0.00000     0.00000     0.00000
   -12.44223     0.00000     0.00000     0.00000     0.00000
   -12.42623     0.00000     0.00000     0.00000     0.00000
   -12.41123     0.00000     0.00000     0.00000     0.00000
   -12.39623     0.00000     0.00000     0.00000     0.00000
   -12.38023     0.00000     0.00000     0.00000     0.00000
   -12.36523     0.00000     0.00000     0.00000     0.00000
   -12.35023     0.00000     0.00000     0.00000     0.00000
   -12.33523     0.00000     0.00000     0.00000     0.00000
   -12.31923     0.00000     0.00000     0.00000     0.00000
   -12.30423     0.00000     0.00000     0.00000     0.00000
   -12.28923     0.00000     0.00000     0.00000     0.00000
   -12.27423     0.00000     0.00000     0.00000     0.00000
   -12.25823     0.00000     0.00000     0.00000     0.00000
   -12.24323     0.00000     0.00000     0.00000     0.00000
   -12.22823     0.00000     0.00000     0.00000     0.00000
   -12.21323     0.00000     0.00000     0.00000     0.00000
   -12.19723     0.00000     0.00000     0.00000     0.00000
   -12.18223     0.00000     0.00000     0.00000     0.00000
   -12.16723     0.00000     0.00000     0.00000     0.00000
   -12.15223     0.00000     0.00000     0.00000     0.00000
   -12.13623     0.00000     0.00000     0.00000     0.00000
   -12.12123     0.00000     0.00000     0.00000     0.00000
   -12.10623     0.00000     0.00000     0.00000     0.00000
   -12.09123     0.00000     0.00000     0.00000     0.00000
   -12.07523     0.00000     0.00000     0.00000     0.00000
   -12.06023     0.00000     0.00000     0.00000     0.00000
   -12.04523     0.00000     0.00000     0.00000     0.00000
   -12.03023     0.00000     0.00000     0.00000     0.00000
   -12.01423     0.00000     0.00000     0.00000     0.00000
   -11.99923     0.00000     0.00000     0.00000     0.00000
   -11.98423     0.00000     0.00000     0.00000     0.00000
   -11.96823     0.00000     0.00000     0.00000     0.00000
   -11.95323     0.00000     0.00000     0.00000     0.00000
   -11.93823     0.00000     0.00000     0.00000     0.00000
   -11.92323     0.00000     0.00000     0.00000     0.00000
   -11.90723     0.00000     0.00000     0.00000     0.00000
   -11.89223     0.00000     0.00000     0.00000     0.00000
   -11.87723     0.00000     0.00000     0.00000     0.00000
   -11.86223     0.00000     0.00000     0.00000     0.00000
   -11.84623     0.00000     0.00000     0.00000     0.00000
   -11.83123     0.00000     0.00000     0.00000     0.00000
   -11.81623     0.00000     0.00000     0.00000     0.00000
   -11.80123     0.00000     0.00000     0.00000     0.00000
   -11.78523     0.00000     0.00000     0.00000     0.00000
   -11.77023     0.00000     0.00000     0.00000     0.00000
   -11.75523     0.00000     0.00000     0.00000     0.00000
   -11.74023     0.00000     0.00000     0.00000     0.00000
   -11.72423     0.00000     0.00000     0.00000     0.00000
   -11.70923     0.00000     0.00000     0.00000     0.00000
   -11.69423     0.00000     0.00000     0.00000     0.00000
   -11.67923     0.00000     0.00000     0.00000     0.00000
   -11.66323     0.00000     0.00000     0.00000     0.00000
   -11.64823     0.00000     0.00000     0.00000     0.00000
   -11.63323     0.00000     0.00000     0.00000     0.00000
   -11.61823     0.00000     0.00000     0.00000     0.00000
   -11.60223     0.00000     0.00000     0.00000     0.00000
   -11.58723     0.00000     0.00000     0.00000     0.00000
   -11.57223     0.00000     0.00000     0.00000     0.00000
   -11.55723     0.00000     0.00000     0.00000     0.00000
   -11.54123     0.00000     0.00000     0.00000     0.00000
   -11.52623     0.00000     0.00000     0.00000     0.00000
   -11.51123     0.00000     0.00000     0.00000     0.00000
   -11.49523     0.00000     0.00000     0.00000     0.00000
   -11.48023     0.00000     0.00000     0.00000     0.00000
   -11.46523     0.00000     0.00000     0.00000     0.00000
   -11.45023     0.00000     0.00000     0.00000     0.00000
   -11.43423     0.00000     0.00000     0.00000     0.00000
   -11.41923     0.00000     0.00000     0.00000     0.00000
   -11.40423     0.00000     0.00000     0.00000     0.00000
   -11.38923     0.00000     0.00000     0.00000     0.00000
   -11.37323     0.00000     0.00000     0.00000     0.00000
   -11.35823     0.00000     0.00000     0.00000     0.00000
   -11.34323     0.00000     0.00000     0.00000     0.00000
   -11.32823     0.00000     0.00000     0.00000     0.00000
   -11.31223     0.00000     0.00000     0.00000     0.00000
   -11.29723     0.00000     0.00000     0.00000     0.00000
   -11.28223     0.00000     0.00000     0.00000     0.00000
   -11.26723     0.00000     0.00000     0.00000     0.00000
   -11.25123     0.00000     0.00000     0.00000     0.00000
   -11.23623     0.00000     0.00000     0.00000     0.00000
   -11.22123     0.00000     0.00000     0.00000     0.00000
   -11.20623     0.00000     0.00000     0.00000     0.00000
   -11.19023     0.00000     0.00000     0.00000     0.00000
   -11.17523     0.00000     0.00000     0.00000     0.00000
   -11.16023     0.00000     0.00000     0.00000     0.00000
   -11.14523     0.00000     0.00000     0.00000     0.00000
   -11.12923     0.00000     0.00000     0.00000     0.00000
   -11.11423     0.00000     0.00000     0.00000     0.00000
   -11.09923     0.00000     0.00000     0.00000     0.00000
   -11.08323     0.00000     0.00000     0.00000     0.00000
   -11.06823     0.00000     0.00000     0.00000     0.00000
   -11.05323     0.00000     0.00000     0.00000     0.00000
   -11.03823     0.00000     0.00000     0.00000     0.00000
   -11.02223     0.00000     0.00000     0.00000     0.00000
   -11.00723     0.00000     0.00000     0.00000     0.00000
   -10.99223     0.00000     0.00000     0.00000     0.00000
   -10.97723     0.00000     0.00000     0.00000     0.00000
   -10.96123     0.00000     0.00000     0.00000     0.00000
   -10.94623     0.00000     0.00000     0.00000     0.00000
   -10.93123     0.00000     0.00000     0.00000     0.00000
   -10.91623     0.00000     0.00000     0.00000     0.00000
   -10.90023     0.00000     0.00000     0.00000     0.00000
   -10.88523     0.00000     0.00000     0.00000     0.00000
   -10.87023     0.00000     0.00000     0.00000     0.00000
   -10.85523     0.00000     0.00000     0.00000     0.00000
   -10.83923     0.00000     0.00000     0.00000     0.00000
   -10.82423     0.00000     0.00000     0.00000     0.00000
   -10.80923     0.00000     0.00000     0.00000     0.00000
   -10.79423     0.00000     0.00000     0.00000     0.00000
   -10.77823     0.00000     0.00000     0.00000     0.00000
   -10.76323     0.00000     0.00000     0.00000     0.00000
   -10.74823     0.00000     0.00000     0.00000     0.00000
   -10.73323     0.00000     0.00000     0.00000     0.00000
   -10.71723     0.00000     0.00000     0.00000     0.00000
   -10.70223     0.00000     0.00000     0.00000     0.00000
   -10.68723     0.00000     0.00000     0.00000     0.00000
   -10.67223     0.00000     0.00000     0.00000     0.00000
   -10.65623     0.00000     0.00000     0.00000     0.00000
   -10.64123     0.00000     0.00000     0.00000     0.00000
   -10.62623     0.00000     0.00000     0.00000     0.00000
   -10.61023     0.00000     0.00000     0.00000     0.00000
   -10.59523     0.00000     0.00000     0.00000     0.00000
   -10.58023     0.00000     0.00000     0.00000     0.00000
   -10.56523     0.00000     0.00000     0.00000     0.00000
   -10.54923     0.00000     0.00000     0.00000     0.00000
   -10.53423     0.00000     0.00000     0.00000     0.00000
   -10.51923     0.00000     0.00000     0.00000     0.00000
   -10.50423     0.00000     0.00000     0.00000     0.00000
   -10.48823     0.00000     0.00000     0.00000     0.00000
   -10.47323     0.00000     0.00000     0.00000     0.00000
   -10.45823     0.00000     0.00000     0.00000     0.00000
   -10.44323     0.00000     0.00000     0.00000     0.00000
   -10.42723     0.00000     0.00000     0.00000     0.00000
   -10.41223     0.00000     0.00000     0.00000     0.00000
   -10.39723     0.00000     0.00000     0.00000     0.00000
   -10.38223     0.00000     0.00000     0.00000     0.00000
   -10.36623     0.00000     0.00000     0.00000     0.00000
   -10.35123     0.00000     0.00000     0.00000     0.00000
   -10.33623     0.00000     0.00000     0.00000     0.00000
   -10.32123     0.00000     0.00000     0.00000     0.00000
   -10.30523     0.00000     0.00000     0.00000     0.00000
   -10.29023     0.00000     0.00000     0.00000     0.00000
   -10.27523     0.00000     0.00000     0.00000     0.00000
   -10.26023     0.00000     0.00000     0.00000     0.00000
   -10.24423     0.00000     0.00000     0.00000     0.00000
   -10.22923     0.00000     0.00000     0.00000     0.00000
   -10.21423     0.00000     0.00000     0.00000     0.00000
   -10.19823     0.00000     0.00000     0.00000     0.00000
   -10.18323     0.00000     0.00000     0.00000     0.00000
   -10.16823     0.00000     0.00000     0.00000     0.00000
   -10.15323     0.00000     0.00000     0.00000     0.00000
   -10.13723     0.00000     0.00000     0.00000     0.00000
   -10.12223     0.00000     0.00000     0.00000     0.00000
   -10.10723     0.00000     0.00000     0.00000     0.00000
   -10.09223     0.00000     0.00000     0.00000     0.00000
   -10.07623     0.00000     0.00000     0.00000     0.00000
   -10.06123     0.00000     0.00000     0.00000     0.00000
   -10.04623     0.00002    38.80000     0.00001    38.80004
   -10.03123     0.00085   571.00000     0.00073   571.00159
   -10.01523     0.00003    75.20000     0.00005    75.20008
   -10.00023     0.00000     0.09026     0.00000     0.09026
    -9.98523     0.00000     0.18756     0.00000     0.18756
    -9.97023     0.00000     0.26040     0.00000     0.26040
    -9.95423     0.00000     0.26160     0.00000     0.26160
    -9.93923     0.00000     0.20240     0.00000     0.20240
    -9.92423     0.00000     0.14112     0.00000     0.14112
    -9.90923     0.00000     0.10206     0.00000     0.10206
    -9.89323     0.00000     0.06720     0.00000     0.06720
    -9.87823     0.00000     0.03882     0.00000     0.03882
    -9.86323     0.00000     0.02452     0.00000     0.02452
    -9.84823     0.00000     0.01856     0.00000     0.01856
    -9.83223     0.00000     0.01730     0.00000     0.01730
    -9.81723     0.00000     0.01668     0.00000     0.01668
    -9.80223     0.00000     0.01608     0.00000     0.01609
    -9.78723     0.00000     0.01547     0.00000     0.01547
    -9.77123     0.00000     0.01474     0.00000     0.01474
    -9.75623     0.00000     0.01391     0.00000     0.01391
    -9.74123     0.00000     0.01302     0.00000     0.01302
    -9.72523     0.00000     0.01206     0.00000     0.01206
    -9.71023     0.00000     0.01104     0.00000     0.01105
    -9.69523     0.00000     0.01009     0.00000     0.01009
    -9.68023     0.00000     0.00921     0.00000     0.00922
    -9.66423     0.00001     0.00855     0.00000     0.00855
    -9.64923     0.00001     0.00810     0.00000     0.00811
    -9.63423     0.00001     0.00778     0.00000     0.00779
    -9.61923     0.00001     0.00757     0.00000     0.00758
    -9.60323     0.00001     0.00741     0.00000     0.00742
    -9.58823     0.00001     0.00733     0.00000     0.00734
    -9.57323     0.00001     0.00737     0.00000     0.00738
    -9.55823     0.00001     0.00753     0.00000     0.00754
    -9.54223     0.00001     0.00770     0.00000     0.00771
    -9.52723     0.00001     0.00787     0.00000     0.00788
    -9.51223     0.00001     0.00788     0.00000     0.00790
    -9.49723     0.00001     0.00763     0.00000     0.00764
    -9.48123     0.00001     0.00709     0.00000     0.00710
    -9.46623     0.00002     0.00653     0.00000     0.00655
    -9.45123     0.00002     0.00603     0.00000     0.00605
    -9.43623     0.00002     0.00554     0.00000     0.00556
    -9.42023     0.00002     0.00514     0.00000     0.00516
    -9.40523     0.00002     0.00482     0.00000     0.00484
    -9.39023     0.00002     0.00455     0.00000     0.00457
    -9.37523     0.00002     0.00424     0.00000     0.00426
    -9.35923     0.00002     0.00393     0.00000     0.00395
    -9.34423     0.00002     0.00364     0.00000     0.00366
    -9.32923     0.00002     0.00337     0.00000     0.00339
    -9.31323     0.00002     0.00310     0.00000     0.00312
    -9.29823     0.00002     0.00282     0.00000     0.00284
    -9.28323     0.00002     0.00256     0.00000     0.00258
    -9.26823     0.00002     0.00232     0.00000     0.00234
    -9.25223     0.00002     0.00212     0.00000     0.00214
    -9.23723     0.00002     0.00195     0.00000     0.00197
    -9.22223     0.00002     0.00179     0.00000     0.00182
    -9.20723     0.00002     0.00166     0.00000     0.00169
    -9.19123     0.00002     0.00155     0.00000     0.00158
    -9.17623     0.00002     0.00146     0.00000     0.00149
    -9.16123     0.00002     0.00138     0.00000     0.00140
    -9.14623     0.00002     0.00130     0.00000     0.00132
    -9.13023     0.00002     0.00123     0.00000     0.00125
    -9.11523     0.00002     0.00115     0.00000     0.00118
    -9.10023     0.00002     0.00112     0.00000     0.00114
    -9.08523     0.00002     0.00113     0.00001     0.00116
    -9.06923     0.00002     0.00116     0.00001     0.00119
    -9.05423     0.00002     0.00123     0.00001     0.00126
    -9.03923     0.00002     0.00134     0.00001     0.00137
    -9.02423     0.00002     0.00141     0.00001     0.00145
    -9.00823     0.00002     0.00146     0.00001     0.00150
    -8.99323     0.00003     0.00149     0.00001     0.00152
    -8.97823     0.00003     0.00145     0.00001     0.00149
    -8.96323     0.00002     0.00138     0.00001     0.00142
    -8.94723     0.00002     0.00128     0.00001     0.00131
    -8.93223     0.00002     0.00117     0.00001     0.00120
    -8.91723     0.00002     0.00106     0.00001     0.00108
    -8.90223     0.00002     0.00095     0.00001     0.00098
    -8.88623     0.00001     0.00088     0.00001     0.00090
    -8.87123     0.00001     0.00082     0.00001     0.00084
    -8.85623     0.00001     0.00079     0.00001     0.00081
    -8.84023     0.00001     0.00077     0.00001     0.00079
    -8.82523     0.00001     0.00076     0.00001     0.00078
    -8.81023     0.00001     0.00076     0.00001     0.00077
    -8.79523     0.00001     0.00076     0.00000     0.00078
    -8.77923     0.00001     0.00077     0.00000     0.00079
    -8.76423     0.00001     0.00078     0.00000     0.00080
    -8.74923     0.00001     0.00079     0.00000     0.00080
    -8.73423     0.00001     0.00079     0.00000     0.00081
    -8.71823     0.00001     0.00080     0.00000     0.00081
    -8.70323     0.00001     0.00080     0.00000     0.00082
    -8.68823     0.00001     0.00081     0.00000     0.00082
    -8.67323     0.00001     0.00081     0.00000     0.00083
    -8.65723     0.00001     0.00082     0.00000     0.00083
    -8.64223     0.00001     0.00084     0.00000     0.00086
    -8.62723     0.00001     0.00099     0.00000     0.00101
    -8.61223     0.00001     0.00114     0.00000     0.00116
    -8.59623     0.00002     0.00130     0.00000     0.00132
    -8.58123     0.00002     0.00145     0.00000     0.00147
    -8.56623     0.00002     0.00160     0.00000     0.00162
    -8.55123     0.00002     0.00172     0.00000     0.00175
    -8.53523     0.00002     0.00161     0.00000     0.00164
    -8.52023     0.00002     0.00138     0.00000     0.00140
    -8.50523     0.00002     0.00113     0.00000     0.00115
    -8.49023     0.00002     0.00088     0.00000     0.00090
    -8.47423     0.00002     0.00062     0.00000     0.00064
    -8.45923     0.00001     0.00036     0.00000     0.00037
    -8.44423     0.00001     0.00019     0.00000     0.00020
    -8.42823     0.00001     0.00012     0.00000     0.00012
    -8.41323     0.00000     0.00006     0.00000     0.00007
    -8.39823     0.00000     0.00003     0.00000     0.00003
    -8.38323     0.00000     0.00001     0.00000     0.00001
    -8.36723     0.00000     0.00000     0.00000     0.00000
    -8.35223     0.00000     0.00000     0.00000     0.00000
    -8.33723     0.00000     0.00000     0.00000     0.00000
    -8.32223     0.00000     0.00000     0.00000     0.00000
    -8.30623     0.00000     0.00000     0.00000     0.00000
    -8.29123     0.00000     0.00000     0.00000     0.00000
    -8.27623     0.00000     0.00000     0.00000     0.00000
    -8.26123     0.00000     0.00000     0.00000     0.00000
    -8.24523     0.00000     0.00000     0.00000     0.00000
    -8.23023     0.00000     0.00000     0.00000     0.00000
    -8.21523     0.00000     0.00000     0.00000     0.00000
    -8.20023     0.00000     0.00000     0.00000     0.00000
    -8.18423     0.00000     0.00000     0.00000     0.00000
    -8.16923     0.00000     0.00000     0.00000     0.00000
    -8.15423     0.00000     0.00000     0.00000     0.00000
    -8.13923     0.00000     0.00000     0.00000     0.00000
    -8.12323     0.00000     0.00000     0.00000     0.00000
    -8.10823     0.00000     0.00000     0.00000     0.00000
    -8.09323     0.00000     0.00000     0.00000     0.00000
    -8.07823     0.00000     0.00000     0.00000     0.00000
    -8.06223     0.00000     0.00000     0.00000     0.00000
    -8.04723     0.00000     0.00000     0.00000     0.00000
    -8.03223     0.00000     0.00000     0.00000     0.00000
    -8.01723     0.00000     0.00000     0.00000     0.00000
    -8.00123     0.00000     0.00000     0.00000     0.00000
    -7.98623     0.00000     0.00000     0.00000     0.00000
    -7.97123     0.00000     0.00000     0.00000     0.00000
    -7.95523     0.00000     0.00000     0.00000     0.00000
    -7.94023     0.00000     0.00000     0.00000     0.00000
    -7.92523     0.00000     0.00000     0.00000     0.00000
    -7.91023     0.00000     0.00000     0.00000     0.00000
    -7.89423     0.00000     0.00000     0.00000     0.00000
    -7.87923     0.00000     0.00000     0.00000     0.00000
    -7.86423     0.00000     0.00000     0.00000     0.00000
    -7.84923     0.00000     0.00000     0.00000     0.00000
    -7.83323     0.00000     0.00000     0.00000     0.00000
    -7.81823     0.00000     0.00000     0.00000     0.00000
    -7.80323     0.00000     0.00000     0.00000     0.00000
    -7.78823     0.00000     0.00000     0.00000     0.00000
    -7.77223     0.00000     0.00000     0.00000     0.00000
    -7.75723     0.00000     0.00000     0.00000     0.00000
    -7.74223     0.00000     0.00000     0.00000     0.00000
    -7.72723     0.00000     0.00000     0.00000     0.00000
    -7.71123     0.00000     0.00000     0.00000     0.00000
    -7.69623     0.00000     0.00000     0.00000     0.00000
    -7.68123     0.00000     0.00000     0.00000     0.00000
    -7.66623     0.00000     0.00000     0.00000     0.00000
    -7.65023     0.00000     0.00000     0.00000     0.00000
    -7.63523     0.00000     0.00000     0.00000     0.00000
    -7.62023     0.00000     0.00000     0.00000     0.00000
    -7.60523     0.00000     0.00000     0.00000     0.00000
    -7.58923     0.00000     0.00000     0.00000     0.00000
    -7.57423     0.00000     0.00000     0.00000     0.00000
    -7.55923     0.00000     0.00000     0.00000     0.00000
    -7.54323     0.00000     0.00000     0.00000     0.00000
    -7.52823     0.00000     0.00000     0.00000     0.00000
    -7.51323     0.00000     0.00000     0.00000     0.00000
    -7.49823     0.00000     0.00000     0.00000     0.00000
    -7.48223     0.00000     0.00000     0.00000     0.00000
    -7.46723     0.00000     0.00000     0.00000     0.00000
    -7.45223     0.00000     0.00000     0.00000     0.00000
    -7.43723     0.00000     0.00000     0.00000     0.00000
    -7.42123     0.00000     0.00000     0.00000     0.00000
    -7.40623     0.00000     0.00000     0.00000     0.00000
    -7.39123     0.00000     0.00000     0.00000     0.00000
    -7.37623     0.00000     0.00000     0.00000     0.00000
    -7.36023     0.00000     0.00000     0.00000     0.00000
    -7.34523     0.00000     0.00000     0.00000     0.00000
    -7.33023     0.00000     0.00000     0.00000     0.00000
    -7.31523     0.00000     0.00000     0.00000     0.00000
    -7.29923     0.00000     0.00000     0.00000     0.00000
    -7.28423     0.00000     0.00000     0.00000     0.00000
    -7.26923     0.00000     0.00000     0.00000     0.00000
    -7.25423     0.00000     0.00000     0.00000     0.00000
    -7.23823     0.00000     0.00000     0.00000     0.00000
    -7.22323     0.00000     0.00000     0.00000     0.00000
    -7.20823     0.00000     0.00000     0.00000     0.00000
    -7.19323     0.00000     0.00000     0.00000     0.00000
    -7.17723     0.00000     0.00000     0.00000     0.00000
    -7.16223     0.00000     0.00000     0.00000     0.00000
    -7.14723     0.00000     0.00000     0.00000     0.00000
    -7.13223     0.00000     0.00000     0.00000     0.00000
    -7.11623     0.00000     0.00000     0.00000     0.00000
    -7.10123     0.00000     0.00000     0.00000     0.00000
    -7.08623     0.00000     0.00000     0.00000     0.00000
    -7.07023     0.00000     0.00000     0.00000     0.00000
    -7.05523     0.00000     0.00000     0.00000     0.00000
    -7.04023     0.00000     0.00000     0.00000     0.00000
    -7.02523     0.00000     0.00000     0.00000     0.00000
    -7.00923     0.00000     0.00000     0.00000     0.00000
    -6.99423     0.00000     0.00000     0.00000     0.00000
    -6.97923     0.00000     0.00000     0.00000     0.00000
    -6.96423     0.00000     0.00000     0.00000     0.00000
    -6.94823     0.00000     0.00000     0.00000     0.00000
    -6.93323     0.00000     0.00000     0.00000     0.00000
    -6.91823     0.00000     0.00000     0.00000     0.00000
    -6.90323     0.00000     0.00000     0.00000     0.00000
    -6.88723     0.00000     0.00000     0.00000     0.00000
    -6.87223     0.00000     0.00000     0.00000     0.00000
    -6.85723     0.00000     0.00000     0.00000     0.00000
    -6.84223     0.00000     0.00000     0.00000     0.00000
    -6.82623     0.00000     0.00000     0.00000     0.00000
    -6.81123     0.00000     0.00000     0.00000     0.00000
    -6.79623     0.00000     0.00000     0.00000     0.00000
    -6.78123     0.00000     0.00000     0.00000     0.00000
    -6.76523     0.00000     0.00000     0.00000     0.00000
    -6.75023     0.00000     0.00000     0.00000     0.00000
    -6.73523     0.00000     0.00000     0.00000     0.00000
    -6.72023     0.00000     0.00000     0.00000     0.00000
    -6.70423     0.00000     0.00000     0.00000     0.00000
    -6.68923     0.00000     0.00000     0.00000     0.00000
    -6.67423     0.00000     0.00000     0.00000     0.00000
    -6.65823     0.00000     0.00000     0.00000     0.00000
    -6.64323     0.00000     0.00000     0.00000     0.00000
    -6.62823     0.00000     0.00000     0.00000     0.00000
    -6.61323     0.00000     0.00000     0.00000     0.00000
    -6.59723     0.00000     0.00000     0.00000     0.00000
    -6.58223     0.00000     0.00000     0.00000     0.00000
    -6.56723     0.00000     0.00000     0.00000     0.00000
    -6.55223     0.00000     0.00000     0.00000     0.00000
    -6.53623     0.00000     0.00000     0.00000     0.00000
    -6.52123     0.00000     0.00000     0.00000     0.00000
    -6.50623     0.00000     0.00000     0.00000     0.00000
    -6.49123     0.00000     0.00000     0.00000     0.00000
    -6.47523     0.00000     0.00000     0.00000     0.00000
    -6.46023     0.00000     0.00000     0.00000     0.00000
    -6.44523     0.00000     0.00000     0.00000     0.00000
    -6.43023     0.00000     0.00000     0.00000     0.00000
    -6.41423     0.00000     0.00000     0.00000     0.00000
    -6.39923     0.00000     0.00000     0.00000     0.00000
    -6.38423     0.00000     0.00000     0.00000     0.00000
    -6.36923     0.00000     0.00000     0.00000     0.00000
    -6.35323     0.00000     0.00000     0.00000     0.00000
    -6.33823     0.00000     0.00000     0.00000     0.00000
    -6.32323     0.00000     0.00000     0.00000     0.00000
    -6.30823     0.00000     0.00000     0.00000     0.00000
    -6.29223     0.00000     0.00000     0.00000     0.00000
    -6.27723     0.00000     0.00000     0.00000     0.00000
    -6.26223     0.00000     0.00000     0.00000     0.00000
    -6.24723     0.00000     0.00000     0.00000     0.00000
    -6.23123     0.00000     0.00000     0.00000     0.00000
    -6.21623     0.00000     0.00000     0.00000     0.00000
    -6.20123     0.00000     0.00000     0.00000     0.00000
    -6.18523     0.00000     0.00000     0.00000     0.00000
    -6.17023     0.00000     0.00000     0.00000     0.00000
    -6.15523     0.00000     0.00000     0.00000     0.00000
    -6.14023     0.00000     0.00000     0.00000     0.00000
    -6.12423     0.00000     0.00000     0.00000     0.00000
    -6.10923     0.00000     0.00000     0.00000     0.00000
    -6.09423     0.00000     0.00000     0.00000     0.00000
    -6.07923     0.00000     0.00000     0.00000     0.00000
    -6.06323     0.00000     0.00000     0.00000     0.00000
    -6.04823     0.00000     0.00000     0.00000     0.00000
    -6.03323     0.00000     0.00000     0.00000     0.00000
    -6.01823     0.00000     0.00000     0.00000     0.00000
    -6.00223     0.00000     0.00000     0.00000     0.00000
    -5.98723     0.00000     0.00000     0.00000     0.00000
    -5.97223     0.00000     0.00000     0.00000     0.00000
    -5.95723     0.00000     0.00000     0.00000     0.00000
    -5.94123     0.00000     0.00000     0.00000     0.00000
    -5.92623     0.00000     0.00000     0.00000     0.00000
    -5.91123     0.00000     0.00000     0.00000     0.00000
    -5.89623     0.00000     0.00000     0.00000     0.00000
    -5.88023     0.00000     0.00000     0.00000     0.00000
    -5.86523     0.00000     0.00000     0.00000     0.00000
    -5.85023     0.00000     0.00000     0.00000     0.00000
    -5.83523     0.00000     0.00000     0.00000     0.00000
    -5.81923     0.00000     0.00000     0.00000     0.00000
    -5.80423     0.00000     0.00000     0.00000     0.00000
    -5.78923     0.00000     0.00000     0.00000     0.00000
    -5.77323     0.00000     0.00000     0.00000     0.00000
    -5.75823     0.00000     0.00000     0.00000     0.00000
    -5.74323     0.00000     0.00000     0.00000     0.00000
    -5.72823     0.00000     0.00000     0.00000     0.00000
    -5.71223     0.00000     0.00000     0.00000     0.00000
    -5.69723     0.00000     0.00000     0.00000     0.00000
    -5.68223     0.00000     0.00000     0.00000     0.00000
    -5.66723     0.00000     0.00000     0.00000     0.00000
    -5.65123     0.00000     0.00000     0.00000     0.00000
    -5.63623     0.00000     0.00000     0.00000     0.00000
    -5.62123     0.00000     0.00000     0.00000     0.00000
    -5.60623     0.00000     0.00000     0.00000     0.00000
    -5.59023     0.00000     0.00000     0.00000     0.00000
    -5.57523     0.00000     0.00000     0.00000     0.00000
    -5.56023     0.00000     0.00000     0.00000     0.00000
    -5.54523     0.00000     0.00000     0.00000     0.00000
    -5.52923     0.00000     0.00000     0.00000     0.00000
    -5.51423     0.00000     0.00000     0.00000     0.00000
    -5.49923     0.00000     0.00000     0.00000     0.00000
    -5.48423     0.00000     0.00000     0.00000     0.00000
    -5.46823     0.00000     0.00000     0.00000     0.00000
    -5.45323     0.00000     0.00000     0.00000     0.00000
    -5.43823     0.00000     0.00000     0.00000     0.00000
    -5.42323     0.00000     0.00000     0.00000     0.00000
    -5.40723     0.00000     0.00000     0.00000     0.00000
    -5.39223     0.00000     0.00000     0.00000     0.00000
    -5.37723     0.00000     0.00083     0.00007     0.00091
    -5.36223     0.00000     0.00134     0.00013     0.00147
    -5.34623     0.00000     0.00162     0.00016     0.00178
    -5.33123     0.00000     0.00185     0.00019     0.00204
    -5.31623     0.00000     0.00199     0.00022     0.00221
    -5.30023     0.00000     0.00211     0.00025     0.00236
    -5.28523     0.00000     0.00221     0.00030     0.00251
    -5.27023     0.00000     0.00224     0.00033     0.00257
    -5.25523     0.00000     0.00224     0.00033     0.00257
    -5.23923     0.00000     0.00224     0.00033     0.00257
    -5.22423     0.00000     0.00228     0.00033     0.00262
    -5.20923     0.00001     0.00248     0.00035     0.00284
    -5.19423     0.00001     0.00300     0.00041     0.00342
    -5.17823     0.00001     0.00357     0.00047     0.00405
    -5.16323     0.00001     0.00411     0.00053     0.00466
    -5.14823     0.00002     0.00447     0.00058     0.00507
    -5.13323     0.00002     0.00432     0.00058     0.00492
    -5.11723     0.00002     0.00417     0.00058     0.00478
    -5.10223     0.00003     0.00440     0.00063     0.00505
    -5.08723     0.00003     0.00458     0.00068     0.00529
    -5.07223     0.00004     0.00471     0.00077     0.00551
    -5.05623     0.00004     0.00471     0.00080     0.00555
    -5.04123     0.00005     0.00467     0.00079     0.00551
    -5.02623     0.00006     0.00464     0.00078     0.00547
    -5.01123     0.00006     0.00463     0.00076     0.00545
    -4.99523     0.00007     0.00453     0.00074     0.00534
    -4.98023     0.00008     0.00435     0.00072     0.00514
    -4.96523     0.00009     0.00415     0.00070     0.00493
    -4.95023     0.00010     0.00417     0.00069     0.00496
    -4.93423     0.00014     0.00484     0.00070     0.00568
    -4.91923     0.00016     0.00503     0.00070     0.00589
    -4.90423     0.00018     0.00504     0.00069     0.00591
    -4.88823     0.00019     0.00518     0.00071     0.00608
    -4.87323     0.00022     0.00548     0.00075     0.00644
    -4.85823     0.00024     0.00579     0.00083     0.00685
    -4.84323     0.00026     0.00606     0.00093     0.00724
    -4.82723     0.00027     0.00625     0.00099     0.00751
    -4.81223     0.00028     0.00637     0.00101     0.00767
    -4.79723     0.00029     0.00640     0.00101     0.00770
    -4.78223     0.00030     0.00644     0.00102     0.00776
    -4.76623     0.00031     0.00650     0.00104     0.00784
    -4.75123     0.00031     0.00657     0.00106     0.00794
    -4.73623     0.00039     0.00757     0.00110     0.00906
    -4.72123     0.00040     0.00780     0.00114     0.00934
    -4.70523     0.00039     0.00780     0.00133     0.00952
    -4.69023     0.00035     0.00714     0.00131     0.00880
    -4.67523     0.00036     0.00699     0.00127     0.00861
    -4.66023     0.00037     0.00688     0.00124     0.00849
    -4.64423     0.00038     0.00684     0.00120     0.00842
    -4.62923     0.00040     0.00680     0.00117     0.00837
    -4.61423     0.00042     0.00681     0.00115     0.00838
    -4.59923     0.00044     0.00686     0.00114     0.00844
    -4.58323     0.00046     0.00693     0.00114     0.00854
    -4.56823     0.00049     0.00702     0.00114     0.00865
    -4.55323     0.00053     0.00711     0.00114     0.00877
    -4.53823     0.00056     0.00719     0.00114     0.00889
    -4.52223     0.00060     0.00728     0.00114     0.00902
    -4.50723     0.00066     0.00747     0.00114     0.00927
    -4.49223     0.00073     0.00776     0.00116     0.00965
    -4.47723     0.00079     0.00797     0.00118     0.00994
    -4.46123     0.00090     0.00849     0.00123     0.01062
    -4.44623     0.00112     0.00908     0.00125     0.01145
    -4.43123     0.00130     0.00973     0.00133     0.01236
    -4.41523     0.00144     0.00972     0.00133     0.01249
    -4.40023     0.00155     0.00967     0.00131     0.01253
    -4.38523     0.00167     0.00987     0.00133     0.01287
    -4.37023     0.00173     0.00982     0.00134     0.01289
    -4.35423     0.00178     0.00973     0.00134     0.01285
    -4.33923     0.00185     0.00975     0.00134     0.01294
    -4.32423     0.00193     0.00986     0.00134     0.01312
    -4.30923     0.00199     0.01001     0.00134     0.01335
    -4.29323     0.00207     0.01021     0.00135     0.01363
    -4.27823     0.00217     0.01043     0.00135     0.01395
    -4.26323     0.00228     0.01070     0.00134     0.01433
    -4.24823     0.00238     0.01089     0.00133     0.01461
    -4.23223     0.00248     0.01110     0.00132     0.01491
    -4.21723     0.00259     0.01132     0.00132     0.01523
    -4.20223     0.00269     0.01154     0.00132     0.01554
    -4.18723     0.00279     0.01174     0.00131     0.01584
    -4.17123     0.00288     0.01195     0.00130     0.01612
    -4.15623     0.00298     0.01218     0.00129     0.01645
    -4.14123     0.00308     0.01244     0.00129     0.01680
    -4.12623     0.00318     0.01270     0.00129     0.01717
    -4.11023     0.00328     0.01300     0.00130     0.01758
    -4.09523     0.00430     0.01736     0.00157     0.02323
    -4.08023     0.00616     0.02532     0.00210     0.03359
    -4.06523     0.00894     0.03692     0.00292     0.04878
    -4.04923     0.00600     0.02394     0.00208     0.03202
    -4.03423     0.00338     0.01181     0.00125     0.01644
    -4.01923     0.00309     0.01006     0.00113     0.01428
    -4.00323     0.00311     0.00976     0.00112     0.01400
    -3.98823     0.00437     0.01320     0.00144     0.01900
    -3.97323     0.00692     0.02032     0.00214     0.02937
    -3.95823     0.00882     0.02552     0.00268     0.03702
    -3.94223     0.00893     0.02592     0.00272     0.03757
    -3.92723     0.01205     0.02786     0.00357     0.04347
    -3.91223     0.01528     0.02962     0.00465     0.04955
    -3.89723     0.01391     0.02932     0.00453     0.04776
    -3.88123     0.01920     0.03830     0.00616     0.06366
    -3.86623     0.02050     0.04306     0.00659     0.07015
    -3.85123     0.01791     0.04392     0.00571     0.06755
    -3.83623     0.01802     0.05062     0.00584     0.07448
    -3.82023     0.01840     0.05694     0.00609     0.08144
    -3.80523     0.02312     0.06474     0.00749     0.09535
    -3.79023     0.01947     0.07234     0.00660     0.09842
    -3.77523     0.01608     0.08276     0.00612     0.10496
    -3.75923     0.01703     0.05438     0.00563     0.07704
    -3.74423     0.01499     0.09020     0.00628     0.11148
    -3.72923     0.01238     0.05934     0.00504     0.07676
    -3.71423     0.01040     0.03308     0.00375     0.04723
    -3.69823     0.00914     0.03766     0.00372     0.05052
    -3.68323     0.00782     0.03882     0.00365     0.05029
    -3.66823     0.00660     0.03974     0.00359     0.04993
    -3.65323     0.00563     0.04538     0.00384     0.05485
    -3.63723     0.00481     0.04642     0.00391     0.05514
    -3.62223     0.00407     0.04820     0.00411     0.05638
    -3.60723     0.00347     0.05090     0.00443     0.05881
    -3.59223     0.00304     0.05442     0.00488     0.06235
    -3.57623     0.00264     0.05150     0.00491     0.05905
    -3.56123     0.00236     0.05226     0.00526     0.05988
    -3.54623     0.00224     0.05228     0.00556     0.06008
    -3.53023     0.00240     0.05756     0.00672     0.06668
    -3.51523     0.00264     0.06260     0.00803     0.07326
    -3.50023     0.00310     0.07260     0.00981     0.08551
    -3.48523     0.00379     0.08288     0.01159     0.09827
    -3.46923     0.00384     0.08178     0.01229     0.09791
    -3.45423     0.00365     0.07724     0.01269     0.09358
    -3.43923     0.00352     0.07578     0.01330     0.09260
    -3.42423     0.00325     0.07216     0.01337     0.08879
    -3.40823     0.00298     0.06758     0.01321     0.08377
    -3.39323     0.00279     0.06508     0.01370     0.08157
    -3.37823     0.00279     0.06216     0.01392     0.07886
    -3.36323     0.00333     0.06360     0.01661     0.08353
    -3.34723     0.00435     0.06098     0.01862     0.08396
    -3.33223     0.00556     0.05778     0.01946     0.08279
    -3.31723     0.00575     0.05372     0.01884     0.07831
    -3.30223     0.00455     0.04536     0.01625     0.06616
    -3.28623     0.00399     0.04272     0.01464     0.06134
    -3.27123     0.00333     0.03826     0.01358     0.05517
    -3.25623     0.00300     0.03628     0.01260     0.05188
    -3.24123     0.00306     0.03790     0.01355     0.05450
    -3.22523     0.00331     0.04322     0.01458     0.06111
    -3.21023     0.00423     0.05584     0.01704     0.07711
    -3.19523     0.00427     0.06566     0.02126     0.09119
    -3.18023     0.00443     0.07572     0.02712     0.10727
    -3.16423     0.00351     0.06326     0.02962     0.09639
    -3.14923     0.00299     0.05688     0.03080     0.09067
    -3.13423     0.00264     0.05084     0.03086     0.08434
    -3.11823     0.00222     0.04228     0.02584     0.07034
    -3.10323     0.00243     0.04440     0.02460     0.07143
    -3.08823     0.00376     0.05428     0.02746     0.08550
    -3.07323     0.00414     0.05918     0.02892     0.09224
    -3.05723     0.00486     0.06568     0.02644     0.09698
    -3.04223     0.00586     0.07364     0.02834     0.10784
    -3.02723     0.00403     0.05104     0.02008     0.07515
    -3.01223     0.00312     0.03428     0.01605     0.05345
    -2.99623     0.00375     0.04300     0.01864     0.06539
    -2.98123     0.00344     0.04108     0.02158     0.06610
    -2.96623     0.00263     0.03418     0.02050     0.05731
    -2.95123     0.00213     0.03176     0.02066     0.05455
    -2.93523     0.00232     0.03588     0.01753     0.05573
    -2.92023     0.00319     0.04938     0.01852     0.07108
    -2.90523     0.00259     0.02958     0.01584     0.04801
    -2.89023     0.00260     0.02518     0.01543     0.04321
    -2.87423     0.00294     0.03180     0.01531     0.05005
    -2.85923     0.00299     0.03180     0.01492     0.04971
    -2.84423     0.00272     0.02814     0.01400     0.04486
    -2.82923     0.00262     0.02962     0.01817     0.05041
    -2.81323     0.00251     0.02576     0.01328     0.04155
    -2.79823     0.00251     0.02432     0.01122     0.03805
    -2.78323     0.00279     0.02406     0.01107     0.03793
    -2.76823     0.00230     0.01922     0.01172     0.03323
    -2.75223     0.00205     0.01427     0.00789     0.02421
    -2.73723     0.00187     0.01252     0.00731     0.02170
    -2.72223     0.00171     0.01096     0.00656     0.01923
    -2.70723     0.00170     0.01058     0.00648     0.01876
    -2.69123     0.00159     0.00979     0.00598     0.01736
    -2.67623     0.00148     0.00908     0.00518     0.01574
    -2.66123     0.00139     0.00878     0.00508     0.01525
    -2.64523     0.00132     0.00848     0.00498     0.01477
    -2.63023     0.00122     0.00787     0.00457     0.01366
    -2.61523     0.00112     0.00723     0.00414     0.01250
    -2.60023     0.00100     0.00659     0.00379     0.01137
    -2.58423     0.00087     0.00605     0.00387     0.01080
    -2.56923     0.00075     0.00551     0.00421     0.01047
    -2.55423     0.00061     0.00420     0.00315     0.00795
    -2.53923     0.00052     0.00343     0.00246     0.00641
    -2.52323     0.00044     0.00285     0.00186     0.00516
    -2.50823     0.00039     0.00239     0.00128     0.00405
    -2.49323     0.00035     0.00210     0.00095     0.00340
    -2.47823     0.00033     0.00198     0.00089     0.00319
    -2.46223     0.00031     0.00190     0.00084     0.00305
    -2.44723     0.00029     0.00182     0.00080     0.00291
    -2.43223     0.00027     0.00175     0.00076     0.00278
    -2.41723     0.00025     0.00167     0.00072     0.00264
    -2.40123     0.00023     0.00155     0.00068     0.00245
    -2.38623     0.00020     0.00142     0.00064     0.00226
    -2.37123     0.00018     0.00129     0.00061     0.00208
    -2.35623     0.00016     0.00116     0.00057     0.00189
    -2.34023     0.00014     0.00103     0.00053     0.00170
    -2.32523     0.00012     0.00093     0.00049     0.00153
    -2.31023     0.00011     0.00084     0.00045     0.00139
    -2.29523     0.00009     0.00075     0.00042     0.00126
    -2.27923     0.00008     0.00066     0.00039     0.00114
    -2.26423     0.00007     0.00058     0.00037     0.00102
    -2.24923     0.00006     0.00050     0.00034     0.00090
    -2.23323     0.00005     0.00043     0.00031     0.00079
    -2.21823     0.00004     0.00036     0.00028     0.00068
    -2.20323     0.00003     0.00030     0.00025     0.00058
    -2.18823     0.00002     0.00026     0.00023     0.00051
    -2.17223     0.00002     0.00022     0.00021     0.00045
    -2.15723     0.00002     0.00019     0.00019     0.00040
    -2.14223     0.00001     0.00017     0.00017     0.00035
    -2.12723     0.00001     0.00015     0.00015     0.00031
    -2.11123     0.00001     0.00013     0.00013     0.00027
    -2.09623     0.00001     0.00011     0.00011     0.00023
    -2.08123     0.00001     0.00009     0.00009     0.00019
    -2.06623     0.00001     0.00007     0.00008     0.00016
    -2.05023     0.00000     0.00006     0.00007     0.00013
    -2.03523     0.00000     0.00005     0.00006     0.00011
    -2.02023     0.00000     0.00004     0.00005     0.00009
    -2.00523     0.00000     0.00003     0.00004     0.00008
    -1.98923     0.00000     0.00003     0.00004     0.00007
    -1.97423     0.00000     0.00002     0.00003     0.00005
    -1.95923     0.00000     0.00002     0.00003     0.00004
    -1.94423     0.00000     0.00001     0.00002     0.00004
    -1.92823     0.00000     0.00001     0.00002     0.00003
    -1.91323     0.00000     0.00001     0.00002     0.00002
    -1.89823     0.00000     0.00001     0.00001     0.00002
    -1.88323     0.00000     0.00001     0.00001     0.00001
    -1.86723     0.00000     0.00000     0.00001     0.00001
    -1.85223     0.00000     0.00000     0.00000     0.00001
    -1.83723     0.00000     0.00000     0.00000     0.00000
    -1.82223     0.00000     0.00000     0.00000     0.00000
    -1.80623     0.00000     0.00000     0.00000     0.00000
    -1.79123     0.00000     0.00000     0.00000     0.00000
    -1.77623     0.00000     0.00000     0.00000     0.00000
    -1.76023     0.00000     0.00000     0.00000     0.00000
    -1.74523     0.00000     0.00000     0.00000     0.00000
    -1.73023     0.00000     0.00000     0.00000     0.00000
    -1.71523     0.00000     0.00000     0.00000     0.00000
    -1.69923     0.00000     0.00000     0.00000     0.00000
    -1.68423     0.00000     0.00000     0.00000     0.00000
    -1.66923     0.00000     0.00000     0.00000     0.00000
    -1.65423     0.00000     0.00000     0.00000     0.00000
    -1.63823     0.00000     0.00000     0.00000     0.00000
    -1.62323     0.00000     0.00000     0.00000     0.00000
    -1.60823     0.00000     0.00000     0.00000     0.00000
    -1.59323     0.00000     0.00000     0.00000     0.00000
    -1.57723     0.00000     0.00000     0.00000     0.00000
    -1.56223     0.00000     0.00000     0.00000     0.00000
    -1.54723     0.00000     0.00000     0.00000     0.00000
    -1.53223     0.00000     0.00000     0.00000     0.00000
    -1.51623     0.00000     0.00000     0.00000     0.00000
    -1.50123     0.00000     0.00000     0.00000     0.00000
    -1.48623     0.00000     0.00000     0.00000     0.00000
    -1.47123     0.00000     0.00000     0.00000     0.00000
    -1.45523     0.00000     0.00000     0.00000     0.00000
    -1.44023     0.00000     0.00000     0.00000     0.00000
    -1.42523     0.00000     0.00000     0.00000     0.00000
    -1.41023     0.00000     0.00000     0.00000     0.00000
    -1.39423     0.00000     0.00000     0.00000     0.00000
    -1.37923     0.00000     0.00000     0.00000     0.00000
    -1.36423     0.00000     0.00000     0.00000     0.00000
    -1.34823     0.00000     0.00000     0.00000     0.00000
    -1.33323     0.00000     0.00000     0.00000     0.00000
    -1.31823     0.00000     0.00000     0.00000     0.00000
    -1.30323     0.00000     0.00000     0.00000     0.00000
    -1.28723     0.00000     0.00000     0.00000     0.00000
    -1.27223     0.00000     0.00000     0.00000     0.00000
    -1.25723     0.00000     0.00000     0.00000     0.00000
    -1.24223     0.00000     0.00000     0.00000     0.00000
    -1.22623     0.00000     0.00000     0.00000     0.00000
    -1.21123     0.00000     0.00000     0.00000     0.00000
    -1.19623     0.00000     0.00000     0.00000     0.00000
    -1.18123     0.00000     0.00000     0.00000     0.00000
    -1.16523     0.00000     0.00000     0.00000     0.00000
    -1.15023     0.00000     0.00000     0.00000     0.00000
    -1.13523     0.00000     0.00000     0.00000     0.00000
    -1.12023     0.00000     0.00000     0.00000     0.00000
    -1.10423     0.00000     0.00000     0.00000     0.00000
    -1.08923     0.00000     0.00000     0.00000     0.00000
    -1.07423     0.00000     0.00000     0.00000     0.00000
    -1.05923     0.00000     0.00000     0.00000     0.00000
    -1.04323     0.00000     0.00000     0.00000     0.00000
    -1.02823     0.00000     0.00000     0.00000     0.00000
    -1.01323     0.00000     0.00000     0.00000     0.00000
    -0.99823     0.00000     0.00000     0.00000     0.00000
    -0.98223     0.00000     0.00000     0.00000     0.00000
    -0.96723     0.00000     0.00000     0.00000     0.00000
    -0.95223     0.00000     0.00000     0.00000     0.00000
    -0.93723     0.00000     0.00000     0.00000     0.00000
    -0.92123     0.00000     0.00000     0.00000     0.00000
    -0.90623     0.00000     0.00000     0.00000     0.00000
    -0.89123     0.00000     0.00000     0.00000     0.00000
    -0.87523     0.00000     0.00000     0.00000     0.00000
    -0.86023     0.00000     0.00000     0.00000     0.00000
    -0.84523     0.00000     0.00000     0.00000     0.00000
    -0.83023     0.00000     0.00000     0.00000     0.00000
    -0.81423     0.00000     0.00000     0.00000     0.00000
    -0.79923     0.00000     0.00000     0.00000     0.00000
    -0.78423     0.00000     0.00000     0.00000     0.00000
    -0.76923     0.00000     0.00000     0.00000     0.00000
    -0.75323     0.00000     0.00000     0.00000     0.00000
    -0.73823     0.00000     0.00000     0.00000     0.00000
    -0.72323     0.00000     0.00000     0.00000     0.00000
    -0.70823     0.00000     0.00000     0.00000     0.00000
    -0.69223     0.00000     0.00000     0.00000     0.00000
    -0.67723     0.00000     0.00000     0.00000     0.00000
    -0.66223     0.00000     0.00000     0.00000     0.00000
    -0.64723     0.00000     0.00000     0.00000     0.00000
    -0.63123     0.00000     0.00000     0.00000     0.00000
    -0.61623     0.00000     0.00000     0.00000     0.00000
    -0.60123     0.00000     0.00000     0.00000     0.00000
    -0.58623     0.00000     0.00000     0.00000     0.00000
    -0.57023     0.00000     0.00000     0.00000     0.00000
    -0.55523     0.00000     0.00000     0.00000     0.00000
    -0.54023     0.00000     0.00000     0.00000     0.00000
    -0.52523     0.00000     0.00000     0.00000     0.00000
    -0.50923     0.00000     0.00000     0.00001     0.00001
    -0.49423     0.00000     0.00000     0.00007     0.00008
    -0.47923     0.00000     0.00001     0.00020     0.00021
    -0.46323     0.00000     0.00002     0.00039     0.00041
    -0.44823     0.00000     0.00003     0.00064     0.00067
    -0.43323     0.00000     0.00005     0.00095     0.00100
    -0.41823     0.00000     0.00008     0.00128     0.00136
    -0.40223     0.00000     0.00011     0.00164     0.00175
    -0.38723     0.00000     0.00014     0.00201     0.00215
    -0.37223     0.00000     0.00018     0.00231     0.00249
    -0.35723     0.00000     0.00021     0.00250     0.00272
    -0.34123     0.00000     0.00023     0.00254     0.00278
    -0.32623     0.00000     0.00024     0.00249     0.00273
    -0.31123     0.00000     0.00025     0.00241     0.00266
    -0.29623     0.00000     0.00025     0.00235     0.00261
    -0.28023     0.00000     0.00027     0.00234     0.00261
    -0.26523     0.00000     0.00029     0.00239     0.00268
    -0.25023     0.00000     0.00031     0.00246     0.00277
    -0.23523     0.00001     0.00033     0.00253     0.00286
    -0.21923     0.00001     0.00035     0.00259     0.00294
    -0.20423     0.00001     0.00038     0.00264     0.00302
    -0.18923     0.00001     0.00040     0.00265     0.00305
    -0.17423     0.00001     0.00041     0.00263     0.00305
    -0.15823     0.00001     0.00043     0.00262     0.00306
    -0.14323     0.00001     0.00044     0.00262     0.00307
    -0.12823     0.00001     0.00046     0.00260     0.00308
    -0.11323     0.00002     0.00050     0.00261     0.00313
    -0.09723     0.00002     0.00052     0.00264     0.00318
    -0.08223     0.00003     0.00055     0.00266     0.00324
    -0.06723     0.00003     0.00057     0.00268     0.00329
    -0.05123     0.00004     0.00059     0.00270     0.00333
    -0.03623     0.00004     0.00062     0.00271     0.00337
    -0.02123     0.00005     0.00064     0.00272     0.00342
    -0.00623     0.00006     0.00067     0.00275     0.00349
     0.00977     0.00007     0.00071     0.00280     0.00358
     0.02477     0.00008     0.00076     0.00288     0.00372
     0.03977     0.00010     0.00082     0.00296     0.00387
     0.05477     0.00011     0.00088     0.00302     0.00402
     0.07077     0.00013     0.00096     0.00303     0.00412
     0.08577     0.00015     0.00103     0.00299     0.00416
     0.10077     0.00016     0.00107     0.00293     0.00416
     0.11577     0.00016     0.00109     0.00283     0.00409
     0.13177     0.00017     0.00109     0.00272     0.00399
     0.14677     0.00018     0.00108     0.00261     0.00387
     0.16177     0.00021     0.00107     0.00249     0.00377
     0.17677     0.00023     0.00105     0.00240     0.00368
     0.19277     0.00027     0.00104     0.00234     0.00365
     0.20777     0.00030     0.00105     0.00229     0.00364
     0.22277     0.00031     0.00105     0.00221     0.00357
     0.23777     0.00031     0.00105     0.00211     0.00347
     0.25377     0.00035     0.00106     0.00202     0.00343
     0.26877     0.00038     0.00106     0.00200     0.00343
     0.28377     0.00041     0.00105     0.00198     0.00344
     0.29877     0.00044     0.00105     0.00196     0.00345
     0.31477     0.00048     0.00105     0.00194     0.00348
     0.32977     0.00052     0.00105     0.00193     0.00350
     0.34477     0.00054     0.00107     0.00193     0.00354
     0.35977     0.00057     0.00106     0.00193     0.00356
     0.37577     0.00060     0.00106     0.00192     0.00358
     0.39077     0.00063     0.00105     0.00192     0.00360
     0.40577     0.00066     0.00103     0.00192     0.00362
     0.42177     0.00068     0.00102     0.00192     0.00363
     0.43677     0.00071     0.00103     0.00195     0.00369
     0.45177     0.00074     0.00107     0.00204     0.00385
     0.46677     0.00078     0.00112     0.00219     0.00409
     0.48277     0.00082     0.00121     0.00244     0.00446
     0.49777     0.00086     0.00131     0.00281     0.00498
     0.51277     0.00090     0.00135     0.00294     0.00519
     0.52777     0.00091     0.00126     0.00288     0.00504
     0.54377     0.00085     0.00117     0.00275     0.00477
     0.55877     0.00082     0.00111     0.00270     0.00463
     0.57377     0.00080     0.00106     0.00267     0.00452
     0.58877     0.00078     0.00102     0.00263     0.00443
     0.60477     0.00078     0.00099     0.00259     0.00435
     0.61977     0.00079     0.00100     0.00258     0.00437
     0.63477     0.00082     0.00102     0.00258     0.00441
     0.64977     0.00085     0.00104     0.00258     0.00447
     0.66577     0.00089     0.00107     0.00258     0.00454
     0.68077     0.00092     0.00109     0.00258     0.00459
     0.69577     0.00096     0.00110     0.00258     0.00464
     0.71077     0.00101     0.00111     0.00257     0.00469
     0.72677     0.00111     0.00114     0.00257     0.00482
     0.74177     0.00126     0.00118     0.00257     0.00501
     0.75677     0.00142     0.00123     0.00258     0.00523
     0.77177     0.00157     0.00127     0.00259     0.00543
     0.78777     0.00169     0.00131     0.00261     0.00560
     0.80277     0.00179     0.00134     0.00262     0.00575
     0.81777     0.00189     0.00137     0.00263     0.00590
     0.83377     0.00200     0.00140     0.00265     0.00605
     0.84877     0.00212     0.00143     0.00266     0.00622
     0.86377     0.00226     0.00147     0.00268     0.00642
     0.87877     0.00241     0.00151     0.00272     0.00664
     0.89477     0.00255     0.00155     0.00276     0.00687
     0.90977     0.00272     0.00159     0.00279     0.00710
     0.92477     0.00291     0.00164     0.00283     0.00738
     0.93977     0.00315     0.00168     0.00287     0.00770
     0.95577     0.00339     0.00173     0.00290     0.00802
     0.97077     0.00370     0.00179     0.00295     0.00845
     0.98577     0.00410     0.00186     0.00302     0.00898
     1.00077     0.00449     0.00193     0.00309     0.00952
     1.01677     0.00477     0.00199     0.00316     0.00993
     1.03177     0.00503     0.00205     0.00323     0.01030
     1.04677     0.00542     0.00213     0.00329     0.01084
     1.06177     0.00594     0.00222     0.00335     0.01151
     1.07777     0.00636     0.00228     0.00341     0.01205
     1.09277     0.00659     0.00233     0.00347     0.01239
     1.10777     0.00679     0.00238     0.00355     0.01272
     1.12277     0.00699     0.00243     0.00362     0.01305
     1.13877     0.00719     0.00249     0.00370     0.01338
     1.15377     0.00740     0.00254     0.00378     0.01371
     1.16877     0.00760     0.00259     0.00386     0.01405
     1.18377     0.00790     0.00265     0.00394     0.01448
     1.19977     0.00840     0.00272     0.00402     0.01515
     1.21477     0.00911     0.00281     0.00412     0.01604
     1.22977     0.01004     0.00291     0.00421     0.01716
     1.24477     0.01116     0.00302     0.00432     0.01850
     1.26077     0.01250     0.00315     0.00442     0.02008
     1.27577     0.01405     0.00329     0.00454     0.02188
     1.29077     0.01580     0.00346     0.00466     0.02391
     1.30677     0.01773     0.00366     0.00479     0.02617
     1.32177     0.01968     0.00388     0.00493     0.02850
     1.33677     0.02164     0.00413     0.00508     0.03085
     1.35177     0.02356     0.00440     0.00524     0.03321
     1.36777     0.02548     0.00469     0.00541     0.03559
     1.38277     0.02722     0.00498     0.00556     0.03776
     1.39777     0.02872     0.00527     0.00567     0.03966
     1.41277     0.03006     0.00555     0.00574     0.04135
     1.42877     0.03126     0.00584     0.00582     0.04292
     1.44377     0.03234     0.00612     0.00595     0.04441
     1.45877     0.03328     0.00641     0.00613     0.04582
     1.47377     0.03412     0.00669     0.00632     0.04714
     1.48977     0.03506     0.00700     0.00653     0.04859
     1.50477     0.03616     0.00734     0.00676     0.05026
     1.51977     0.03744     0.00771     0.00701     0.05216
     1.53477     0.03890     0.00811     0.00729     0.05430
     1.55077     0.04058     0.00856     0.00763     0.05677
     1.56577     0.04236     0.00906     0.00804     0.05945
     1.58077     0.04378     0.00948     0.00842     0.06168
     1.59577     0.04476     0.00980     0.00877     0.06334
     1.61177     0.04530     0.01002     0.00901     0.06433
     1.62677     0.04556     0.01020     0.00923     0.06498
     1.64177     0.04576     0.01039     0.00947     0.06561
     1.65677     0.04572     0.01050     0.00967     0.06589
     1.67277     0.04550     0.01055     0.00984     0.06589
     1.68777     0.04496     0.01051     0.00996     0.06543
     1.70277     0.04370     0.01030     0.00995     0.06394
     1.71877     0.04224     0.01000     0.00992     0.06216
     1.73377     0.04080     0.00977     0.01005     0.06062
     1.74877     0.03992     0.00994     0.01070     0.06056
     1.76377     0.03890     0.00987     0.01105     0.05982
     1.77977     0.03730     0.00951     0.01109     0.05790
     1.79477     0.03552     0.00903     0.01100     0.05555
     1.80977     0.03494     0.00884     0.01117     0.05495
     1.82477     0.03542     0.00890     0.01161     0.05593
     1.84077     0.03674     0.00916     0.01260     0.05850
     1.85577     0.03814     0.00954     0.01386     0.06154
     1.87077     0.03890     0.00978     0.01503     0.06371
     1.88577     0.03868     0.00974     0.01587     0.06430
     1.90177     0.03534     0.00905     0.01597     0.06036
     1.91677     0.02900     0.00782     0.01550     0.05232
     1.93177     0.02568     0.00714     0.01561     0.04843
     1.94677     0.02494     0.00696     0.01623     0.04813
     1.96277     0.02682     0.00731     0.01743     0.05156
     1.97777     0.02990     0.00796     0.01915     0.05701
     1.99277     0.03394     0.00888     0.02148     0.06430
     2.00777     0.03802     0.00979     0.02382     0.07163
     2.02377     0.04130     0.01046     0.02584     0.07760
     2.03877     0.04436     0.01114     0.02798     0.08348
     2.05377     0.04764     0.01194     0.03044     0.09002
     2.06877     0.05146     0.01297     0.03340     0.09783
     2.08477     0.05544     0.01405     0.03664     0.10613
     2.09977     0.05950     0.01514     0.04002     0.11466
     2.11477     0.06364     0.01621     0.04350     0.12335
     2.12977     0.06804     0.01725     0.04720     0.13249
     2.14577     0.07308     0.01840     0.05140     0.14288
     2.16077     0.07962     0.01984     0.05662     0.15608
     2.17577     0.08392     0.02056     0.06148     0.16596
     2.19177     0.07886     0.01854     0.06474     0.16214
     2.20677     0.07520     0.01687     0.07214     0.16421
     2.22177     0.07420     0.01600     0.08166     0.17186
     2.23677     0.07768     0.01665     0.09092     0.18525
     2.25277     0.07820     0.01675     0.09552     0.19047
     2.26777     0.07890     0.01694     0.09998     0.19582
     2.28277     0.07940     0.01712     0.10346     0.19998
     2.29777     0.07962     0.01721     0.10556     0.20239
     2.31377     0.07972     0.01723     0.10638     0.20333
     2.32877     0.08286     0.01772     0.10968     0.21026
     2.34377     0.08918     0.01840     0.11786     0.22544
     2.35877     0.09818     0.01912     0.12960     0.24690
     2.37477     0.10836     0.01977     0.14054     0.26867
     2.38977     0.12018     0.02048     0.15068     0.29134
     2.40477     0.13520     0.02160     0.16320     0.32000
     2.41977     0.15142     0.02298     0.17758     0.35198
     2.43577     0.17734     0.02538     0.19736     0.40008
     2.45077     0.20680     0.02742     0.20340     0.43762
     2.46577     0.21580     0.02906     0.19826     0.44312
     2.48077     0.19598     0.03038     0.19768     0.42404
     2.49677     0.19262     0.03220     0.20800     0.43282
     2.51177     0.19600     0.03470     0.22800     0.45870
     2.52677     0.19618     0.03748     0.25480     0.48846
     2.54177     0.19804     0.04162     0.30200     0.54166
     2.55777     0.19620     0.04440     0.33380     0.57440
     2.57277     0.19430     0.04630     0.35500     0.59560
     2.58777     0.19326     0.04852     0.37660     0.61838
     2.60377     0.20140     0.05094     0.40240     0.65474
     2.61877     0.18994     0.05000     0.39800     0.63794
     2.63377     0.17464     0.04700     0.36880     0.59044
     2.64877     0.16910     0.04370     0.33720     0.55000
     2.66477     0.16608     0.04160     0.32140     0.52908
     2.67977     0.16536     0.04180     0.32620     0.53336
     2.69477     0.17040     0.04714     0.35860     0.57614
     2.70977     0.16758     0.04712     0.37380     0.58850
     2.72577     0.15574     0.04320     0.37840     0.57734
     2.74077     0.14334     0.04054     0.39080     0.57468
     2.75577     0.12988     0.03710     0.38440     0.55138
     2.77077     0.12242     0.03520     0.38620     0.54382
     2.78677     0.12122     0.03584     0.41440     0.57146
     2.80177     0.12734     0.03880     0.43620     0.60234
     2.81677     0.13934     0.04102     0.47100     0.65136
     2.83177     0.15910     0.04300     0.50580     0.70790
     2.84777     0.18790     0.04602     0.53800     0.77192
     2.86277     0.22200     0.04780     0.55480     0.82460
     2.87777     0.19476     0.04726     0.53100     0.77302
     2.89277     0.17178     0.04654     0.52580     0.74412
     2.90877     0.14634     0.04558     0.53480     0.72672
     2.92377     0.12614     0.04390     0.54820     0.71824
     2.93877     0.11138     0.04420     0.61460     0.77018
     2.95377     0.09982     0.04588     0.69200     0.83770
     2.96977     0.09472     0.05172     0.83200     0.97844
     2.98477     0.09164     0.05716     0.91900     1.06780
     2.99977     0.09030     0.06258     1.00320     1.15608
     3.01477     0.09108     0.07076     1.14680     1.30864
     3.03077     0.08854     0.07328     1.13280     1.29462
     3.04577     0.08466     0.07302     1.08360     1.24128
     3.06077     0.07770     0.06474     0.99120     1.13364
     3.07677     0.08210     0.06584     1.00900     1.15694
     3.09177     0.08006     0.06856     1.07400     1.22262
     3.10677     0.06528     0.07556     1.21440     1.35524
     3.12177     0.05140     0.07340     1.20780     1.33260
     3.13777     0.04154     0.07124     1.27280     1.38558
     3.15277     0.03532     0.06904     1.34100     1.44536
     3.16777     0.03072     0.06654     1.38260     1.47986
     3.18277     0.02912     0.06590     1.40540     1.50042
     3.19877     0.02922     0.07000     1.48620     1.58542
     3.21377     0.03018     0.07706     1.60760     1.71484
     3.22877     0.03228     0.08508     1.72560     1.84296
     3.24377     0.03166     0.08430     1.53360     1.64956
     3.25977     0.03346     0.08662     1.53640     1.65648
     3.27477     0.03572     0.09034     1.61680     1.74286
     3.28977     0.03076     0.08966     1.68700     1.80742
     3.30477     0.03116     0.09504     1.88660     2.01280
     3.32077     0.03178     0.09760     1.99920     2.12858
     3.33577     0.03350     0.10888     2.17800     2.32038
     3.35077     0.03836     0.12572     2.43400     2.59808
     3.36577     0.03644     0.12040     2.30000     2.45684
     3.38177     0.03476     0.11618     2.17600     2.32694
     3.39677     0.03202     0.11506     2.11000     2.25708
     3.41177     0.02804     0.10970     2.04200     2.17974
     3.42677     0.02448     0.10484     1.95400     2.08332
     3.44277     0.02280     0.10000     1.92100     2.04380
     3.45777     0.02378     0.11088     2.14600     2.28066
     3.47277     0.02298     0.11430     2.22000     2.35728
     3.48877     0.02100     0.10517     2.22400     2.35017
     3.50377     0.01802     0.09489     2.20000     2.31291
     3.51877     0.01693     0.08636     2.09600     2.19929
     3.53377     0.01897     0.08470     2.04200     2.14567
     3.54977     0.02168     0.09040     2.14200     2.25408
     3.56477     0.02512     0.10080     2.30000     2.42592
     3.57977     0.02902     0.11620     2.53600     2.68122
     3.59477     0.02556     0.11018     2.33200     2.46774
     3.61077     0.02462     0.11178     2.35200     2.48840
     3.62577     0.02940     0.13240     2.57600     2.73780
     3.64077     0.03890     0.16744     3.02000     3.22634
     3.65577     0.03974     0.17332     3.07800     3.29106
     3.67177     0.03884     0.16596     2.92200     3.12680
     3.68677     0.03470     0.13818     2.46400     2.63688
     3.70177     0.03074     0.12063     2.14400     2.29537
     3.71677     0.02946     0.11568     2.04800     2.19314
     3.73277     0.02852     0.11486     2.02800     2.17138
     3.74777     0.02800     0.11502     1.92300     2.06602
     3.76277     0.02416     0.10979     1.69430     1.82825
     3.77777     0.02506     0.11459     1.60080     1.74045
     3.79377     0.02969     0.13292     1.63370     1.79631
     3.80877     0.03778     0.16374     1.93330     2.13482
     3.82377     0.04492     0.19120     2.19800     2.43412
     3.83877     0.04039     0.15581     2.07400     2.27020
     3.85477     0.03764     0.14485     1.89270     2.07519
     3.86977     0.03366     0.13125     1.65900     1.82391
     3.88477     0.02970     0.11932     1.49920     1.64822
     3.89977     0.02657     0.11676     1.46690     1.61023
     3.91577     0.02667     0.12495     1.58790     1.73952
     3.93077     0.02779     0.13589     1.69530     1.85898
     3.94577     0.03071     0.15520     1.83260     2.01851
     3.96177     0.03373     0.17402     1.96650     2.17425
     3.97677     0.03467     0.18706     2.05800     2.27973
     3.99177     0.03761     0.19656     2.14400     2.37817
     4.00677     0.04121     0.20460     2.22300     2.46881
     4.02277     0.04252     0.20850     2.27600     2.52702
     4.03777     0.04283     0.21290     2.50800     2.76373
     4.05277     0.04051     0.13970     2.06200     2.24221
     4.06777     0.04194     0.12444     2.04900     2.21538
     4.08377     0.04422     0.11822     2.15700     2.31944
     4.09877     0.04756     0.12038     2.30600     2.47394
     4.11377     0.05167     0.12809     2.52100     2.70076
     4.12877     0.05444     0.13389     2.68700     2.87533
     4.14477     0.05570     0.12894     2.52500     2.70964
     4.15977     0.04857     0.10913     2.12500     2.28270
     4.17477     0.04243     0.09438     1.83170     1.96851
     4.18977     0.03719     0.08334     1.62330     1.74383
     4.20577     0.03507     0.07791     1.56120     1.67418
     4.22077     0.03926     0.09679     2.00500     2.14105
     4.23577     0.03815     0.09681     1.99320     2.12816
     4.25077     0.03280     0.08639     1.72840     1.84759
     4.26677     0.02340     0.06544     1.27690     1.36574
     4.28177     0.01777     0.05272     1.04150     1.11199
     4.29677     0.01462     0.04659     0.89700     0.95821
     4.31177     0.01277     0.04390     0.80450     0.86117
     4.32777     0.01096     0.05094     0.79970     0.86160
     4.34277     0.00768     0.04006     0.56070     0.60844
     4.35777     0.00475     0.02842     0.36670     0.39987
     4.37377     0.00321     0.02329     0.26420     0.29070
     4.38877     0.00207     0.01795     0.17916     0.19918
     4.40377     0.00121     0.01365     0.11922     0.13408
     4.41877     0.00061     0.00995     0.07625     0.08681
     4.43477     0.00024     0.00656     0.04470     0.05149
     4.44977     0.00008     0.00375     0.02428     0.02811
     4.46477     0.00004     0.00172     0.01111     0.01286
     4.47977     0.00001     0.00047     0.00302     0.00350
     4.49577     0.00000     0.00000     0.00002     0.00002
     4.51077     0.00000     0.00000     0.00000     0.00000
     4.52577     0.00000     0.00000     0.00000     0.00000
     4.54077     0.00000     0.00000     0.00000     0.00000
     4.55677     0.00000     0.00000     0.00000     0.00000
     4.57177     0.00000     0.00000     0.00000     0.00000
     4.58677     0.00000     0.00000     0.00000     0.00000
     4.60177     0.00000     0.00000     0.00000     0.00000
     4.61777     0.00000     0.00000     0.00000     0.00000
     4.63277     0.00000     0.00000     0.00000     0.00000
     4.64777     0.00000     0.00000     0.00000     0.00000
     4.66277     0.00000     0.00000     0.00000     0.00000
     4.67877     0.00000     0.00000     0.00000     0.00000
     4.69377     0.00000     0.00000     0.00000     0.00000
     4.70877     0.00000     0.00000     0.00000     0.00000
     4.72377     0.00000     0.00000     0.00000     0.00000
     4.73977     0.00000     0.00000     0.00000     0.00000
     4.75477     0.00000     0.00000     0.00000     0.00000
     4.76977     0.00000     0.00000     0.00000     0.00000
     4.78477     0.00000     0.00000     0.00000     0.00000
     4.80077     0.00000     0.00000     0.00000     0.00000
     4.81577     0.00000     0.00000     0.00000     0.00000
     4.83077     0.00000     0.00000     0.00000     0.00000
     4.84677     0.00000     0.00000     0.00000     0.00000
     4.86177     0.00000     0.00000     0.00000     0.00000
     4.87677     0.00000     0.00000     0.00000     0.00000
     4.89177     0.00000     0.00000     0.00000     0.00000
     4.90777     0.00000     0.00000     0.00000     0.00000
     4.92277     0.00000     0.00000     0.00000     0.00000
     4.93777     0.00000     0.00000     0.00000     0.00000
     4.95277     0.00000     0.00000     0.00000     0.00000
     4.96877     0.00000     0.00000     0.00000     0.00000
     4.98377     0.00000     0.00000     0.00000     0.00000
     4.99877     0.00000     0.00000     0.00000     0.00000
     5.01377     0.00000     0.00000     0.00000     0.00000
     5.02977     0.00000     0.00000     0.00000     0.00000
     5.04477     0.00000     0.00000     0.00000     0.00000
     5.05977     0.00000     0.00000     0.00000     0.00000
     5.07477     0.00000     0.00000     0.00000     0.00000
     5.09077     0.00000     0.00000     0.00000     0.00000
     5.10577     0.00000     0.00000     0.00000     0.00000
     5.12077     0.00000     0.00000     0.00000     0.00000
     5.13577     0.00000     0.00000     0.00000     0.00000
     5.15177     0.00000     0.00000     0.00000     0.00000
     5.16677     0.00000     0.00000     0.00000     0.00000
     5.18177     0.00000     0.00000     0.00000     0.00000
     5.19677     0.00000     0.00000     0.00000     0.00000
     5.21277     0.00000     0.00000     0.00000     0.00000
     5.22777     0.00000     0.00000     0.00000     0.00000
     5.24277     0.00000     0.00000     0.00000     0.00000
     5.25877     0.00000     0.00000     0.00000     0.00000
     5.27377     0.00000     0.00000     0.00000     0.00000
     5.28877     0.00000     0.00000     0.00000     0.00000
     5.30377     0.00000     0.00000     0.00000     0.00000
     5.31977     0.00000     0.00000     0.00000     0.00000
     5.33477     0.00000     0.00000     0.00000     0.00000
     5.34977     0.00000     0.00000     0.00000     0.00000
     5.36477     0.00000     0.00000     0.00000     0.00000
     5.38077     0.00000     0.00000     0.00000     0.00000
     5.39577     0.00000     0.00000     0.00000     0.00000
     5.41077     0.00000     0.00000     0.00000     0.00000
     5.42577     0.00000     0.00000     0.00000     0.00000
     5.44177     0.00000     0.00000     0.00000     0.00000
     5.45677     0.00000     0.00000     0.00000     0.00000
     5.47177     0.00000     0.00000     0.00000     0.00000
     5.48677     0.00000     0.00000     0.00000     0.00000
     5.50277     0.00000     0.00000     0.00000     0.00000
     5.51777     0.00000     0.00000     0.00000     0.00000
     5.53277     0.00000     0.00000     0.00000     0.00000
     5.54777     0.00000     0.00000     0.00000     0.00000
     5.56377     0.00000     0.00000     0.00000     0.00000
     5.57877     0.00000     0.00000     0.00000     0.00000
     5.59377     0.00000     0.00000     0.00000     0.00000
     5.60877     0.00000     0.00000     0.00000     0.00000
     5.62477     0.00000     0.00000     0.00000     0.00000
     5.63977     0.00000     0.00000     0.00000     0.00000
     5.65477     0.00000     0.00000     0.00000     0.00000
     5.66977     0.00000     0.00000     0.00000     0.00000
     5.68577     0.00000     0.00000     0.00000     0.00000
     5.70077     0.00000     0.00000     0.00000     0.00000
     5.71577     0.00000     0.00000     0.00000     0.00000
     5.73177     0.00000     0.00000     0.00000     0.00000
     5.74677     0.00000     0.00000     0.00000     0.00000
     5.76177     0.00000     0.00000     0.00000     0.00000
     5.77677     0.00000     0.00000     0.00000     0.00000
     5.79277     0.00000     0.00000     0.00000     0.00000
     5.80777     0.00000     0.00000     0.00000     0.00000
     5.82277     0.00000     0.00000     0.00000     0.00000
     5.83777     0.00000     0.00000     0.00000     0.00000
     5.85377     0.00000     0.00000     0.00000     0.00000
     5.86877     0.00000     0.00000     0.00000     0.00000
     5.88377     0.00000     0.00000     0.00000     0.00000
