# Supplementary material for: Extending the defect tolerance of halide perovskite nanocrystals to hot carrier cooling dynamics
Source: Nat Commun. 2024 Sep 16;15:8120. doi: 10.1038/s41467-024-52377-4 (PMC11405528; doi:10.1038/s41467-024-52377-4)
Supplement: Supplementary file 3 — Dataset 1 [file 41467_2024_52377_MOESM3_ESM.zip › Supplementary Information for DFT Calculation/CsPbI3-defect/PDOS_I.dat]

     #Energy           s           p           d       tot  
   -24.63323     0.00000     0.00000     0.00000     0.00000
   -24.61823     0.00000     0.00000     0.00000     0.00000
   -24.60323     0.00000     0.00000     0.00000     0.00000
   -24.58723     0.00000     0.00000     0.00000     0.00000
   -24.57223     0.00000     0.00000     0.00000     0.00000
   -24.55723     0.00000     0.00000     0.00000     0.00000
   -24.54223     0.00000     0.00000     0.00000     0.00000
   -24.52623     0.00000     0.00000     0.00000     0.00000
   -24.51123     0.00000     0.00000     0.00000     0.00000
   -24.49623     0.00000     0.00000     0.00000     0.00000
   -24.48123     0.00000     0.00000     0.00000     0.00000
   -24.46523     0.00000     0.00000     0.00000     0.00000
   -24.45023     0.00000     0.00000     0.00000     0.00000
   -24.43523     0.00000     0.00000     0.00000     0.00000
   -24.42023     0.00000     0.00000     0.00000     0.00000
   -24.40423     0.00000     0.00000     0.00000     0.00000
   -24.38923     0.00000     0.00000     0.00000     0.00000
   -24.37423     0.00000     0.00000     0.00000     0.00000
   -24.35823     0.00000     0.00000     0.00000     0.00000
   -24.34323     0.00000     0.00000     0.00000     0.00000
   -24.32823     0.00000     0.00000     0.00000     0.00000
   -24.31323     0.00000     0.00000     0.00000     0.00000
   -24.29723     0.00000     0.00000     0.00000     0.00000
   -24.28223     0.00000     0.00000     0.00000     0.00000
   -24.26723     0.00000     0.00000     0.00000     0.00000
   -24.25223     0.00000     0.00000     0.00000     0.00000
   -24.23623     0.00000     0.00000     0.00000     0.00000
   -24.22123     0.00000     0.00000     0.00000     0.00000
   -24.20623     0.00000     0.00000     0.00000     0.00000
   -24.19123     0.00000     0.00000     0.00000     0.00000
   -24.17523     0.00000     0.00000     0.00000     0.00000
   -24.16023     0.00000     0.00000     0.00000     0.00000
   -24.14523     0.00000     0.00000     0.00000     0.00000
   -24.13023     0.00000     0.00000     0.00000     0.00000
   -24.11423     0.00000     0.00000     0.00000     0.00000
   -24.09923     0.00000     0.00000     0.00000     0.00000
   -24.08423     0.00000     0.00000     0.00000     0.00000
   -24.06923     0.00000     0.00000     0.00000     0.00000
   -24.05323     0.00000     0.00000     0.00000     0.00000
   -24.03823     0.00000     0.00000     0.00000     0.00000
   -24.02323     0.00000     0.00000     0.00000     0.00000
   -24.00823     0.00000     0.00000     0.00000     0.00000
   -23.99223     0.00000     0.00000     0.00000     0.00000
   -23.97723     0.00000     0.00000     0.00000     0.00000
   -23.96223     0.00000     0.00000     0.00000     0.00000
   -23.94723     0.00000     0.00000     0.00000     0.00000
   -23.93123     0.00000     0.00000     0.00000     0.00000
   -23.91623     0.00000     0.00000     0.00000     0.00000
   -23.90123     0.00000     0.00000     0.00000     0.00000
   -23.88523     0.00000     0.00000     0.00000     0.00000
   -23.87023     0.00000     0.00000     0.00000     0.00000
   -23.85523     0.00000     0.00000     0.00000     0.00000
   -23.84023     0.00000     0.00000     0.00000     0.00000
   -23.82423     0.00000     0.00000     0.00000     0.00000
   -23.80923     0.00000     0.00000     0.00000     0.00000
   -23.79423     0.00000     0.00000     0.00000     0.00000
   -23.77923     0.00000     0.00000     0.00000     0.00000
   -23.76323     0.00000     0.00000     0.00000     0.00000
   -23.74823     0.00000     0.00000     0.00000     0.00000
   -23.73323     0.00000     0.00000     0.00000     0.00000
   -23.71823     0.00000     0.00000     0.00000     0.00000
   -23.70223     0.00000     0.00000     0.00000     0.00000
   -23.68723     0.00000     0.00000     0.00000     0.00000
   -23.67223     0.00000     0.00000     0.00000     0.00000
   -23.65723     0.00000     0.00000     0.00000     0.00000
   -23.64123     0.00000     0.00000     0.00000     0.00000
   -23.62623     0.00000     0.00000     0.00000     0.00000
   -23.61123     0.00000     0.00000     0.00000     0.00000
   -23.59623     0.00000     0.00000     0.00000     0.00000
   -23.58023     0.00000     0.00000     0.00000     0.00000
   -23.56523     0.00000     0.00000     0.00000     0.00000
   -23.55023     0.00000     0.00000     0.00000     0.00000
   -23.53523     0.00000     0.00000     0.00000     0.00000
   -23.51923     0.00000     0.00000     0.00000     0.00000
   -23.50423     0.00000     0.00000     0.00000     0.00000
   -23.48923     0.00000     0.00000     0.00000     0.00000
   -23.47323     0.00000     0.00000     0.00000     0.00000
   -23.45823     0.00000     0.00000     0.00000     0.00000
   -23.44323     0.00000     0.00000     0.00000     0.00000
   -23.42823     0.00000     0.00000     0.00000     0.00000
   -23.41223     0.00000     0.00000     0.00000     0.00000
   -23.39723     0.00000     0.00000     0.00000     0.00000
   -23.38223     0.00000     0.00000     0.00000     0.00000
   -23.36723     0.00000     0.00000     0.00000     0.00000
   -23.35123     0.00000     0.00000     0.00000     0.00000
   -23.33623     0.00000     0.00000     0.00000     0.00000
   -23.32123     0.00000     0.00000     0.00000     0.00000
   -23.30623     0.00000     0.00000     0.00000     0.00000
   -23.29023     0.00000     0.00000     0.00000     0.00000
   -23.27523     0.00000     0.00000     0.00000     0.00000
   -23.26023     0.00000     0.00000     0.00000     0.00000
   -23.24523     0.00000     0.00000     0.00000     0.00000
   -23.22923     0.00000     0.00000     0.00000     0.00000
   -23.21423     0.00000     0.00000     0.00000     0.00000
   -23.19923     0.00000     0.00000     0.00000     0.00000
   -23.18423     0.00000     0.00000     0.00000     0.00000
   -23.16823     0.00000     0.00000     0.00000     0.00000
   -23.15323     0.00000     0.00000     0.00000     0.00000
   -23.13823     0.00000     0.00000     0.00000     0.00000
   -23.12323     0.00000     0.00000     0.00000     0.00000
   -23.10723     0.00000     0.00000     0.00000     0.00000
   -23.09223     0.00000     0.00000     0.00000     0.00000
   -23.07723     0.00000     0.00000     0.00000     0.00000
   -23.06223     0.00000     0.00000     0.00000     0.00000
   -23.04623     0.00000     0.00000     0.00000     0.00000
   -23.03123     0.00000     0.00000     0.00000     0.00000
   -23.01623     0.00000     0.00000     0.00000     0.00000
   -23.00023     0.00000     0.00000     0.00000     0.00000
   -22.98523     0.00000     0.00000     0.00000     0.00000
   -22.97023     0.00000     0.00000     0.00000     0.00000
   -22.95523     0.00000     0.00000     0.00000     0.00000
   -22.93923     0.00000     0.00000     0.00000     0.00000
   -22.92423     0.00000     0.00000     0.00000     0.00000
   -22.90923     0.00000     0.00000     0.00000     0.00000
   -22.89423     0.00000     0.00000     0.00000     0.00000
   -22.87823     0.00000     0.00000     0.00000     0.00000
   -22.86323     0.00000     0.00000     0.00000     0.00000
   -22.84823     0.00000     0.00000     0.00000     0.00000
   -22.83323     0.00000     0.00000     0.00000     0.00000
   -22.81723     0.00000     0.00000     0.00000     0.00000
   -22.80223     0.00000     0.00000     0.00000     0.00000
   -22.78723     0.00000     0.00000     0.00000     0.00000
   -22.77223     0.00000     0.00000     0.00000     0.00000
   -22.75623     0.00000     0.00000     0.00000     0.00000
   -22.74123     0.00000     0.00000     0.00000     0.00000
   -22.72623     0.00000     0.00000     0.00000     0.00000
   -22.71123     0.00000     0.00000     0.00000     0.00000
   -22.69523     0.00000     0.00000     0.00000     0.00000
   -22.68023     0.00000     0.00000     0.00000     0.00000
   -22.66523     0.00000     0.00000     0.00000     0.00000
   -22.65023     0.00000     0.00000     0.00000     0.00000
   -22.63423     0.00000     0.00000     0.00000     0.00000
   -22.61923     0.00000     0.00000     0.00000     0.00000
   -22.60423     0.00000     0.00000     0.00000     0.00000
   -22.58823     0.00000     0.00000     0.00000     0.00000
   -22.57323     0.00000     0.00000     0.00000     0.00000
   -22.55823     0.00000     0.00000     0.00000     0.00000
   -22.54323     0.00000     0.00000     0.00000     0.00000
   -22.52723     0.00000     0.00000     0.00000     0.00000
   -22.51223     0.00000     0.00000     0.00000     0.00000
   -22.49723     0.00000     0.00000     0.00000     0.00000
   -22.48223     0.00000     0.00000     0.00000     0.00000
   -22.46623     0.00000     0.00000     0.00000     0.00000
   -22.45123     0.00000     0.00000     0.00000     0.00000
   -22.43623     0.00000     0.00000     0.00000     0.00000
   -22.42123     0.00000     0.00000     0.00000     0.00000
   -22.40523     0.00000     0.00000     0.00000     0.00000
   -22.39023     0.00000     0.00000     0.00000     0.00000
   -22.37523     0.00000     0.00000     0.00000     0.00000
   -22.36023     0.00000     0.00000     0.00000     0.00000
   -22.34423     0.00000     0.00000     0.00000     0.00000
   -22.32923     0.00000     0.00000     0.00000     0.00000
   -22.31423     0.00000     0.00000     0.00000     0.00000
   -22.29923     0.00000     0.00000     0.00000     0.00000
   -22.28323     0.00000     0.00000     0.00000     0.00000
   -22.26823     0.00000     0.00000     0.00000     0.00000
   -22.25323     0.00000     0.00000     0.00000     0.00000
   -22.23823     0.00000     0.00000     0.00000     0.00000
   -22.22223     0.00000     0.00000     0.00000     0.00000
   -22.20723     0.00000     0.00000     0.00000     0.00000
   -22.19223     0.00000     0.00000     0.00000     0.00000
   -22.17723     0.00000     0.00000     0.00000     0.00000
   -22.16123     0.00000     0.00000     0.00000     0.00000
   -22.14623     0.00000     0.00000     0.00000     0.00000
   -22.13123     0.00000     0.00000     0.00000     0.00000
   -22.11523     0.00000     0.00000     0.00000     0.00000
   -22.10023     0.00000     0.00000     0.00000     0.00000
   -22.08523     0.00000     0.00000     0.00000     0.00000
   -22.07023     0.00000     0.00000     0.00000     0.00000
   -22.05423     0.00000     0.00000     0.00000     0.00000
   -22.03923     0.00000     0.00000     0.00000     0.00000
   -22.02423     0.00000     0.00000     0.00000     0.00000
   -22.00923     0.00000     0.00000     0.00000     0.00000
   -21.99323     0.00000     0.00000     0.00000     0.00000
   -21.97823     0.00000     0.00000     0.00000     0.00000
   -21.96323     0.00000     0.00000     0.00000     0.00000
   -21.94823     0.00000     0.00000     0.00000     0.00000
   -21.93223     0.00000     0.00000     0.00000     0.00000
   -21.91723     0.00000     0.00000     0.00000     0.00000
   -21.90223     0.00000     0.00000     0.00000     0.00000
   -21.88723     0.00000     0.00000     0.00000     0.00000
   -21.87123     0.00000     0.00000     0.00000     0.00000
   -21.85623     0.00000     0.00000     0.00000     0.00000
   -21.84123     0.00000     0.00000     0.00000     0.00000
   -21.82623     0.00000     0.00000     0.00000     0.00000
   -21.81023     0.00000     0.00000     0.00000     0.00000
   -21.79523     0.00000     0.00000     0.00000     0.00000
   -21.78023     0.00000     0.00000     0.00000     0.00000
   -21.76523     0.00000     0.00000     0.00000     0.00000
   -21.74923     0.00000     0.00000     0.00000     0.00000
   -21.73423     0.00000     0.00000     0.00000     0.00000
   -21.71923     0.00000     0.00000     0.00000     0.00000
   -21.70323     0.00000     0.00000     0.00000     0.00000
   -21.68823     0.00000     0.00000     0.00000     0.00000
   -21.67323     0.00000     0.00000     0.00000     0.00000
   -21.65823     0.00000     0.00000     0.00000     0.00000
   -21.64223     0.00000     0.00000     0.00000     0.00000
   -21.62723     0.00000     0.00000     0.00000     0.00000
   -21.61223     0.00000     0.00000     0.00000     0.00000
   -21.59723     0.00000     0.00000     0.00000     0.00000
   -21.58123     0.00000     0.00000     0.00000     0.00000
   -21.56623     0.00000     0.00000     0.00000     0.00000
   -21.55123     0.00000     0.00000     0.00000     0.00000
   -21.53623     0.00000     0.00000     0.00000     0.00000
   -21.52023     0.00000     0.00000     0.00000     0.00000
   -21.50523     0.00000     0.00000     0.00000     0.00000
   -21.49023     0.00000     0.00000     0.00000     0.00000
   -21.47523     0.00000     0.00000     0.00000     0.00000
   -21.45923     0.00000     0.00000     0.00000     0.00000
   -21.44423     0.00000     0.00000     0.00000     0.00000
   -21.42923     0.00000     0.00000     0.00000     0.00000
   -21.41423     0.00000     0.00000     0.00000     0.00000
   -21.39823     0.00000     0.00000     0.00000     0.00000
   -21.38323     0.00000     0.00000     0.00000     0.00000
   -21.36823     0.00000     0.00000     0.00000     0.00000
   -21.35323     0.00000     0.00000     0.00000     0.00000
   -21.33723     0.00000     0.00000     0.00000     0.00000
   -21.32223     0.00000     0.00000     0.00000     0.00000
   -21.30723     0.00000     0.00000     0.00000     0.00000
   -21.29223     0.00000     0.00000     0.00000     0.00000
   -21.27623     0.00000     0.00000     0.00000     0.00000
   -21.26123     0.00000     0.00000     0.00000     0.00000
   -21.24623     0.00000     0.00000     0.00000     0.00000
   -21.23023     0.00000     0.00000     0.00000     0.00000
   -21.21523     0.00000     0.00000     0.00000     0.00000
   -21.20023     0.00000     0.00000     0.00000     0.00000
   -21.18523     0.00000     0.00000     0.00000     0.00000
   -21.16923     0.00000     0.00000     0.00000     0.00000
   -21.15423     0.00000     0.00000     0.00000     0.00000
   -21.13923     0.00000     0.00000     0.00000     0.00000
   -21.12423     0.00000     0.00000     0.00000     0.00000
   -21.10823     0.00000     0.00000     0.00000     0.00000
   -21.09323     0.00000     0.00000     0.00000     0.00000
   -21.07823     0.00000     0.00000     0.00000     0.00000
   -21.06323     0.00000     0.00000     0.00000     0.00000
   -21.04723     0.00000     0.00000     0.00000     0.00000
   -21.03223     0.00000     0.00000     0.00000     0.00000
   -21.01723     0.00000     0.00000     0.00000     0.00000
   -21.00223     0.00000     0.00000     0.00000     0.00000
   -20.98623     0.00000     0.00000     0.00000     0.00000
   -20.97123     0.00000     0.00000     0.00000     0.00000
   -20.95623     0.00000     0.00000     0.00000     0.00000
   -20.94123     0.00000     0.00000     0.00000     0.00000
   -20.92523     0.00000     0.00000     0.00000     0.00000
   -20.91023     0.00000     0.00000     0.00000     0.00000
   -20.89523     0.00000     0.00000     0.00000     0.00000
   -20.88023     0.00000     0.00000     0.00000     0.00000
   -20.86423     0.00000     0.00000     0.00000     0.00000
   -20.84923     0.00000     0.00000     0.00000     0.00000
   -20.83423     0.00000     0.00000     0.00000     0.00000
   -20.81823     0.00000     0.00000     0.00000     0.00000
   -20.80323     0.00000     0.00000     0.00000     0.00000
   -20.78823     0.00000     0.00000     0.00000     0.00000
   -20.77323     0.00000     0.00000     0.00000     0.00000
   -20.75723     0.00000     0.00000     0.00000     0.00000
   -20.74223     0.00000     0.00000     0.00000     0.00000
   -20.72723     0.00000     0.00000     0.00000     0.00000
   -20.71223     0.00000     0.00000     0.00000     0.00000
   -20.69623     0.00000     0.00000     0.00000     0.00000
   -20.68123     0.00000     0.00000     0.00000     0.00000
   -20.66623     0.00000     0.00000     0.00000     0.00000
   -20.65123     0.00000     0.00000     0.00000     0.00000
   -20.63523     0.00000     0.00000     0.00000     0.00000
   -20.62023     0.00000     0.00000     0.00000     0.00000
   -20.60523     0.00000     0.00000     0.00000     0.00000
   -20.59023     0.00000     0.00000     0.00000     0.00000
   -20.57423     0.00000     0.00000     0.00000     0.00000
   -20.55923     0.00000     0.00000     0.00000     0.00000
   -20.54423     0.00000     0.00000     0.00000     0.00000
   -20.52923     0.00000     0.00000     0.00000     0.00000
   -20.51323     0.00000     0.00000     0.00000     0.00000
   -20.49823     0.00000     0.00000     0.00000     0.00000
   -20.48323     0.00000     0.00000     0.00000     0.00000
   -20.46823     0.00000     0.00000     0.00000     0.00000
   -20.45223     0.00000     0.00000     0.00000     0.00000
   -20.43723     0.00000     0.00000     0.00000     0.00000
   -20.42223     0.00000     0.00000     0.00000     0.00000
   -20.40723     0.00000     0.00000     0.00000     0.00000
   -20.39123     0.00000     0.00000     0.00000     0.00000
   -20.37623     0.00000     0.00000     0.00000     0.00000
   -20.36123     0.00000     0.00000     0.00000     0.00000
   -20.34523     0.00000     0.00000     0.00000     0.00000
   -20.33023     0.00000     0.00000     0.00000     0.00000
   -20.31523     0.00000     0.00000     0.00000     0.00000
   -20.30023     0.00000     0.00000     0.00000     0.00000
   -20.28423     0.00000     0.00000     0.00000     0.00000
   -20.26923     0.00000     0.00000     0.00000     0.00000
   -20.25423     0.00000     0.00000     0.00000     0.00000
   -20.23923     0.00000     0.00000     0.00000     0.00000
   -20.22323     0.00000     0.00000     0.00000     0.00000
   -20.20823     0.00000     0.00000     0.00000     0.00000
   -20.19323     0.00000     0.00000     0.00000     0.00000
   -20.17823     0.00000     0.00000     0.00000     0.00000
   -20.16223     0.00000     0.00000     0.00000     0.00000
   -20.14723     0.00000     0.00000     0.00000     0.00000
   -20.13223     0.00000     0.00000     0.00000     0.00000
   -20.11723     0.00000     0.00000     0.00000     0.00000
   -20.10123     0.00000     0.00000     0.00000     0.00000
   -20.08623     0.00000     0.00000     0.00000     0.00000
   -20.07123     0.00000     0.00000     0.00000     0.00000
   -20.05623     0.00000     0.00000     0.00000     0.00000
   -20.04023     0.00000     0.00000     0.00000     0.00000
   -20.02523     0.00000     0.00000     0.00000     0.00000
   -20.01023     0.00000     0.00000     0.00000     0.00000
   -19.99523     0.00000     0.00000     0.00000     0.00000
   -19.97923     0.00000     0.00000     0.00000     0.00000
   -19.96423     0.00000     0.00000     0.00000     0.00000
   -19.94923     0.00000     0.00000     0.00000     0.00000
   -19.93323     0.00000     0.00000     0.00000     0.00000
   -19.91823     0.00000     0.00000     0.00000     0.00000
   -19.90323     0.00000     0.00000     0.00000     0.00000
   -19.88823     0.00000     0.00000     0.00000     0.00000
   -19.87223     0.00000     0.00000     0.00000     0.00000
   -19.85723     0.00000     0.00000     0.00000     0.00000
   -19.84223     0.00000     0.00000     0.00000     0.00000
   -19.82723     0.00000     0.00000     0.00000     0.00000
   -19.81123     0.00000     0.00000     0.00000     0.00000
   -19.79623     0.00000     0.00000     0.00000     0.00000
   -19.78123     0.00000     0.00000     0.00000     0.00000
   -19.76623     0.00000     0.00000     0.00000     0.00000
   -19.75023     0.00000     0.00000     0.00000     0.00000
   -19.73523     0.00000     0.00000     0.00000     0.00000
   -19.72023     0.00000     0.00000     0.00000     0.00000
   -19.70523     0.00000     0.00000     0.00000     0.00000
   -19.68923     0.00000     0.00000     0.00000     0.00000
   -19.67423     0.00000     0.00000     0.00000     0.00000
   -19.65923     0.00000     0.00000     0.00000     0.00000
   -19.64423     0.00000     0.00000     0.00000     0.00000
   -19.62823     0.00000     0.00000     0.00000     0.00000
   -19.61323     0.00000     0.00000     0.00000     0.00000
   -19.59823     0.00000     0.00000     0.00000     0.00000
   -19.58323     0.00000     0.00000     0.00000     0.00000
   -19.56723     0.00000     0.00000     0.00000     0.00000
   -19.55223     0.00000     0.00000     0.00000     0.00000
   -19.53723     0.00000     0.00000     0.00000     0.00000
   -19.52223     0.00000     0.00000     0.00000     0.00000
   -19.50623     0.00000     0.00000     0.00000     0.00000
   -19.49123     0.00000     0.00000     0.00000     0.00000
   -19.47623     0.00000     0.00000     0.00000     0.00000
   -19.46023     0.00000     0.00000     0.00000     0.00000
   -19.44523     0.00000     0.00000     0.00000     0.00000
   -19.43023     0.00000     0.00000     0.00000     0.00000
   -19.41523     0.00000     0.00000     0.00000     0.00000
   -19.39923     0.00000     0.00000     0.00000     0.00000
   -19.38423     0.00000     0.00000     0.00000     0.00000
   -19.36923     0.00000     0.00000     0.00000     0.00000
   -19.35423     0.00000     0.00000     0.00000     0.00000
   -19.33823     0.00000     0.00000     0.00000     0.00000
   -19.32323     0.00000     0.00000     0.00000     0.00000
   -19.30823     0.00000     0.00000     0.00000     0.00000
   -19.29323     0.00000     0.00000     0.00000     0.00000
   -19.27723     0.00000     0.00000     0.00000     0.00000
   -19.26223     0.00000     0.00000     0.00000     0.00000
   -19.24723     0.00000     0.00000     0.00000     0.00000
   -19.23223     0.00000     0.00000     0.00000     0.00000
   -19.21623     0.00000     0.00000     0.00000     0.00000
   -19.20123     0.00000     0.00000     0.00000     0.00000
   -19.18623     0.00000     0.00000     0.00000     0.00000
   -19.17123     0.00000     0.00000     0.00000     0.00000
   -19.15523     0.00000     0.00000     0.00000     0.00000
   -19.14023     0.00000     0.00000     0.00000     0.00000
   -19.12523     0.00000     0.00000     0.00000     0.00000
   -19.11023     0.00000     0.00000     0.00000     0.00000
   -19.09423     0.00000     0.00000     0.00000     0.00000
   -19.07923     0.00000     0.00000     0.00000     0.00000
   -19.06423     0.00000     0.00000     0.00000     0.00000
   -19.04823     0.00000     0.00000     0.00000     0.00000
   -19.03323     0.00000     0.00000     0.00000     0.00000
   -19.01823     0.00000     0.00000     0.00000     0.00000
   -19.00323     0.00000     0.00000     0.00000     0.00000
   -18.98723     0.00000     0.00000     0.00000     0.00000
   -18.97223     0.00000     0.00000     0.00000     0.00000
   -18.95723     0.00000     0.00000     0.00000     0.00000
   -18.94223     0.00000     0.00000     0.00000     0.00000
   -18.92623     0.00000     0.00000     0.00000     0.00000
   -18.91123     0.00000     0.00000     0.00000     0.00000
   -18.89623     0.00000     0.00000     0.00000     0.00000
   -18.88123     0.00000     0.00000     0.00000     0.00000
   -18.86523     0.00000     0.00000     0.00000     0.00000
   -18.85023     0.00000     0.00000     0.00000     0.00000
   -18.83523     0.00000     0.00000     0.00000     0.00000
   -18.82023     0.00000     0.00000     0.00000     0.00000
   -18.80423     0.00000     0.00000     0.00000     0.00000
   -18.78923     0.00000     0.00000     0.00000     0.00000
   -18.77423     0.00000     0.00000     0.00000     0.00000
   -18.75923     0.00000     0.00000     0.00000     0.00000
   -18.74323     0.00000     0.00000     0.00000     0.00000
   -18.72823     0.00000     0.00000     0.00000     0.00000
   -18.71323     0.00000     0.00000     0.00000     0.00000
   -18.69823     0.00000     0.00000     0.00000     0.00000
   -18.68223     0.00000     0.00000     0.00000     0.00000
   -18.66723     0.00000     0.00000     0.00000     0.00000
   -18.65223     0.00000     0.00000     0.00000     0.00000
   -18.63723     0.00000     0.00000     0.00000     0.00000
   -18.62123     0.00000     0.00000     0.00000     0.00000
   -18.60623     0.00000     0.00000     0.00000     0.00000
   -18.59123     0.00000     0.00000     0.00000     0.00000
   -18.57523     0.00000     0.00000     0.00000     0.00000
   -18.56023     0.00000     0.00000     0.00000     0.00000
   -18.54523     0.00000     0.00000     0.00000     0.00000
   -18.53023     0.00000     0.00000     0.00000     0.00000
   -18.51423     0.00000     0.00000     0.00000     0.00000
   -18.49923     0.00000     0.00000     0.00000     0.00000
   -18.48423     0.00000     0.00000     0.00000     0.00000
   -18.46923     0.00000     0.00000     0.00000     0.00000
   -18.45323     0.00000     0.00000     0.00000     0.00000
   -18.43823     0.00000     0.00000     0.00000     0.00000
   -18.42323     0.00000     0.00000     0.00000     0.00000
   -18.40823     0.00000     0.00000     0.00000     0.00000
   -18.39223     0.00000     0.00000     0.00000     0.00000
   -18.37723     0.00000     0.00000     0.00000     0.00000
   -18.36223     0.00000     0.00000     0.00000     0.00000
   -18.34723     0.00000     0.00000     0.00000     0.00000
   -18.33123     0.00000     0.00000     0.00000     0.00000
   -18.31623     0.00000     0.00000     0.00000     0.00000
   -18.30123     0.00000     0.00000     0.00000     0.00000
   -18.28623     0.00000     0.00000     0.00000     0.00000
   -18.27023     0.00000     0.00000     0.00000     0.00000
   -18.25523     0.00000     0.00000     0.00000     0.00000
   -18.24023     0.00000     0.00000     0.00000     0.00000
   -18.22523     0.00000     0.00000     0.00000     0.00000
   -18.20923     0.00000     0.00000     0.00000     0.00000
   -18.19423     0.00000     0.00000     0.00000     0.00000
   -18.17923     0.00000     0.00000     0.00000     0.00000
   -18.16323     0.00000     0.00000     0.00000     0.00000
   -18.14823     0.00000     0.00000     0.00000     0.00000
   -18.13323     0.00000     0.00000     0.00000     0.00000
   -18.11823     0.00000     0.00000     0.00000     0.00000
   -18.10223     0.00000     0.00000     0.00000     0.00000
   -18.08723     0.00000     0.00000     0.00000     0.00000
   -18.07223     0.00000     0.00000     0.00000     0.00000
   -18.05723     0.00000     0.00000     0.00000     0.00000
   -18.04123     0.00000     0.00000     0.00000     0.00000
   -18.02623     0.00000     0.00000     0.00000     0.00000
   -18.01123     0.00000     0.00000     0.00000     0.00000
   -17.99623     0.00000     0.00000     0.00000     0.00000
   -17.98023     0.00000     0.00000     0.00000     0.00000
   -17.96523     0.00000     0.00000     0.00000     0.00000
   -17.95023     0.00000     0.00000     0.00000     0.00000
   -17.93523     0.00000     0.00000     0.00000     0.00000
   -17.91923     0.00000     0.00000     0.00000     0.00000
   -17.90423     0.00000     0.00000     0.00000     0.00000
   -17.88923     0.00000     0.00000     0.00000     0.00000
   -17.87423     0.00000     0.00000     0.00000     0.00000
   -17.85823     0.00000     0.00000     0.00000     0.00000
   -17.84323     0.00000     0.00000     0.00000     0.00000
   -17.82823     0.00000     0.00000     0.00000     0.00000
   -17.81323     0.00000     0.00000     0.00000     0.00000
   -17.79723     0.00000     0.00000     0.00000     0.00000
   -17.78223     0.00000     0.00000     0.00000     0.00000
   -17.76723     0.00000     0.00000     0.00000     0.00000
   -17.75223     0.00000     0.00000     0.00000     0.00000
   -17.73623     0.00000     0.00000     0.00000     0.00000
   -17.72123     0.00000     0.00000     0.00000     0.00000
   -17.70623     0.00000     0.00000     0.00000     0.00000
   -17.69023     0.00000     0.00000     0.00000     0.00000
   -17.67523     0.00000     0.00000     0.00000     0.00000
   -17.66023     0.00000     0.00000     0.00000     0.00000
   -17.64523     0.00000     0.00000     0.00000     0.00000
   -17.62923     0.00000     0.00000     0.00000     0.00000
   -17.61423     0.00000     0.00000     0.00000     0.00000
   -17.59923     0.00000     0.00000     0.00000     0.00000
   -17.58423     0.00000     0.00000     0.00000     0.00000
   -17.56823     0.00000     0.00000     0.00000     0.00000
   -17.55323     0.00000     0.00000     0.00000     0.00000
   -17.53823     0.00000     0.00000     0.00000     0.00000
   -17.52323     0.00000     0.00000     0.00000     0.00000
   -17.50723     0.00000     0.00000     0.00000     0.00000
   -17.49223     0.00000     0.00000     0.00000     0.00000
   -17.47723     0.00000     0.00000     0.00000     0.00000
   -17.46223     0.00000     0.00000     0.00000     0.00000
   -17.44623     0.00000     0.00000     0.00000     0.00000
   -17.43123     0.00000     0.00000     0.00000     0.00000
   -17.41623     0.00000     0.00000     0.00000     0.00000
   -17.40123     0.00000     0.00000     0.00000     0.00000
   -17.38523     0.00000     0.00000     0.00000     0.00000
   -17.37023     0.00000     0.00000     0.00000     0.00000
   -17.35523     0.00000     0.00000     0.00000     0.00000
   -17.34023     0.00000     0.00000     0.00000     0.00000
   -17.32423     0.00000     0.00000     0.00000     0.00000
   -17.30923     0.00000     0.00000     0.00000     0.00000
   -17.29423     0.00000     0.00000     0.00000     0.00000
   -17.27823     0.00000     0.00000     0.00000     0.00000
   -17.26323     0.00000     0.00000     0.00000     0.00000
   -17.24823     0.00000     0.00000     0.00000     0.00000
   -17.23323     0.00000     0.00000     0.00000     0.00000
   -17.21723     0.00000     0.00000     0.00000     0.00000
   -17.20223     0.00000     0.00000     0.00000     0.00000
   -17.18723     0.00000     0.00000     0.00000     0.00000
   -17.17223     0.00000     0.00000     0.00000     0.00000
   -17.15623     0.00000     0.00000     0.00000     0.00000
   -17.14123     0.00000     0.00000     0.00000     0.00000
   -17.12623     0.00000     0.00000     0.00000     0.00000
   -17.11123     0.00000     0.00000     0.00000     0.00000
   -17.09523     0.00000     0.00000     0.00000     0.00000
   -17.08023     0.00000     0.00000     0.00000     0.00000
   -17.06523     0.00000     0.00000     0.00000     0.00000
   -17.05023     0.00000     0.00000     0.00000     0.00000
   -17.03423     0.00000     0.00000     0.00000     0.00000
   -17.01923     0.00000     0.00000     0.00000     0.00000
   -17.00423     0.00000     0.00000     0.00000     0.00000
   -16.98923     0.00000     0.00000     0.00000     0.00000
   -16.97323     0.00000     0.00000     0.00000     0.00000
   -16.95823     0.00000     0.00000     0.00000     0.00000
   -16.94323     0.00000     0.00000     0.00000     0.00000
   -16.92823     0.00000     0.00000     0.00000     0.00000
   -16.91223     0.00000     0.00000     0.00000     0.00000
   -16.89723     0.00000     0.00000     0.00000     0.00000
   -16.88223     0.00000     0.00000     0.00000     0.00000
   -16.86723     0.00000     0.00000     0.00000     0.00000
   -16.85123     0.00000     0.00000     0.00000     0.00000
   -16.83623     0.00000     0.00000     0.00000     0.00000
   -16.82123     0.00000     0.00000     0.00000     0.00000
   -16.80523     0.00000     0.00000     0.00000     0.00000
   -16.79023     0.00000     0.00000     0.00000     0.00000
   -16.77523     0.00000     0.00000     0.00000     0.00000
   -16.76023     0.00000     0.00000     0.00000     0.00000
   -16.74423     0.00000     0.00000     0.00000     0.00000
   -16.72923     0.00000     0.00000     0.00000     0.00000
   -16.71423     0.00000     0.00000     0.00000     0.00000
   -16.69923     0.00000     0.00000     0.00000     0.00000
   -16.68323     0.00000     0.00000     0.00000     0.00000
   -16.66823     0.00000     0.00000     0.00000     0.00000
   -16.65323     0.00000     0.00000     0.00000     0.00000
   -16.63823     0.00000     0.00000     0.00000     0.00000
   -16.62223     0.00000     0.00000     0.00000     0.00000
   -16.60723     0.00000     0.00000     0.00000     0.00000
   -16.59223     0.00000     0.00000     0.00000     0.00000
   -16.57723     0.00000     0.00000     0.00000     0.00000
   -16.56123     0.00000     0.00000     0.00000     0.00000
   -16.54623     0.00000     0.00000     0.00000     0.00000
   -16.53123     0.00000     0.00000     0.00000     0.00000
   -16.51623     0.00000     0.00000     0.00000     0.00000
   -16.50023     0.00000     0.00000     0.00000     0.00000
   -16.48523     0.00000     0.00000     0.00000     0.00000
   -16.47023     0.00000     0.00000     0.00000     0.00000
   -16.45523     0.00000     0.00000     0.00000     0.00000
   -16.43923     0.00000     0.00000     0.00000     0.00000
   -16.42423     0.00000     0.00000     0.00000     0.00000
   -16.40923     0.00000     0.00000     0.00000     0.00000
   -16.39323     0.00000     0.00000     0.00000     0.00000
   -16.37823     0.00000     0.00000     0.00000     0.00000
   -16.36323     0.00000     0.00000     0.00000     0.00000
   -16.34823     0.00000     0.00000     0.00000     0.00000
   -16.33223     0.00000     0.00000     0.00000     0.00000
   -16.31723     0.00000     0.00000     0.00000     0.00000
   -16.30223     0.00000     0.00000     0.00000     0.00000
   -16.28723     0.00000     0.00000     0.00000     0.00000
   -16.27123     0.00000     0.00000     0.00000     0.00000
   -16.25623     0.00000     0.00000     0.00000     0.00000
   -16.24123     0.00000     0.00000     0.00000     0.00000
   -16.22623     0.00000     0.00000     0.00000     0.00000
   -16.21023     0.00000     0.00000     0.00000     0.00000
   -16.19523     0.00000     0.00000     0.00000     0.00000
   -16.18023     0.00000     0.00000     0.00000     0.00000
   -16.16523     0.00000     0.00000     0.00000     0.00000
   -16.14923     0.00000     0.00000     0.00000     0.00000
   -16.13423     0.00000     0.00000     0.00000     0.00000
   -16.11923     0.00000     0.00000     0.00000     0.00000
   -16.10423     0.00000     0.00000     0.00000     0.00000
   -16.08823     0.00000     0.00000     0.00000     0.00000
   -16.07323     0.00000     0.00000     0.00000     0.00000
   -16.05823     0.00000     0.00000     0.00000     0.00000
   -16.04323     0.00000     0.00000     0.00000     0.00000
   -16.02723     0.00000     0.00000     0.00000     0.00000
   -16.01223     0.00000     0.00000     0.00000     0.00000
   -15.99723     0.00000     0.00000     0.00000     0.00000
   -15.98223     0.00000     0.00000     0.00000     0.00000
   -15.96623     0.00000     0.00000     0.00000     0.00000
   -15.95123     0.00000     0.00000     0.00000     0.00000
   -15.93623     0.00000     0.00000     0.00000     0.00000
   -15.92023     0.00000     0.00000     0.00000     0.00000
   -15.90523     0.00000     0.00000     0.00000     0.00000
   -15.89023     0.00000     0.00000     0.00000     0.00000
   -15.87523     0.00000     0.00000     0.00000     0.00000
   -15.85923     0.00000     0.00000     0.00000     0.00000
   -15.84423     0.00000     0.00000     0.00000     0.00000
   -15.82923     0.00000     0.00000     0.00000     0.00000
   -15.81423     0.00000     0.00000     0.00000     0.00000
   -15.79823     0.00000     0.00000     0.00000     0.00000
   -15.78323     0.00000     0.00000     0.00000     0.00000
   -15.76823     0.00000     0.00000     0.00000     0.00000
   -15.75323     0.00000     0.00000     0.00000     0.00000
   -15.73723     0.00000     0.00000     0.00000     0.00000
   -15.72223     0.00000     0.00000     0.00000     0.00000
   -15.70723     0.00000     0.00000     0.00000     0.00000
   -15.69223     0.00000     0.00000     0.00000     0.00000
   -15.67623     0.00000     0.00000     0.00000     0.00000
   -15.66123     0.00000     0.00000     0.00000     0.00000
   -15.64623     0.00000     0.00000     0.00000     0.00000
   -15.63123     0.00000     0.00000     0.00000     0.00000
   -15.61523     0.00000     0.00000     0.00000     0.00000
   -15.60023     0.00000     0.00000     0.00000     0.00000
   -15.58523     0.00000     0.00000     0.00000     0.00000
   -15.57023     0.00000     0.00000     0.00000     0.00000
   -15.55423     0.00000     0.00000     0.00000     0.00000
   -15.53923     0.00000     0.00000     0.00000     0.00000
   -15.52423     0.00000     0.00000     0.00000     0.00000
   -15.50823     0.00000     0.00000     0.00000     0.00000
   -15.49323     0.00000     0.00000     0.00000     0.00000
   -15.47823     0.00000     0.00000     0.00000     0.00000
   -15.46323     0.00000     0.00000     0.00000     0.00000
   -15.44723     0.00000     0.00000     0.00000     0.00000
   -15.43223     0.00000     0.00000     0.00000     0.00000
   -15.41723     0.00000     0.00000     0.00000     0.00000
   -15.40223     0.00000     0.00000     0.00000     0.00000
   -15.38623     0.00000     0.00000     0.00000     0.00000
   -15.37123     0.00000     0.00000     0.00000     0.00000
   -15.35623     0.00000     0.00000     0.00000     0.00000
   -15.34123     0.00000     0.00000     0.00000     0.00000
   -15.32523     0.00000     0.00000     0.00000     0.00000
   -15.31023     0.00000     0.00000     0.00000     0.00000
   -15.29523     0.00000     0.00000     0.00000     0.00000
   -15.28023     0.00000     0.00000     0.00000     0.00000
   -15.26423     0.00000     0.00000     0.00000     0.00000
   -15.24923     0.00000     0.00000     0.00000     0.00000
   -15.23423     0.00000     0.00000     0.00000     0.00000
   -15.21923     0.00000     0.00000     0.00000     0.00000
   -15.20323     0.00000     0.00000     0.00000     0.00000
   -15.18823     0.00000     0.00000     0.00000     0.00000
   -15.17323     0.00000     0.00000     0.00000     0.00000
   -15.15823     0.00000     0.00000     0.00000     0.00000
   -15.14223     0.00000     0.00000     0.00000     0.00000
   -15.12723     0.00000     0.00000     0.00000     0.00000
   -15.11223     0.00000     0.00000     0.00000     0.00000
   -15.09723     0.00000     0.00000     0.00000     0.00000
   -15.08123     0.00000     0.00000     0.00000     0.00000
   -15.06623     0.00000     0.00000     0.00000     0.00000
   -15.05123     0.00000     0.00000     0.00000     0.00000
   -15.03523     0.00000     0.00000     0.00000     0.00000
   -15.02023     0.00000     0.00000     0.00000     0.00000
   -15.00523     0.00000     0.00000     0.00000     0.00000
   -14.99023     0.00000     0.00000     0.00000     0.00000
   -14.97423     0.00000     0.00000     0.00000     0.00000
   -14.95923     0.00000     0.00000     0.00000     0.00000
   -14.94423     0.00000     0.00000     0.00000     0.00000
   -14.92923     0.00000     0.00000     0.00000     0.00000
   -14.91323     0.00000     0.00000     0.00000     0.00000
   -14.89823     0.00000     0.00000     0.00000     0.00000
   -14.88323     0.00000     0.00000     0.00000     0.00000
   -14.86823     0.00000     0.00000     0.00000     0.00000
   -14.85223     0.00000     0.00000     0.00000     0.00000
   -14.83723     0.00000     0.00000     0.00000     0.00000
   -14.82223     0.00000     0.00000     0.00000     0.00000
   -14.80723     0.00000     0.00000     0.00000     0.00000
   -14.79123     0.00000     0.00000     0.00000     0.00000
   -14.77623     0.00000     0.00000     0.00000     0.00000
   -14.76123     0.00000     0.00000     0.00000     0.00000
   -14.74623     0.00000     0.00000     0.00000     0.00000
   -14.73023     0.00000     0.00000     0.00000     0.00000
   -14.71523     0.00000     0.00000     0.00000     0.00000
   -14.70023     0.00000     0.00000     0.00000     0.00000
   -14.68523     0.00000     0.00000     0.00000     0.00000
   -14.66923     0.00000     0.00000     0.00000     0.00000
   -14.65423     0.00000     0.00000     0.00000     0.00000
   -14.63923     0.00000     0.00000     0.00000     0.00000
   -14.62323     0.00000     0.00000     0.00000     0.00000
   -14.60823     0.00000     0.00000     0.00000     0.00000
   -14.59323     0.00000     0.00000     0.00000     0.00000
   -14.57823     0.00000     0.00000     0.00000     0.00000
   -14.56223     0.00000     0.00000     0.00000     0.00000
   -14.54723     0.00000     0.00000     0.00000     0.00000
   -14.53223     0.00000     0.00000     0.00000     0.00000
   -14.51723     0.00000     0.00000     0.00000     0.00000
   -14.50123     0.00000     0.00000     0.00000     0.00000
   -14.48623     0.00000     0.00000     0.00000     0.00000
   -14.47123     0.00000     0.00000     0.00000     0.00000
   -14.45623     0.00000     0.00000     0.00000     0.00000
   -14.44023     0.00000     0.00000     0.00000     0.00000
   -14.42523     0.00000     0.00000     0.00000     0.00000
   -14.41023     0.00000     0.00000     0.00000     0.00000
   -14.39523     0.00000     0.00000     0.00000     0.00000
   -14.37923     0.00000     0.00000     0.00000     0.00000
   -14.36423     0.00000     0.00000     0.00000     0.00000
   -14.34923     0.00000     0.00000     0.00000     0.00000
   -14.33423     0.00000     0.00000     0.00000     0.00000
   -14.31823     0.00000     0.00000     0.00000     0.00000
   -14.30323     0.00000     0.00000     0.00000     0.00000
   -14.28823     0.00000     0.00000     0.00000     0.00000
   -14.27323     0.00000     0.00000     0.00000     0.00000
   -14.25723     0.00000     0.00000     0.00000     0.00000
   -14.24223     0.00000     0.00000     0.00000     0.00000
   -14.22723     0.00000     0.00000     0.00000     0.00000
   -14.21223     0.00000     0.00000     0.00000     0.00000
   -14.19623     0.00000     0.00000     0.00000     0.00000
   -14.18123     0.00000     0.00000     0.00000     0.00000
   -14.16623     0.00000     0.00000     0.00000     0.00000
   -14.15023     0.00000     0.00000     0.00000     0.00000
   -14.13523     0.00000     0.00000     0.00000     0.00000
   -14.12023     0.00000     0.00000     0.00000     0.00000
   -14.10523     0.00000     0.00000     0.00000     0.00000
   -14.08923     0.00000     0.00000     0.00000     0.00000
   -14.07423     0.00000     0.00000     0.00000     0.00000
   -14.05923     0.00000     0.00000     0.00000     0.00000
   -14.04423     0.00000     0.00000     0.00000     0.00000
   -14.02823     0.00000     0.00000     0.00000     0.00000
   -14.01323     0.00000     0.00000     0.00000     0.00000
   -13.99823     0.00000     0.00000     0.00000     0.00000
   -13.98323     0.00000     0.00000     0.00000     0.00000
   -13.96723     0.00000     0.00000     0.00000     0.00000
   -13.95223     1.93555     0.00129     0.00124     1.93808
   -13.93723     3.48554     0.00257     0.00218     3.49029
   -13.92223     2.75118     0.00229     0.00166     2.75512
   -13.90623     2.95137     0.00262     0.00173     2.95572
   -13.89123     3.30496     0.00308     0.00190     3.30993
   -13.87623     3.46039     0.00343     0.00193     3.46575
   -13.86123     3.48360     0.00371     0.00187     3.48917
   -13.84523     3.54724     0.00399     0.00182     3.55305
   -13.83023     3.71329     0.00429     0.00186     3.71944
   -13.81523     3.92195     0.00466     0.00192     3.92853
   -13.80023     4.73318     0.00609     0.00224     4.74151
   -13.78423     5.40011     0.00717     0.00247     5.40976
   -13.76923     5.31196     0.00699     0.00237     5.32132
   -13.75423     4.30799     0.00536     0.00184     4.31519
   -13.73823     4.26912     0.00533     0.00175     4.27620
   -13.72323     4.15677     0.00506     0.00164     4.16347
   -13.70823     4.03295     0.00477     0.00153     4.03924
   -13.69323     3.96361     0.00454     0.00145     3.96960
   -13.67723     3.98580     0.00446     0.00142     3.99168
   -13.66223     3.66107     0.00380     0.00126     3.66613
   -13.64723     3.35303     0.00271     0.00109     3.35683
   -13.63223     3.51499     0.00219     0.00109     3.51827
   -13.61623     3.40290     0.00169     0.00102     3.40560
   -13.60123     3.04438     0.00099     0.00088     3.04624
   -13.58623     2.29441     0.00076     0.00055     2.29572
   -13.57123     2.61118     0.00094     0.00062     2.61274
   -13.55523     2.92966     0.00113     0.00068     2.93147
   -13.54023     3.24732     0.00132     0.00074     3.24938
   -13.52523     4.89898     0.00193     0.00107     4.90198
   -13.51023     7.20670     0.00258     0.00152     7.21080
   -13.49423    14.00590     0.00327     0.00260    14.01177
   -13.47923    10.34650     0.00263     0.00189    10.35102
   -13.46423     7.46770     0.00203     0.00136     7.47109
   -13.44923    14.79100     0.00379     0.00337    14.79817
   -13.43323    15.82500     0.00437     0.00343    15.83280
   -13.41823    14.71600     0.00420     0.00302    14.72322
   -13.40323    13.32500     0.00385     0.00254    13.33139
   -13.38823    14.26000     0.00381     0.00257    14.26638
   -13.37223    13.95000     0.00369     0.00242    13.95611
   -13.35723    14.20400     0.00393     0.00232    14.21025
   -13.34223    13.57400     0.00526     0.00220    13.58146
   -13.32723     8.00303     0.00317     0.00138     8.00758
   -13.31123     3.81683     0.00123     0.00062     3.81868
   -13.29623     6.03607     0.00255     0.00093     6.03955
   -13.28123    34.28730     0.00562     0.00471    34.29763
   -13.26523    29.73530     0.00440     0.00382    29.74352
   -13.25023    26.03820     0.00306     0.00319    26.04444
   -13.23523    16.69690     0.00216     0.00203    16.70108
   -13.22023     9.45225     0.00166     0.00109     9.45500
   -13.20423     9.29360     0.00165     0.00102     9.29628
   -13.18923    10.42170     0.00186     0.00108    10.42464
   -13.17423    13.53650     0.00227     0.00127    13.54004
   -13.15923    20.78220     0.00326     0.00182    20.78728
   -13.14323    12.15780     0.00127     0.00096    12.16003
   -13.12823     0.00000     0.00000     0.00000     0.00000
   -13.11323     0.00000     0.00000     0.00000     0.00000
   -13.09823     0.00000     0.00000     0.00000     0.00000
   -13.08223     0.00000     0.00000     0.00000     0.00000
   -13.06723     0.00000     0.00000     0.00000     0.00000
   -13.05223     0.00000     0.00000     0.00000     0.00000
   -13.03723     0.00000     0.00000     0.00000     0.00000
   -13.02123     0.00000     0.00000     0.00000     0.00000
   -13.00623     0.00000     0.00000     0.00000     0.00000
   -12.99123     0.00000     0.00000     0.00000     0.00000
   -12.97623     0.00000     0.00000     0.00000     0.00000
   -12.96023     0.00000     0.00000     0.00000     0.00000
   -12.94523     0.00000     0.00000     0.00000     0.00000
   -12.93023     0.00000     0.00000     0.00000     0.00000
   -12.91523     0.00000     0.00000     0.00000     0.00000
   -12.89923     0.00000     0.00000     0.00000     0.00000
   -12.88423     0.00000     0.00000     0.00000     0.00000
   -12.86923     0.00000     0.00000     0.00000     0.00000
   -12.85323     0.00000     0.00000     0.00000     0.00000
   -12.83823     0.00000     0.00000     0.00000     0.00000
   -12.82323     0.00000     0.00000     0.00000     0.00000
   -12.80823     0.00000     0.00000     0.00000     0.00000
   -12.79223     0.00000     0.00000     0.00000     0.00000
   -12.77723     0.00000     0.00000     0.00000     0.00000
   -12.76223     0.00000     0.00000     0.00000     0.00000
   -12.74723     0.00000     0.00000     0.00000     0.00000
   -12.73123     0.00000     0.00000     0.00000     0.00000
   -12.71623     0.00000     0.00000     0.00000     0.00000
   -12.70123     0.00000     0.00000     0.00000     0.00000
   -12.68623     0.00000     0.00000     0.00000     0.00000
   -12.67023     0.00000     0.00000     0.00000     0.00000
   -12.65523     0.00000     0.00000     0.00000     0.00000
   -12.64023     0.00000     0.00000     0.00000     0.00000
   -12.62523     0.00000     0.00000     0.00000     0.00000
   -12.60923     0.00000     0.00000     0.00000     0.00000
   -12.59423     0.00000     0.00000     0.00000     0.00000
   -12.57923     0.00000     0.00000     0.00000     0.00000
   -12.56423     0.00000     0.00000     0.00000     0.00000
   -12.54823     0.00000     0.00000     0.00000     0.00000
   -12.53323     0.00000     0.00000     0.00000     0.00000
   -12.51823     0.00000     0.00000     0.00000     0.00000
   -12.50323     0.00000     0.00000     0.00000     0.00000
   -12.48723     0.00000     0.00000     0.00000     0.00000
   -12.47223     0.00000     0.00000     0.00000     0.00000
   -12.45723     0.00000     0.00000     0.00000     0.00000
   -12.44223     0.00000     0.00000     0.00000     0.00000
   -12.42623     0.00000     0.00000     0.00000     0.00000
   -12.41123     0.00000     0.00000     0.00000     0.00000
   -12.39623     0.00000     0.00000     0.00000     0.00000
   -12.38023     0.00000     0.00000     0.00000     0.00000
   -12.36523     0.00000     0.00000     0.00000     0.00000
   -12.35023     0.00000     0.00000     0.00000     0.00000
   -12.33523     0.00000     0.00000     0.00000     0.00000
   -12.31923     0.00000     0.00000     0.00000     0.00000
   -12.30423     0.00000     0.00000     0.00000     0.00000
   -12.28923     0.00000     0.00000     0.00000     0.00000
   -12.27423     0.00000     0.00000     0.00000     0.00000
   -12.25823     0.00000     0.00000     0.00000     0.00000
   -12.24323     0.00000     0.00000     0.00000     0.00000
   -12.22823     0.00000     0.00000     0.00000     0.00000
   -12.21323     0.00000     0.00000     0.00000     0.00000
   -12.19723     0.00000     0.00000     0.00000     0.00000
   -12.18223     0.00000     0.00000     0.00000     0.00000
   -12.16723     0.00000     0.00000     0.00000     0.00000
   -12.15223     0.00000     0.00000     0.00000     0.00000
   -12.13623     0.00000     0.00000     0.00000     0.00000
   -12.12123     0.00000     0.00000     0.00000     0.00000
   -12.10623     0.00000     0.00000     0.00000     0.00000
   -12.09123     0.00000     0.00000     0.00000     0.00000
   -12.07523     0.00000     0.00000     0.00000     0.00000
   -12.06023     0.00000     0.00000     0.00000     0.00000
   -12.04523     0.00000     0.00000     0.00000     0.00000
   -12.03023     0.00000     0.00000     0.00000     0.00000
   -12.01423     0.00000     0.00000     0.00000     0.00000
   -11.99923     0.00000     0.00000     0.00000     0.00000
   -11.98423     0.00000     0.00000     0.00000     0.00000
   -11.96823     0.00000     0.00000     0.00000     0.00000
   -11.95323     0.00000     0.00000     0.00000     0.00000
   -11.93823     0.00000     0.00000     0.00000     0.00000
   -11.92323     0.00000     0.00000     0.00000     0.00000
   -11.90723     0.00000     0.00000     0.00000     0.00000
   -11.89223     0.00000     0.00000     0.00000     0.00000
   -11.87723     0.00000     0.00000     0.00000     0.00000
   -11.86223     0.00000     0.00000     0.00000     0.00000
   -11.84623     0.00000     0.00000     0.00000     0.00000
   -11.83123     0.00000     0.00000     0.00000     0.00000
   -11.81623     0.00000     0.00000     0.00000     0.00000
   -11.80123     0.00000     0.00000     0.00000     0.00000
   -11.78523     0.00000     0.00000     0.00000     0.00000
   -11.77023     0.00000     0.00000     0.00000     0.00000
   -11.75523     0.00000     0.00000     0.00000     0.00000
   -11.74023     0.00000     0.00000     0.00000     0.00000
   -11.72423     0.00000     0.00000     0.00000     0.00000
   -11.70923     0.00000     0.00000     0.00000     0.00000
   -11.69423     0.00000     0.00000     0.00000     0.00000
   -11.67923     0.00000     0.00000     0.00000     0.00000
   -11.66323     0.00000     0.00000     0.00000     0.00000
   -11.64823     0.00000     0.00000     0.00000     0.00000
   -11.63323     0.00000     0.00000     0.00000     0.00000
   -11.61823     0.00000     0.00000     0.00000     0.00000
   -11.60223     0.00000     0.00000     0.00000     0.00000
   -11.58723     0.00000     0.00000     0.00000     0.00000
   -11.57223     0.00000     0.00000     0.00000     0.00000
   -11.55723     0.00000     0.00000     0.00000     0.00000
   -11.54123     0.00000     0.00000     0.00000     0.00000
   -11.52623     0.00000     0.00000     0.00000     0.00000
   -11.51123     0.00000     0.00000     0.00000     0.00000
   -11.49523     0.00000     0.00000     0.00000     0.00000
   -11.48023     0.00000     0.00000     0.00000     0.00000
   -11.46523     0.00000     0.00000     0.00000     0.00000
   -11.45023     0.00000     0.00000     0.00000     0.00000
   -11.43423     0.00000     0.00000     0.00000     0.00000
   -11.41923     0.00000     0.00000     0.00000     0.00000
   -11.40423     0.00000     0.00000     0.00000     0.00000
   -11.38923     0.00000     0.00000     0.00000     0.00000
   -11.37323     0.00000     0.00000     0.00000     0.00000
   -11.35823     0.00000     0.00000     0.00000     0.00000
   -11.34323     0.00000     0.00000     0.00000     0.00000
   -11.32823     0.00000     0.00000     0.00000     0.00000
   -11.31223     0.00000     0.00000     0.00000     0.00000
   -11.29723     0.00000     0.00000     0.00000     0.00000
   -11.28223     0.00000     0.00000     0.00000     0.00000
   -11.26723     0.00000     0.00000     0.00000     0.00000
   -11.25123     0.00000     0.00000     0.00000     0.00000
   -11.23623     0.00000     0.00000     0.00000     0.00000
   -11.22123     0.00000     0.00000     0.00000     0.00000
   -11.20623     0.00000     0.00000     0.00000     0.00000
   -11.19023     0.00000     0.00000     0.00000     0.00000
   -11.17523     0.00000     0.00000     0.00000     0.00000
   -11.16023     0.00000     0.00000     0.00000     0.00000
   -11.14523     0.00000     0.00000     0.00000     0.00000
   -11.12923     0.00000     0.00000     0.00000     0.00000
   -11.11423     0.00000     0.00000     0.00000     0.00000
   -11.09923     0.00000     0.00000     0.00000     0.00000
   -11.08323     0.00000     0.00000     0.00000     0.00000
   -11.06823     0.00000     0.00000     0.00000     0.00000
   -11.05323     0.00000     0.00000     0.00000     0.00000
   -11.03823     0.00000     0.00000     0.00000     0.00000
   -11.02223     0.00000     0.00000     0.00000     0.00000
   -11.00723     0.00000     0.00000     0.00000     0.00000
   -10.99223     0.00000     0.00000     0.00000     0.00000
   -10.97723     0.00000     0.00000     0.00000     0.00000
   -10.96123     0.00000     0.00000     0.00000     0.00000
   -10.94623     0.00000     0.00000     0.00000     0.00000
   -10.93123     0.00000     0.00000     0.00000     0.00000
   -10.91623     0.00000     0.00000     0.00000     0.00000
   -10.90023     0.00000     0.00000     0.00000     0.00000
   -10.88523     0.00000     0.00000     0.00000     0.00000
   -10.87023     0.00000     0.00000     0.00000     0.00000
   -10.85523     0.00000     0.00000     0.00000     0.00000
   -10.83923     0.00000     0.00000     0.00000     0.00000
   -10.82423     0.00000     0.00000     0.00000     0.00000
   -10.80923     0.00000     0.00000     0.00000     0.00000
   -10.79423     0.00000     0.00000     0.00000     0.00000
   -10.77823     0.00000     0.00000     0.00000     0.00000
   -10.76323     0.00000     0.00000     0.00000     0.00000
   -10.74823     0.00000     0.00000     0.00000     0.00000
   -10.73323     0.00000     0.00000     0.00000     0.00000
   -10.71723     0.00000     0.00000     0.00000     0.00000
   -10.70223     0.00000     0.00000     0.00000     0.00000
   -10.68723     0.00000     0.00000     0.00000     0.00000
   -10.67223     0.00000     0.00000     0.00000     0.00000
   -10.65623     0.00000     0.00000     0.00000     0.00000
   -10.64123     0.00000     0.00000     0.00000     0.00000
   -10.62623     0.00000     0.00000     0.00000     0.00000
   -10.61023     0.00000     0.00000     0.00000     0.00000
   -10.59523     0.00000     0.00000     0.00000     0.00000
   -10.58023     0.00000     0.00000     0.00000     0.00000
   -10.56523     0.00000     0.00000     0.00000     0.00000
   -10.54923     0.00000     0.00000     0.00000     0.00000
   -10.53423     0.00000     0.00000     0.00000     0.00000
   -10.51923     0.00000     0.00000     0.00000     0.00000
   -10.50423     0.00000     0.00000     0.00000     0.00000
   -10.48823     0.00000     0.00000     0.00000     0.00000
   -10.47323     0.00000     0.00000     0.00000     0.00000
   -10.45823     0.00000     0.00000     0.00000     0.00000
   -10.44323     0.00000     0.00000     0.00000     0.00000
   -10.42723     0.00000     0.00000     0.00000     0.00000
   -10.41223     0.00000     0.00000     0.00000     0.00000
   -10.39723     0.00000     0.00000     0.00000     0.00000
   -10.38223     0.00000     0.00000     0.00000     0.00000
   -10.36623     0.00000     0.00000     0.00000     0.00000
   -10.35123     0.00000     0.00000     0.00000     0.00000
   -10.33623     0.00000     0.00000     0.00000     0.00000
   -10.32123     0.00000     0.00000     0.00000     0.00000
   -10.30523     0.00000     0.00000     0.00000     0.00000
   -10.29023     0.00000     0.00000     0.00000     0.00000
   -10.27523     0.00000     0.00000     0.00000     0.00000
   -10.26023     0.00000     0.00000     0.00000     0.00000
   -10.24423     0.00000     0.00000     0.00000     0.00000
   -10.22923     0.00000     0.00000     0.00000     0.00000
   -10.21423     0.00000     0.00000     0.00000     0.00000
   -10.19823     0.00000     0.00000     0.00000     0.00000
   -10.18323     0.00000     0.00000     0.00000     0.00000
   -10.16823     0.00000     0.00000     0.00000     0.00000
   -10.15323     0.00000     0.00000     0.00000     0.00000
   -10.13723     0.00000     0.00000     0.00000     0.00000
   -10.12223     0.00000     0.00000     0.00000     0.00000
   -10.10723     0.00000     0.00000     0.00000     0.00000
   -10.09223     0.00000     0.00000     0.00000     0.00000
   -10.07623     0.00000     0.00000     0.00000     0.00000
   -10.06123     0.00000     0.00000     0.00000     0.00000
   -10.04623     0.00860     0.04450     0.00024     0.05334
   -10.03123     0.52251     0.42065     0.01859     0.96175
   -10.01523     0.22357     0.38182     0.00458     0.60997
   -10.00023     0.00498     0.01068     0.00007     0.01572
    -9.98523     0.01341     0.02871     0.00018     0.04231
    -9.97023     0.02318     0.04973     0.00032     0.07324
    -9.95423     0.03314     0.07070     0.00046     0.10431
    -9.93923     0.04212     0.08779     0.00060     0.13052
    -9.92423     0.04817     0.09675     0.00071     0.14563
    -9.90923     0.05038     0.09695     0.00076     0.14809
    -9.89323     0.05051     0.09360     0.00078     0.14489
    -9.87823     0.05073     0.09053     0.00081     0.14207
    -9.86323     0.05186     0.08941     0.00085     0.14211
    -9.84823     0.05410     0.09044     0.00090     0.14544
    -9.83223     0.05738     0.09335     0.00097     0.15169
    -9.81723     0.06082     0.09651     0.00104     0.15837
    -9.80223     0.06429     0.09964     0.00112     0.16505
    -9.78723     0.06779     0.10269     0.00120     0.17168
    -9.77123     0.07136     0.10525     0.00128     0.17789
    -9.75623     0.07495     0.10736     0.00136     0.18368
    -9.74123     0.07856     0.10916     0.00145     0.18917
    -9.72523     0.08223     0.11070     0.00154     0.19447
    -9.71023     0.08601     0.11199     0.00164     0.19964
    -9.69523     0.09012     0.11315     0.00175     0.20503
    -9.68023     0.09447     0.11418     0.00187     0.21052
    -9.66423     0.09884     0.11538     0.00200     0.21622
    -9.64923     0.10299     0.11678     0.00212     0.22188
    -9.63423     0.10695     0.11832     0.00223     0.22749
    -9.61923     0.11077     0.12002     0.00233     0.23312
    -9.60323     0.11458     0.12185     0.00244     0.23887
    -9.58823     0.12105     0.12578     0.00260     0.24943
    -9.57323     0.13161     0.13289     0.00285     0.26735
    -9.55823     0.14569     0.14256     0.00318     0.29144
    -9.54223     0.16032     0.15255     0.00353     0.31639
    -9.52723     0.17523     0.16258     0.00388     0.34170
    -9.51223     0.19029     0.17149     0.00427     0.36605
    -9.49723     0.19837     0.17457     0.00452     0.37746
    -9.48123     0.19841     0.17170     0.00460     0.37471
    -9.46623     0.19404     0.16641     0.00457     0.36502
    -9.45123     0.18993     0.16133     0.00455     0.35580
    -9.43623     0.18600     0.15608     0.00453     0.34661
    -9.42023     0.18374     0.15169     0.00454     0.33996
    -9.40523     0.18264     0.14761     0.00457     0.33482
    -9.39023     0.18139     0.14288     0.00458     0.32885
    -9.37523     0.17743     0.13618     0.00453     0.31815
    -9.35923     0.17209     0.12892     0.00444     0.30545
    -9.34423     0.16650     0.12197     0.00435     0.29282
    -9.32923     0.16094     0.11557     0.00424     0.28075
    -9.31323     0.15503     0.10926     0.00413     0.26842
    -9.29823     0.14830     0.10232     0.00400     0.25462
    -9.28323     0.14206     0.09574     0.00389     0.24170
    -9.26823     0.13670     0.08967     0.00380     0.23016
    -9.25223     0.13217     0.08428     0.00373     0.22018
    -9.23723     0.12863     0.07960     0.00369     0.21191
    -9.22223     0.12530     0.07533     0.00364     0.20427
    -9.20723     0.12194     0.07135     0.00359     0.19687
    -9.19123     0.11863     0.06775     0.00353     0.18991
    -9.17623     0.11550     0.06456     0.00347     0.18353
    -9.16123     0.11244     0.06157     0.00341     0.17742
    -9.14623     0.10945     0.05871     0.00334     0.17150
    -9.13023     0.10651     0.05593     0.00328     0.16572
    -9.11523     0.10377     0.05346     0.00322     0.16045
    -9.10023     0.11510     0.07802     0.00355     0.19667
    -9.08523     0.13734     0.12211     0.00418     0.26363
    -9.06923     0.16150     0.16618     0.00487     0.33255
    -9.05423     0.19032     0.21002     0.00571     0.40605
    -9.03923     0.22586     0.25008     0.00677     0.48271
    -9.02423     0.25176     0.26910     0.00758     0.52844
    -9.00823     0.26429     0.26537     0.00804     0.53770
    -8.99323     0.26774     0.25029     0.00825     0.52628
    -8.97823     0.26071     0.22992     0.00813     0.49876
    -8.96323     0.24492     0.20376     0.00775     0.45643
    -8.94723     0.22315     0.17707     0.00716     0.40737
    -8.93223     0.20160     0.15832     0.00652     0.36644
    -8.91723     0.17954     0.14259     0.00583     0.32796
    -8.90223     0.15997     0.12988     0.00521     0.29506
    -8.88623     0.14482     0.12072     0.00473     0.27026
    -8.87123     0.13461     0.11490     0.00439     0.25390
    -8.85623     0.12835     0.11126     0.00417     0.24379
    -8.84023     0.12348     0.10558     0.00403     0.23309
    -8.82523     0.12013     0.09987     0.00395     0.22395
    -8.81023     0.11828     0.09465     0.00393     0.21685
    -8.79523     0.11763     0.08974     0.00395     0.21132
    -8.77923     0.11810     0.08506     0.00403     0.20718
    -8.76423     0.11856     0.08078     0.00409     0.20344
    -8.74923     0.11912     0.07798     0.00416     0.20125
    -8.73423     0.11979     0.07568     0.00422     0.19969
    -8.71823     0.12057     0.07373     0.00428     0.19858
    -8.70323     0.12150     0.07211     0.00434     0.19795
    -8.68823     0.12265     0.07077     0.00440     0.19782
    -8.67323     0.12391     0.06959     0.00447     0.19797
    -8.65723     0.12514     0.06844     0.00454     0.19812
    -8.64223     0.13076     0.06892     0.00477     0.20445
    -8.62723     0.15191     0.07522     0.00559     0.23272
    -8.61223     0.17430     0.08167     0.00646     0.26243
    -8.59623     0.19695     0.08779     0.00735     0.29210
    -8.58123     0.22154     0.09262     0.00834     0.32250
    -8.56623     0.24767     0.09665     0.00941     0.35373
    -8.55123     0.27217     0.09775     0.01047     0.38039
    -8.53523     0.26078     0.08812     0.01012     0.35902
    -8.52023     0.23264     0.07323     0.00913     0.31500
    -8.50523     0.20193     0.05809     0.00802     0.26804
    -8.49023     0.16740     0.04343     0.00675     0.21758
    -8.47423     0.12748     0.02987     0.00522     0.16257
    -8.45923     0.08386     0.01689     0.00351     0.10426
    -8.44423     0.05122     0.00884     0.00219     0.06225
    -8.42823     0.03217     0.00511     0.00138     0.03867
    -8.41323     0.01774     0.00255     0.00077     0.02106
    -8.39823     0.00753     0.00103     0.00033     0.00889
    -8.38323     0.00162     0.00022     0.00007     0.00192
    -8.36723     0.00000     0.00000     0.00000     0.00000
    -8.35223     0.00000     0.00000     0.00000     0.00000
    -8.33723     0.00000     0.00000     0.00000     0.00000
    -8.32223     0.00000     0.00000     0.00000     0.00000
    -8.30623     0.00000     0.00000     0.00000     0.00000
    -8.29123     0.00000     0.00000     0.00000     0.00000
    -8.27623     0.00000     0.00000     0.00000     0.00000
    -8.26123     0.00000     0.00000     0.00000     0.00000
    -8.24523     0.00000     0.00000     0.00000     0.00000
    -8.23023     0.00000     0.00000     0.00000     0.00000
    -8.21523     0.00000     0.00000     0.00000     0.00000
    -8.20023     0.00000     0.00000     0.00000     0.00000
    -8.18423     0.00000     0.00000     0.00000     0.00000
    -8.16923     0.00000     0.00000     0.00000     0.00000
    -8.15423     0.00000     0.00000     0.00000     0.00000
    -8.13923     0.00000     0.00000     0.00000     0.00000
    -8.12323     0.00000     0.00000     0.00000     0.00000
    -8.10823     0.00000     0.00000     0.00000     0.00000
    -8.09323     0.00000     0.00000     0.00000     0.00000
    -8.07823     0.00000     0.00000     0.00000     0.00000
    -8.06223     0.00000     0.00000     0.00000     0.00000
    -8.04723     0.00000     0.00000     0.00000     0.00000
    -8.03223     0.00000     0.00000     0.00000     0.00000
    -8.01723     0.00000     0.00000     0.00000     0.00000
    -8.00123     0.00000     0.00000     0.00000     0.00000
    -7.98623     0.00000     0.00000     0.00000     0.00000
    -7.97123     0.00000     0.00000     0.00000     0.00000
    -7.95523     0.00000     0.00000     0.00000     0.00000
    -7.94023     0.00000     0.00000     0.00000     0.00000
    -7.92523     0.00000     0.00000     0.00000     0.00000
    -7.91023     0.00000     0.00000     0.00000     0.00000
    -7.89423     0.00000     0.00000     0.00000     0.00000
    -7.87923     0.00000     0.00000     0.00000     0.00000
    -7.86423     0.00000     0.00000     0.00000     0.00000
    -7.84923     0.00000     0.00000     0.00000     0.00000
    -7.83323     0.00000     0.00000     0.00000     0.00000
    -7.81823     0.00000     0.00000     0.00000     0.00000
    -7.80323     0.00000     0.00000     0.00000     0.00000
    -7.78823     0.00000     0.00000     0.00000     0.00000
    -7.77223     0.00000     0.00000     0.00000     0.00000
    -7.75723     0.00000     0.00000     0.00000     0.00000
    -7.74223     0.00000     0.00000     0.00000     0.00000
    -7.72723     0.00000     0.00000     0.00000     0.00000
    -7.71123     0.00000     0.00000     0.00000     0.00000
    -7.69623     0.00000     0.00000     0.00000     0.00000
    -7.68123     0.00000     0.00000     0.00000     0.00000
    -7.66623     0.00000     0.00000     0.00000     0.00000
    -7.65023     0.00000     0.00000     0.00000     0.00000
    -7.63523     0.00000     0.00000     0.00000     0.00000
    -7.62023     0.00000     0.00000     0.00000     0.00000
    -7.60523     0.00000     0.00000     0.00000     0.00000
    -7.58923     0.00000     0.00000     0.00000     0.00000
    -7.57423     0.00000     0.00000     0.00000     0.00000
    -7.55923     0.00000     0.00000     0.00000     0.00000
    -7.54323     0.00000     0.00000     0.00000     0.00000
    -7.52823     0.00000     0.00000     0.00000     0.00000
    -7.51323     0.00000     0.00000     0.00000     0.00000
    -7.49823     0.00000     0.00000     0.00000     0.00000
    -7.48223     0.00000     0.00000     0.00000     0.00000
    -7.46723     0.00000     0.00000     0.00000     0.00000
    -7.45223     0.00000     0.00000     0.00000     0.00000
    -7.43723     0.00000     0.00000     0.00000     0.00000
    -7.42123     0.00000     0.00000     0.00000     0.00000
    -7.40623     0.00000     0.00000     0.00000     0.00000
    -7.39123     0.00000     0.00000     0.00000     0.00000
    -7.37623     0.00000     0.00000     0.00000     0.00000
    -7.36023     0.00000     0.00000     0.00000     0.00000
    -7.34523     0.00000     0.00000     0.00000     0.00000
    -7.33023     0.00000     0.00000     0.00000     0.00000
    -7.31523     0.00000     0.00000     0.00000     0.00000
    -7.29923     0.00000     0.00000     0.00000     0.00000
    -7.28423     0.00000     0.00000     0.00000     0.00000
    -7.26923     0.00000     0.00000     0.00000     0.00000
    -7.25423     0.00000     0.00000     0.00000     0.00000
    -7.23823     0.00000     0.00000     0.00000     0.00000
    -7.22323     0.00000     0.00000     0.00000     0.00000
    -7.20823     0.00000     0.00000     0.00000     0.00000
    -7.19323     0.00000     0.00000     0.00000     0.00000
    -7.17723     0.00000     0.00000     0.00000     0.00000
    -7.16223     0.00000     0.00000     0.00000     0.00000
    -7.14723     0.00000     0.00000     0.00000     0.00000
    -7.13223     0.00000     0.00000     0.00000     0.00000
    -7.11623     0.00000     0.00000     0.00000     0.00000
    -7.10123     0.00000     0.00000     0.00000     0.00000
    -7.08623     0.00000     0.00000     0.00000     0.00000
    -7.07023     0.00000     0.00000     0.00000     0.00000
    -7.05523     0.00000     0.00000     0.00000     0.00000
    -7.04023     0.00000     0.00000     0.00000     0.00000
    -7.02523     0.00000     0.00000     0.00000     0.00000
    -7.00923     0.00000     0.00000     0.00000     0.00000
    -6.99423     0.00000     0.00000     0.00000     0.00000
    -6.97923     0.00000     0.00000     0.00000     0.00000
    -6.96423     0.00000     0.00000     0.00000     0.00000
    -6.94823     0.00000     0.00000     0.00000     0.00000
    -6.93323     0.00000     0.00000     0.00000     0.00000
    -6.91823     0.00000     0.00000     0.00000     0.00000
    -6.90323     0.00000     0.00000     0.00000     0.00000
    -6.88723     0.00000     0.00000     0.00000     0.00000
    -6.87223     0.00000     0.00000     0.00000     0.00000
    -6.85723     0.00000     0.00000     0.00000     0.00000
    -6.84223     0.00000     0.00000     0.00000     0.00000
    -6.82623     0.00000     0.00000     0.00000     0.00000
    -6.81123     0.00000     0.00000     0.00000     0.00000
    -6.79623     0.00000     0.00000     0.00000     0.00000
    -6.78123     0.00000     0.00000     0.00000     0.00000
    -6.76523     0.00000     0.00000     0.00000     0.00000
    -6.75023     0.00000     0.00000     0.00000     0.00000
    -6.73523     0.00000     0.00000     0.00000     0.00000
    -6.72023     0.00000     0.00000     0.00000     0.00000
    -6.70423     0.00000     0.00000     0.00000     0.00000
    -6.68923     0.00000     0.00000     0.00000     0.00000
    -6.67423     0.00000     0.00000     0.00000     0.00000
    -6.65823     0.00000     0.00000     0.00000     0.00000
    -6.64323     0.00000     0.00000     0.00000     0.00000
    -6.62823     0.00000     0.00000     0.00000     0.00000
    -6.61323     0.00000     0.00000     0.00000     0.00000
    -6.59723     0.00000     0.00000     0.00000     0.00000
    -6.58223     0.00000     0.00000     0.00000     0.00000
    -6.56723     0.00000     0.00000     0.00000     0.00000
    -6.55223     0.00000     0.00000     0.00000     0.00000
    -6.53623     0.00000     0.00000     0.00000     0.00000
    -6.52123     0.00000     0.00000     0.00000     0.00000
    -6.50623     0.00000     0.00000     0.00000     0.00000
    -6.49123     0.00000     0.00000     0.00000     0.00000
    -6.47523     0.00000     0.00000     0.00000     0.00000
    -6.46023     0.00000     0.00000     0.00000     0.00000
    -6.44523     0.00000     0.00000     0.00000     0.00000
    -6.43023     0.00000     0.00000     0.00000     0.00000
    -6.41423     0.00000     0.00000     0.00000     0.00000
    -6.39923     0.00000     0.00000     0.00000     0.00000
    -6.38423     0.00000     0.00000     0.00000     0.00000
    -6.36923     0.00000     0.00000     0.00000     0.00000
    -6.35323     0.00000     0.00000     0.00000     0.00000
    -6.33823     0.00000     0.00000     0.00000     0.00000
    -6.32323     0.00000     0.00000     0.00000     0.00000
    -6.30823     0.00000     0.00000     0.00000     0.00000
    -6.29223     0.00000     0.00000     0.00000     0.00000
    -6.27723     0.00000     0.00000     0.00000     0.00000
    -6.26223     0.00000     0.00000     0.00000     0.00000
    -6.24723     0.00000     0.00000     0.00000     0.00000
    -6.23123     0.00000     0.00000     0.00000     0.00000
    -6.21623     0.00000     0.00000     0.00000     0.00000
    -6.20123     0.00000     0.00000     0.00000     0.00000
    -6.18523     0.00000     0.00000     0.00000     0.00000
    -6.17023     0.00000     0.00000     0.00000     0.00000
    -6.15523     0.00000     0.00000     0.00000     0.00000
    -6.14023     0.00000     0.00000     0.00000     0.00000
    -6.12423     0.00000     0.00000     0.00000     0.00000
    -6.10923     0.00000     0.00000     0.00000     0.00000
    -6.09423     0.00000     0.00000     0.00000     0.00000
    -6.07923     0.00000     0.00000     0.00000     0.00000
    -6.06323     0.00000     0.00000     0.00000     0.00000
    -6.04823     0.00000     0.00000     0.00000     0.00000
    -6.03323     0.00000     0.00000     0.00000     0.00000
    -6.01823     0.00000     0.00000     0.00000     0.00000
    -6.00223     0.00000     0.00000     0.00000     0.00000
    -5.98723     0.00000     0.00000     0.00000     0.00000
    -5.97223     0.00000     0.00000     0.00000     0.00000
    -5.95723     0.00000     0.00000     0.00000     0.00000
    -5.94123     0.00000     0.00000     0.00000     0.00000
    -5.92623     0.00000     0.00000     0.00000     0.00000
    -5.91123     0.00000     0.00000     0.00000     0.00000
    -5.89623     0.00000     0.00000     0.00000     0.00000
    -5.88023     0.00000     0.00000     0.00000     0.00000
    -5.86523     0.00000     0.00000     0.00000     0.00000
    -5.85023     0.00000     0.00000     0.00000     0.00000
    -5.83523     0.00000     0.00000     0.00000     0.00000
    -5.81923     0.00000     0.00000     0.00000     0.00000
    -5.80423     0.00000     0.00000     0.00000     0.00000
    -5.78923     0.00000     0.00000     0.00000     0.00000
    -5.77323     0.00000     0.00000     0.00000     0.00000
    -5.75823     0.00000     0.00000     0.00000     0.00000
    -5.74323     0.00000     0.00000     0.00000     0.00000
    -5.72823     0.00000     0.00000     0.00000     0.00000
    -5.71223     0.00000     0.00000     0.00000     0.00000
    -5.69723     0.00000     0.00000     0.00000     0.00000
    -5.68223     0.00000     0.00000     0.00000     0.00000
    -5.66723     0.00000     0.00000     0.00000     0.00000
    -5.65123     0.00000     0.00000     0.00000     0.00000
    -5.63623     0.00000     0.00000     0.00000     0.00000
    -5.62123     0.00000     0.00000     0.00000     0.00000
    -5.60623     0.00000     0.00000     0.00000     0.00000
    -5.59023     0.00000     0.00000     0.00000     0.00000
    -5.57523     0.00000     0.00000     0.00000     0.00000
    -5.56023     0.00000     0.00000     0.00000     0.00000
    -5.54523     0.00000     0.00000     0.00000     0.00000
    -5.52923     0.00000     0.00000     0.00000     0.00000
    -5.51423     0.00000     0.00000     0.00000     0.00000
    -5.49923     0.00000     0.00000     0.00000     0.00000
    -5.48423     0.00000     0.00000     0.00000     0.00000
    -5.46823     0.00000     0.00000     0.00000     0.00000
    -5.45323     0.00000     0.00000     0.00000     0.00000
    -5.43823     0.00000     0.00000     0.00000     0.00000
    -5.42323     0.00000     0.00000     0.00000     0.00000
    -5.40723     0.00000     0.00000     0.00000     0.00000
    -5.39223     0.00000     0.00000     0.00000     0.00000
    -5.37723     0.00018     0.15563     0.00016     0.15597
    -5.36223     0.00044     0.26338     0.00031     0.26412
    -5.34623     0.00071     0.33259     0.00043     0.33373
    -5.33123     0.00099     0.40014     0.00057     0.40171
    -5.31623     0.00131     0.46340     0.00073     0.46545
    -5.30023     0.00164     0.52672     0.00090     0.52926
    -5.28523     0.00216     0.64455     0.00125     0.64797
    -5.27023     0.00258     0.71353     0.00148     0.71759
    -5.25523     0.00280     0.71229     0.00151     0.71660
    -5.23923     0.00302     0.71114     0.00154     0.71569
    -5.22423     0.00329     0.71704     0.00158     0.72190
    -5.20923     0.00372     0.74451     0.00166     0.74989
    -5.19423     0.00434     0.83474     0.00185     0.84093
    -5.17823     0.00503     0.93668     0.00207     0.94377
    -5.16323     0.00576     1.03879     0.00230     1.04685
    -5.14823     0.00648     1.11429     0.00251     1.12328
    -5.13323     0.00699     1.10604     0.00261     1.11564
    -5.11723     0.00739     1.09945     0.00272     1.10956
    -5.10223     0.00811     1.16244     0.00294     1.17349
    -5.08723     0.00888     1.24051     0.00323     1.25262
    -5.07223     0.00975     1.36216     0.00369     1.37560
    -5.05623     0.01015     1.39359     0.00386     1.40760
    -5.04123     0.01041     1.36890     0.00384     1.38315
    -5.02623     0.01063     1.34247     0.00381     1.35691
    -5.01123     0.01070     1.29404     0.00370     1.30843
    -4.99523     0.01062     1.26031     0.00363     1.27456
    -4.98023     0.01040     1.22601     0.00355     1.23996
    -4.96523     0.01014     1.18868     0.00346     1.20228
    -4.95023     0.01014     1.18491     0.00343     1.19847
    -4.93423     0.01055     1.26008     0.00346     1.27408
    -4.91923     0.01077     1.28167     0.00346     1.29590
    -4.90423     0.01087     1.28061     0.00344     1.29492
    -4.88823     0.01108     1.30975     0.00346     1.32429
    -4.87323     0.01144     1.37912     0.00355     1.39411
    -4.85823     0.01196     1.48752     0.00372     1.50320
    -4.84323     0.01245     1.61226     0.00392     1.62863
    -4.82723     0.01271     1.68240     0.00401     1.69912
    -4.81223     0.01298     1.72170     0.00409     1.73877
    -4.79723     0.01320     1.72700     0.00410     1.74429
    -4.78223     0.01348     1.74840     0.00416     1.76605
    -4.76623     0.01388     1.79940     0.00433     1.81760
    -4.75123     0.01432     1.85860     0.00452     1.87744
    -4.73623     0.01621     2.06820     0.00494     2.08936
    -4.72123     0.01720     2.21280     0.00529     2.23529
    -4.70523     0.01839     2.60280     0.00594     2.62713
    -4.69023     0.01853     2.58320     0.00606     2.60779
    -4.67523     0.01933     2.52670     0.00610     2.55213
    -4.66023     0.02019     2.47260     0.00614     2.49892
    -4.64423     0.02107     2.42200     0.00617     2.44924
    -4.62923     0.02193     2.36580     0.00618     2.39391
    -4.61423     0.02288     2.32890     0.00623     2.35801
    -4.59923     0.02389     2.31220     0.00633     2.34243
    -4.58323     0.02493     2.29610     0.00644     2.32746
    -4.56823     0.02596     2.27420     0.00652     2.30669
    -4.55323     0.02698     2.24910     0.00660     2.28268
    -4.53823     0.02795     2.22190     0.00667     2.25652
    -4.52223     0.02887     2.19190     0.00673     2.22749
    -4.50723     0.02973     2.16010     0.00675     2.19658
    -4.49223     0.03072     2.13950     0.00678     2.17700
    -4.47723     0.03161     2.13570     0.00686     2.17416
    -4.46123     0.03457     2.17900     0.00726     2.22083
    -4.44623     0.03636     2.11580     0.00738     2.15955
    -4.43123     0.04006     2.20060     0.00793     2.24859
    -4.41523     0.03966     2.14350     0.00776     2.19092
    -4.40023     0.03854     2.06750     0.00745     2.11349
    -4.38523     0.03920     2.05640     0.00748     2.10308
    -4.37023     0.03883     2.01230     0.00739     2.05852
    -4.35423     0.03784     1.95320     0.00721     1.99825
    -4.33923     0.03639     1.88780     0.00695     1.93114
    -4.32423     0.03506     1.83270     0.00670     1.87445
    -4.30923     0.03403     1.79600     0.00651     1.83655
    -4.29323     0.03315     1.76520     0.00635     1.80470
    -4.27823     0.03233     1.73560     0.00618     1.77410
    -4.26323     0.03166     1.71180     0.00602     1.74947
    -4.24823     0.03090     1.68310     0.00583     1.71983
    -4.23223     0.03018     1.65850     0.00565     1.69433
    -4.21723     0.02949     1.63660     0.00547     1.67157
    -4.20223     0.02880     1.61500     0.00529     1.64909
    -4.18723     0.02810     1.59300     0.00510     1.62621
    -4.17123     0.02744     1.57270     0.00492     1.60506
    -4.15623     0.02684     1.55670     0.00475     1.58829
    -4.14123     0.02628     1.54380     0.00458     1.57466
    -4.12623     0.02578     1.53390     0.00443     1.56410
    -4.11023     0.02537     1.52930     0.00430     1.55897
    -4.09523     0.02550     1.73200     0.00425     1.76175
    -4.08023     0.02673     2.15490     0.00437     2.18600
    -4.06523     0.02937     2.80120     0.00470     2.83527
    -4.04923     0.02832     2.19540     0.00471     2.22843
    -4.03423     0.02494     1.53060     0.00411     1.55965
    -4.01923     0.02398     1.41810     0.00378     1.44586
    -4.00323     0.02410     1.42360     0.00365     1.45136
    -3.98823     0.03001     1.85140     0.00427     1.88568
    -3.97323     0.03867     2.57280     0.00515     2.61662
    -3.95823     0.04395     3.08990     0.00573     3.13958
    -3.94223     0.04275     3.07090     0.00560     3.11925
    -3.92723     0.05176     3.77180     0.00687     3.83042
    -3.91223     0.06207     4.64730     0.00877     4.71814
    -3.89723     0.06532     4.81010     0.01001     4.88543
    -3.88123     0.09006     6.62900     0.01385     6.73292
    -3.86623     0.08560     6.67800     0.01285     6.77645
    -3.85123     0.06412     5.52400     0.00914     5.59726
    -3.83623     0.05940     5.52620     0.00818     5.59378
    -3.82023     0.05795     5.68200     0.00775     5.74770
    -3.80523     0.06584     6.68050     0.00827     6.75461
    -3.79023     0.05850     6.32460     0.00751     6.39061
    -3.77523     0.05044     6.11970     0.00674     6.17687
    -3.75923     0.05232     5.44060     0.00634     5.49925
    -3.74423     0.05442     6.54510     0.00727     6.60679
    -3.72923     0.04063     4.75250     0.00505     4.79817
    -3.71423     0.03275     3.37600     0.00374     3.41249
    -3.69823     0.03262     3.41340     0.00391     3.44993
    -3.68323     0.03098     3.32130     0.00400     3.35628
    -3.66823     0.02937     3.23010     0.00406     3.26353
    -3.65323     0.02876     3.34500     0.00412     3.37788
    -3.63723     0.02726     3.30100     0.00411     3.33236
    -3.62223     0.02604     3.33960     0.00423     3.36987
    -3.60723     0.02501     3.45250     0.00437     3.48188
    -3.59223     0.02464     3.64340     0.00462     3.67266
    -3.57623     0.02019     3.39860     0.00412     3.42292
    -3.56123     0.01927     3.48570     0.00426     3.50924
    -3.54623     0.01852     3.55110     0.00436     3.57398
    -3.53023     0.02003     4.11360     0.00553     4.13916
    -3.51523     0.02234     4.75440     0.00687     4.78362
    -3.50023     0.02634     5.67970     0.00846     5.71450
    -3.48523     0.03095     6.66000     0.01001     6.70096
    -3.46923     0.03186     6.89700     0.01052     6.93939
    -3.45423     0.03057     6.93400     0.01065     6.97522
    -3.43923     0.02932     7.17600     0.01083     7.21615
    -3.42423     0.02693     7.13700     0.01048     7.17440
    -3.40823     0.02473     6.99900     0.00995     7.03368
    -3.39323     0.02318     7.13800     0.00976     7.17095
    -3.37823     0.02229     7.24500     0.00957     7.27686
    -3.36323     0.02358     8.16300     0.01105     8.19763
    -3.34723     0.02300     8.86300     0.01246     8.89847
    -3.33223     0.02311     9.45000     0.01355     9.48665
    -3.31723     0.02207     9.36400     0.01303     9.39909
    -3.30223     0.01994     8.25700     0.01086     8.28780
    -3.28623     0.01857     7.76000     0.01010     7.78867
    -3.27123     0.01394     6.98720     0.00853     7.00967
    -3.25623     0.01065     6.41760     0.00723     6.43548
    -3.24123     0.01016     6.65500     0.00735     6.67252
    -3.22523     0.01079     7.30310     0.00796     7.32185
    -3.21023     0.01330     9.03600     0.01005     9.05935
    -3.19523     0.01685    11.31400     0.01270    11.34355
    -3.18023     0.01924    13.40100     0.01630    13.43654
    -3.16423     0.01719    13.03600     0.01642    13.06960
    -3.14923     0.01501    13.17400     0.01538    13.20439
    -3.13423     0.01247    12.92500     0.01392    12.95140
    -3.11823     0.01086    10.80900     0.01220    10.83206
    -3.10323     0.01170    10.97100     0.01281    10.99551
    -3.08823     0.01588    13.38700     0.01624    13.41912
    -3.07323     0.02013    14.85300     0.01704    14.89017
    -3.05723     0.02451    15.80000     0.01733    15.84184
    -3.04223     0.02607    17.99000     0.01775    18.03382
    -3.02723     0.02297    13.09900     0.01374    13.13571
    -3.01223     0.01589     9.55700     0.01112     9.58401
    -2.99623     0.01588    11.61000     0.01259    11.63848
    -2.98123     0.01750    12.84300     0.01263    12.87313
    -2.96623     0.01722    11.68800     0.01122    11.71644
    -2.95123     0.01652    11.27900     0.01056    11.30608
    -2.93523     0.01336    10.70400     0.00994    10.72730
    -2.92023     0.01347    12.77700     0.01090    12.80137
    -2.90523     0.01256     9.86900     0.00993     9.89149
    -2.89023     0.01232     9.39600     0.00982     9.41814
    -2.87423     0.01169    10.34400     0.01000    10.36569
    -2.85923     0.01139    10.48900     0.01038    10.51077
    -2.84423     0.01114     9.97400     0.01047     9.99561
    -2.82923     0.01419    12.07800     0.01202    12.10421
    -2.81323     0.00902    10.06600     0.01060    10.08562
    -2.79823     0.00870     9.54800     0.01087     9.56757
    -2.78323     0.00898    10.11500     0.01150    10.13548
    -2.76823     0.01024    10.08400     0.01219    10.10643
    -2.75223     0.01082     7.46100     0.01176     7.48358
    -2.73723     0.01108     7.03400     0.01180     7.05688
    -2.72223     0.01089     6.57000     0.01171     6.59260
    -2.70723     0.01135     6.75900     0.01237     6.78272
    -2.69123     0.01131     6.59700     0.01283     6.62114
    -2.67623     0.01112     6.18390     0.01307     6.20810
    -2.66123     0.01180     6.26200     0.01385     6.28765
    -2.64523     0.01264     6.34960     0.01484     6.37708
    -2.63023     0.01304     6.13620     0.01524     6.16448
    -2.61523     0.01305     5.83560     0.01527     5.86392
    -2.60023     0.01279     5.50210     0.01496     5.52985
    -2.58423     0.01265     5.45590     0.01465     5.48320
    -2.56923     0.01251     5.52970     0.01424     5.55645
    -2.55423     0.01094     4.43620     0.01255     4.45969
    -2.53923     0.00996     3.67940     0.01140     3.70076
    -2.52323     0.00933     3.02800     0.01059     3.04792
    -2.50823     0.00878     2.42090     0.00992     2.43961
    -2.49323     0.00842     2.03700     0.00947     2.05489
    -2.47823     0.00832     1.93070     0.00930     1.94832
    -2.46223     0.00827     1.87180     0.00920     1.88927
    -2.44723     0.00822     1.81540     0.00910     1.83272
    -2.43223     0.00817     1.75960     0.00899     1.77676
    -2.41723     0.00809     1.70250     0.00886     1.71945
    -2.40123     0.00792     1.62030     0.00857     1.63680
    -2.38623     0.00773     1.54050     0.00826     1.55649
    -2.37123     0.00750     1.46000     0.00791     1.47541
    -2.35623     0.00724     1.37310     0.00754     1.38788
    -2.34023     0.00694     1.27790     0.00714     1.29197
    -2.32523     0.00661     1.16880     0.00670     1.18211
    -2.31023     0.00626     1.07648     0.00628     1.08903
    -2.29523     0.00589     0.99223     0.00585     1.00396
    -2.27923     0.00552     0.91826     0.00543     0.92921
    -2.26423     0.00514     0.84404     0.00501     0.85419
    -2.24923     0.00474     0.76954     0.00458     0.77886
    -2.23323     0.00434     0.69487     0.00413     0.70334
    -2.21823     0.00398     0.62707     0.00373     0.63477
    -2.20323     0.00364     0.56407     0.00335     0.57106
    -2.18823     0.00333     0.51446     0.00303     0.52082
    -2.17223     0.00305     0.46913     0.00275     0.47493
    -2.15723     0.00278     0.42604     0.00249     0.43131
    -2.14223     0.00253     0.38418     0.00225     0.38895
    -2.12723     0.00228     0.34372     0.00202     0.34802
    -2.11123     0.00204     0.30291     0.00179     0.30674
    -2.09623     0.00179     0.26166     0.00157     0.26502
    -2.08123     0.00155     0.21999     0.00134     0.22289
    -2.06623     0.00134     0.18726     0.00115     0.18975
    -2.05023     0.00116     0.16237     0.00099     0.16452
    -2.03523     0.00099     0.14117     0.00084     0.14300
    -2.02023     0.00082     0.12106     0.00070     0.12258
    -2.00523     0.00068     0.10311     0.00057     0.10436
    -1.98923     0.00055     0.08774     0.00046     0.08875
    -1.97423     0.00044     0.07477     0.00037     0.07558
    -1.95923     0.00035     0.06355     0.00030     0.06420
    -1.94423     0.00029     0.05327     0.00025     0.05380
    -1.92823     0.00024     0.04377     0.00020     0.04421
    -1.91323     0.00019     0.03520     0.00016     0.03556
    -1.89823     0.00015     0.02757     0.00013     0.02785
    -1.88323     0.00011     0.02087     0.00010     0.02108
    -1.86723     0.00008     0.01509     0.00007     0.01525
    -1.85223     0.00006     0.01026     0.00005     0.01036
    -1.83723     0.00003     0.00635     0.00003     0.00642
    -1.82223     0.00002     0.00338     0.00002     0.00341
    -1.80623     0.00001     0.00133     0.00001     0.00135
    -1.79123     0.00000     0.00022     0.00000     0.00023
    -1.77623     0.00000     0.00000     0.00000     0.00000
    -1.76023     0.00000     0.00000     0.00000     0.00000
    -1.74523     0.00000     0.00000     0.00000     0.00000
    -1.73023     0.00000     0.00000     0.00000     0.00000
    -1.71523     0.00000     0.00000     0.00000     0.00000
    -1.69923     0.00000     0.00000     0.00000     0.00000
    -1.68423     0.00000     0.00000     0.00000     0.00000
    -1.66923     0.00000     0.00000     0.00000     0.00000
    -1.65423     0.00000     0.00000     0.00000     0.00000
    -1.63823     0.00000     0.00000     0.00000     0.00000
    -1.62323     0.00000     0.00000     0.00000     0.00000
    -1.60823     0.00000     0.00000     0.00000     0.00000
    -1.59323     0.00000     0.00000     0.00000     0.00000
    -1.57723     0.00000     0.00000     0.00000     0.00000
    -1.56223     0.00000     0.00000     0.00000     0.00000
    -1.54723     0.00000     0.00000     0.00000     0.00000
    -1.53223     0.00000     0.00000     0.00000     0.00000
    -1.51623     0.00000     0.00000     0.00000     0.00000
    -1.50123     0.00000     0.00000     0.00000     0.00000
    -1.48623     0.00000     0.00000     0.00000     0.00000
    -1.47123     0.00000     0.00000     0.00000     0.00000
    -1.45523     0.00000     0.00000     0.00000     0.00000
    -1.44023     0.00000     0.00000     0.00000     0.00000
    -1.42523     0.00000     0.00000     0.00000     0.00000
    -1.41023     0.00000     0.00000     0.00000     0.00000
    -1.39423     0.00000     0.00000     0.00000     0.00000
    -1.37923     0.00000     0.00000     0.00000     0.00000
    -1.36423     0.00000     0.00000     0.00000     0.00000
    -1.34823     0.00000     0.00000     0.00000     0.00000
    -1.33323     0.00000     0.00000     0.00000     0.00000
    -1.31823     0.00000     0.00000     0.00000     0.00000
    -1.30323     0.00000     0.00000     0.00000     0.00000
    -1.28723     0.00000     0.00000     0.00000     0.00000
    -1.27223     0.00000     0.00000     0.00000     0.00000
    -1.25723     0.00000     0.00000     0.00000     0.00000
    -1.24223     0.00000     0.00000     0.00000     0.00000
    -1.22623     0.00000     0.00000     0.00000     0.00000
    -1.21123     0.00000     0.00000     0.00000     0.00000
    -1.19623     0.00000     0.00000     0.00000     0.00000
    -1.18123     0.00000     0.00000     0.00000     0.00000
    -1.16523     0.00000     0.00000     0.00000     0.00000
    -1.15023     0.00000     0.00000     0.00000     0.00000
    -1.13523     0.00000     0.00000     0.00000     0.00000
    -1.12023     0.00000     0.00000     0.00000     0.00000
    -1.10423     0.00000     0.00000     0.00000     0.00000
    -1.08923     0.00000     0.00000     0.00000     0.00000
    -1.07423     0.00000     0.00000     0.00000     0.00000
    -1.05923     0.00000     0.00000     0.00000     0.00000
    -1.04323     0.00000     0.00000     0.00000     0.00000
    -1.02823     0.00000     0.00000     0.00000     0.00000
    -1.01323     0.00000     0.00000     0.00000     0.00000
    -0.99823     0.00000     0.00000     0.00000     0.00000
    -0.98223     0.00000     0.00000     0.00000     0.00000
    -0.96723     0.00000     0.00000     0.00000     0.00000
    -0.95223     0.00000     0.00000     0.00000     0.00000
    -0.93723     0.00000     0.00000     0.00000     0.00000
    -0.92123     0.00000     0.00000     0.00000     0.00000
    -0.90623     0.00000     0.00000     0.00000     0.00000
    -0.89123     0.00000     0.00000     0.00000     0.00000
    -0.87523     0.00000     0.00000     0.00000     0.00000
    -0.86023     0.00000     0.00000     0.00000     0.00000
    -0.84523     0.00000     0.00000     0.00000     0.00000
    -0.83023     0.00000     0.00000     0.00000     0.00000
    -0.81423     0.00000     0.00000     0.00000     0.00000
    -0.79923     0.00000     0.00000     0.00000     0.00000
    -0.78423     0.00000     0.00000     0.00000     0.00000
    -0.76923     0.00000     0.00000     0.00000     0.00000
    -0.75323     0.00000     0.00000     0.00000     0.00000
    -0.73823     0.00000     0.00000     0.00000     0.00000
    -0.72323     0.00000     0.00000     0.00000     0.00000
    -0.70823     0.00000     0.00000     0.00000     0.00000
    -0.69223     0.00000     0.00000     0.00000     0.00000
    -0.67723     0.00000     0.00000     0.00000     0.00000
    -0.66223     0.00000     0.00000     0.00000     0.00000
    -0.64723     0.00000     0.00000     0.00000     0.00000
    -0.63123     0.00000     0.00000     0.00000     0.00000
    -0.61623     0.00000     0.00000     0.00000     0.00000
    -0.60123     0.00000     0.00000     0.00000     0.00000
    -0.58623     0.00000     0.00000     0.00000     0.00000
    -0.57023     0.00000     0.00000     0.00000     0.00000
    -0.55523     0.00000     0.00000     0.00000     0.00000
    -0.54023     0.00000     0.00000     0.00000     0.00000
    -0.52523     0.00000     0.00000     0.00000     0.00000
    -0.50923     0.00003     0.00015     0.00005     0.00023
    -0.49423     0.00023     0.00115     0.00042     0.00180
    -0.47923     0.00063     0.00311     0.00112     0.00486
    -0.46323     0.00121     0.00602     0.00218     0.00941
    -0.44823     0.00193     0.01037     0.00358     0.01588
    -0.43323     0.00268     0.01669     0.00531     0.02469
    -0.41823     0.00336     0.02456     0.00720     0.03513
    -0.40223     0.00394     0.03388     0.00921     0.04703
    -0.38723     0.00433     0.04479     0.01127     0.06039
    -0.37223     0.00431     0.05589     0.01294     0.07314
    -0.35723     0.00411     0.06454     0.01408     0.08274
    -0.34123     0.00384     0.06829     0.01436     0.08649
    -0.32623     0.00352     0.06902     0.01413     0.08667
    -0.31123     0.00323     0.06878     0.01376     0.08576
    -0.29623     0.00305     0.06868     0.01349     0.08523
    -0.28023     0.00296     0.06995     0.01351     0.08642
    -0.26523     0.00291     0.07345     0.01391     0.09027
    -0.25023     0.00288     0.07736     0.01439     0.09462
    -0.23523     0.00285     0.08124     0.01486     0.09896
    -0.21923     0.00285     0.08514     0.01533     0.10332
    -0.20423     0.00285     0.08905     0.01579     0.10769
    -0.18923     0.00286     0.09223     0.01615     0.11124
    -0.17423     0.00358     0.09496     0.01691     0.11544
    -0.15823     0.00551     0.09823     0.01852     0.12226
    -0.14323     0.00845     0.10210     0.02083     0.13138
    -0.12823     0.01192     0.10692     0.02356     0.14240
    -0.11323     0.01582     0.11376     0.02674     0.15632
    -0.09723     0.01932     0.12008     0.02966     0.16906
    -0.08223     0.02224     0.12610     0.03219     0.18052
    -0.06723     0.02462     0.13203     0.03433     0.19097
    -0.05123     0.02638     0.13771     0.03603     0.20013
    -0.03623     0.02752     0.14354     0.03728     0.20834
    -0.02123     0.02849     0.15075     0.03848     0.21772
    -0.00623     0.02976     0.15970     0.03998     0.22945
     0.00977     0.03155     0.17169     0.04239     0.24563
     0.02477     0.03389     0.18882     0.04634     0.26904
     0.03977     0.03686     0.20851     0.05082     0.29619
     0.05477     0.03980     0.22950     0.05527     0.32457
     0.07077     0.04244     0.25144     0.05939     0.35327
     0.08577     0.04464     0.26921     0.06229     0.37615
     0.10077     0.04675     0.28148     0.06467     0.39290
     0.11577     0.04908     0.28171     0.06517     0.39596
     0.13177     0.05155     0.27507     0.06458     0.39120
     0.14677     0.05482     0.26592     0.06451     0.38525
     0.16177     0.05969     0.25552     0.06565     0.38085
     0.17677     0.06592     0.24591     0.06822     0.38005
     0.19277     0.07222     0.24300     0.07227     0.38749
     0.20777     0.07556     0.24513     0.07449     0.39517
     0.22277     0.07555     0.24576     0.07431     0.39562
     0.23777     0.07402     0.24534     0.07299     0.39235
     0.25377     0.07730     0.24872     0.07517     0.40119
     0.26877     0.08092     0.24969     0.07762     0.40824
     0.28377     0.08442     0.25065     0.08000     0.41508
     0.29877     0.08851     0.25272     0.08302     0.42425
     0.31477     0.09317     0.25553     0.08650     0.43520
     0.32977     0.09795     0.25878     0.09009     0.44681
     0.34477     0.10256     0.26476     0.09361     0.46092
     0.35977     0.10598     0.26926     0.09627     0.47151
     0.37577     0.10820     0.27246     0.09798     0.47865
     0.39077     0.11034     0.27566     0.09963     0.48564
     0.40577     0.11240     0.27878     0.10123     0.49241
     0.42177     0.11422     0.28163     0.10259     0.49845
     0.43677     0.11651     0.28687     0.10437     0.50776
     0.45177     0.12110     0.29780     0.10798     0.52688
     0.46677     0.12799     0.31243     0.11314     0.55356
     0.48277     0.14009     0.33446     0.12200     0.59655
     0.49777     0.15776     0.36566     0.13500     0.65842
     0.51277     0.16461     0.38083     0.14037     0.68581
     0.52777     0.16417     0.37543     0.13975     0.67935
     0.54377     0.15919     0.35621     0.13474     0.65014
     0.55877     0.15782     0.34307     0.13246     0.63335
     0.57377     0.15672     0.33137     0.13059     0.61868
     0.58877     0.15486     0.32073     0.12835     0.60394
     0.60477     0.15275     0.31193     0.12618     0.59086
     0.61977     0.15093     0.31198     0.12482     0.58773
     0.63477     0.14913     0.31398     0.12360     0.58671
     0.64977     0.14741     0.31594     0.12239     0.58574
     0.66577     0.14556     0.31752     0.12106     0.58414
     0.68077     0.14305     0.31746     0.11919     0.57970
     0.69577     0.14015     0.31637     0.11696     0.57348
     0.71077     0.13713     0.31512     0.11462     0.56687
     0.72677     0.13411     0.31386     0.11224     0.56021
     0.74177     0.13106     0.31249     0.10976     0.55331
     0.75677     0.12821     0.31120     0.10742     0.54683
     0.77177     0.12552     0.31007     0.10523     0.54082
     0.78777     0.12284     0.30869     0.10304     0.53457
     0.80277     0.12019     0.30705     0.10087     0.52811
     0.81777     0.11721     0.30414     0.09838     0.51973
     0.83377     0.11396     0.30021     0.09559     0.50976
     0.84877     0.11036     0.29503     0.09248     0.49787
     0.86377     0.10742     0.29171     0.09000     0.48913
     0.87877     0.10595     0.29259     0.08888     0.48742
     0.89477     0.10426     0.29249     0.08747     0.48422
     0.90977     0.10225     0.29118     0.08573     0.47916
     0.92477     0.09984     0.28839     0.08351     0.47174
     0.93977     0.09708     0.28418     0.08087     0.46213
     0.95577     0.09449     0.28012     0.07830     0.45291
     0.97077     0.09212     0.27609     0.07583     0.44404
     0.98577     0.09018     0.27244     0.07359     0.43621
     1.00077     0.08898     0.27029     0.07205     0.43132
     1.01677     0.08839     0.27011     0.07124     0.42974
     1.03177     0.08771     0.26961     0.07035     0.42767
     1.04677     0.08639     0.26683     0.06868     0.42190
     1.06177     0.08363     0.26137     0.06578     0.41078
     1.07777     0.08002     0.25523     0.06245     0.39770
     1.09277     0.07751     0.25186     0.06033     0.38970
     1.10777     0.07771     0.25359     0.06031     0.39161
     1.12277     0.07790     0.25529     0.06030     0.39349
     1.13877     0.07807     0.25701     0.06028     0.39536
     1.15377     0.07826     0.25876     0.06026     0.39728
     1.16877     0.07844     0.26049     0.06024     0.39917
     1.18377     0.07874     0.26225     0.06024     0.40123
     1.19977     0.07926     0.26407     0.06029     0.40362
     1.21477     0.08001     0.26593     0.06036     0.40630
     1.22977     0.08102     0.26788     0.06049     0.40939
     1.24477     0.08225     0.26985     0.06067     0.41277
     1.26077     0.08371     0.27189     0.06087     0.41647
     1.27577     0.08544     0.27399     0.06113     0.42056
     1.29077     0.08737     0.27615     0.06142     0.42494
     1.30677     0.08951     0.27849     0.06176     0.42976
     1.32177     0.09171     0.28097     0.06211     0.43479
     1.33677     0.09389     0.28357     0.06244     0.43990
     1.35177     0.09606     0.28625     0.06279     0.44510
     1.36777     0.09820     0.28905     0.06314     0.45039
     1.38277     0.09987     0.29036     0.06319     0.45342
     1.39777     0.10083     0.28924     0.06276     0.45283
     1.41277     0.10123     0.28603     0.06192     0.44918
     1.42877     0.10156     0.28325     0.06111     0.44592
     1.44377     0.10216     0.28264     0.06066     0.44546
     1.45877     0.10301     0.28411     0.06059     0.44771
     1.47377     0.10388     0.28620     0.06056     0.45064
     1.48977     0.10490     0.28854     0.06058     0.45402
     1.50477     0.10614     0.29124     0.06069     0.45807
     1.51977     0.10760     0.29410     0.06083     0.46253
     1.53477     0.10922     0.29686     0.06095     0.46703
     1.55077     0.11090     0.29940     0.06094     0.47124
     1.56577     0.11241     0.30181     0.06078     0.47500
     1.58077     0.11345     0.30386     0.06056     0.47787
     1.59577     0.11457     0.30833     0.06075     0.48365
     1.61177     0.11492     0.30986     0.06059     0.48537
     1.62677     0.11500     0.31143     0.06041     0.48684
     1.64177     0.11503     0.31321     0.06019     0.48843
     1.65677     0.11465     0.31430     0.05987     0.48882
     1.67277     0.11394     0.31484     0.05945     0.48823
     1.68777     0.11227     0.31200     0.05840     0.48267
     1.70277     0.10866     0.30278     0.05616     0.46760
     1.71877     0.10465     0.29444     0.05411     0.45320
     1.73377     0.10197     0.29372     0.05334     0.44903
     1.74877     0.10368     0.31240     0.05582     0.47190
     1.76377     0.10307     0.32030     0.05666     0.48003
     1.77977     0.10038     0.31900     0.05604     0.47542
     1.79477     0.09700     0.31387     0.05488     0.46575
     1.80977     0.09576     0.31490     0.05491     0.46557
     1.82477     0.09641     0.32160     0.05602     0.47403
     1.84077     0.09815     0.33243     0.05787     0.48845
     1.85577     0.10049     0.34852     0.06038     0.50939
     1.87077     0.10169     0.36215     0.06251     0.52635
     1.88577     0.10081     0.36806     0.06338     0.53225
     1.90177     0.09442     0.35778     0.06169     0.51389
     1.91677     0.08336     0.33909     0.05866     0.48111
     1.93177     0.07696     0.32838     0.05707     0.46241
     1.94677     0.07457     0.32711     0.05713     0.45881
     1.96277     0.07647     0.33837     0.05926     0.47410
     1.97777     0.08083     0.36127     0.06334     0.50544
     1.99277     0.08736     0.39499     0.06924     0.55159
     2.00777     0.09278     0.41794     0.07364     0.58436
     2.02377     0.09616     0.42938     0.07629     0.60183
     2.03877     0.09898     0.43725     0.07858     0.61481
     2.05377     0.10186     0.44474     0.08100     0.62760
     2.06877     0.10584     0.45821     0.08451     0.64856
     2.08477     0.11059     0.47594     0.08861     0.67514
     2.09977     0.11567     0.49557     0.09300     0.70424
     2.11477     0.12041     0.51414     0.09724     0.73179
     2.12977     0.12349     0.52562     0.10048     0.74959
     2.14577     0.12547     0.53238     0.10329     0.76114
     2.16077     0.12881     0.54656     0.10778     0.78315
     2.17577     0.13034     0.56164     0.11201     0.80399
     2.19177     0.12249     0.54612     0.10950     0.77811
     2.20677     0.11517     0.51520     0.10609     0.73646
     2.22177     0.11170     0.49817     0.10615     0.71602
     2.23677     0.11500     0.51605     0.11227     0.74332
     2.25277     0.11404     0.51334     0.11307     0.74045
     2.26777     0.11377     0.51398     0.11441     0.74216
     2.28277     0.11303     0.51220     0.11505     0.74028
     2.29777     0.11110     0.50300     0.11400     0.72810
     2.31377     0.10783     0.48527     0.11112     0.70422
     2.32877     0.10629     0.47776     0.11109     0.69514
     2.34377     0.10622     0.47429     0.11366     0.69417
     2.35877     0.10682     0.47138     0.11833     0.69653
     2.37477     0.10671     0.46596     0.12382     0.69649
     2.38977     0.10642     0.46108     0.13060     0.69810
     2.40477     0.10751     0.46653     0.14065     0.71469
     2.41977     0.10943     0.47394     0.15142     0.73479
     2.43577     0.11478     0.49182     0.16742     0.77402
     2.45077     0.11539     0.50416     0.18290     0.80245
     2.46577     0.11370     0.51483     0.18459     0.81312
     2.48077     0.11289     0.52457     0.17229     0.80975
     2.49677     0.11435     0.54173     0.17398     0.83006
     2.51177     0.11819     0.56418     0.18238     0.86475
     2.52677     0.12314     0.58344     0.19067     0.89725
     2.54177     0.13258     0.60893     0.20464     0.94615
     2.55777     0.13843     0.62997     0.21333     0.98173
     2.57277     0.14238     0.65271     0.21936     1.01445
     2.58777     0.14780     0.68539     0.22595     1.05914
     2.60377     0.15750     0.75534     0.24018     1.15302
     2.61877     0.15465     0.76221     0.23400     1.15086
     2.63377     0.14191     0.71459     0.21378     1.07028
     2.64877     0.13183     0.69895     0.19947     1.03025
     2.66477     0.12525     0.69120     0.19120     1.00765
     2.67977     0.12351     0.69502     0.18931     1.00784
     2.69477     0.13162     0.73923     0.19799     1.06884
     2.70977     0.13096     0.73577     0.19830     1.06503
     2.72577     0.12281     0.70677     0.19401     1.02359
     2.74077     0.11733     0.68980     0.19348     1.00061
     2.75577     0.10827     0.66395     0.18845     0.96067
     2.77077     0.10354     0.64648     0.18658     0.93660
     2.78677     0.10696     0.65530     0.19443     0.95669
     2.80177     0.11280     0.67613     0.20499     0.99392
     2.81677     0.11795     0.70562     0.21970     1.04327
     2.83177     0.12275     0.74813     0.23807     1.10895
     2.84777     0.12829     0.79522     0.25908     1.18259
     2.86277     0.13229     0.84470     0.27593     1.25292
     2.87777     0.12281     0.79166     0.25848     1.17295
     2.89277     0.11782     0.77648     0.25019     1.14449
     2.90877     0.11414     0.78405     0.24727     1.14546
     2.92377     0.10867     0.79924     0.25168     1.15959
     2.93877     0.10742     0.85633     0.27973     1.24348
     2.95377     0.10843     0.93508     0.31288     1.35639
     2.96977     0.11900     1.06570     0.36558     1.55028
     2.98477     0.12768     1.15890     0.39863     1.68521
     2.99977     0.13733     1.24280     0.42896     1.80909
     3.01477     0.15442     1.35660     0.47936     1.99038
     3.03077     0.15993     1.33550     0.46484     1.96027
     3.04577     0.16007     1.28550     0.43449     1.88006
     3.06077     0.13922     1.16440     0.38945     1.69307
     3.07677     0.12949     1.16420     0.39353     1.68722
     3.09177     0.12523     1.13330     0.40436     1.66289
     3.10677     0.13241     1.14530     0.43376     1.71147
     3.12177     0.12526     1.02760     0.40989     1.56275
     3.13777     0.11950     0.98630     0.41432     1.52012
     3.15277     0.11555     0.91410     0.40900     1.43865
     3.16777     0.11191     0.85020     0.40410     1.36621
     3.18277     0.11007     0.82160     0.40528     1.33695
     3.19877     0.11486     0.84220     0.42761     1.38467
     3.21377     0.12530     0.89480     0.46291     1.48301
     3.22877     0.14047     0.88450     0.48054     1.50551
     3.24377     0.12482     0.85210     0.43467     1.41159
     3.25977     0.11903     0.88920     0.43679     1.44502
     3.27477     0.12148     0.92610     0.45151     1.49909
     3.28977     0.12867     0.89920     0.45220     1.48007
     3.30477     0.14696     0.91590     0.48795     1.55081
     3.32077     0.15625     0.85480     0.48916     1.50021
     3.33577     0.17123     0.87610     0.51773     1.56506
     3.35077     0.19269     0.91550     0.56899     1.67718
     3.36577     0.17666     0.89230     0.53700     1.60596
     3.38177     0.16422     0.85480     0.50731     1.52633
     3.39677     0.16057     0.83310     0.49020     1.48387
     3.41177     0.15534     0.82190     0.46987     1.44711
     3.42677     0.14972     0.81380     0.44650     1.41002
     3.44277     0.14335     0.81810     0.43252     1.39397
     3.45777     0.16658     0.87010     0.46000     1.49668
     3.47277     0.17305     0.91010     0.46460     1.54775
     3.48877     0.16516     0.93160     0.45223     1.54899
     3.50377     0.15238     0.93920     0.43777     1.52935
     3.51877     0.12489     0.93480     0.42285     1.48254
     3.53377     0.10361     0.92920     0.41775     1.45056
     3.54977     0.09669     0.96600     0.43950     1.50219
     3.56477     0.09404     1.01630     0.47382     1.58416
     3.57977     0.09874     1.09740     0.51679     1.71293
     3.59477     0.08990     1.08340     0.48585     1.65915
     3.61077     0.08816     1.10570     0.49006     1.68392
     3.62577     0.09161     1.05900     0.52570     1.67631
     3.64077     0.10418     1.07830     0.60790     1.79038
     3.65577     0.10120     1.03280     0.60670     1.74070
     3.67177     0.09187     0.94760     0.55972     1.59919
     3.68677     0.07658     0.78420     0.45288     1.31366
     3.70177     0.06529     0.68882     0.38436     1.13847
     3.71677     0.05917     0.66984     0.35989     1.08890
     3.73277     0.05466     0.70540     0.35200     1.11206
     3.74777     0.05179     0.66507     0.33531     1.05217
     3.76277     0.04147     0.58273     0.30968     0.93388
     3.77777     0.03914     0.55060     0.30827     0.89801
     3.79377     0.04613     0.56635     0.33142     0.94390
     3.80877     0.06046     0.63478     0.38689     1.08213
     3.82377     0.07000     0.68551     0.42806     1.18357
     3.83877     0.06313     0.66580     0.37499     1.10392
     3.85477     0.05776     0.62998     0.34621     1.03395
     3.86977     0.05020     0.57743     0.31159     0.93922
     3.88477     0.04289     0.53047     0.28536     0.85872
     3.89977     0.03885     0.52317     0.28231     0.84433
     3.91577     0.03874     0.56480     0.30097     0.90451
     3.93077     0.03976     0.60797     0.32004     0.96777
     3.94577     0.04342     0.65048     0.34841     1.04231
     3.96177     0.04732     0.69087     0.37588     1.11407
     3.97677     0.05016     0.72268     0.39388     1.16672
     3.99177     0.05239     0.74270     0.41291     1.20800
     4.00677     0.05463     0.76920     0.43159     1.25542
     4.02277     0.05597     0.78490     0.43389     1.27476
     4.03777     0.05428     0.82380     0.44280     1.32088
     4.05277     0.03905     0.74510     0.34545     1.12960
     4.06777     0.03463     0.74560     0.32505     1.10528
     4.08377     0.03325     0.77420     0.32208     1.12953
     4.09877     0.03379     0.79570     0.32370     1.15319
     4.11377     0.03634     0.82290     0.33289     1.19213
     4.12877     0.03835     0.84440     0.34014     1.22289
     4.14477     0.03597     0.80350     0.31794     1.15741
     4.15977     0.03019     0.68850     0.26542     0.98411
     4.17477     0.02556     0.60100     0.23087     0.85743
     4.18977     0.02242     0.53773     0.20743     0.76758
     4.20577     0.02150     0.52075     0.20189     0.74414
     4.22077     0.02994     0.66837     0.24956     0.94787
     4.23577     0.02950     0.67282     0.24211     0.94443
     4.25077     0.02578     0.57783     0.20300     0.80661
     4.26677     0.01969     0.40262     0.13810     0.56041
     4.28177     0.01668     0.30948     0.10601     0.43217
     4.29677     0.01494     0.25447     0.08867     0.35808
     4.31177     0.01412     0.21967     0.07750     0.31129
     4.32777     0.01669     0.20818     0.07709     0.30196
     4.34277     0.01311     0.14768     0.05393     0.21472
     4.35777     0.00879     0.09561     0.03510     0.13950
     4.37377     0.00705     0.07338     0.02584     0.10627
     4.38877     0.00530     0.05311     0.01799     0.07639
     4.40377     0.00396     0.03737     0.01239     0.05372
     4.41877     0.00286     0.02530     0.00833     0.03649
     4.43477     0.00187     0.01564     0.00514     0.02266
     4.44977     0.00107     0.00868     0.00286     0.01262
     4.46477     0.00049     0.00397     0.00131     0.00577
     4.47977     0.00013     0.00108     0.00036     0.00157
     4.49577     0.00000     0.00001     0.00000     0.00001
     4.51077     0.00000     0.00000     0.00000     0.00000
     4.52577     0.00000     0.00000     0.00000     0.00000
     4.54077     0.00000     0.00000     0.00000     0.00000
     4.55677     0.00000     0.00000     0.00000     0.00000
     4.57177     0.00000     0.00000     0.00000     0.00000
     4.58677     0.00000     0.00000     0.00000     0.00000
     4.60177     0.00000     0.00000     0.00000     0.00000
     4.61777     0.00000     0.00000     0.00000     0.00000
     4.63277     0.00000     0.00000     0.00000     0.00000
     4.64777     0.00000     0.00000     0.00000     0.00000
     4.66277     0.00000     0.00000     0.00000     0.00000
     4.67877     0.00000     0.00000     0.00000     0.00000
     4.69377     0.00000     0.00000     0.00000     0.00000
     4.70877     0.00000     0.00000     0.00000     0.00000
     4.72377     0.00000     0.00000     0.00000     0.00000
     4.73977     0.00000     0.00000     0.00000     0.00000
     4.75477     0.00000     0.00000     0.00000     0.00000
     4.76977     0.00000     0.00000     0.00000     0.00000
     4.78477     0.00000     0.00000     0.00000     0.00000
     4.80077     0.00000     0.00000     0.00000     0.00000
     4.81577     0.00000     0.00000     0.00000     0.00000
     4.83077     0.00000     0.00000     0.00000     0.00000
     4.84677     0.00000     0.00000     0.00000     0.00000
     4.86177     0.00000     0.00000     0.00000     0.00000
     4.87677     0.00000     0.00000     0.00000     0.00000
     4.89177     0.00000     0.00000     0.00000     0.00000
     4.90777     0.00000     0.00000     0.00000     0.00000
     4.92277     0.00000     0.00000     0.00000     0.00000
     4.93777     0.00000     0.00000     0.00000     0.00000
     4.95277     0.00000     0.00000     0.00000     0.00000
     4.96877     0.00000     0.00000     0.00000     0.00000
     4.98377     0.00000     0.00000     0.00000     0.00000
     4.99877     0.00000     0.00000     0.00000     0.00000
     5.01377     0.00000     0.00000     0.00000     0.00000
     5.02977     0.00000     0.00000     0.00000     0.00000
     5.04477     0.00000     0.00000     0.00000     0.00000
     5.05977     0.00000     0.00000     0.00000     0.00000
     5.07477     0.00000     0.00000     0.00000     0.00000
     5.09077     0.00000     0.00000     0.00000     0.00000
     5.10577     0.00000     0.00000     0.00000     0.00000
     5.12077     0.00000     0.00000     0.00000     0.00000
     5.13577     0.00000     0.00000     0.00000     0.00000
     5.15177     0.00000     0.00000     0.00000     0.00000
     5.16677     0.00000     0.00000     0.00000     0.00000
     5.18177     0.00000     0.00000     0.00000     0.00000
     5.19677     0.00000     0.00000     0.00000     0.00000
     5.21277     0.00000     0.00000     0.00000     0.00000
     5.22777     0.00000     0.00000     0.00000     0.00000
     5.24277     0.00000     0.00000     0.00000     0.00000
     5.25877     0.00000     0.00000     0.00000     0.00000
     5.27377     0.00000     0.00000     0.00000     0.00000
     5.28877     0.00000     0.00000     0.00000     0.00000
     5.30377     0.00000     0.00000     0.00000     0.00000
     5.31977     0.00000     0.00000     0.00000     0.00000
     5.33477     0.00000     0.00000     0.00000     0.00000
     5.34977     0.00000     0.00000     0.00000     0.00000
     5.36477     0.00000     0.00000     0.00000     0.00000
     5.38077     0.00000     0.00000     0.00000     0.00000
     5.39577     0.00000     0.00000     0.00000     0.00000
     5.41077     0.00000     0.00000     0.00000     0.00000
     5.42577     0.00000     0.00000     0.00000     0.00000
     5.44177     0.00000     0.00000     0.00000     0.00000
     5.45677     0.00000     0.00000     0.00000     0.00000
     5.47177     0.00000     0.00000     0.00000     0.00000
     5.48677     0.00000     0.00000     0.00000     0.00000
     5.50277     0.00000     0.00000     0.00000     0.00000
     5.51777     0.00000     0.00000     0.00000     0.00000
     5.53277     0.00000     0.00000     0.00000     0.00000
     5.54777     0.00000     0.00000     0.00000     0.00000
     5.56377     0.00000     0.00000     0.00000     0.00000
     5.57877     0.00000     0.00000     0.00000     0.00000
     5.59377     0.00000     0.00000     0.00000     0.00000
     5.60877     0.00000     0.00000     0.00000     0.00000
     5.62477     0.00000     0.00000     0.00000     0.00000
     5.63977     0.00000     0.00000     0.00000     0.00000
     5.65477     0.00000     0.00000     0.00000     0.00000
     5.66977     0.00000     0.00000     0.00000     0.00000
     5.68577     0.00000     0.00000     0.00000     0.00000
     5.70077     0.00000     0.00000     0.00000     0.00000
     5.71577     0.00000     0.00000     0.00000     0.00000
     5.73177     0.00000     0.00000     0.00000     0.00000
     5.74677     0.00000     0.00000     0.00000     0.00000
     5.76177     0.00000     0.00000     0.00000     0.00000
     5.77677     0.00000     0.00000     0.00000     0.00000
     5.79277     0.00000     0.00000     0.00000     0.00000
     5.80777     0.00000     0.00000     0.00000     0.00000
     5.82277     0.00000     0.00000     0.00000     0.00000
     5.83777     0.00000     0.00000     0.00000     0.00000
     5.85377     0.00000     0.00000     0.00000     0.00000
     5.86877     0.00000     0.00000     0.00000     0.00000
     5.88377     0.00000     0.00000     0.00000     0.00000
