# Supplementary material for: Extending the defect tolerance of halide perovskite nanocrystals to hot carrier cooling dynamics
Source: Nat Commun. 2024 Sep 16;15:8120. doi: 10.1038/s41467-024-52377-4 (PMC11405528; doi:10.1038/s41467-024-52377-4)
Supplement: Supplementary file 3 — Dataset 1 [file 41467_2024_52377_MOESM3_ESM.zip › Supplementary Information for DFT Calculation/CsPbI3-defect/PDOS_Pb.dat]

     #Energy           s           p           d       tot  
   -24.63323     0.00000     0.00000     0.00000     0.00000
   -24.61823     0.00000     0.00000     0.00000     0.00000
   -24.60323     0.00000     0.00000     0.00000     0.00000
   -24.58723     0.00000     0.00000     0.00000     0.00000
   -24.57223     0.00000     0.00000     0.00000     0.00000
   -24.55723     0.00000     0.00000     0.00000     0.00000
   -24.54223     0.00000     0.00000     0.00000     0.00000
   -24.52623     0.00000     0.00000     0.00000     0.00000
   -24.51123     0.00000     0.00000     0.00000     0.00000
   -24.49623     0.00000     0.00000     0.00000     0.00000
   -24.48123     0.00000     0.00000     0.00000     0.00000
   -24.46523     0.00000     0.00000     0.00000     0.00000
   -24.45023     0.00000     0.00000     0.00000     0.00000
   -24.43523     0.00000     0.00000     0.00000     0.00000
   -24.42023     0.00000     0.00000     0.00000     0.00000
   -24.40423     0.00000     0.00000     0.00000     0.00000
   -24.38923     0.00000     0.00000     0.00000     0.00000
   -24.37423     0.00000     0.00000     0.00000     0.00000
   -24.35823     0.00000     0.00000     0.00000     0.00000
   -24.34323     0.00000     0.00000     0.00000     0.00000
   -24.32823     0.00000     0.00000     0.00000     0.00000
   -24.31323     0.00000     0.00000     0.00000     0.00000
   -24.29723     0.00000     0.00000     0.00000     0.00000
   -24.28223     0.00000     0.00000     0.00000     0.00000
   -24.26723     0.00000     0.00000     0.00000     0.00000
   -24.25223     0.00000     0.00000     0.00000     0.00000
   -24.23623     0.00000     0.00000     0.00000     0.00000
   -24.22123     0.00000     0.00000     0.00000     0.00000
   -24.20623     0.00000     0.00000     0.00000     0.00000
   -24.19123     0.00000     0.00000     0.00000     0.00000
   -24.17523     0.00000     0.00000     0.00000     0.00000
   -24.16023     0.00000     0.00000     0.00000     0.00000
   -24.14523     0.00000     0.00000     0.00000     0.00000
   -24.13023     0.00000     0.00000     0.00000     0.00000
   -24.11423     0.00000     0.00000     0.00000     0.00000
   -24.09923     0.00000     0.00000     0.00000     0.00000
   -24.08423     0.00000     0.00000     0.00000     0.00000
   -24.06923     0.00000     0.00000     0.00000     0.00000
   -24.05323     0.00000     0.00000     0.00000     0.00000
   -24.03823     0.00000     0.00000     0.00000     0.00000
   -24.02323     0.00000     0.00000     0.00000     0.00000
   -24.00823     0.00000     0.00000     0.00000     0.00000
   -23.99223     0.00000     0.00000     0.00000     0.00000
   -23.97723     0.00000     0.00000     0.00000     0.00000
   -23.96223     0.00000     0.00000     0.00000     0.00000
   -23.94723     0.00000     0.00000     0.00000     0.00000
   -23.93123     0.00000     0.00000     0.00000     0.00000
   -23.91623     0.00000     0.00000     0.00000     0.00000
   -23.90123     0.00000     0.00000     0.00000     0.00000
   -23.88523     0.00000     0.00000     0.00000     0.00000
   -23.87023     0.00000     0.00000     0.00000     0.00000
   -23.85523     0.00000     0.00000     0.00000     0.00000
   -23.84023     0.00000     0.00000     0.00000     0.00000
   -23.82423     0.00000     0.00000     0.00000     0.00000
   -23.80923     0.00000     0.00000     0.00000     0.00000
   -23.79423     0.00000     0.00000     0.00000     0.00000
   -23.77923     0.00000     0.00000     0.00000     0.00000
   -23.76323     0.00000     0.00000     0.00000     0.00000
   -23.74823     0.00000     0.00000     0.00000     0.00000
   -23.73323     0.00000     0.00000     0.00000     0.00000
   -23.71823     0.00000     0.00000     0.00000     0.00000
   -23.70223     0.00000     0.00000     0.00000     0.00000
   -23.68723     0.00000     0.00000     0.00000     0.00000
   -23.67223     0.00000     0.00000     0.00000     0.00000
   -23.65723     0.00000     0.00000     0.00000     0.00000
   -23.64123     0.00000     0.00000     0.00000     0.00000
   -23.62623     0.00000     0.00000     0.00000     0.00000
   -23.61123     0.00000     0.00000     0.00000     0.00000
   -23.59623     0.00000     0.00000     0.00000     0.00000
   -23.58023     0.00000     0.00000     0.00000     0.00000
   -23.56523     0.00000     0.00000     0.00000     0.00000
   -23.55023     0.00000     0.00000     0.00000     0.00000
   -23.53523     0.00000     0.00000     0.00000     0.00000
   -23.51923     0.00000     0.00000     0.00000     0.00000
   -23.50423     0.00000     0.00000     0.00000     0.00000
   -23.48923     0.00000     0.00000     0.00000     0.00000
   -23.47323     0.00000     0.00000     0.00000     0.00000
   -23.45823     0.00000     0.00000     0.00000     0.00000
   -23.44323     0.00000     0.00000     0.00000     0.00000
   -23.42823     0.00000     0.00000     0.00000     0.00000
   -23.41223     0.00000     0.00000     0.00000     0.00000
   -23.39723     0.00000     0.00000     0.00000     0.00000
   -23.38223     0.00000     0.00000     0.00000     0.00000
   -23.36723     0.00000     0.00000     0.00000     0.00000
   -23.35123     0.00000     0.00000     0.00000     0.00000
   -23.33623     0.00000     0.00000     0.00000     0.00000
   -23.32123     0.00000     0.00000     0.00000     0.00000
   -23.30623     0.00000     0.00000     0.00000     0.00000
   -23.29023     0.00000     0.00000     0.00000     0.00000
   -23.27523     0.00000     0.00000     0.00000     0.00000
   -23.26023     0.00000     0.00000     0.00000     0.00000
   -23.24523     0.00000     0.00000     0.00000     0.00000
   -23.22923     0.00000     0.00000     0.00000     0.00000
   -23.21423     0.00000     0.00000     0.00000     0.00000
   -23.19923     0.00000     0.00000     0.00000     0.00000
   -23.18423     0.00000     0.00000     0.00000     0.00000
   -23.16823     0.00000     0.00000     0.00000     0.00000
   -23.15323     0.00000     0.00000     0.00000     0.00000
   -23.13823     0.00000     0.00000     0.00000     0.00000
   -23.12323     0.00000     0.00000     0.00000     0.00000
   -23.10723     0.00000     0.00000     0.00000     0.00000
   -23.09223     0.00000     0.00000     0.00000     0.00000
   -23.07723     0.00000     0.00000     0.00000     0.00000
   -23.06223     0.00000     0.00000     0.00000     0.00000
   -23.04623     0.00000     0.00000     0.00000     0.00000
   -23.03123     0.00000     0.00000     0.00000     0.00000
   -23.01623     0.00000     0.00000     0.00000     0.00000
   -23.00023     0.00000     0.00000     0.00000     0.00000
   -22.98523     0.00000     0.00000     0.00000     0.00000
   -22.97023     0.00000     0.00000     0.00000     0.00000
   -22.95523     0.00000     0.00000     0.00000     0.00000
   -22.93923     0.00000     0.00000     0.00000     0.00000
   -22.92423     0.00000     0.00000     0.00000     0.00000
   -22.90923     0.00000     0.00000     0.00000     0.00000
   -22.89423     0.00000     0.00000     0.00000     0.00000
   -22.87823     0.00000     0.00000     0.00000     0.00000
   -22.86323     0.00000     0.00000     0.00000     0.00000
   -22.84823     0.00000     0.00000     0.00000     0.00000
   -22.83323     0.00000     0.00000     0.00000     0.00000
   -22.81723     0.00000     0.00000     0.00000     0.00000
   -22.80223     0.00000     0.00000     0.00000     0.00000
   -22.78723     0.00000     0.00000     0.00000     0.00000
   -22.77223     0.00000     0.00000     0.00000     0.00000
   -22.75623     0.00000     0.00000     0.00000     0.00000
   -22.74123     0.00000     0.00000     0.00000     0.00000
   -22.72623     0.00000     0.00000     0.00000     0.00000
   -22.71123     0.00000     0.00000     0.00000     0.00000
   -22.69523     0.00000     0.00000     0.00000     0.00000
   -22.68023     0.00000     0.00000     0.00000     0.00000
   -22.66523     0.00000     0.00000     0.00000     0.00000
   -22.65023     0.00000     0.00000     0.00000     0.00000
   -22.63423     0.00000     0.00000     0.00000     0.00000
   -22.61923     0.00000     0.00000     0.00000     0.00000
   -22.60423     0.00000     0.00000     0.00000     0.00000
   -22.58823     0.00000     0.00000     0.00000     0.00000
   -22.57323     0.00000     0.00000     0.00000     0.00000
   -22.55823     0.00000     0.00000     0.00000     0.00000
   -22.54323     0.00000     0.00000     0.00000     0.00000
   -22.52723     0.00000     0.00000     0.00000     0.00000
   -22.51223     0.00000     0.00000     0.00000     0.00000
   -22.49723     0.00000     0.00000     0.00000     0.00000
   -22.48223     0.00000     0.00000     0.00000     0.00000
   -22.46623     0.00000     0.00000     0.00000     0.00000
   -22.45123     0.00000     0.00000     0.00000     0.00000
   -22.43623     0.00000     0.00000     0.00000     0.00000
   -22.42123     0.00000     0.00000     0.00000     0.00000
   -22.40523     0.00000     0.00000     0.00000     0.00000
   -22.39023     0.00000     0.00000     0.00000     0.00000
   -22.37523     0.00000     0.00000     0.00000     0.00000
   -22.36023     0.00000     0.00000     0.00000     0.00000
   -22.34423     0.00000     0.00000     0.00000     0.00000
   -22.32923     0.00000     0.00000     0.00000     0.00000
   -22.31423     0.00000     0.00000     0.00000     0.00000
   -22.29923     0.00000     0.00000     0.00000     0.00000
   -22.28323     0.00000     0.00000     0.00000     0.00000
   -22.26823     0.00000     0.00000     0.00000     0.00000
   -22.25323     0.00000     0.00000     0.00000     0.00000
   -22.23823     0.00000     0.00000     0.00000     0.00000
   -22.22223     0.00000     0.00000     0.00000     0.00000
   -22.20723     0.00000     0.00000     0.00000     0.00000
   -22.19223     0.00000     0.00000     0.00000     0.00000
   -22.17723     0.00000     0.00000     0.00000     0.00000
   -22.16123     0.00000     0.00000     0.00000     0.00000
   -22.14623     0.00000     0.00000     0.00000     0.00000
   -22.13123     0.00000     0.00000     0.00000     0.00000
   -22.11523     0.00000     0.00000     0.00000     0.00000
   -22.10023     0.00000     0.00000     0.00000     0.00000
   -22.08523     0.00000     0.00000     0.00000     0.00000
   -22.07023     0.00000     0.00000     0.00000     0.00000
   -22.05423     0.00000     0.00000     0.00000     0.00000
   -22.03923     0.00000     0.00000     0.00000     0.00000
   -22.02423     0.00000     0.00000     0.00000     0.00000
   -22.00923     0.00000     0.00000     0.00000     0.00000
   -21.99323     0.00000     0.00000     0.00000     0.00000
   -21.97823     0.00000     0.00000     0.00000     0.00000
   -21.96323     0.00000     0.00000     0.00000     0.00000
   -21.94823     0.00000     0.00000     0.00000     0.00000
   -21.93223     0.00000     0.00000     0.00000     0.00000
   -21.91723     0.00000     0.00000     0.00000     0.00000
   -21.90223     0.00000     0.00000     0.00000     0.00000
   -21.88723     0.00000     0.00000     0.00000     0.00000
   -21.87123     0.00000     0.00000     0.00000     0.00000
   -21.85623     0.00000     0.00000     0.00000     0.00000
   -21.84123     0.00000     0.00000     0.00000     0.00000
   -21.82623     0.00000     0.00000     0.00000     0.00000
   -21.81023     0.00000     0.00000     0.00000     0.00000
   -21.79523     0.00000     0.00000     0.00000     0.00000
   -21.78023     0.00000     0.00000     0.00000     0.00000
   -21.76523     0.00000     0.00000     0.00000     0.00000
   -21.74923     0.00000     0.00000     0.00000     0.00000
   -21.73423     0.00000     0.00000     0.00000     0.00000
   -21.71923     0.00000     0.00000     0.00000     0.00000
   -21.70323     0.00000     0.00000     0.00000     0.00000
   -21.68823     0.00000     0.00000     0.00000     0.00000
   -21.67323     0.00000     0.00000     0.00000     0.00000
   -21.65823     0.00000     0.00000     0.00000     0.00000
   -21.64223     0.00000     0.00000     0.00000     0.00000
   -21.62723     0.00000     0.00000     0.00000     0.00000
   -21.61223     0.00000     0.00000     0.00000     0.00000
   -21.59723     0.00000     0.00000     0.00000     0.00000
   -21.58123     0.00000     0.00000     0.00000     0.00000
   -21.56623     0.00000     0.00000     0.00000     0.00000
   -21.55123     0.00000     0.00000     0.00000     0.00000
   -21.53623     0.00000     0.00000     0.00000     0.00000
   -21.52023     0.00000     0.00000     0.00000     0.00000
   -21.50523     0.00000     0.00000     0.00000     0.00000
   -21.49023     0.00000     0.00000     0.00000     0.00000
   -21.47523     0.00000     0.00000     0.00000     0.00000
   -21.45923     0.00000     0.00000     0.00000     0.00000
   -21.44423     0.00000     0.00000     0.00000     0.00000
   -21.42923     0.00000     0.00000     0.00000     0.00000
   -21.41423     0.00000     0.00000     0.00000     0.00000
   -21.39823     0.00000     0.00000     0.00000     0.00000
   -21.38323     0.00000     0.00000     0.00000     0.00000
   -21.36823     0.00000     0.00000     0.00000     0.00000
   -21.35323     0.00000     0.00000     0.00000     0.00000
   -21.33723     0.00000     0.00000     0.00000     0.00000
   -21.32223     0.00000     0.00000     0.00000     0.00000
   -21.30723     0.00000     0.00000     0.00000     0.00000
   -21.29223     0.00000     0.00000     0.00000     0.00000
   -21.27623     0.00000     0.00000     0.00000     0.00000
   -21.26123     0.00000     0.00000     0.00000     0.00000
   -21.24623     0.00000     0.00000     0.00000     0.00000
   -21.23023     0.00000     0.00000     0.00000     0.00000
   -21.21523     0.00000     0.00000     0.00000     0.00000
   -21.20023     0.00000     0.00000     0.00000     0.00000
   -21.18523     0.00000     0.00000     0.00000     0.00000
   -21.16923     0.00000     0.00000     0.00000     0.00000
   -21.15423     0.00000     0.00000     0.00000     0.00000
   -21.13923     0.00000     0.00000     0.00000     0.00000
   -21.12423     0.00000     0.00000     0.00000     0.00000
   -21.10823     0.00000     0.00000     0.00000     0.00000
   -21.09323     0.00000     0.00000     0.00000     0.00000
   -21.07823     0.00000     0.00000     0.00000     0.00000
   -21.06323     0.00000     0.00000     0.00000     0.00000
   -21.04723     0.00000     0.00000     0.00000     0.00000
   -21.03223     0.00000     0.00000     0.00000     0.00000
   -21.01723     0.00000     0.00000     0.00000     0.00000
   -21.00223     0.00000     0.00000     0.00000     0.00000
   -20.98623     0.00000     0.00000     0.00000     0.00000
   -20.97123     0.00000     0.00000     0.00000     0.00000
   -20.95623     0.00000     0.00000     0.00000     0.00000
   -20.94123     0.00000     0.00000     0.00000     0.00000
   -20.92523     0.00000     0.00000     0.00000     0.00000
   -20.91023     0.00000     0.00000     0.00000     0.00000
   -20.89523     0.00000     0.00000     0.00000     0.00000
   -20.88023     0.00000     0.00000     0.00000     0.00000
   -20.86423     0.00000     0.00000     0.00000     0.00000
   -20.84923     0.00000     0.00000     0.00000     0.00000
   -20.83423     0.00000     0.00000     0.00000     0.00000
   -20.81823     0.00000     0.00000     0.00000     0.00000
   -20.80323     0.00000     0.00000     0.00000     0.00000
   -20.78823     0.00000     0.00000     0.00000     0.00000
   -20.77323     0.00000     0.00000     0.00000     0.00000
   -20.75723     0.00000     0.00000     0.00000     0.00000
   -20.74223     0.00000     0.00000     0.00000     0.00000
   -20.72723     0.00000     0.00000     0.00000     0.00000
   -20.71223     0.00000     0.00000     0.00000     0.00000
   -20.69623     0.00000     0.00000     0.00000     0.00000
   -20.68123     0.00000     0.00000     0.00000     0.00000
   -20.66623     0.00000     0.00000     0.00000     0.00000
   -20.65123     0.00000     0.00000     0.00000     0.00000
   -20.63523     0.00000     0.00000     0.00000     0.00000
   -20.62023     0.00000     0.00000     0.00000     0.00000
   -20.60523     0.00000     0.00000     0.00000     0.00000
   -20.59023     0.00000     0.00000     0.00000     0.00000
   -20.57423     0.00000     0.00000     0.00000     0.00000
   -20.55923     0.00000     0.00000     0.00000     0.00000
   -20.54423     0.00000     0.00000     0.00000     0.00000
   -20.52923     0.00000     0.00000     0.00000     0.00000
   -20.51323     0.00000     0.00000     0.00000     0.00000
   -20.49823     0.00000     0.00000     0.00000     0.00000
   -20.48323     0.00000     0.00000     0.00000     0.00000
   -20.46823     0.00000     0.00000     0.00000     0.00000
   -20.45223     0.00000     0.00000     0.00000     0.00000
   -20.43723     0.00000     0.00000     0.00000     0.00000
   -20.42223     0.00000     0.00000     0.00000     0.00000
   -20.40723     0.00000     0.00000     0.00000     0.00000
   -20.39123     0.00000     0.00000     0.00000     0.00000
   -20.37623     0.00000     0.00000     0.00000     0.00000
   -20.36123     0.00000     0.00000     0.00000     0.00000
   -20.34523     0.00000     0.00000     0.00000     0.00000
   -20.33023     0.00000     0.00000     0.00000     0.00000
   -20.31523     0.00000     0.00000     0.00000     0.00000
   -20.30023     0.00000     0.00000     0.00000     0.00000
   -20.28423     0.00000     0.00000     0.00000     0.00000
   -20.26923     0.00000     0.00000     0.00000     0.00000
   -20.25423     0.00000     0.00000     0.00000     0.00000
   -20.23923     0.00000     0.00000     0.00000     0.00000
   -20.22323     0.00000     0.00000     0.00000     0.00000
   -20.20823     0.00000     0.00000     0.00000     0.00000
   -20.19323     0.00000     0.00000     0.00000     0.00000
   -20.17823     0.00000     0.00000     0.00000     0.00000
   -20.16223     0.00000     0.00000     0.00000     0.00000
   -20.14723     0.00000     0.00000     0.00000     0.00000
   -20.13223     0.00000     0.00000     0.00000     0.00000
   -20.11723     0.00000     0.00000     0.00000     0.00000
   -20.10123     0.00000     0.00000     0.00000     0.00000
   -20.08623     0.00000     0.00000     0.00000     0.00000
   -20.07123     0.00000     0.00000     0.00000     0.00000
   -20.05623     0.00000     0.00000     0.00000     0.00000
   -20.04023     0.00000     0.00000     0.00000     0.00000
   -20.02523     0.00000     0.00000     0.00000     0.00000
   -20.01023     0.00000     0.00000     0.00000     0.00000
   -19.99523     0.00000     0.00000     0.00000     0.00000
   -19.97923     0.00000     0.00000     0.00000     0.00000
   -19.96423     0.00000     0.00000     0.00000     0.00000
   -19.94923     0.00000     0.00000     0.00000     0.00000
   -19.93323     0.00000     0.00000     0.00000     0.00000
   -19.91823     0.00000     0.00000     0.00000     0.00000
   -19.90323     0.00000     0.00000     0.00000     0.00000
   -19.88823     0.00000     0.00000     0.00000     0.00000
   -19.87223     0.00000     0.00000     0.00000     0.00000
   -19.85723     0.00000     0.00000     0.00000     0.00000
   -19.84223     0.00000     0.00000     0.00000     0.00000
   -19.82723     0.00000     0.00000     0.00000     0.00000
   -19.81123     0.00000     0.00000     0.00000     0.00000
   -19.79623     0.00000     0.00000     0.00000     0.00000
   -19.78123     0.00000     0.00000     0.00000     0.00000
   -19.76623     0.00000     0.00000     0.00000     0.00000
   -19.75023     0.00000     0.00000     0.00000     0.00000
   -19.73523     0.00000     0.00000     0.00000     0.00000
   -19.72023     0.00000     0.00000     0.00000     0.00000
   -19.70523     0.00000     0.00000     0.00000     0.00000
   -19.68923     0.00000     0.00000     0.00000     0.00000
   -19.67423     0.00000     0.00000     0.00000     0.00000
   -19.65923     0.00000     0.00000     0.00000     0.00000
   -19.64423     0.00000     0.00000     0.00000     0.00000
   -19.62823     0.00000     0.00000     0.00000     0.00000
   -19.61323     0.00000     0.00000     0.00000     0.00000
   -19.59823     0.00000     0.00000     0.00000     0.00000
   -19.58323     0.00000     0.00000     0.00000     0.00000
   -19.56723     0.00000     0.00000     0.00000     0.00000
   -19.55223     0.00000     0.00000     0.00000     0.00000
   -19.53723     0.00000     0.00000     0.00000     0.00000
   -19.52223     0.00000     0.00000     0.00000     0.00000
   -19.50623     0.00000     0.00000     0.00000     0.00000
   -19.49123     0.00000     0.00000     0.00000     0.00000
   -19.47623     0.00000     0.00000     0.00000     0.00000
   -19.46023     0.00000     0.00000     0.00000     0.00000
   -19.44523     0.00000     0.00000     0.00000     0.00000
   -19.43023     0.00000     0.00000     0.00000     0.00000
   -19.41523     0.00000     0.00000     0.00000     0.00000
   -19.39923     0.00000     0.00000     0.00000     0.00000
   -19.38423     0.00000     0.00000     0.00000     0.00000
   -19.36923     0.00000     0.00000     0.00000     0.00000
   -19.35423     0.00000     0.00000     0.00000     0.00000
   -19.33823     0.00000     0.00000     0.00000     0.00000
   -19.32323     0.00000     0.00000     0.00000     0.00000
   -19.30823     0.00000     0.00000     0.00000     0.00000
   -19.29323     0.00000     0.00000     0.00000     0.00000
   -19.27723     0.00000     0.00000     0.00000     0.00000
   -19.26223     0.00000     0.00000     0.00000     0.00000
   -19.24723     0.00000     0.00000     0.00000     0.00000
   -19.23223     0.00000     0.00000     0.00000     0.00000
   -19.21623     0.00000     0.00000     0.00000     0.00000
   -19.20123     0.00000     0.00000     0.00000     0.00000
   -19.18623     0.00000     0.00000     0.00000     0.00000
   -19.17123     0.00000     0.00000     0.00000     0.00000
   -19.15523     0.00000     0.00000     0.00000     0.00000
   -19.14023     0.00000     0.00000     0.00000     0.00000
   -19.12523     0.00000     0.00000     0.00000     0.00000
   -19.11023     0.00000     0.00000     0.00000     0.00000
   -19.09423     0.00000     0.00000     0.00000     0.00000
   -19.07923     0.00000     0.00000     0.00000     0.00000
   -19.06423     0.00000     0.00000     0.00000     0.00000
   -19.04823     0.00000     0.00000     0.00000     0.00000
   -19.03323     0.00000     0.00000     0.00000     0.00000
   -19.01823     0.00000     0.00000     0.00000     0.00000
   -19.00323     0.00000     0.00000     0.00000     0.00000
   -18.98723     0.00000     0.00000     0.00000     0.00000
   -18.97223     0.00000     0.00000     0.00000     0.00000
   -18.95723     0.00000     0.00000     0.00000     0.00000
   -18.94223     0.00000     0.00000     0.00000     0.00000
   -18.92623     0.00000     0.00000     0.00000     0.00000
   -18.91123     0.00000     0.00000     0.00000     0.00000
   -18.89623     0.00000     0.00000     0.00000     0.00000
   -18.88123     0.00000     0.00000     0.00000     0.00000
   -18.86523     0.00000     0.00000     0.00000     0.00000
   -18.85023     0.00000     0.00000     0.00000     0.00000
   -18.83523     0.00000     0.00000     0.00000     0.00000
   -18.82023     0.00000     0.00000     0.00000     0.00000
   -18.80423     0.00000     0.00000     0.00000     0.00000
   -18.78923     0.00000     0.00000     0.00000     0.00000
   -18.77423     0.00000     0.00000     0.00000     0.00000
   -18.75923     0.00000     0.00000     0.00000     0.00000
   -18.74323     0.00000     0.00000     0.00000     0.00000
   -18.72823     0.00000     0.00000     0.00000     0.00000
   -18.71323     0.00000     0.00000     0.00000     0.00000
   -18.69823     0.00000     0.00000     0.00000     0.00000
   -18.68223     0.00000     0.00000     0.00000     0.00000
   -18.66723     0.00000     0.00000     0.00000     0.00000
   -18.65223     0.00000     0.00000     0.00000     0.00000
   -18.63723     0.00000     0.00000     0.00000     0.00000
   -18.62123     0.00000     0.00000     0.00000     0.00000
   -18.60623     0.00000     0.00000     0.00000     0.00000
   -18.59123     0.00000     0.00000     0.00000     0.00000
   -18.57523     0.00000     0.00000     0.00000     0.00000
   -18.56023     0.00000     0.00000     0.00000     0.00000
   -18.54523     0.00000     0.00000     0.00000     0.00000
   -18.53023     0.00000     0.00000     0.00000     0.00000
   -18.51423     0.00000     0.00000     0.00000     0.00000
   -18.49923     0.00000     0.00000     0.00000     0.00000
   -18.48423     0.00000     0.00000     0.00000     0.00000
   -18.46923     0.00000     0.00000     0.00000     0.00000
   -18.45323     0.00000     0.00000     0.00000     0.00000
   -18.43823     0.00000     0.00000     0.00000     0.00000
   -18.42323     0.00000     0.00000     0.00000     0.00000
   -18.40823     0.00000     0.00000     0.00000     0.00000
   -18.39223     0.00000     0.00000     0.00000     0.00000
   -18.37723     0.00000     0.00000     0.00000     0.00000
   -18.36223     0.00000     0.00000     0.00000     0.00000
   -18.34723     0.00000     0.00000     0.00000     0.00000
   -18.33123     0.00000     0.00000     0.00000     0.00000
   -18.31623     0.00000     0.00000     0.00000     0.00000
   -18.30123     0.00000     0.00000     0.00000     0.00000
   -18.28623     0.00000     0.00000     0.00000     0.00000
   -18.27023     0.00000     0.00000     0.00000     0.00000
   -18.25523     0.00000     0.00000     0.00000     0.00000
   -18.24023     0.00000     0.00000     0.00000     0.00000
   -18.22523     0.00000     0.00000     0.00000     0.00000
   -18.20923     0.00000     0.00000     0.00000     0.00000
   -18.19423     0.00000     0.00000     0.00000     0.00000
   -18.17923     0.00000     0.00000     0.00000     0.00000
   -18.16323     0.00000     0.00000     0.00000     0.00000
   -18.14823     0.00000     0.00000     0.00000     0.00000
   -18.13323     0.00000     0.00000     0.00000     0.00000
   -18.11823     0.00000     0.00000     0.00000     0.00000
   -18.10223     0.00000     0.00000     0.00000     0.00000
   -18.08723     0.00000     0.00000     0.00000     0.00000
   -18.07223     0.00000     0.00000     0.00000     0.00000
   -18.05723     0.00000     0.00000     0.00000     0.00000
   -18.04123     0.00000     0.00000     0.00000     0.00000
   -18.02623     0.00000     0.00000     0.00000     0.00000
   -18.01123     0.00000     0.00000     0.00000     0.00000
   -17.99623     0.00000     0.00000     0.00000     0.00000
   -17.98023     0.00000     0.00000     0.00000     0.00000
   -17.96523     0.00000     0.00000     0.00000     0.00000
   -17.95023     0.00000     0.00000     0.00000     0.00000
   -17.93523     0.00000     0.00000     0.00000     0.00000
   -17.91923     0.00000     0.00000     0.00000     0.00000
   -17.90423     0.00000     0.00000     0.00000     0.00000
   -17.88923     0.00000     0.00000     0.00000     0.00000
   -17.87423     0.00000     0.00000     0.00000     0.00000
   -17.85823     0.00000     0.00000     0.00000     0.00000
   -17.84323     0.00000     0.00000     0.00000     0.00000
   -17.82823     0.00000     0.00000     0.00000     0.00000
   -17.81323     0.00000     0.00000     0.00000     0.00000
   -17.79723     0.00000     0.00000     0.00000     0.00000
   -17.78223     0.00000     0.00000     0.00000     0.00000
   -17.76723     0.00000     0.00000     0.00000     0.00000
   -17.75223     0.00000     0.00000     0.00000     0.00000
   -17.73623     0.00000     0.00000     0.00000     0.00000
   -17.72123     0.00000     0.00000     0.00000     0.00000
   -17.70623     0.00000     0.00000     0.00000     0.00000
   -17.69023     0.00000     0.00000     0.00000     0.00000
   -17.67523     0.00000     0.00000     0.00000     0.00000
   -17.66023     0.00000     0.00000     0.00000     0.00000
   -17.64523     0.00000     0.00000     0.00000     0.00000
   -17.62923     0.00000     0.00000     0.00000     0.00000
   -17.61423     0.00000     0.00000     0.00000     0.00000
   -17.59923     0.00000     0.00000     0.00000     0.00000
   -17.58423     0.00000     0.00000     0.00000     0.00000
   -17.56823     0.00000     0.00000     0.00000     0.00000
   -17.55323     0.00000     0.00000     0.00000     0.00000
   -17.53823     0.00000     0.00000     0.00000     0.00000
   -17.52323     0.00000     0.00000     0.00000     0.00000
   -17.50723     0.00000     0.00000     0.00000     0.00000
   -17.49223     0.00000     0.00000     0.00000     0.00000
   -17.47723     0.00000     0.00000     0.00000     0.00000
   -17.46223     0.00000     0.00000     0.00000     0.00000
   -17.44623     0.00000     0.00000     0.00000     0.00000
   -17.43123     0.00000     0.00000     0.00000     0.00000
   -17.41623     0.00000     0.00000     0.00000     0.00000
   -17.40123     0.00000     0.00000     0.00000     0.00000
   -17.38523     0.00000     0.00000     0.00000     0.00000
   -17.37023     0.00000     0.00000     0.00000     0.00000
   -17.35523     0.00000     0.00000     0.00000     0.00000
   -17.34023     0.00000     0.00000     0.00000     0.00000
   -17.32423     0.00000     0.00000     0.00000     0.00000
   -17.30923     0.00000     0.00000     0.00000     0.00000
   -17.29423     0.00000     0.00000     0.00000     0.00000
   -17.27823     0.00000     0.00000     0.00000     0.00000
   -17.26323     0.00000     0.00000     0.00000     0.00000
   -17.24823     0.00000     0.00000     0.00000     0.00000
   -17.23323     0.00000     0.00000     0.00000     0.00000
   -17.21723     0.00000     0.00000     0.00000     0.00000
   -17.20223     0.00000     0.00000     0.00000     0.00000
   -17.18723     0.00000     0.00000     0.00000     0.00000
   -17.17223     0.00000     0.00000     0.00000     0.00000
   -17.15623     0.00000     0.00000     0.00000     0.00000
   -17.14123     0.00000     0.00000     0.00000     0.00000
   -17.12623     0.00000     0.00000     0.00000     0.00000
   -17.11123     0.00000     0.00000     0.00000     0.00000
   -17.09523     0.00000     0.00000     0.00000     0.00000
   -17.08023     0.00000     0.00000     0.00000     0.00000
   -17.06523     0.00000     0.00000     0.00000     0.00000
   -17.05023     0.00000     0.00000     0.00000     0.00000
   -17.03423     0.00000     0.00000     0.00000     0.00000
   -17.01923     0.00000     0.00000     0.00000     0.00000
   -17.00423     0.00000     0.00000     0.00000     0.00000
   -16.98923     0.00000     0.00000     0.00000     0.00000
   -16.97323     0.00000     0.00000     0.00000     0.00000
   -16.95823     0.00000     0.00000     0.00000     0.00000
   -16.94323     0.00000     0.00000     0.00000     0.00000
   -16.92823     0.00000     0.00000     0.00000     0.00000
   -16.91223     0.00000     0.00000     0.00000     0.00000
   -16.89723     0.00000     0.00000     0.00000     0.00000
   -16.88223     0.00000     0.00000     0.00000     0.00000
   -16.86723     0.00000     0.00000     0.00000     0.00000
   -16.85123     0.00000     0.00000     0.00000     0.00000
   -16.83623     0.00000     0.00000     0.00000     0.00000
   -16.82123     0.00000     0.00000     0.00000     0.00000
   -16.80523     0.00000     0.00000     0.00000     0.00000
   -16.79023     0.00000     0.00000     0.00000     0.00000
   -16.77523     0.00000     0.00000     0.00000     0.00000
   -16.76023     0.00000     0.00000     0.00000     0.00000
   -16.74423     0.00000     0.00000     0.00000     0.00000
   -16.72923     0.00000     0.00000     0.00000     0.00000
   -16.71423     0.00000     0.00000     0.00000     0.00000
   -16.69923     0.00000     0.00000     0.00000     0.00000
   -16.68323     0.00000     0.00000     0.00000     0.00000
   -16.66823     0.00000     0.00000     0.00000     0.00000
   -16.65323     0.00000     0.00000     0.00000     0.00000
   -16.63823     0.00000     0.00000     0.00000     0.00000
   -16.62223     0.00000     0.00000     0.00000     0.00000
   -16.60723     0.00000     0.00000     0.00000     0.00000
   -16.59223     0.00000     0.00000     0.00000     0.00000
   -16.57723     0.00000     0.00000     0.00000     0.00000
   -16.56123     0.00000     0.00000     0.00000     0.00000
   -16.54623     0.00000     0.00000     0.00000     0.00000
   -16.53123     0.00000     0.00000     0.00000     0.00000
   -16.51623     0.00000     0.00000     0.00000     0.00000
   -16.50023     0.00000     0.00000     0.00000     0.00000
   -16.48523     0.00000     0.00000     0.00000     0.00000
   -16.47023     0.00000     0.00000     0.00000     0.00000
   -16.45523     0.00000     0.00000     0.00000     0.00000
   -16.43923     0.00000     0.00000     0.00000     0.00000
   -16.42423     0.00000     0.00000     0.00000     0.00000
   -16.40923     0.00000     0.00000     0.00000     0.00000
   -16.39323     0.00000     0.00000     0.00000     0.00000
   -16.37823     0.00000     0.00000     0.00000     0.00000
   -16.36323     0.00000     0.00000     0.00000     0.00000
   -16.34823     0.00000     0.00000     0.00000     0.00000
   -16.33223     0.00000     0.00000     0.00000     0.00000
   -16.31723     0.00000     0.00000     0.00000     0.00000
   -16.30223     0.00000     0.00000     0.00000     0.00000
   -16.28723     0.00000     0.00000     0.00000     0.00000
   -16.27123     0.00000     0.00000     0.00000     0.00000
   -16.25623     0.00000     0.00000     0.00000     0.00000
   -16.24123     0.00000     0.00000     0.00000     0.00000
   -16.22623     0.00000     0.00000     0.00000     0.00000
   -16.21023     0.00000     0.00000     0.00000     0.00000
   -16.19523     0.00000     0.00000     0.00000     0.00000
   -16.18023     0.00000     0.00000     0.00000     0.00000
   -16.16523     0.00000     0.00000     0.00000     0.00000
   -16.14923     0.00000     0.00000     0.00000     0.00000
   -16.13423     0.00000     0.00000     0.00000     0.00000
   -16.11923     0.00000     0.00000     0.00000     0.00000
   -16.10423     0.00000     0.00000     0.00000     0.00000
   -16.08823     0.00000     0.00000     0.00000     0.00000
   -16.07323     0.00000     0.00000     0.00000     0.00000
   -16.05823     0.00000     0.00000     0.00000     0.00000
   -16.04323     0.00000     0.00000     0.00000     0.00000
   -16.02723     0.00000     0.00000     0.00000     0.00000
   -16.01223     0.00000     0.00000     0.00000     0.00000
   -15.99723     0.00000     0.00000     0.00000     0.00000
   -15.98223     0.00000     0.00000     0.00000     0.00000
   -15.96623     0.00000     0.00000     0.00000     0.00000
   -15.95123     0.00000     0.00000     0.00000     0.00000
   -15.93623     0.00000     0.00000     0.00000     0.00000
   -15.92023     0.00000     0.00000     0.00000     0.00000
   -15.90523     0.00000     0.00000     0.00000     0.00000
   -15.89023     0.00000     0.00000     0.00000     0.00000
   -15.87523     0.00000     0.00000     0.00000     0.00000
   -15.85923     0.00000     0.00000     0.00000     0.00000
   -15.84423     0.00000     0.00000     0.00000     0.00000
   -15.82923     0.00000     0.00000     0.00000     0.00000
   -15.81423     0.00000     0.00000     0.00000     0.00000
   -15.79823     0.00000     0.00000     0.00000     0.00000
   -15.78323     0.00000     0.00000     0.00000     0.00000
   -15.76823     0.00000     0.00000     0.00000     0.00000
   -15.75323     0.00000     0.00000     0.00000     0.00000
   -15.73723     0.00000     0.00000     0.00000     0.00000
   -15.72223     0.00000     0.00000     0.00000     0.00000
   -15.70723     0.00000     0.00000     0.00000     0.00000
   -15.69223     0.00000     0.00000     0.00000     0.00000
   -15.67623     0.00000     0.00000     0.00000     0.00000
   -15.66123     0.00000     0.00000     0.00000     0.00000
   -15.64623     0.00000     0.00000     0.00000     0.00000
   -15.63123     0.00000     0.00000     0.00000     0.00000
   -15.61523     0.00000     0.00000     0.00000     0.00000
   -15.60023     0.00000     0.00000     0.00000     0.00000
   -15.58523     0.00000     0.00000     0.00000     0.00000
   -15.57023     0.00000     0.00000     0.00000     0.00000
   -15.55423     0.00000     0.00000     0.00000     0.00000
   -15.53923     0.00000     0.00000     0.00000     0.00000
   -15.52423     0.00000     0.00000     0.00000     0.00000
   -15.50823     0.00000     0.00000     0.00000     0.00000
   -15.49323     0.00000     0.00000     0.00000     0.00000
   -15.47823     0.00000     0.00000     0.00000     0.00000
   -15.46323     0.00000     0.00000     0.00000     0.00000
   -15.44723     0.00000     0.00000     0.00000     0.00000
   -15.43223     0.00000     0.00000     0.00000     0.00000
   -15.41723     0.00000     0.00000     0.00000     0.00000
   -15.40223     0.00000     0.00000     0.00000     0.00000
   -15.38623     0.00000     0.00000     0.00000     0.00000
   -15.37123     0.00000     0.00000     0.00000     0.00000
   -15.35623     0.00000     0.00000     0.00000     0.00000
   -15.34123     0.00000     0.00000     0.00000     0.00000
   -15.32523     0.00000     0.00000     0.00000     0.00000
   -15.31023     0.00000     0.00000     0.00000     0.00000
   -15.29523     0.00000     0.00000     0.00000     0.00000
   -15.28023     0.00000     0.00000     0.00000     0.00000
   -15.26423     0.00000     0.00000     0.00000     0.00000
   -15.24923     0.00000     0.00000     0.00000     0.00000
   -15.23423     0.00000     0.00000     0.00000     0.00000
   -15.21923     0.00000     0.00000     0.00000     0.00000
   -15.20323     0.00000     0.00000     0.00000     0.00000
   -15.18823     0.00000     0.00000     0.00000     0.00000
   -15.17323     0.00000     0.00000     0.00000     0.00000
   -15.15823     0.00000     0.00000     0.00000     0.00000
   -15.14223     0.00000     0.00000     0.00000     0.00000
   -15.12723     0.00000     0.00000     0.00000     0.00000
   -15.11223     0.00000     0.00000     0.00000     0.00000
   -15.09723     0.00000     0.00000     0.00000     0.00000
   -15.08123     0.00000     0.00000     0.00000     0.00000
   -15.06623     0.00000     0.00000     0.00000     0.00000
   -15.05123     0.00000     0.00000     0.00000     0.00000
   -15.03523     0.00000     0.00000     0.00000     0.00000
   -15.02023     0.00000     0.00000     0.00000     0.00000
   -15.00523     0.00000     0.00000     0.00000     0.00000
   -14.99023     0.00000     0.00000     0.00000     0.00000
   -14.97423     0.00000     0.00000     0.00000     0.00000
   -14.95923     0.00000     0.00000     0.00000     0.00000
   -14.94423     0.00000     0.00000     0.00000     0.00000
   -14.92923     0.00000     0.00000     0.00000     0.00000
   -14.91323     0.00000     0.00000     0.00000     0.00000
   -14.89823     0.00000     0.00000     0.00000     0.00000
   -14.88323     0.00000     0.00000     0.00000     0.00000
   -14.86823     0.00000     0.00000     0.00000     0.00000
   -14.85223     0.00000     0.00000     0.00000     0.00000
   -14.83723     0.00000     0.00000     0.00000     0.00000
   -14.82223     0.00000     0.00000     0.00000     0.00000
   -14.80723     0.00000     0.00000     0.00000     0.00000
   -14.79123     0.00000     0.00000     0.00000     0.00000
   -14.77623     0.00000     0.00000     0.00000     0.00000
   -14.76123     0.00000     0.00000     0.00000     0.00000
   -14.74623     0.00000     0.00000     0.00000     0.00000
   -14.73023     0.00000     0.00000     0.00000     0.00000
   -14.71523     0.00000     0.00000     0.00000     0.00000
   -14.70023     0.00000     0.00000     0.00000     0.00000
   -14.68523     0.00000     0.00000     0.00000     0.00000
   -14.66923     0.00000     0.00000     0.00000     0.00000
   -14.65423     0.00000     0.00000     0.00000     0.00000
   -14.63923     0.00000     0.00000     0.00000     0.00000
   -14.62323     0.00000     0.00000     0.00000     0.00000
   -14.60823     0.00000     0.00000     0.00000     0.00000
   -14.59323     0.00000     0.00000     0.00000     0.00000
   -14.57823     0.00000     0.00000     0.00000     0.00000
   -14.56223     0.00000     0.00000     0.00000     0.00000
   -14.54723     0.00000     0.00000     0.00000     0.00000
   -14.53223     0.00000     0.00000     0.00000     0.00000
   -14.51723     0.00000     0.00000     0.00000     0.00000
   -14.50123     0.00000     0.00000     0.00000     0.00000
   -14.48623     0.00000     0.00000     0.00000     0.00000
   -14.47123     0.00000     0.00000     0.00000     0.00000
   -14.45623     0.00000     0.00000     0.00000     0.00000
   -14.44023     0.00000     0.00000     0.00000     0.00000
   -14.42523     0.00000     0.00000     0.00000     0.00000
   -14.41023     0.00000     0.00000     0.00000     0.00000
   -14.39523     0.00000     0.00000     0.00000     0.00000
   -14.37923     0.00000     0.00000     0.00000     0.00000
   -14.36423     0.00000     0.00000     0.00000     0.00000
   -14.34923     0.00000     0.00000     0.00000     0.00000
   -14.33423     0.00000     0.00000     0.00000     0.00000
   -14.31823     0.00000     0.00000     0.00000     0.00000
   -14.30323     0.00000     0.00000     0.00000     0.00000
   -14.28823     0.00000     0.00000     0.00000     0.00000
   -14.27323     0.00000     0.00000     0.00000     0.00000
   -14.25723     0.00000     0.00000     0.00000     0.00000
   -14.24223     0.00000     0.00000     0.00000     0.00000
   -14.22723     0.00000     0.00000     0.00000     0.00000
   -14.21223     0.00000     0.00000     0.00000     0.00000
   -14.19623     0.00000     0.00000     0.00000     0.00000
   -14.18123     0.00000     0.00000     0.00000     0.00000
   -14.16623     0.00000     0.00000     0.00000     0.00000
   -14.15023     0.00000     0.00000     0.00000     0.00000
   -14.13523     0.00000     0.00000     0.00000     0.00000
   -14.12023     0.00000     0.00000     0.00000     0.00000
   -14.10523     0.00000     0.00000     0.00000     0.00000
   -14.08923     0.00000     0.00000     0.00000     0.00000
   -14.07423     0.00000     0.00000     0.00000     0.00000
   -14.05923     0.00000     0.00000     0.00000     0.00000
   -14.04423     0.00000     0.00000     0.00000     0.00000
   -14.02823     0.00000     0.00000     0.00000     0.00000
   -14.01323     0.00000     0.00000     0.00000     0.00000
   -13.99823     0.00000     0.00000     0.00000     0.00000
   -13.98323     0.00000     0.00000     0.00000     0.00000
   -13.96723     0.00000     0.00000     0.00000     0.00000
   -13.95223     0.25271     0.00231     0.00186     0.25688
   -13.93723     0.44255     0.00653     0.00323     0.45231
   -13.92223     0.33491     0.00764     0.00249     0.34504
   -13.90623     0.34835     0.01010     0.00262     0.36107
   -13.89123     0.38073     0.01295     0.00288     0.39656
   -13.87623     0.38677     0.01526     0.00309     0.40512
   -13.86123     0.37280     0.01765     0.00321     0.39366
   -13.84523     0.36081     0.02067     0.00333     0.38481
   -13.83023     0.36730     0.02301     0.00356     0.39387
   -13.81523     0.37766     0.02542     0.00392     0.40700
   -13.80023     0.44532     0.02913     0.00594     0.48039
   -13.78423     0.48765     0.03500     0.00737     0.53002
   -13.76923     0.45966     0.03837     0.00695     0.50498
   -13.75423     0.34141     0.03878     0.00422     0.38441
   -13.73823     0.31974     0.04068     0.00407     0.36449
   -13.72323     0.29175     0.04276     0.00363     0.33814
   -13.70823     0.26316     0.04474     0.00315     0.31105
   -13.69323     0.24224     0.04637     0.00287     0.29148
   -13.67723     0.23101     0.04806     0.00285     0.28193
   -13.66223     0.19017     0.04875     0.00239     0.24131
   -13.64723     0.13002     0.05552     0.00152     0.18707
   -13.63223     0.10021     0.06671     0.00110     0.16802
   -13.61623     0.07342     0.06995     0.00085     0.14421
   -13.60123     0.03872     0.06911     0.00047     0.10830
   -13.58623     0.01612     0.04833     0.00129     0.06574
   -13.57123     0.02200     0.05211     0.00174     0.07585
   -13.55523     0.02796     0.05568     0.00221     0.08585
   -13.54023     0.03401     0.05905     0.00269     0.09574
   -13.52523     0.05268     0.08326     0.00365     0.13960
   -13.51023     0.08180     0.11326     0.00583     0.20089
   -13.49423     0.07347     0.21827     0.01225     0.30399
   -13.47923     0.07540     0.14776     0.01229     0.23545
   -13.46423     0.08997     0.08843     0.01290     0.19130
   -13.44923     0.57592     0.10179     0.02419     0.70190
   -13.43323     0.59724     0.09428     0.03032     0.72184
   -13.41823     0.50170     0.08757     0.03010     0.61937
   -13.40323     0.39655     0.07795     0.03007     0.50457
   -13.38823     0.36812     0.08897     0.03259     0.48968
   -13.37223     0.33223     0.08732     0.03282     0.45237
   -13.35723     0.29928     0.08258     0.03665     0.41851
   -13.34223     0.30665     0.08067     0.03121     0.41853
   -13.32723     0.19618     0.06577     0.01043     0.27238
   -13.31123     0.07208     0.03535     0.00464     0.11207
   -13.29623     0.07502     0.06454     0.00596     0.14552
   -13.28123     0.08719     0.44400     0.02375     0.55494
   -13.26523     0.07010     0.34530     0.03373     0.44913
   -13.25023     0.04363     0.28380     0.03726     0.36469
   -13.23523     0.03183     0.17977     0.02543     0.23703
   -13.22023     0.02245     0.09138     0.01724     0.13107
   -13.20423     0.01923     0.08070     0.01926     0.11918
   -13.18923     0.02096     0.07698     0.02491     0.12284
   -13.17423     0.02911     0.06992     0.03971     0.13874
   -13.15923     0.05217     0.07460     0.06879     0.19556
   -13.14323     0.02988     0.01639     0.04724     0.09351
   -13.12823     0.00000     0.00000     0.00000     0.00000
   -13.11323     0.00000     0.00000     0.00000     0.00000
   -13.09823     0.00000     0.00000     0.00000     0.00000
   -13.08223     0.00000     0.00000     0.00000     0.00000
   -13.06723     0.00000     0.00000     0.00000     0.00000
   -13.05223     0.00000     0.00000     0.00000     0.00000
   -13.03723     0.00000     0.00000     0.00000     0.00000
   -13.02123     0.00000     0.00000     0.00000     0.00000
   -13.00623     0.00000     0.00000     0.00000     0.00000
   -12.99123     0.00000     0.00000     0.00000     0.00000
   -12.97623     0.00000     0.00000     0.00000     0.00000
   -12.96023     0.00000     0.00000     0.00000     0.00000
   -12.94523     0.00000     0.00000     0.00000     0.00000
   -12.93023     0.00000     0.00000     0.00000     0.00000
   -12.91523     0.00000     0.00000     0.00000     0.00000
   -12.89923     0.00000     0.00000     0.00000     0.00000
   -12.88423     0.00000     0.00000     0.00000     0.00000
   -12.86923     0.00000     0.00000     0.00000     0.00000
   -12.85323     0.00000     0.00000     0.00000     0.00000
   -12.83823     0.00000     0.00000     0.00000     0.00000
   -12.82323     0.00000     0.00000     0.00000     0.00000
   -12.80823     0.00000     0.00000     0.00000     0.00000
   -12.79223     0.00000     0.00000     0.00000     0.00000
   -12.77723     0.00000     0.00000     0.00000     0.00000
   -12.76223     0.00000     0.00000     0.00000     0.00000
   -12.74723     0.00000     0.00000     0.00000     0.00000
   -12.73123     0.00000     0.00000     0.00000     0.00000
   -12.71623     0.00000     0.00000     0.00000     0.00000
   -12.70123     0.00000     0.00000     0.00000     0.00000
   -12.68623     0.00000     0.00000     0.00000     0.00000
   -12.67023     0.00000     0.00000     0.00000     0.00000
   -12.65523     0.00000     0.00000     0.00000     0.00000
   -12.64023     0.00000     0.00000     0.00000     0.00000
   -12.62523     0.00000     0.00000     0.00000     0.00000
   -12.60923     0.00000     0.00000     0.00000     0.00000
   -12.59423     0.00000     0.00000     0.00000     0.00000
   -12.57923     0.00000     0.00000     0.00000     0.00000
   -12.56423     0.00000     0.00000     0.00000     0.00000
   -12.54823     0.00000     0.00000     0.00000     0.00000
   -12.53323     0.00000     0.00000     0.00000     0.00000
   -12.51823     0.00000     0.00000     0.00000     0.00000
   -12.50323     0.00000     0.00000     0.00000     0.00000
   -12.48723     0.00000     0.00000     0.00000     0.00000
   -12.47223     0.00000     0.00000     0.00000     0.00000
   -12.45723     0.00000     0.00000     0.00000     0.00000
   -12.44223     0.00000     0.00000     0.00000     0.00000
   -12.42623     0.00000     0.00000     0.00000     0.00000
   -12.41123     0.00000     0.00000     0.00000     0.00000
   -12.39623     0.00000     0.00000     0.00000     0.00000
   -12.38023     0.00000     0.00000     0.00000     0.00000
   -12.36523     0.00000     0.00000     0.00000     0.00000
   -12.35023     0.00000     0.00000     0.00000     0.00000
   -12.33523     0.00000     0.00000     0.00000     0.00000
   -12.31923     0.00000     0.00000     0.00000     0.00000
   -12.30423     0.00000     0.00000     0.00000     0.00000
   -12.28923     0.00000     0.00000     0.00000     0.00000
   -12.27423     0.00000     0.00000     0.00000     0.00000
   -12.25823     0.00000     0.00000     0.00000     0.00000
   -12.24323     0.00000     0.00000     0.00000     0.00000
   -12.22823     0.00000     0.00000     0.00000     0.00000
   -12.21323     0.00000     0.00000     0.00000     0.00000
   -12.19723     0.00000     0.00000     0.00000     0.00000
   -12.18223     0.00000     0.00000     0.00000     0.00000
   -12.16723     0.00000     0.00000     0.00000     0.00000
   -12.15223     0.00000     0.00000     0.00000     0.00000
   -12.13623     0.00000     0.00000     0.00000     0.00000
   -12.12123     0.00000     0.00000     0.00000     0.00000
   -12.10623     0.00000     0.00000     0.00000     0.00000
   -12.09123     0.00000     0.00000     0.00000     0.00000
   -12.07523     0.00000     0.00000     0.00000     0.00000
   -12.06023     0.00000     0.00000     0.00000     0.00000
   -12.04523     0.00000     0.00000     0.00000     0.00000
   -12.03023     0.00000     0.00000     0.00000     0.00000
   -12.01423     0.00000     0.00000     0.00000     0.00000
   -11.99923     0.00000     0.00000     0.00000     0.00000
   -11.98423     0.00000     0.00000     0.00000     0.00000
   -11.96823     0.00000     0.00000     0.00000     0.00000
   -11.95323     0.00000     0.00000     0.00000     0.00000
   -11.93823     0.00000     0.00000     0.00000     0.00000
   -11.92323     0.00000     0.00000     0.00000     0.00000
   -11.90723     0.00000     0.00000     0.00000     0.00000
   -11.89223     0.00000     0.00000     0.00000     0.00000
   -11.87723     0.00000     0.00000     0.00000     0.00000
   -11.86223     0.00000     0.00000     0.00000     0.00000
   -11.84623     0.00000     0.00000     0.00000     0.00000
   -11.83123     0.00000     0.00000     0.00000     0.00000
   -11.81623     0.00000     0.00000     0.00000     0.00000
   -11.80123     0.00000     0.00000     0.00000     0.00000
   -11.78523     0.00000     0.00000     0.00000     0.00000
   -11.77023     0.00000     0.00000     0.00000     0.00000
   -11.75523     0.00000     0.00000     0.00000     0.00000
   -11.74023     0.00000     0.00000     0.00000     0.00000
   -11.72423     0.00000     0.00000     0.00000     0.00000
   -11.70923     0.00000     0.00000     0.00000     0.00000
   -11.69423     0.00000     0.00000     0.00000     0.00000
   -11.67923     0.00000     0.00000     0.00000     0.00000
   -11.66323     0.00000     0.00000     0.00000     0.00000
   -11.64823     0.00000     0.00000     0.00000     0.00000
   -11.63323     0.00000     0.00000     0.00000     0.00000
   -11.61823     0.00000     0.00000     0.00000     0.00000
   -11.60223     0.00000     0.00000     0.00000     0.00000
   -11.58723     0.00000     0.00000     0.00000     0.00000
   -11.57223     0.00000     0.00000     0.00000     0.00000
   -11.55723     0.00000     0.00000     0.00000     0.00000
   -11.54123     0.00000     0.00000     0.00000     0.00000
   -11.52623     0.00000     0.00000     0.00000     0.00000
   -11.51123     0.00000     0.00000     0.00000     0.00000
   -11.49523     0.00000     0.00000     0.00000     0.00000
   -11.48023     0.00000     0.00000     0.00000     0.00000
   -11.46523     0.00000     0.00000     0.00000     0.00000
   -11.45023     0.00000     0.00000     0.00000     0.00000
   -11.43423     0.00000     0.00000     0.00000     0.00000
   -11.41923     0.00000     0.00000     0.00000     0.00000
   -11.40423     0.00000     0.00000     0.00000     0.00000
   -11.38923     0.00000     0.00000     0.00000     0.00000
   -11.37323     0.00000     0.00000     0.00000     0.00000
   -11.35823     0.00000     0.00000     0.00000     0.00000
   -11.34323     0.00000     0.00000     0.00000     0.00000
   -11.32823     0.00000     0.00000     0.00000     0.00000
   -11.31223     0.00000     0.00000     0.00000     0.00000
   -11.29723     0.00000     0.00000     0.00000     0.00000
   -11.28223     0.00000     0.00000     0.00000     0.00000
   -11.26723     0.00000     0.00000     0.00000     0.00000
   -11.25123     0.00000     0.00000     0.00000     0.00000
   -11.23623     0.00000     0.00000     0.00000     0.00000
   -11.22123     0.00000     0.00000     0.00000     0.00000
   -11.20623     0.00000     0.00000     0.00000     0.00000
   -11.19023     0.00000     0.00000     0.00000     0.00000
   -11.17523     0.00000     0.00000     0.00000     0.00000
   -11.16023     0.00000     0.00000     0.00000     0.00000
   -11.14523     0.00000     0.00000     0.00000     0.00000
   -11.12923     0.00000     0.00000     0.00000     0.00000
   -11.11423     0.00000     0.00000     0.00000     0.00000
   -11.09923     0.00000     0.00000     0.00000     0.00000
   -11.08323     0.00000     0.00000     0.00000     0.00000
   -11.06823     0.00000     0.00000     0.00000     0.00000
   -11.05323     0.00000     0.00000     0.00000     0.00000
   -11.03823     0.00000     0.00000     0.00000     0.00000
   -11.02223     0.00000     0.00000     0.00000     0.00000
   -11.00723     0.00000     0.00000     0.00000     0.00000
   -10.99223     0.00000     0.00000     0.00000     0.00000
   -10.97723     0.00000     0.00000     0.00000     0.00000
   -10.96123     0.00000     0.00000     0.00000     0.00000
   -10.94623     0.00000     0.00000     0.00000     0.00000
   -10.93123     0.00000     0.00000     0.00000     0.00000
   -10.91623     0.00000     0.00000     0.00000     0.00000
   -10.90023     0.00000     0.00000     0.00000     0.00000
   -10.88523     0.00000     0.00000     0.00000     0.00000
   -10.87023     0.00000     0.00000     0.00000     0.00000
   -10.85523     0.00000     0.00000     0.00000     0.00000
   -10.83923     0.00000     0.00000     0.00000     0.00000
   -10.82423     0.00000     0.00000     0.00000     0.00000
   -10.80923     0.00000     0.00000     0.00000     0.00000
   -10.79423     0.00000     0.00000     0.00000     0.00000
   -10.77823     0.00000     0.00000     0.00000     0.00000
   -10.76323     0.00000     0.00000     0.00000     0.00000
   -10.74823     0.00000     0.00000     0.00000     0.00000
   -10.73323     0.00000     0.00000     0.00000     0.00000
   -10.71723     0.00000     0.00000     0.00000     0.00000
   -10.70223     0.00000     0.00000     0.00000     0.00000
   -10.68723     0.00000     0.00000     0.00000     0.00000
   -10.67223     0.00000     0.00000     0.00000     0.00000
   -10.65623     0.00000     0.00000     0.00000     0.00000
   -10.64123     0.00000     0.00000     0.00000     0.00000
   -10.62623     0.00000     0.00000     0.00000     0.00000
   -10.61023     0.00000     0.00000     0.00000     0.00000
   -10.59523     0.00000     0.00000     0.00000     0.00000
   -10.58023     0.00000     0.00000     0.00000     0.00000
   -10.56523     0.00000     0.00000     0.00000     0.00000
   -10.54923     0.00000     0.00000     0.00000     0.00000
   -10.53423     0.00000     0.00000     0.00000     0.00000
   -10.51923     0.00000     0.00000     0.00000     0.00000
   -10.50423     0.00000     0.00000     0.00000     0.00000
   -10.48823     0.00000     0.00000     0.00000     0.00000
   -10.47323     0.00000     0.00000     0.00000     0.00000
   -10.45823     0.00000     0.00000     0.00000     0.00000
   -10.44323     0.00000     0.00000     0.00000     0.00000
   -10.42723     0.00000     0.00000     0.00000     0.00000
   -10.41223     0.00000     0.00000     0.00000     0.00000
   -10.39723     0.00000     0.00000     0.00000     0.00000
   -10.38223     0.00000     0.00000     0.00000     0.00000
   -10.36623     0.00000     0.00000     0.00000     0.00000
   -10.35123     0.00000     0.00000     0.00000     0.00000
   -10.33623     0.00000     0.00000     0.00000     0.00000
   -10.32123     0.00000     0.00000     0.00000     0.00000
   -10.30523     0.00000     0.00000     0.00000     0.00000
   -10.29023     0.00000     0.00000     0.00000     0.00000
   -10.27523     0.00000     0.00000     0.00000     0.00000
   -10.26023     0.00000     0.00000     0.00000     0.00000
   -10.24423     0.00000     0.00000     0.00000     0.00000
   -10.22923     0.00000     0.00000     0.00000     0.00000
   -10.21423     0.00000     0.00000     0.00000     0.00000
   -10.19823     0.00000     0.00000     0.00000     0.00000
   -10.18323     0.00000     0.00000     0.00000     0.00000
   -10.16823     0.00000     0.00000     0.00000     0.00000
   -10.15323     0.00000     0.00000     0.00000     0.00000
   -10.13723     0.00000     0.00000     0.00000     0.00000
   -10.12223     0.00000     0.00000     0.00000     0.00000
   -10.10723     0.00000     0.00000     0.00000     0.00000
   -10.09223     0.00000     0.00000     0.00000     0.00000
   -10.07623     0.00000     0.00000     0.00000     0.00000
   -10.06123     0.00000     0.00000     0.00000     0.00000
   -10.04623     0.00689     0.00015     0.00054     0.00758
   -10.03123     1.64557     0.00912     0.00425     1.65894
   -10.01523     3.41440     0.00405     0.00287     3.42132
   -10.00023     0.10957     0.00033     0.00007     0.10998
    -9.98523     0.29509     0.00091     0.00019     0.29620
    -9.97023     0.51170     0.00160     0.00033     0.51363
    -9.95423     0.72917     0.00236     0.00047     0.73200
    -9.93923     0.90896     0.00315     0.00058     0.91268
    -9.92423     1.00658     0.00377     0.00063     1.01098
    -9.90923     1.01434     0.00411     0.00063     1.01907
    -9.89323     0.98522     0.00422     0.00060     0.99004
    -9.87823     0.95885     0.00433     0.00059     0.96376
    -9.86323     0.95266     0.00450     0.00058     0.95774
    -9.84823     0.96877     0.00478     0.00059     0.97414
    -9.83223     1.00466     0.00515     0.00060     1.01041
    -9.81723     1.04318     0.00554     0.00062     1.04934
    -9.80223     1.08208     0.00593     0.00064     1.08865
    -9.78723     1.11914     0.00632     0.00066     1.12611
    -9.77123     1.15297     0.00667     0.00068     1.16032
    -9.75623     1.18371     0.00699     0.00071     1.19141
    -9.74123     1.21059     0.00728     0.00074     1.21861
    -9.72523     1.23716     0.00755     0.00078     1.24549
    -9.71023     1.26248     0.00780     0.00082     1.27111
    -9.69523     1.28759     0.00809     0.00086     1.29654
    -9.68023     1.31318     0.00839     0.00090     1.32248
    -9.66423     1.34059     0.00871     0.00094     1.35024
    -9.64923     1.36955     0.00898     0.00098     1.37951
    -9.63423     1.39829     0.00924     0.00102     1.40854
    -9.61923     1.42889     0.00947     0.00106     1.43941
    -9.60323     1.45944     0.00969     0.00110     1.47023
    -9.58823     1.51829     0.00995     0.00120     1.52944
    -9.57323     1.61966     0.01030     0.00138     1.63134
    -9.55823     1.75470     0.01074     0.00163     1.76707
    -9.54223     1.89470     0.01120     0.00189     1.90779
    -9.52723     2.03720     0.01167     0.00215     2.05101
    -9.51223     2.17360     0.01218     0.00239     2.18817
    -9.49723     2.23940     0.01256     0.00247     2.25443
    -9.48123     2.22760     0.01269     0.00240     2.24270
    -9.46623     2.18030     0.01265     0.00227     2.19521
    -9.45123     2.13540     0.01255     0.00214     2.15009
    -9.43623     2.08940     0.01243     0.00202     2.10385
    -9.42023     2.05330     0.01234     0.00193     2.06757
    -9.40523     2.01980     0.01226     0.00187     2.03394
    -9.39023     1.97590     0.01218     0.00182     1.98990
    -9.37523     1.90230     0.01199     0.00172     1.91601
    -9.35923     1.81920     0.01173     0.00162     1.83254
    -9.34423     1.73800     0.01145     0.00151     1.75096
    -9.32923     1.66350     0.01118     0.00141     1.67609
    -9.31323     1.58810     0.01087     0.00131     1.60029
    -9.29823     1.50650     0.01048     0.00121     1.51819
    -9.28323     1.43050     0.01009     0.00112     1.44171
    -9.26823     1.36280     0.00972     0.00103     1.37355
    -9.25223     1.30420     0.00937     0.00096     1.31453
    -9.23723     1.25550     0.00906     0.00089     1.26545
    -9.22223     1.20970     0.00875     0.00084     1.21929
    -9.20723     1.16650     0.00844     0.00079     1.17573
    -9.19123     1.12490     0.00812     0.00075     1.13378
    -9.17623     1.08720     0.00781     0.00072     1.09573
    -9.16123     1.05160     0.00749     0.00070     1.05979
    -9.14623     1.01740     0.00717     0.00067     1.02525
    -9.13023     0.98400     0.00685     0.00065     0.99150
    -9.11523     0.95520     0.00654     0.00064     0.96237
    -9.10023     1.34620     0.00756     0.00097     1.35474
    -9.08523     2.04500     0.00955     0.00158     2.05613
    -9.06923     2.74970     0.01156     0.00221     2.76347
    -9.05423     3.47610     0.01343     0.00292     3.49246
    -9.03923     4.18850     0.01506     0.00371     4.20728
    -9.02423     4.58080     0.01555     0.00425     4.60059
    -9.00823     4.61100     0.01540     0.00435     4.63075
    -8.99323     4.45500     0.01488     0.00422     4.47410
    -8.97823     4.18000     0.01434     0.00388     4.19823
    -8.96323     3.78980     0.01365     0.00338     3.80683
    -8.94723     3.36390     0.01289     0.00283     3.37962
    -8.93223     3.04470     0.01224     0.00242     3.05936
    -8.91723     2.75940     0.01163     0.00207     2.77310
    -8.90223     2.52410     0.01114     0.00177     2.53701
    -8.88623     2.35020     0.01080     0.00155     2.36256
    -8.87123     2.24150     0.01062     0.00142     2.25353
    -8.85623     2.17690     0.01052     0.00134     2.18876
    -8.84023     2.09950     0.01035     0.00124     2.11109
    -8.82523     2.02800     0.01020     0.00114     2.03934
    -8.81023     1.97070     0.01009     0.00105     1.98184
    -8.79523     1.92280     0.00999     0.00097     1.93376
    -8.77923     1.88360     0.00991     0.00088     1.89439
    -8.76423     1.85010     0.00981     0.00081     1.86072
    -8.74923     1.83160     0.00971     0.00076     1.84207
    -8.73423     1.81880     0.00961     0.00073     1.82914
    -8.71823     1.80980     0.00952     0.00071     1.82003
    -8.70323     1.80580     0.00943     0.00069     1.81591
    -8.68823     1.80500     0.00933     0.00068     1.81501
    -8.67323     1.80590     0.00924     0.00067     1.81581
    -8.65723     1.80780     0.00915     0.00067     1.81762
    -8.64223     1.86720     0.00930     0.00068     1.87718
    -8.62723     2.13420     0.01026     0.00078     2.14524
    -8.61223     2.41450     0.01121     0.00089     2.42660
    -8.59623     2.69430     0.01209     0.00100     2.70739
    -8.58123     2.98020     0.01256     0.00115     2.99392
    -8.56623     3.27420     0.01286     0.00132     3.28837
    -8.55123     3.52300     0.01272     0.00146     3.53718
    -8.53523     3.32220     0.01128     0.00139     3.33487
    -8.52023     2.91000     0.00921     0.00122     2.92043
    -8.50523     2.47080     0.00712     0.00104     2.47896
    -8.49023     2.00130     0.00522     0.00083     2.00735
    -8.47423     1.49010     0.00366     0.00057     1.49433
    -8.45923     0.95040     0.00224     0.00029     0.95293
    -8.44423     0.56360     0.00130     0.00013     0.56503
    -8.42823     0.34931     0.00077     0.00007     0.35015
    -8.41323     0.18988     0.00039     0.00003     0.19030
    -8.39823     0.08009     0.00016     0.00001     0.08026
    -8.38323     0.01728     0.00003     0.00000     0.01731
    -8.36723     0.00000     0.00000     0.00000     0.00000
    -8.35223     0.00000     0.00000     0.00000     0.00000
    -8.33723     0.00000     0.00000     0.00000     0.00000
    -8.32223     0.00000     0.00000     0.00000     0.00000
    -8.30623     0.00000     0.00000     0.00000     0.00000
    -8.29123     0.00000     0.00000     0.00000     0.00000
    -8.27623     0.00000     0.00000     0.00000     0.00000
    -8.26123     0.00000     0.00000     0.00000     0.00000
    -8.24523     0.00000     0.00000     0.00000     0.00000
    -8.23023     0.00000     0.00000     0.00000     0.00000
    -8.21523     0.00000     0.00000     0.00000     0.00000
    -8.20023     0.00000     0.00000     0.00000     0.00000
    -8.18423     0.00000     0.00000     0.00000     0.00000
    -8.16923     0.00000     0.00000     0.00000     0.00000
    -8.15423     0.00000     0.00000     0.00000     0.00000
    -8.13923     0.00000     0.00000     0.00000     0.00000
    -8.12323     0.00000     0.00000     0.00000     0.00000
    -8.10823     0.00000     0.00000     0.00000     0.00000
    -8.09323     0.00000     0.00000     0.00000     0.00000
    -8.07823     0.00000     0.00000     0.00000     0.00000
    -8.06223     0.00000     0.00000     0.00000     0.00000
    -8.04723     0.00000     0.00000     0.00000     0.00000
    -8.03223     0.00000     0.00000     0.00000     0.00000
    -8.01723     0.00000     0.00000     0.00000     0.00000
    -8.00123     0.00000     0.00000     0.00000     0.00000
    -7.98623     0.00000     0.00000     0.00000     0.00000
    -7.97123     0.00000     0.00000     0.00000     0.00000
    -7.95523     0.00000     0.00000     0.00000     0.00000
    -7.94023     0.00000     0.00000     0.00000     0.00000
    -7.92523     0.00000     0.00000     0.00000     0.00000
    -7.91023     0.00000     0.00000     0.00000     0.00000
    -7.89423     0.00000     0.00000     0.00000     0.00000
    -7.87923     0.00000     0.00000     0.00000     0.00000
    -7.86423     0.00000     0.00000     0.00000     0.00000
    -7.84923     0.00000     0.00000     0.00000     0.00000
    -7.83323     0.00000     0.00000     0.00000     0.00000
    -7.81823     0.00000     0.00000     0.00000     0.00000
    -7.80323     0.00000     0.00000     0.00000     0.00000
    -7.78823     0.00000     0.00000     0.00000     0.00000
    -7.77223     0.00000     0.00000     0.00000     0.00000
    -7.75723     0.00000     0.00000     0.00000     0.00000
    -7.74223     0.00000     0.00000     0.00000     0.00000
    -7.72723     0.00000     0.00000     0.00000     0.00000
    -7.71123     0.00000     0.00000     0.00000     0.00000
    -7.69623     0.00000     0.00000     0.00000     0.00000
    -7.68123     0.00000     0.00000     0.00000     0.00000
    -7.66623     0.00000     0.00000     0.00000     0.00000
    -7.65023     0.00000     0.00000     0.00000     0.00000
    -7.63523     0.00000     0.00000     0.00000     0.00000
    -7.62023     0.00000     0.00000     0.00000     0.00000
    -7.60523     0.00000     0.00000     0.00000     0.00000
    -7.58923     0.00000     0.00000     0.00000     0.00000
    -7.57423     0.00000     0.00000     0.00000     0.00000
    -7.55923     0.00000     0.00000     0.00000     0.00000
    -7.54323     0.00000     0.00000     0.00000     0.00000
    -7.52823     0.00000     0.00000     0.00000     0.00000
    -7.51323     0.00000     0.00000     0.00000     0.00000
    -7.49823     0.00000     0.00000     0.00000     0.00000
    -7.48223     0.00000     0.00000     0.00000     0.00000
    -7.46723     0.00000     0.00000     0.00000     0.00000
    -7.45223     0.00000     0.00000     0.00000     0.00000
    -7.43723     0.00000     0.00000     0.00000     0.00000
    -7.42123     0.00000     0.00000     0.00000     0.00000
    -7.40623     0.00000     0.00000     0.00000     0.00000
    -7.39123     0.00000     0.00000     0.00000     0.00000
    -7.37623     0.00000     0.00000     0.00000     0.00000
    -7.36023     0.00000     0.00000     0.00000     0.00000
    -7.34523     0.00000     0.00000     0.00000     0.00000
    -7.33023     0.00000     0.00000     0.00000     0.00000
    -7.31523     0.00000     0.00000     0.00000     0.00000
    -7.29923     0.00000     0.00000     0.00000     0.00000
    -7.28423     0.00000     0.00000     0.00000     0.00000
    -7.26923     0.00000     0.00000     0.00000     0.00000
    -7.25423     0.00000     0.00000     0.00000     0.00000
    -7.23823     0.00000     0.00000     0.00000     0.00000
    -7.22323     0.00000     0.00000     0.00000     0.00000
    -7.20823     0.00000     0.00000     0.00000     0.00000
    -7.19323     0.00000     0.00000     0.00000     0.00000
    -7.17723     0.00000     0.00000     0.00000     0.00000
    -7.16223     0.00000     0.00000     0.00000     0.00000
    -7.14723     0.00000     0.00000     0.00000     0.00000
    -7.13223     0.00000     0.00000     0.00000     0.00000
    -7.11623     0.00000     0.00000     0.00000     0.00000
    -7.10123     0.00000     0.00000     0.00000     0.00000
    -7.08623     0.00000     0.00000     0.00000     0.00000
    -7.07023     0.00000     0.00000     0.00000     0.00000
    -7.05523     0.00000     0.00000     0.00000     0.00000
    -7.04023     0.00000     0.00000     0.00000     0.00000
    -7.02523     0.00000     0.00000     0.00000     0.00000
    -7.00923     0.00000     0.00000     0.00000     0.00000
    -6.99423     0.00000     0.00000     0.00000     0.00000
    -6.97923     0.00000     0.00000     0.00000     0.00000
    -6.96423     0.00000     0.00000     0.00000     0.00000
    -6.94823     0.00000     0.00000     0.00000     0.00000
    -6.93323     0.00000     0.00000     0.00000     0.00000
    -6.91823     0.00000     0.00000     0.00000     0.00000
    -6.90323     0.00000     0.00000     0.00000     0.00000
    -6.88723     0.00000     0.00000     0.00000     0.00000
    -6.87223     0.00000     0.00000     0.00000     0.00000
    -6.85723     0.00000     0.00000     0.00000     0.00000
    -6.84223     0.00000     0.00000     0.00000     0.00000
    -6.82623     0.00000     0.00000     0.00000     0.00000
    -6.81123     0.00000     0.00000     0.00000     0.00000
    -6.79623     0.00000     0.00000     0.00000     0.00000
    -6.78123     0.00000     0.00000     0.00000     0.00000
    -6.76523     0.00000     0.00000     0.00000     0.00000
    -6.75023     0.00000     0.00000     0.00000     0.00000
    -6.73523     0.00000     0.00000     0.00000     0.00000
    -6.72023     0.00000     0.00000     0.00000     0.00000
    -6.70423     0.00000     0.00000     0.00000     0.00000
    -6.68923     0.00000     0.00000     0.00000     0.00000
    -6.67423     0.00000     0.00000     0.00000     0.00000
    -6.65823     0.00000     0.00000     0.00000     0.00000
    -6.64323     0.00000     0.00000     0.00000     0.00000
    -6.62823     0.00000     0.00000     0.00000     0.00000
    -6.61323     0.00000     0.00000     0.00000     0.00000
    -6.59723     0.00000     0.00000     0.00000     0.00000
    -6.58223     0.00000     0.00000     0.00000     0.00000
    -6.56723     0.00000     0.00000     0.00000     0.00000
    -6.55223     0.00000     0.00000     0.00000     0.00000
    -6.53623     0.00000     0.00000     0.00000     0.00000
    -6.52123     0.00000     0.00000     0.00000     0.00000
    -6.50623     0.00000     0.00000     0.00000     0.00000
    -6.49123     0.00000     0.00000     0.00000     0.00000
    -6.47523     0.00000     0.00000     0.00000     0.00000
    -6.46023     0.00000     0.00000     0.00000     0.00000
    -6.44523     0.00000     0.00000     0.00000     0.00000
    -6.43023     0.00000     0.00000     0.00000     0.00000
    -6.41423     0.00000     0.00000     0.00000     0.00000
    -6.39923     0.00000     0.00000     0.00000     0.00000
    -6.38423     0.00000     0.00000     0.00000     0.00000
    -6.36923     0.00000     0.00000     0.00000     0.00000
    -6.35323     0.00000     0.00000     0.00000     0.00000
    -6.33823     0.00000     0.00000     0.00000     0.00000
    -6.32323     0.00000     0.00000     0.00000     0.00000
    -6.30823     0.00000     0.00000     0.00000     0.00000
    -6.29223     0.00000     0.00000     0.00000     0.00000
    -6.27723     0.00000     0.00000     0.00000     0.00000
    -6.26223     0.00000     0.00000     0.00000     0.00000
    -6.24723     0.00000     0.00000     0.00000     0.00000
    -6.23123     0.00000     0.00000     0.00000     0.00000
    -6.21623     0.00000     0.00000     0.00000     0.00000
    -6.20123     0.00000     0.00000     0.00000     0.00000
    -6.18523     0.00000     0.00000     0.00000     0.00000
    -6.17023     0.00000     0.00000     0.00000     0.00000
    -6.15523     0.00000     0.00000     0.00000     0.00000
    -6.14023     0.00000     0.00000     0.00000     0.00000
    -6.12423     0.00000     0.00000     0.00000     0.00000
    -6.10923     0.00000     0.00000     0.00000     0.00000
    -6.09423     0.00000     0.00000     0.00000     0.00000
    -6.07923     0.00000     0.00000     0.00000     0.00000
    -6.06323     0.00000     0.00000     0.00000     0.00000
    -6.04823     0.00000     0.00000     0.00000     0.00000
    -6.03323     0.00000     0.00000     0.00000     0.00000
    -6.01823     0.00000     0.00000     0.00000     0.00000
    -6.00223     0.00000     0.00000     0.00000     0.00000
    -5.98723     0.00000     0.00000     0.00000     0.00000
    -5.97223     0.00000     0.00000     0.00000     0.00000
    -5.95723     0.00000     0.00000     0.00000     0.00000
    -5.94123     0.00000     0.00000     0.00000     0.00000
    -5.92623     0.00000     0.00000     0.00000     0.00000
    -5.91123     0.00000     0.00000     0.00000     0.00000
    -5.89623     0.00000     0.00000     0.00000     0.00000
    -5.88023     0.00000     0.00000     0.00000     0.00000
    -5.86523     0.00000     0.00000     0.00000     0.00000
    -5.85023     0.00000     0.00000     0.00000     0.00000
    -5.83523     0.00000     0.00000     0.00000     0.00000
    -5.81923     0.00000     0.00000     0.00000     0.00000
    -5.80423     0.00000     0.00000     0.00000     0.00000
    -5.78923     0.00000     0.00000     0.00000     0.00000
    -5.77323     0.00000     0.00000     0.00000     0.00000
    -5.75823     0.00000     0.00000     0.00000     0.00000
    -5.74323     0.00000     0.00000     0.00000     0.00000
    -5.72823     0.00000     0.00000     0.00000     0.00000
    -5.71223     0.00000     0.00000     0.00000     0.00000
    -5.69723     0.00000     0.00000     0.00000     0.00000
    -5.68223     0.00000     0.00000     0.00000     0.00000
    -5.66723     0.00000     0.00000     0.00000     0.00000
    -5.65123     0.00000     0.00000     0.00000     0.00000
    -5.63623     0.00000     0.00000     0.00000     0.00000
    -5.62123     0.00000     0.00000     0.00000     0.00000
    -5.60623     0.00000     0.00000     0.00000     0.00000
    -5.59023     0.00000     0.00000     0.00000     0.00000
    -5.57523     0.00000     0.00000     0.00000     0.00000
    -5.56023     0.00000     0.00000     0.00000     0.00000
    -5.54523     0.00000     0.00000     0.00000     0.00000
    -5.52923     0.00000     0.00000     0.00000     0.00000
    -5.51423     0.00000     0.00000     0.00000     0.00000
    -5.49923     0.00000     0.00000     0.00000     0.00000
    -5.48423     0.00000     0.00000     0.00000     0.00000
    -5.46823     0.00000     0.00000     0.00000     0.00000
    -5.45323     0.00000     0.00000     0.00000     0.00000
    -5.43823     0.00000     0.00000     0.00000     0.00000
    -5.42323     0.00000     0.00000     0.00000     0.00000
    -5.40723     0.00000     0.00000     0.00000     0.00000
    -5.39223     0.00000     0.00000     0.00000     0.00000
    -5.37723     0.00027     0.09189     0.00017     0.09233
    -5.36223     0.00069     0.15536     0.00040     0.15646
    -5.34623     0.00115     0.19611     0.00064     0.19791
    -5.33123     0.00166     0.23587     0.00090     0.23843
    -5.31623     0.00227     0.27333     0.00119     0.27679
    -5.30023     0.00291     0.31078     0.00148     0.31518
    -5.28523     0.00398     0.38168     0.00196     0.38763
    -5.27023     0.00483     0.42266     0.00234     0.42983
    -5.25523     0.00524     0.42079     0.00254     0.42858
    -5.23923     0.00566     0.41893     0.00274     0.42733
    -5.22423     0.00624     0.42089     0.00296     0.43009
    -5.20923     0.00736     0.43443     0.00326     0.44505
    -5.19423     0.00878     0.48167     0.00374     0.49419
    -5.17823     0.01034     0.53535     0.00429     0.54997
    -5.16323     0.01199     0.58923     0.00486     0.60608
    -5.14823     0.01365     0.62827     0.00543     0.64735
    -5.13323     0.01505     0.62100     0.00580     0.64185
    -5.11723     0.01633     0.61447     0.00608     0.63688
    -5.10223     0.01806     0.64567     0.00665     0.67038
    -5.08723     0.01996     0.68497     0.00727     0.71220
    -5.07223     0.02209     0.74840     0.00801     0.77850
    -5.05623     0.02329     0.76166     0.00832     0.79327
    -5.04123     0.02420     0.74381     0.00847     0.77648
    -5.02623     0.02505     0.72489     0.00860     0.75854
    -5.01123     0.02547     0.69133     0.00863     0.72542
    -4.99523     0.02530     0.66880     0.00858     0.70268
    -4.98023     0.02450     0.64703     0.00848     0.68002
    -4.96523     0.02351     0.62373     0.00837     0.65561
    -4.95023     0.02334     0.61810     0.00840     0.64983
    -4.93423     0.02397     0.65145     0.00862     0.68404
    -4.91923     0.02408     0.65830     0.00885     0.69123
    -4.90423     0.02385     0.65398     0.00906     0.68689
    -4.88823     0.02390     0.66480     0.00931     0.69801
    -4.87323     0.02426     0.69570     0.00966     0.72962
    -4.85823     0.02494     0.74590     0.01019     0.78104
    -4.84323     0.02559     0.80430     0.01071     0.84060
    -4.82723     0.02577     0.83620     0.01094     0.87291
    -4.81223     0.02604     0.85240     0.01123     0.88968
    -4.79723     0.02627     0.85120     0.01154     0.88901
    -4.78223     0.02667     0.85840     0.01192     0.89699
    -4.76623     0.02729     0.88120     0.01242     0.92091
    -4.75123     0.02805     0.90820     0.01295     0.94920
    -4.73623     0.03314     1.00720     0.01407     1.05441
    -4.72123     0.03517     1.07640     0.01509     1.12666
    -4.70523     0.03588     1.26950     0.01717     1.32255
    -4.69023     0.03665     1.25850     0.01768     1.31283
    -4.67523     0.03900     1.22380     0.01853     1.28133
    -4.66023     0.04139     1.18990     0.01941     1.25070
    -4.64423     0.04367     1.15750     0.02032     1.22149
    -4.62923     0.04580     1.12180     0.02125     1.18885
    -4.61423     0.04813     1.09570     0.02225     1.16608
    -4.59923     0.05065     1.08000     0.02330     1.15396
    -4.58323     0.05326     1.06440     0.02437     1.14203
    -4.56823     0.05595     1.04520     0.02545     1.12660
    -4.55323     0.05870     1.02440     0.02649     1.10959
    -4.53823     0.06148     1.00280     0.02744     1.09172
    -4.52223     0.06424     0.97960     0.02830     1.07214
    -4.50723     0.06696     0.95410     0.02905     1.05011
    -4.49223     0.06992     0.93250     0.02987     1.03229
    -4.47723     0.07281     0.92190     0.03051     1.02522
    -4.46123     0.08061     0.92520     0.03301     1.03882
    -4.44623     0.08686     0.87220     0.03363     0.99269
    -4.43123     0.09859     0.89520     0.03589     1.02968
    -4.41523     0.09740     0.85400     0.03552     0.98692
    -4.40023     0.09384     0.80610     0.03469     0.93463
    -4.38523     0.09626     0.78880     0.03505     0.92011
    -4.37023     0.09555     0.75910     0.03504     0.88969
    -4.35423     0.09295     0.72240     0.03476     0.85011
    -4.33923     0.08894     0.68070     0.03429     0.80393
    -4.32423     0.08521     0.64300     0.03387     0.76208
    -4.30923     0.08176     0.61410     0.03386     0.72972
    -4.29323     0.07869     0.58760     0.03388     0.70017
    -4.27823     0.07612     0.56150     0.03383     0.67145
    -4.26323     0.07440     0.53830     0.03372     0.64642
    -4.24823     0.07277     0.51570     0.03326     0.62173
    -4.23223     0.07116     0.49500     0.03277     0.59893
    -4.21723     0.06958     0.47570     0.03229     0.57757
    -4.20223     0.06788     0.45650     0.03181     0.55619
    -4.18723     0.06597     0.43760     0.03136     0.53492
    -4.17123     0.06398     0.41970     0.03095     0.51463
    -4.15623     0.06205     0.40330     0.03060     0.49595
    -4.14123     0.06014     0.38780     0.03030     0.47824
    -4.12623     0.05847     0.37350     0.03002     0.46199
    -4.11023     0.05721     0.36120     0.02980     0.44822
    -4.09523     0.05657     0.35410     0.03333     0.44400
    -4.08023     0.05713     0.36080     0.04118     0.45911
    -4.06523     0.05926     0.37930     0.05275     0.49131
    -4.04923     0.05950     0.38090     0.04248     0.48288
    -4.03423     0.05514     0.34170     0.03048     0.42732
    -4.01923     0.05279     0.32190     0.02828     0.40297
    -4.00323     0.05189     0.31900     0.02866     0.39955
    -3.98823     0.05875     0.37870     0.03733     0.47478
    -3.97323     0.06789     0.45200     0.05030     0.57019
    -3.95823     0.07471     0.49680     0.05899     0.63050
    -3.94223     0.07574     0.47180     0.05740     0.60494
    -3.92723     0.09732     0.56120     0.06859     0.72711
    -3.91223     0.13154     0.70000     0.08382     0.91536
    -3.89723     0.15619     0.80490     0.09000     1.05109
    -3.88123     0.21883     1.11200     0.12550     1.45633
    -3.86623     0.19597     0.99530     0.12289     1.31416
    -3.85123     0.13192     0.68020     0.09505     0.90717
    -3.83623     0.11017     0.59150     0.09269     0.79436
    -3.82023     0.09690     0.53870     0.09430     0.72990
    -3.80523     0.09213     0.53330     0.10640     0.73183
    -3.79023     0.08132     0.48480     0.10381     0.66993
    -3.77523     0.06883     0.43050     0.10276     0.60209
    -3.75923     0.06031     0.41880     0.09065     0.56976
    -3.74423     0.05177     0.44830     0.12197     0.62204
    -3.72923     0.04163     0.30770     0.07718     0.42651
    -3.71423     0.03740     0.23539     0.04813     0.32092
    -3.69823     0.03589     0.23776     0.05105     0.32470
    -3.68323     0.03435     0.23409     0.05285     0.32129
    -3.66823     0.03267     0.22967     0.05451     0.31685
    -3.65323     0.03101     0.22658     0.05619     0.31378
    -3.63723     0.02975     0.21902     0.05554     0.30431
    -3.62223     0.02931     0.21804     0.05693     0.30428
    -3.60723     0.02894     0.21889     0.05819     0.30602
    -3.59223     0.02947     0.22160     0.06005     0.31112
    -3.57623     0.02797     0.18917     0.04783     0.26497
    -3.56123     0.02876     0.18844     0.04712     0.26432
    -3.54623     0.02894     0.18598     0.04594     0.26086
    -3.53023     0.03666     0.21772     0.05537     0.30975
    -3.51523     0.04581     0.25910     0.06653     0.37144
    -3.50023     0.05641     0.31240     0.07811     0.44692
    -3.48523     0.06636     0.36990     0.08834     0.52460
    -3.46923     0.06895     0.38140     0.09179     0.54214
    -3.45423     0.06763     0.37740     0.09280     0.53783
    -3.43923     0.06606     0.38810     0.09368     0.54784
    -3.42423     0.06074     0.38230     0.08990     0.53294
    -3.40823     0.05541     0.37880     0.08604     0.52025
    -3.39323     0.05097     0.38760     0.08513     0.52370
    -3.37823     0.04570     0.39460     0.08523     0.52553
    -3.36323     0.04825     0.41430     0.09704     0.55959
    -3.34723     0.05870     0.43950     0.10886     0.60706
    -3.33223     0.08119     0.50290     0.11519     0.69928
    -3.31723     0.08642     0.50650     0.11002     0.70294
    -3.30223     0.06822     0.42520     0.10035     0.59377
    -3.28623     0.06328     0.38760     0.10534     0.55622
    -3.27123     0.05273     0.31220     0.08742     0.45235
    -3.25623     0.04570     0.25781     0.06934     0.37285
    -3.24123     0.04850     0.24493     0.06502     0.35845
    -3.22523     0.05594     0.24501     0.06917     0.37012
    -3.21023     0.08175     0.27670     0.08905     0.44750
    -3.19523     0.11344     0.30260     0.15544     0.57148
    -3.18023     0.15464     0.35340     0.15960     0.66764
    -3.16423     0.15454     0.33950     0.12389     0.61793
    -3.14923     0.14091     0.31430     0.10729     0.56250
    -3.13423     0.12145     0.27690     0.09214     0.49049
    -3.11823     0.11112     0.24110     0.07497     0.42719
    -3.10323     0.12358     0.25520     0.07237     0.45115
    -3.08823     0.17858     0.33360     0.09383     0.60601
    -3.07323     0.20650     0.36710     0.13224     0.70584
    -3.05723     0.21796     0.39000     0.17771     0.78567
    -3.04223     0.22150     0.41960     0.19037     0.83147
    -3.02723     0.17591     0.32010     0.14400     0.64001
    -3.01223     0.15490     0.25370     0.07990     0.48850
    -2.99623     0.18104     0.28740     0.09385     0.56229
    -2.98123     0.17499     0.29650     0.08085     0.55234
    -2.96623     0.15065     0.26994     0.06525     0.48584
    -2.95123     0.14076     0.25590     0.06522     0.46188
    -2.93523     0.14449     0.23590     0.06925     0.44964
    -2.92023     0.16423     0.26710     0.08343     0.51476
    -2.90523     0.15798     0.21270     0.07552     0.44620
    -2.89023     0.15563     0.20195     0.06908     0.42666
    -2.87423     0.15889     0.21930     0.06690     0.44509
    -2.85923     0.17392     0.22260     0.06590     0.46242
    -2.84423     0.18689     0.21190     0.06472     0.46351
    -2.82923     0.19472     0.24220     0.06928     0.50620
    -2.81323     0.20390     0.19465     0.06588     0.46443
    -2.79823     0.22941     0.19113     0.06539     0.48593
    -2.78323     0.24431     0.18159     0.06760     0.49350
    -2.76823     0.27330     0.18839     0.07079     0.53248
    -2.75223     0.29530     0.17875     0.07212     0.54617
    -2.73723     0.31010     0.17447     0.07441     0.55898
    -2.72223     0.32510     0.16913     0.07623     0.57046
    -2.70723     0.35610     0.17490     0.08133     0.61233
    -2.69123     0.38950     0.17979     0.08489     0.65418
    -2.67623     0.41670     0.18372     0.08777     0.68819
    -2.66123     0.45850     0.19176     0.09475     0.74501
    -2.64523     0.51050     0.20170     0.10300     0.81520
    -2.63023     0.54250     0.20720     0.10586     0.85556
    -2.61523     0.56090     0.20530     0.10685     0.87305
    -2.60023     0.56550     0.19813     0.10562     0.86925
    -2.58423     0.56870     0.19099     0.10402     0.86371
    -2.56923     0.56660     0.18371     0.10045     0.85076
    -2.55423     0.51680     0.16590     0.08615     0.76885
    -2.53923     0.48150     0.15313     0.07689     0.71152
    -2.52323     0.45810     0.14472     0.06951     0.67233
    -2.50823     0.43940     0.13753     0.06374     0.64067
    -2.49323     0.42750     0.13223     0.06005     0.61978
    -2.47823     0.42600     0.12995     0.05882     0.61477
    -2.46223     0.42720     0.12852     0.05825     0.61397
    -2.44723     0.42800     0.12705     0.05763     0.61268
    -2.43223     0.42830     0.12546     0.05695     0.61071
    -2.41723     0.42770     0.12356     0.05616     0.60742
    -2.40123     0.41990     0.12024     0.05409     0.59423
    -2.38623     0.41130     0.11634     0.05192     0.57956
    -2.37123     0.40050     0.11199     0.04932     0.56181
    -2.35623     0.38780     0.10722     0.04636     0.54138
    -2.34023     0.37300     0.10201     0.04299     0.51800
    -2.32523     0.35400     0.09681     0.03890     0.48971
    -2.31023     0.33570     0.09144     0.03542     0.46256
    -2.29523     0.31620     0.08528     0.03224     0.43372
    -2.27923     0.29820     0.07921     0.02946     0.40687
    -2.26423     0.27970     0.07299     0.02670     0.37939
    -2.24923     0.26080     0.06665     0.02392     0.35137
    -2.23323     0.24146     0.06018     0.02116     0.32280
    -2.21823     0.22243     0.05465     0.01865     0.29573
    -2.20323     0.20383     0.04971     0.01633     0.26987
    -2.18823     0.18891     0.04524     0.01459     0.24874
    -2.17223     0.17480     0.04118     0.01304     0.22902
    -2.15723     0.16096     0.03743     0.01159     0.20998
    -2.14223     0.14712     0.03387     0.01023     0.19122
    -2.12723     0.13329     0.03045     0.00898     0.17272
    -2.11123     0.11916     0.02709     0.00773     0.15398
    -2.09623     0.10474     0.02378     0.00648     0.13500
    -2.08123     0.09000     0.02052     0.00524     0.11576
    -2.06623     0.07803     0.01766     0.00431     0.10000
    -2.05023     0.06853     0.01517     0.00364     0.08734
    -2.03523     0.06017     0.01290     0.00310     0.07617
    -2.02023     0.05214     0.01074     0.00259     0.06548
    -2.00523     0.04492     0.00879     0.00214     0.05585
    -1.98923     0.03867     0.00708     0.00177     0.04752
    -1.97423     0.03331     0.00564     0.00146     0.04041
    -1.95923     0.02851     0.00454     0.00121     0.03426
    -1.94423     0.02396     0.00372     0.00100     0.02869
    -1.92823     0.01969     0.00306     0.00082     0.02357
    -1.91323     0.01584     0.00246     0.00066     0.01896
    -1.89823     0.01240     0.00192     0.00052     0.01485
    -1.88323     0.00939     0.00146     0.00039     0.01124
    -1.86723     0.00679     0.00105     0.00028     0.00813
    -1.85223     0.00461     0.00072     0.00019     0.00552
    -1.83723     0.00286     0.00044     0.00012     0.00342
    -1.82223     0.00152     0.00024     0.00006     0.00182
    -1.80623     0.00060     0.00009     0.00003     0.00072
    -1.79123     0.00010     0.00002     0.00000     0.00012
    -1.77623     0.00000     0.00000     0.00000     0.00000
    -1.76023     0.00000     0.00000     0.00000     0.00000
    -1.74523     0.00000     0.00000     0.00000     0.00000
    -1.73023     0.00000     0.00000     0.00000     0.00000
    -1.71523     0.00000     0.00000     0.00000     0.00000
    -1.69923     0.00000     0.00000     0.00000     0.00000
    -1.68423     0.00000     0.00000     0.00000     0.00000
    -1.66923     0.00000     0.00000     0.00000     0.00000
    -1.65423     0.00000     0.00000     0.00000     0.00000
    -1.63823     0.00000     0.00000     0.00000     0.00000
    -1.62323     0.00000     0.00000     0.00000     0.00000
    -1.60823     0.00000     0.00000     0.00000     0.00000
    -1.59323     0.00000     0.00000     0.00000     0.00000
    -1.57723     0.00000     0.00000     0.00000     0.00000
    -1.56223     0.00000     0.00000     0.00000     0.00000
    -1.54723     0.00000     0.00000     0.00000     0.00000
    -1.53223     0.00000     0.00000     0.00000     0.00000
    -1.51623     0.00000     0.00000     0.00000     0.00000
    -1.50123     0.00000     0.00000     0.00000     0.00000
    -1.48623     0.00000     0.00000     0.00000     0.00000
    -1.47123     0.00000     0.00000     0.00000     0.00000
    -1.45523     0.00000     0.00000     0.00000     0.00000
    -1.44023     0.00000     0.00000     0.00000     0.00000
    -1.42523     0.00000     0.00000     0.00000     0.00000
    -1.41023     0.00000     0.00000     0.00000     0.00000
    -1.39423     0.00000     0.00000     0.00000     0.00000
    -1.37923     0.00000     0.00000     0.00000     0.00000
    -1.36423     0.00000     0.00000     0.00000     0.00000
    -1.34823     0.00000     0.00000     0.00000     0.00000
    -1.33323     0.00000     0.00000     0.00000     0.00000
    -1.31823     0.00000     0.00000     0.00000     0.00000
    -1.30323     0.00000     0.00000     0.00000     0.00000
    -1.28723     0.00000     0.00000     0.00000     0.00000
    -1.27223     0.00000     0.00000     0.00000     0.00000
    -1.25723     0.00000     0.00000     0.00000     0.00000
    -1.24223     0.00000     0.00000     0.00000     0.00000
    -1.22623     0.00000     0.00000     0.00000     0.00000
    -1.21123     0.00000     0.00000     0.00000     0.00000
    -1.19623     0.00000     0.00000     0.00000     0.00000
    -1.18123     0.00000     0.00000     0.00000     0.00000
    -1.16523     0.00000     0.00000     0.00000     0.00000
    -1.15023     0.00000     0.00000     0.00000     0.00000
    -1.13523     0.00000     0.00000     0.00000     0.00000
    -1.12023     0.00000     0.00000     0.00000     0.00000
    -1.10423     0.00000     0.00000     0.00000     0.00000
    -1.08923     0.00000     0.00000     0.00000     0.00000
    -1.07423     0.00000     0.00000     0.00000     0.00000
    -1.05923     0.00000     0.00000     0.00000     0.00000
    -1.04323     0.00000     0.00000     0.00000     0.00000
    -1.02823     0.00000     0.00000     0.00000     0.00000
    -1.01323     0.00000     0.00000     0.00000     0.00000
    -0.99823     0.00000     0.00000     0.00000     0.00000
    -0.98223     0.00000     0.00000     0.00000     0.00000
    -0.96723     0.00000     0.00000     0.00000     0.00000
    -0.95223     0.00000     0.00000     0.00000     0.00000
    -0.93723     0.00000     0.00000     0.00000     0.00000
    -0.92123     0.00000     0.00000     0.00000     0.00000
    -0.90623     0.00000     0.00000     0.00000     0.00000
    -0.89123     0.00000     0.00000     0.00000     0.00000
    -0.87523     0.00000     0.00000     0.00000     0.00000
    -0.86023     0.00000     0.00000     0.00000     0.00000
    -0.84523     0.00000     0.00000     0.00000     0.00000
    -0.83023     0.00000     0.00000     0.00000     0.00000
    -0.81423     0.00000     0.00000     0.00000     0.00000
    -0.79923     0.00000     0.00000     0.00000     0.00000
    -0.78423     0.00000     0.00000     0.00000     0.00000
    -0.76923     0.00000     0.00000     0.00000     0.00000
    -0.75323     0.00000     0.00000     0.00000     0.00000
    -0.73823     0.00000     0.00000     0.00000     0.00000
    -0.72323     0.00000     0.00000     0.00000     0.00000
    -0.70823     0.00000     0.00000     0.00000     0.00000
    -0.69223     0.00000     0.00000     0.00000     0.00000
    -0.67723     0.00000     0.00000     0.00000     0.00000
    -0.66223     0.00000     0.00000     0.00000     0.00000
    -0.64723     0.00000     0.00000     0.00000     0.00000
    -0.63123     0.00000     0.00000     0.00000     0.00000
    -0.61623     0.00000     0.00000     0.00000     0.00000
    -0.60123     0.00000     0.00000     0.00000     0.00000
    -0.58623     0.00000     0.00000     0.00000     0.00000
    -0.57023     0.00000     0.00000     0.00000     0.00000
    -0.55523     0.00000     0.00000     0.00000     0.00000
    -0.54023     0.00000     0.00000     0.00000     0.00000
    -0.52523     0.00000     0.00000     0.00000     0.00000
    -0.50923     0.00000     0.00200     0.00000     0.00200
    -0.49423     0.00002     0.01565     0.00001     0.01568
    -0.47923     0.00005     0.04225     0.00004     0.04234
    -0.46323     0.00009     0.08179     0.00008     0.08196
    -0.44823     0.00015     0.13592     0.00013     0.13620
    -0.43323     0.00023     0.20589     0.00022     0.20634
    -0.41823     0.00033     0.28535     0.00033     0.28600
    -0.40223     0.00044     0.37300     0.00046     0.37391
    -0.38723     0.00059     0.46760     0.00063     0.46882
    -0.37223     0.00073     0.55305     0.00081     0.55459
    -0.35723     0.00084     0.61571     0.00097     0.61752
    -0.34123     0.00091     0.63813     0.00108     0.64012
    -0.32623     0.00095     0.63591     0.00115     0.63801
    -0.31123     0.00098     0.62621     0.00119     0.62839
    -0.29623     0.00101     0.62008     0.00124     0.62234
    -0.28023     0.00105     0.62637     0.00132     0.62874
    -0.26523     0.00111     0.65127     0.00142     0.65380
    -0.25023     0.00117     0.67967     0.00152     0.68236
    -0.23523     0.00122     0.70797     0.00163     0.71082
    -0.21923     0.00128     0.73589     0.00173     0.73890
    -0.20423     0.00133     0.76343     0.00183     0.76658
    -0.18923     0.00135     0.78622     0.00191     0.78948
    -0.17423     0.00136     0.81230     0.00198     0.81564
    -0.15823     0.00137     0.85265     0.00206     0.85608
    -0.14323     0.00138     0.90461     0.00216     0.90815
    -0.12823     0.00141     0.96510     0.00228     0.96879
    -0.11323     0.00148     1.04000     0.00247     1.04395
    -0.09723     0.00156     1.10850     0.00266     1.11272
    -0.08223     0.00165     1.17000     0.00283     1.17448
    -0.06723     0.00175     1.22510     0.00302     1.22987
    -0.05123     0.00186     1.27260     0.00323     1.27770
    -0.03623     0.00200     1.31360     0.00346     1.31905
    -0.02123     0.00214     1.35950     0.00369     1.36534
    -0.00623     0.00230     1.41560     0.00395     1.42185
     0.00977     0.00247     1.50560     0.00426     1.51233
     0.02477     0.00267     1.66230     0.00465     1.66962
     0.03977     0.00287     1.83650     0.00508     1.84446
     0.05477     0.00310     2.01580     0.00555     2.02445
     0.07077     0.00335     2.19370     0.00607     2.20312
     0.08577     0.00358     2.32040     0.00653     2.33051
     0.10077     0.00381     2.41500     0.00696     2.42577
     0.11577     0.00401     2.39270     0.00721     2.40393
     0.13177     0.00422     2.30380     0.00740     2.31541
     0.14677     0.00443     2.21220     0.00759     2.22422
     0.16177     0.00465     2.13090     0.00782     2.14337
     0.17677     0.00490     2.08560     0.00810     2.09861
     0.19277     0.00518     2.11420     0.00848     2.12786
     0.20777     0.00550     2.13380     0.00891     2.14821
     0.22277     0.00586     2.11040     0.00935     2.12561
     0.23777     0.00624     2.06560     0.00981     2.08165
     0.25377     0.00663     2.09230     0.01025     2.10918
     0.26877     0.00704     2.10860     0.01068     2.12631
     0.28377     0.00747     2.12390     0.01111     2.14248
     0.29877     0.00793     2.14990     0.01157     2.16940
     0.31477     0.00841     2.18570     0.01205     2.20616
     0.32977     0.00893     2.22310     0.01254     2.24457
     0.34477     0.00949     2.26900     0.01306     2.29155
     0.35977     0.01007     2.30000     0.01358     2.32365
     0.37577     0.01068     2.31200     0.01411     2.33679
     0.39077     0.01132     2.32300     0.01466     2.34898
     0.40577     0.01197     2.33300     0.01522     2.36019
     0.42177     0.01262     2.34000     0.01576     2.36838
     0.43677     0.01339     2.36600     0.01636     2.39575
     0.45177     0.01462     2.43800     0.01724     2.46986
     0.46677     0.01635     2.54100     0.01843     2.57578
     0.48277     0.01895     2.71100     0.02023     2.75018
     0.49777     0.02283     2.95600     0.02275     3.00158
     0.51277     0.02507     3.05500     0.02390     3.10396
     0.52777     0.02592     2.98700     0.02424     3.03716
     0.54377     0.02637     2.78900     0.02448     2.83985
     0.55877     0.02736     2.64500     0.02502     2.69738
     0.57377     0.02823     2.51600     0.02551     2.56974
     0.58877     0.02887     2.39600     0.02588     2.45075
     0.60477     0.02935     2.29160     0.02618     2.34713
     0.61977     0.02984     2.25520     0.02658     2.31162
     0.63477     0.03031     2.23240     0.02701     2.28972
     0.64977     0.03076     2.21040     0.02742     2.26858
     0.66577     0.03118     2.18690     0.02779     2.24587
     0.68077     0.03144     2.15280     0.02798     2.21222
     0.69577     0.03161     2.11210     0.02808     2.17179
     0.71077     0.03175     2.06870     0.02817     2.12862
     0.72677     0.03188     2.02510     0.02828     2.08526
     0.74177     0.03195     1.97910     0.02841     2.03946
     0.75677     0.03204     1.93500     0.02854     1.99558
     0.77177     0.03215     1.89450     0.02865     1.95530
     0.78777     0.03226     1.85290     0.02872     1.91388
     0.80277     0.03238     1.81290     0.02872     1.87400
     0.81777     0.03242     1.76590     0.02859     1.82691
     0.83377     0.03243     1.71330     0.02835     1.77408
     0.84877     0.03237     1.65350     0.02799     1.71386
     0.86377     0.03241     1.60470     0.02785     1.66496
     0.87877     0.03271     1.58040     0.02813     1.64124
     0.89477     0.03292     1.55160     0.02827     1.61279
     0.90977     0.03301     1.51680     0.02827     1.57808
     0.92477     0.03296     1.47410     0.02810     1.53516
     0.93977     0.03277     1.42410     0.02775     1.48462
     0.95577     0.03257     1.37580     0.02741     1.43578
     0.97077     0.03236     1.32810     0.02705     1.38751
     0.98577     0.03221     1.28370     0.02675     1.34266
     1.00077     0.03218     1.25130     0.02661     1.31009
     1.01677     0.03225     1.23400     0.02663     1.29288
     1.03177     0.03222     1.21790     0.02659     1.27671
     1.04677     0.03191     1.18760     0.02630     1.24581
     1.06177     0.03128     1.13310     0.02579     1.19017
     1.07777     0.03045     1.07050     0.02523     1.12618
     1.09277     0.02988     1.03070     0.02489     1.08547
     1.10777     0.03004     1.02970     0.02505     1.08479
     1.12277     0.03020     1.02860     0.02520     1.08400
     1.13877     0.03037     1.02750     0.02536     1.08323
     1.15377     0.03053     1.02630     0.02552     1.08235
     1.16877     0.03069     1.02510     0.02568     1.08147
     1.18377     0.03087     1.02390     0.02585     1.08062
     1.19977     0.03110     1.02280     0.02603     1.07993
     1.21477     0.03137     1.02170     0.02623     1.07930
     1.22977     0.03168     1.02060     0.02645     1.07873
     1.24477     0.03205     1.01960     0.02669     1.07834
     1.26077     0.03245     1.01880     0.02694     1.07819
     1.27577     0.03290     1.01790     0.02722     1.07802
     1.29077     0.03341     1.01710     0.02751     1.07802
     1.30677     0.03397     1.01650     0.02782     1.07829
     1.32177     0.03456     1.01610     0.02814     1.07880
     1.33677     0.03515     1.01570     0.02847     1.07932
     1.35177     0.03575     1.01550     0.02879     1.08004
     1.36777     0.03634     1.01540     0.02912     1.08086
     1.38277     0.03675     1.01120     0.02933     1.07728
     1.39777     0.03685     1.00050     0.02934     1.06669
     1.41277     0.03669     0.98420     0.02919     1.05008
     1.42877     0.03657     0.96880     0.02905     1.03442
     1.44377     0.03665     0.95930     0.02908     1.02503
     1.45877     0.03694     0.95530     0.02923     1.02147
     1.47377     0.03728     0.95290     0.02945     1.01963
     1.48977     0.03766     0.95120     0.02968     1.01854
     1.50477     0.03812     0.95000     0.02996     1.01808
     1.51977     0.03861     0.94920     0.03027     1.01808
     1.53477     0.03915     0.94780     0.03057     1.01752
     1.55077     0.03961     0.94360     0.03084     1.01405
     1.56577     0.04002     0.93690     0.03108     1.00800
     1.58077     0.04033     0.92950     0.03130     1.00113
     1.59577     0.04081     0.92990     0.03183     1.00254
     1.61177     0.04100     0.92550     0.03203     0.99853
     1.62677     0.04115     0.92140     0.03222     0.99477
     1.64177     0.04133     0.91730     0.03243     0.99106
     1.65677     0.04136     0.91140     0.03260     0.98536
     1.67277     0.04122     0.90380     0.03271     0.97773
     1.68777     0.04060     0.88710     0.03248     0.96018
     1.70277     0.03905     0.85310     0.03160     0.92375
     1.71877     0.03758     0.82050     0.03084     0.88892
     1.73377     0.03671     0.80840     0.03093     0.87604
     1.74877     0.03740     0.84950     0.03320     0.92010
     1.76377     0.03715     0.86440     0.03416     0.93571
     1.77977     0.03582     0.85710     0.03414     0.92706
     1.79477     0.03402     0.84130     0.03379     0.90911
     1.80977     0.03331     0.84140     0.03403     0.90874
     1.82477     0.03353     0.85630     0.03484     0.92467
     1.84077     0.03409     0.87900     0.03618     0.94927
     1.85577     0.03490     0.91520     0.03823     0.98833
     1.87077     0.03546     0.94580     0.03998     1.02124
     1.88577     0.03537     0.95800     0.04084     1.03421
     1.90177     0.03400     0.93050     0.03978     1.00428
     1.91677     0.03187     0.88420     0.03784     0.95391
     1.93177     0.03056     0.85600     0.03681     0.92337
     1.94677     0.03025     0.85050     0.03677     0.91752
     1.96277     0.03115     0.87650     0.03800     0.94565
     1.97777     0.03314     0.93110     0.04049     1.00473
     1.99277     0.03615     1.01040     0.04419     1.09074
     2.00777     0.03825     1.05740     0.04685     1.14250
     2.02377     0.03923     1.07530     0.04839     1.16292
     2.03877     0.03986     1.08330     0.04970     1.17286
     2.05377     0.04046     1.08970     0.05111     1.18127
     2.06877     0.04160     1.11270     0.05324     1.20754
     2.08477     0.04315     1.14910     0.05583     1.24808
     2.09977     0.04482     1.19180     0.05861     1.29523
     2.11477     0.04626     1.23210     0.06123     1.33959
     2.12977     0.04674     1.25310     0.06297     1.36281
     2.14577     0.04644     1.25920     0.06424     1.36988
     2.16077     0.04654     1.27960     0.06668     1.39282
     2.17577     0.04614     1.30540     0.06905     1.42059
     2.19177     0.04357     1.26830     0.06661     1.37848
     2.20677     0.04063     1.18380     0.06212     1.28655
     2.22177     0.03866     1.13380     0.05968     1.23214
     2.23677     0.03890     1.17270     0.06212     1.27372
     2.25277     0.03833     1.15640     0.06169     1.25642
     2.26777     0.03810     1.14920     0.06171     1.24901
     2.28277     0.03767     1.13670     0.06133     1.23570
     2.29777     0.03653     1.10490     0.05982     1.20125
     2.31377     0.03453     1.05020     0.05703     1.14176
     2.32877     0.03273     1.01360     0.05542     1.10175
     2.34377     0.03114     0.98060     0.05412     1.06586
     2.35877     0.02966     0.94580     0.05278     1.02824
     2.37477     0.02821     0.90790     0.05130     0.98741
     2.38977     0.02692     0.87300     0.05000     0.94992
     2.40477     0.02615     0.85780     0.04985     0.93380
     2.41977     0.02551     0.84270     0.04989     0.91810
     2.43577     0.02516     0.83130     0.05056     0.90702
     2.45077     0.02412     0.80610     0.04991     0.88013
     2.46577     0.02334     0.78760     0.04918     0.86012
     2.48077     0.02378     0.78930     0.04961     0.86269
     2.49677     0.02448     0.80300     0.05026     0.87774
     2.51177     0.02537     0.82420     0.05136     0.90093
     2.52677     0.02618     0.84340     0.05254     0.92212
     2.54177     0.02710     0.86890     0.05428     0.95028
     2.55777     0.02829     0.89510     0.05592     0.97931
     2.57277     0.02939     0.92500     0.05753     1.01192
     2.58777     0.03087     0.96800     0.05973     1.05860
     2.60377     0.03296     1.06170     0.06389     1.15855
     2.61877     0.03285     1.07130     0.06443     1.16858
     2.63377     0.03076     0.98950     0.06212     1.08238
     2.64877     0.02971     0.95570     0.06037     1.04578
     2.66477     0.02921     0.93430     0.05924     1.02275
     2.67977     0.02967     0.92590     0.05969     1.01526
     2.69477     0.03253     0.96990     0.06420     1.06663
     2.70977     0.03224     0.95240     0.06370     1.04834
     2.72577     0.02982     0.91200     0.06102     1.00284
     2.74077     0.02807     0.89220     0.06031     0.98058
     2.75577     0.02554     0.86460     0.05847     0.94861
     2.77077     0.02349     0.84010     0.05689     0.92048
     2.78677     0.02265     0.84490     0.05780     0.92535
     2.80177     0.02315     0.86660     0.06011     0.94986
     2.81677     0.02397     0.89320     0.06273     0.97990
     2.83177     0.02502     0.93140     0.06563     1.02205
     2.84777     0.02576     0.96380     0.06862     1.05818
     2.86277     0.02521     0.98180     0.07024     1.07725
     2.87777     0.02323     0.93190     0.06819     1.02332
     2.89277     0.02252     0.93950     0.06897     1.03099
     2.90877     0.02236     0.98390     0.07336     1.07962
     2.92377     0.02213     1.03560     0.08279     1.14052
     2.93877     0.02278     1.14070     0.10397     1.26745
     2.95377     0.02372     1.27260     0.12664     1.42296
     2.96977     0.02639     1.47510     0.15376     1.65525
     2.98477     0.02804     1.61980     0.17213     1.81997
     2.99977     0.02973     1.74820     0.18823     1.96616
     3.01477     0.03251     1.90980     0.21545     2.15776
     3.03077     0.03232     1.88060     0.20485     2.11777
     3.04577     0.03138     1.80630     0.18458     2.02226
     3.06077     0.02788     1.64430     0.15915     1.83133
     3.07677     0.02548     1.65320     0.16036     1.83904
     3.09177     0.02354     1.64270     0.16971     1.83595
     3.10677     0.02321     1.74770     0.19056     1.96147
     3.12177     0.02071     1.56960     0.18022     1.77052
     3.13777     0.01951     1.53390     0.18606     1.73947
     3.15277     0.01789     1.43370     0.17631     1.62790
     3.16777     0.01630     1.33980     0.16882     1.52492
     3.18277     0.01460     1.28200     0.16776     1.46436
     3.19877     0.01384     1.29770     0.17800     1.48954
     3.21377     0.01358     1.36150     0.19283     1.56791
     3.22877     0.01363     1.35470     0.19211     1.56044
     3.24377     0.01355     1.27580     0.17757     1.46692
     3.25977     0.01421     1.32600     0.18084     1.52105
     3.27477     0.01517     1.39550     0.18579     1.59646
     3.28977     0.01593     1.38430     0.17984     1.58007
     3.30477     0.01661     1.41450     0.18270     1.61381
     3.32077     0.01549     1.28530     0.17143     1.47222
     3.33577     0.01587     1.28310     0.17445     1.47342
     3.35077     0.01701     1.31900     0.18260     1.51861
     3.36577     0.01624     1.23780     0.17119     1.42523
     3.38177     0.01562     1.15540     0.16063     1.33165
     3.39677     0.01546     1.12210     0.15419     1.29175
     3.41177     0.01557     1.10580     0.14831     1.26968
     3.42677     0.01590     1.09520     0.14245     1.25355
     3.44277     0.01630     1.09670     0.14188     1.25488
     3.45777     0.01896     1.15070     0.14670     1.31636
     3.47277     0.02008     1.20100     0.14879     1.36987
     3.48877     0.02042     1.24980     0.14953     1.41975
     3.50377     0.02049     1.29940     0.14802     1.46791
     3.51877     0.01981     1.34490     0.14955     1.51426
     3.53377     0.01954     1.37690     0.15438     1.55082
     3.54977     0.02064     1.46820     0.16655     1.65539
     3.56477     0.02216     1.57610     0.18256     1.78082
     3.57977     0.02324     1.69120     0.19830     1.91274
     3.59477     0.02235     1.67930     0.18854     1.89019
     3.61077     0.02136     1.68120     0.19007     1.89263
     3.62577     0.02149     1.59480     0.20241     1.81870
     3.64077     0.02242     1.57550     0.22940     1.82732
     3.65577     0.02076     1.49210     0.22550     1.73836
     3.67177     0.01817     1.36310     0.20221     1.58348
     3.68677     0.01431     1.09390     0.15512     1.26333
     3.70177     0.01185     0.95840     0.12852     1.09877
     3.71677     0.01086     0.94440     0.11936     1.07462
     3.73277     0.01019     1.02400     0.11725     1.15144
     3.74777     0.00922     0.96340     0.11361     1.08623
     3.76277     0.00813     0.82840     0.10606     0.94259
     3.77777     0.00783     0.76070     0.10540     0.87393
     3.79377     0.00834     0.73450     0.10999     0.85283
     3.80877     0.00982     0.75720     0.12593     0.89295
     3.82377     0.01145     0.78610     0.13090     0.92845
     3.83877     0.00936     0.73120     0.11295     0.85351
     3.85477     0.00833     0.68090     0.10820     0.79743
     3.86977     0.00722     0.62510     0.10141     0.73373
     3.88477     0.00697     0.58930     0.09640     0.69267
     3.89977     0.00745     0.61700     0.09873     0.72318
     3.91577     0.00820     0.68310     0.10657     0.79787
     3.93077     0.00879     0.75120     0.11494     0.87493
     3.94577     0.00933     0.80010     0.12372     0.93315
     3.96177     0.00979     0.84190     0.13122     0.98291
     3.97677     0.00998     0.87770     0.13690     1.02458
     3.99177     0.00960     0.85490     0.15031     1.01481
     4.00677     0.00916     0.83390     0.16461     1.00767
     4.02277     0.00850     0.81080     0.16664     0.98594
     4.03777     0.00738     0.78680     0.16737     0.96155
     4.05277     0.00514     0.70790     0.14426     0.85730
     4.06777     0.00414     0.68090     0.13687     0.82191
     4.08377     0.00361     0.66840     0.13409     0.80610
     4.09877     0.00335     0.63430     0.12899     0.76664
     4.11377     0.00319     0.58460     0.12633     0.71412
     4.12877     0.00307     0.54420     0.12611     0.67338
     4.14477     0.00272     0.49590     0.12100     0.61962
     4.15977     0.00201     0.40230     0.10497     0.50928
     4.17477     0.00164     0.32840     0.09592     0.42596
     4.18977     0.00146     0.27080     0.09224     0.36450
     4.20577     0.00147     0.23360     0.09563     0.33070
     4.22077     0.00388     0.24660     0.11635     0.36683
     4.23577     0.00348     0.22090     0.11390     0.33828
     4.25077     0.00308     0.17946     0.09234     0.27488
     4.26677     0.00253     0.12745     0.05477     0.18475
     4.28177     0.00214     0.09935     0.03911     0.14060
     4.29677     0.00179     0.07969     0.03127     0.11275
     4.31177     0.00157     0.06560     0.02560     0.09277
     4.32777     0.00158     0.06180     0.02185     0.08523
     4.34277     0.00106     0.04727     0.01445     0.06277
     4.35777     0.00059     0.03325     0.00940     0.04323
     4.37377     0.00046     0.02685     0.00678     0.03409
     4.38877     0.00034     0.02083     0.00456     0.02572
     4.40377     0.00023     0.01576     0.00297     0.01896
     4.41877     0.00015     0.01137     0.00196     0.01348
     4.43477     0.00009     0.00735     0.00120     0.00864
     4.44977     0.00005     0.00414     0.00066     0.00484
     4.46477     0.00002     0.00189     0.00030     0.00222
     4.47977     0.00001     0.00052     0.00008     0.00060
     4.49577     0.00000     0.00000     0.00000     0.00000
     4.51077     0.00000     0.00000     0.00000     0.00000
     4.52577     0.00000     0.00000     0.00000     0.00000
     4.54077     0.00000     0.00000     0.00000     0.00000
     4.55677     0.00000     0.00000     0.00000     0.00000
     4.57177     0.00000     0.00000     0.00000     0.00000
     4.58677     0.00000     0.00000     0.00000     0.00000
     4.60177     0.00000     0.00000     0.00000     0.00000
     4.61777     0.00000     0.00000     0.00000     0.00000
     4.63277     0.00000     0.00000     0.00000     0.00000
     4.64777     0.00000     0.00000     0.00000     0.00000
     4.66277     0.00000     0.00000     0.00000     0.00000
     4.67877     0.00000     0.00000     0.00000     0.00000
     4.69377     0.00000     0.00000     0.00000     0.00000
     4.70877     0.00000     0.00000     0.00000     0.00000
     4.72377     0.00000     0.00000     0.00000     0.00000
     4.73977     0.00000     0.00000     0.00000     0.00000
     4.75477     0.00000     0.00000     0.00000     0.00000
     4.76977     0.00000     0.00000     0.00000     0.00000
     4.78477     0.00000     0.00000     0.00000     0.00000
     4.80077     0.00000     0.00000     0.00000     0.00000
     4.81577     0.00000     0.00000     0.00000     0.00000
     4.83077     0.00000     0.00000     0.00000     0.00000
     4.84677     0.00000     0.00000     0.00000     0.00000
     4.86177     0.00000     0.00000     0.00000     0.00000
     4.87677     0.00000     0.00000     0.00000     0.00000
     4.89177     0.00000     0.00000     0.00000     0.00000
     4.90777     0.00000     0.00000     0.00000     0.00000
     4.92277     0.00000     0.00000     0.00000     0.00000
     4.93777     0.00000     0.00000     0.00000     0.00000
     4.95277     0.00000     0.00000     0.00000     0.00000
     4.96877     0.00000     0.00000     0.00000     0.00000
     4.98377     0.00000     0.00000     0.00000     0.00000
     4.99877     0.00000     0.00000     0.00000     0.00000
     5.01377     0.00000     0.00000     0.00000     0.00000
     5.02977     0.00000     0.00000     0.00000     0.00000
     5.04477     0.00000     0.00000     0.00000     0.00000
     5.05977     0.00000     0.00000     0.00000     0.00000
     5.07477     0.00000     0.00000     0.00000     0.00000
     5.09077     0.00000     0.00000     0.00000     0.00000
     5.10577     0.00000     0.00000     0.00000     0.00000
     5.12077     0.00000     0.00000     0.00000     0.00000
     5.13577     0.00000     0.00000     0.00000     0.00000
     5.15177     0.00000     0.00000     0.00000     0.00000
     5.16677     0.00000     0.00000     0.00000     0.00000
     5.18177     0.00000     0.00000     0.00000     0.00000
     5.19677     0.00000     0.00000     0.00000     0.00000
     5.21277     0.00000     0.00000     0.00000     0.00000
     5.22777     0.00000     0.00000     0.00000     0.00000
     5.24277     0.00000     0.00000     0.00000     0.00000
     5.25877     0.00000     0.00000     0.00000     0.00000
     5.27377     0.00000     0.00000     0.00000     0.00000
     5.28877     0.00000     0.00000     0.00000     0.00000
     5.30377     0.00000     0.00000     0.00000     0.00000
     5.31977     0.00000     0.00000     0.00000     0.00000
     5.33477     0.00000     0.00000     0.00000     0.00000
     5.34977     0.00000     0.00000     0.00000     0.00000
     5.36477     0.00000     0.00000     0.00000     0.00000
     5.38077     0.00000     0.00000     0.00000     0.00000
     5.39577     0.00000     0.00000     0.00000     0.00000
     5.41077     0.00000     0.00000     0.00000     0.00000
     5.42577     0.00000     0.00000     0.00000     0.00000
     5.44177     0.00000     0.00000     0.00000     0.00000
     5.45677     0.00000     0.00000     0.00000     0.00000
     5.47177     0.00000     0.00000     0.00000     0.00000
     5.48677     0.00000     0.00000     0.00000     0.00000
     5.50277     0.00000     0.00000     0.00000     0.00000
     5.51777     0.00000     0.00000     0.00000     0.00000
     5.53277     0.00000     0.00000     0.00000     0.00000
     5.54777     0.00000     0.00000     0.00000     0.00000
     5.56377     0.00000     0.00000     0.00000     0.00000
     5.57877     0.00000     0.00000     0.00000     0.00000
     5.59377     0.00000     0.00000     0.00000     0.00000
     5.60877     0.00000     0.00000     0.00000     0.00000
     5.62477     0.00000     0.00000     0.00000     0.00000
     5.63977     0.00000     0.00000     0.00000     0.00000
     5.65477     0.00000     0.00000     0.00000     0.00000
     5.66977     0.00000     0.00000     0.00000     0.00000
     5.68577     0.00000     0.00000     0.00000     0.00000
     5.70077     0.00000     0.00000     0.00000     0.00000
     5.71577     0.00000     0.00000     0.00000     0.00000
     5.73177     0.00000     0.00000     0.00000     0.00000
     5.74677     0.00000     0.00000     0.00000     0.00000
     5.76177     0.00000     0.00000     0.00000     0.00000
     5.77677     0.00000     0.00000     0.00000     0.00000
     5.79277     0.00000     0.00000     0.00000     0.00000
     5.80777     0.00000     0.00000     0.00000     0.00000
     5.82277     0.00000     0.00000     0.00000     0.00000
     5.83777     0.00000     0.00000     0.00000     0.00000
     5.85377     0.00000     0.00000     0.00000     0.00000
     5.86877     0.00000     0.00000     0.00000     0.00000
     5.88377     0.00000     0.00000     0.00000     0.00000
