# Supplementary material for: Extending the defect tolerance of halide perovskite nanocrystals to hot carrier cooling dynamics
Source: Nat Commun. 2024 Sep 16;15:8120. doi: 10.1038/s41467-024-52377-4 (PMC11405528; doi:10.1038/s41467-024-52377-4)
Supplement: Supplementary file 3 — Dataset 1 [file 41467_2024_52377_MOESM3_ESM.zip › Supplementary Information for DFT Calculation/CsPbI3-defect/POSCAR]

generated by phonopy                    
   1.00000000000000     
    12.9051938333719747    0.0000000000000000    0.0000000000000000
     0.0000000000000000    6.3768171945935288    0.0000000000000000
     0.0000000000000000   -0.0000000000000000    6.1953362020647669
   Cs   Pb   I 
     2     2     5
Direct
  0.2360557063796925  0.5000000000000000  0.5000000000000000
  0.7639442936203075  0.5000000000000000  0.5000000000000000
 -0.0000000000000000 -0.0000000000000000  0.0000000000000000
  0.5000000000000000 -0.0000000000000000  0.0000000000000000
 -0.0000000000000000 -0.0000000000000000  0.5000000000000000
 -0.0000000000000000  0.5000000000000000  0.0000000000000000
  0.5000000000000000  0.5000000000000000  0.0000000000000000
  0.2500686263863466 -0.0000000000000000  0.0000000000000000
  0.7499313736136534 -0.0000000000000000 -0.0000000000000000
 
  0.00000000E+00  0.00000000E+00  0.00000000E+00
  0.00000000E+00  0.00000000E+00  0.00000000E+00
  0.00000000E+00  0.00000000E+00  0.00000000E+00
  0.00000000E+00  0.00000000E+00  0.00000000E+00
  0.00000000E+00  0.00000000E+00  0.00000000E+00
  0.00000000E+00  0.00000000E+00  0.00000000E+00
  0.00000000E+00  0.00000000E+00  0.00000000E+00
  0.00000000E+00  0.00000000E+00  0.00000000E+00
  0.00000000E+00  0.00000000E+00  0.00000000E+00
