# Supplementary material for: Extending the defect tolerance of halide perovskite nanocrystals to hot carrier cooling dynamics
Source: Nat Commun. 2024 Sep 16;15:8120. doi: 10.1038/s41467-024-52377-4 (PMC11405528; doi:10.1038/s41467-024-52377-4)
Supplement: Supplementary file 3 — Dataset 1 [file 41467_2024_52377_MOESM3_ESM.zip › Supplementary Information for DFT Calculation/CsPbI3/BAND.dat]

#K-Path(1/A) Energy-Level(eV)
# Interpolated-NKPTS & NBANDS:  71  32
# Band-Index    1
   0.00000    -21.138566
   0.04095    -21.138557
   0.08190    -21.138547
   0.12286    -21.138529
   0.16381    -21.138508
   0.20476    -21.138477
   0.24571    -21.138445
   0.28667    -21.138409
   0.32762    -21.138369
   0.36857    -21.138329
   0.40952    -21.138295
   0.45047    -21.138260
   0.49143    -21.138230
   0.53238    -21.138203
   0.57333    -21.138177
   0.61428    -21.138161
   0.65524    -21.138147
   0.69619    -21.138140
   0.69619    -21.138140
   0.73721    -21.138148
   0.77823    -21.138160
   0.81926    -21.138179
   0.86028    -21.138200
   0.90130    -21.138221
   0.94233    -21.138248
   0.98335    -21.138269
   1.02437    -21.138291
   1.06540    -21.138313
   1.10642    -21.138334
   1.14744    -21.138346
   1.18847    -21.138339
   1.18847    -21.138339
   1.22942    -21.138350
   1.27037    -21.138360
   1.31132    -21.138376
   1.35228    -21.138401
   1.39323    -21.138433
   1.43418    -21.138467
   1.47513    -21.138501
   1.51609    -21.138542
   1.55704    -21.138582
   1.59799    -21.138624
   1.63894    -21.138661
   1.67989    -21.138701
   1.72085    -21.138734
   1.76180    -21.138758
   1.80275    -21.138774
   1.84370    -21.138784
   1.88466    -21.138788
   1.88466    -21.138788
   1.92526    -21.138783
   1.96586    -21.138773
   2.00646    -21.138756
   2.04707    -21.138731
   2.08767    -21.138701
   2.12827    -21.138661
   2.16887    -21.138625
   2.20948    -21.138577
   2.25008    -21.138531
   2.29068    -21.138482
   2.33128    -21.138430
   2.37189    -21.138384
   2.41249    -21.138340
   2.45309    -21.138298
   2.49369    -21.138262
   2.53430    -21.138229
   2.57490    -21.138203
   2.61550    -21.138178
   2.65610    -21.138159
   2.69671    -21.138148
   2.73731    -21.138140
 
# Band-Index    2
   2.73731    -11.347819
   2.69671    -11.351490
   2.65610    -11.362343
   2.61550    -11.379870
   2.57490    -11.403340
   2.53430    -11.431795
   2.49369    -11.464196
   2.45309    -11.499454
   2.41249    -11.536480
   2.37189    -11.574281
   2.33128    -11.611956
   2.29068    -11.648663
   2.25008    -11.683702
   2.20948    -11.716453
   2.16887    -11.746425
   2.12827    -11.773171
   2.08767    -11.796339
   2.04707    -11.815646
   2.00646    -11.830886
   1.96586    -11.841884
   1.92526    -11.848523
   1.88466    -11.850734
   1.88466    -11.850734
   1.84370    -11.848486
   1.80275    -11.841742
   1.76180    -11.830600
   1.72085    -11.815223
   1.67989    -11.795846
   1.63894    -11.772731
   1.59799    -11.746227
   1.55704    -11.716755
   1.51609    -11.684808
   1.47513    -11.650897
   1.43418    -11.615619
   1.39323    -11.579655
   1.35228    -11.543787
   1.31132    -11.508963
   1.27037    -11.476680
   1.22942    -11.450306
   1.18847    -11.438621
   1.18847    -11.438621
   1.14744    -11.437176
   1.10642    -11.432920
   1.06540    -11.426100
   1.02437    -11.417102
   0.98335    -11.406461
   0.94233    -11.394838
   0.90130    -11.382998
   0.86028    -11.371765
   0.81926    -11.361959
   0.77823    -11.354327
   0.73721    -11.349482
   0.69619    -11.347819
   0.69619    -11.347819
   0.65524    -11.351033
   0.61428    -11.360505
   0.57333    -11.375713
   0.53238    -11.395881
   0.49143    -11.420022
   0.45047    -11.447035
   0.40952    -11.475806
   0.36857    -11.505239
   0.32762    -11.534303
   0.28667    -11.562068
   0.24571    -11.587711
   0.20476    -11.610531
   0.16381    -11.629964
   0.12286    -11.645550
   0.08190    -11.656930
   0.04095    -11.663851
   0.00000    -11.666173
 
# Band-Index    3
   0.00000    -11.352996
   0.04095    -11.353004
   0.08190    -11.353028
   0.12286    -11.353043
   0.16381    -11.353025
   0.20476    -11.352951
   0.24571    -11.352799
   0.28667    -11.352545
   0.32762    -11.352181
   0.36857    -11.351703
   0.40952    -11.351132
   0.45047    -11.350498
   0.49143    -11.349839
   0.53238    -11.349205
   0.57333    -11.348644
   0.61428    -11.348203
   0.65524    -11.347917
   0.69619    -11.347819
   0.69619    -11.347819
   0.73721    -11.347919
   0.77823    -11.348202
   0.81926    -11.348656
   0.86028    -11.349241
   0.90130    -11.349926
   0.94233    -11.350666
   0.98335    -11.351400
   1.02437    -11.352080
   1.06540    -11.352659
   1.10642    -11.353105
   1.14744    -11.353391
   1.18847    -11.353488
   1.18847    -11.353488
   1.22942    -11.352001
   1.27037    -11.347582
   1.31132    -11.340365
   1.35228    -11.330550
   1.39323    -11.318425
   1.43418    -11.304358
   1.47513    -11.288778
   1.51609    -11.272187
   1.55704    -11.255127
   1.59799    -11.238165
   1.63894    -11.221899
   1.67989    -11.206919
   1.72085    -11.193782
   1.76180    -11.182982
   1.80275    -11.174947
   1.84370    -11.169990
   1.88466    -11.168309
   1.88466    -11.168309
   1.92526    -11.169399
   1.96586    -11.172629
   2.00646    -11.177913
   2.04707    -11.185110
   2.08767    -11.194011
   2.12827    -11.204380
   2.16887    -11.215960
   2.20948    -11.228447
   2.25008    -11.241547
   2.29068    -11.254941
   2.33128    -11.268320
   2.37189    -11.281406
   2.41249    -11.293905
   2.45309    -11.305558
   2.49369    -11.316145
   2.53430    -11.325456
   2.57490    -11.333317
   2.61550    -11.339583
   2.65610    -11.344136
   2.69671    -11.346897
   2.73731    -11.347819
 
# Band-Index    4
   2.73731    -11.347819
   2.69671    -11.346897
   2.65610    -11.344136
   2.61550    -11.339583
   2.57490    -11.333317
   2.53430    -11.325456
   2.49369    -11.316145
   2.45309    -11.305558
   2.41249    -11.293905
   2.37189    -11.281406
   2.33128    -11.268320
   2.29068    -11.254941
   2.25008    -11.241547
   2.20948    -11.228447
   2.16887    -11.215960
   2.12827    -11.204380
   2.08767    -11.194011
   2.04707    -11.185110
   2.00646    -11.177913
   1.96586    -11.172629
   1.92526    -11.169399
   1.88466    -11.168309
   1.88466    -11.168309
   1.84370    -11.168846
   1.80275    -11.170459
   1.76180    -11.173184
   1.72085    -11.177058
   1.67989    -11.182144
   1.63894    -11.188533
   1.59799    -11.196347
   1.55704    -11.205716
   1.51609    -11.216794
   1.47513    -11.229739
   1.43418    -11.244715
   1.39323    -11.261812
   1.35228    -11.280997
   1.31132    -11.302011
   1.27037    -11.323976
   1.22942    -11.343960
   1.18847    -11.353488
   1.18847    -11.353488
   1.14744    -11.353391
   1.10642    -11.353105
   1.06540    -11.352659
   1.02437    -11.352080
   0.98335    -11.351400
   0.94233    -11.350666
   0.90130    -11.349926
   0.86028    -11.349241
   0.81926    -11.348656
   0.77823    -11.348202
   0.73721    -11.347919
   0.69619    -11.347819
   0.69619    -11.347819
   0.65524    -11.346362
   0.61428    -11.342024
   0.57333    -11.334928
   0.53238    -11.325279
   0.49143    -11.313367
   0.45047    -11.299560
   0.40952    -11.284273
   0.36857    -11.267993
   0.32762    -11.251248
   0.28667    -11.234603
   0.24571    -11.218657
   0.20476    -11.203980
   0.16381    -11.191116
   0.12286    -11.180537
   0.08190    -11.172658
   0.04095    -11.167798
   0.00000    -11.166160
 
# Band-Index    5
   0.00000     -7.912066
   0.04095     -7.912210
   0.08190     -7.912637
   0.12286     -7.913335
   0.16381     -7.914280
   0.20476     -7.915439
   0.24571     -7.916775
   0.28667     -7.918239
   0.32762     -7.919785
   0.36857     -7.921357
   0.40952     -7.923282
   0.45047     -7.928665
   0.49143     -7.974811
   0.53238     -8.038078
   0.57333     -8.090124
   0.61428     -8.128631
   0.65524     -8.152255
   0.69619     -8.160217
   0.69619     -8.160217
   0.73721     -8.152241
   0.77823     -8.128703
   0.81926     -8.090796
   0.86028     -8.040456
   0.90130     -7.980443
   0.94233     -7.923146
   0.98335     -7.920761
   1.02437     -7.919151
   1.06540     -7.917771
   1.10642     -7.916711
   1.14744     -7.916045
   1.18847     -7.915818
   1.18847     -7.915818
   1.22942     -7.915805
   1.27037     -7.915771
   1.31132     -7.915720
   1.35228     -7.915657
   1.39323     -7.915594
   1.43418     -7.915539
   1.47513     -7.915501
   1.51609     -7.915489
   1.55704     -7.915506
   1.59799     -7.915552
   1.63894     -7.915624
   1.67989     -7.915715
   1.72085     -7.915815
   1.76180     -7.915912
   1.80275     -7.915992
   1.84370     -7.916046
   1.88466     -7.916065
   1.88466     -7.916065
   1.92526     -7.916031
   1.96586     -7.915937
   2.00646     -7.915809
   2.04707     -7.915685
   2.08767     -7.915613
   2.12827     -7.915639
   2.16887     -7.915814
   2.20948     -7.916176
   2.25008     -7.916751
   2.29068     -7.917550
   2.33128     -7.918561
   2.37189     -7.919759
   2.41249     -7.921100
   2.45309     -7.922512
   2.49369     -7.925263
   2.53430     -7.975783
   2.57490     -8.039174
   2.61550     -8.090997
   2.65610     -8.129101
   2.69671     -8.152388
   2.73731     -8.160217
 
# Band-Index    6
   2.73731     -7.929163
   2.69671     -7.928992
   2.65610     -7.928491
   2.61550     -7.927687
   2.57490     -7.926625
   2.53430     -7.925364
   2.49369     -7.923974
   2.45309     -7.922528
   2.41249     -7.921101
   2.37189     -7.919759
   2.33128     -7.918561
   2.29068     -7.917550
   2.25008     -7.916751
   2.20948     -7.916176
   2.16887     -7.915814
   2.12827     -7.915639
   2.08767     -7.915613
   2.04707     -7.915685
   2.00646     -7.915809
   1.96586     -7.915937
   1.92526     -7.916031
   1.88466     -7.916065
   1.88466     -7.916065
   1.84370     -7.915996
   1.80275     -7.915796
   1.76180     -7.915470
   1.72085     -7.915033
   1.67989     -7.914502
   1.63894     -7.913899
   1.59799     -7.913246
   1.55704     -7.912568
   1.51609     -7.911891
   1.47513     -7.911244
   1.43418     -7.911836
   1.39323     -7.912976
   1.35228     -7.914049
   1.31132     -7.914904
   1.27037     -7.915461
   1.22942     -7.915739
   1.18847     -7.915818
   1.18847     -7.915818
   1.14744     -7.916045
   1.10642     -7.916711
   1.06540     -7.917771
   1.02437     -7.919151
   0.98335     -7.920759
   0.94233     -7.922485
   0.90130     -7.924213
   0.86028     -7.925823
   0.81926     -7.927206
   0.77823     -7.928267
   0.73721     -7.928934
   0.69619     -7.929163
   0.69619     -7.929163
   0.65524     -7.929015
   0.61428     -7.928581
   0.57333     -7.927873
   0.53238     -7.926915
   0.49143     -7.925742
   0.45047     -7.924392
   0.40952     -7.922930
   0.36857     -7.920477
   0.32762     -7.918083
   0.28667     -7.915891
   0.24571     -7.913879
   0.20476     -7.912090
   0.16381     -7.910632
   0.12286     -7.911049
   0.08190     -7.911562
   0.04095     -7.911932
   0.00000     -7.912066
 
# Band-Index    7
   0.00000     -7.907630
   0.04095     -7.907817
   0.08190     -7.908376
   0.12286     -7.909292
   0.16381     -7.910442
   0.20476     -7.910179
   0.24571     -7.910168
   0.28667     -7.910612
   0.32762     -7.911612
   0.36857     -7.913194
   0.40952     -7.915299
   0.45047     -7.917827
   0.49143     -7.921308
   0.53238     -7.925225
   0.57333     -7.927062
   0.61428     -7.928244
   0.65524     -7.928933
   0.69619     -7.929163
   0.69619     -7.929163
   0.73721     -7.928934
   0.77823     -7.928267
   0.81926     -7.927206
   0.86028     -7.925823
   0.90130     -7.924207
   0.94233     -7.920662
   0.98335     -7.916327
   1.02437     -7.913848
   1.06540     -7.911718
   1.10642     -7.910083
   1.14744     -7.909052
   1.18847     -7.908699
   1.18847     -7.908699
   1.22942     -7.908757
   1.27037     -7.908928
   1.31132     -7.909208
   1.35228     -7.909591
   1.39323     -7.910064
   1.43418     -7.910626
   1.47513     -7.910838
   1.51609     -7.910165
   1.55704     -7.909914
   1.59799     -7.910134
   1.63894     -7.910798
   1.67989     -7.911799
   1.72085     -7.912981
   1.76180     -7.914162
   1.80275     -7.915163
   1.84370     -7.915830
   1.88466     -7.916065
   1.88466     -7.916065
   1.92526     -7.915818
   1.96586     -7.915102
   2.00646     -7.913997
   2.04707     -7.912621
   2.08767     -7.911133
   2.12827     -7.909706
   2.16887     -7.908517
   2.20948     -7.907741
   2.25008     -7.907520
   2.29068     -7.907952
   2.33128     -7.909092
   2.37189     -7.910956
   2.41249     -7.913563
   2.45309     -7.917174
   2.49369     -7.923237
   2.53430     -7.925338
   2.57490     -7.926634
   2.61550     -7.927687
   2.65610     -7.928491
   2.69671     -7.928992
   2.73731     -7.929163
 
# Band-Index    8
   2.73731     -7.929163
   2.69671     -7.928717
   2.65610     -7.927403
   2.61550     -7.925254
   2.57490     -7.922199
   2.53430     -7.917486
   2.49369     -7.888864
   2.45309     -7.806333
   2.41249     -7.711772
   2.37189     -7.609719
   2.33128     -7.502225
   2.29068     -7.391157
   2.25008     -7.278396
   2.20948     -7.166024
   2.16887     -7.056306
   2.12827     -6.951740
   2.08767     -6.855220
   2.04707     -6.769781
   2.00646     -6.698671
   1.96586     -6.645071
   1.92526     -6.611648
   1.88466     -6.600296
   1.88466     -6.600296
   1.84370     -6.611832
   1.80275     -6.645530
   1.76180     -6.698907
   1.72085     -6.768388
   1.67989     -6.849870
   1.63894     -6.939285
   1.59799     -7.032847
   1.55704     -7.127144
   1.51609     -7.219214
   1.47513     -7.306522
   1.43418     -7.386861
   1.39323     -7.458335
   1.35228     -7.519340
   1.31132     -7.568484
   1.27037     -7.604582
   1.22942     -7.626677
   1.18847     -7.634121
   1.18847     -7.634121
   1.14744     -7.644421
   1.10642     -7.674253
   1.06540     -7.720664
   1.02437     -7.779401
   0.98335     -7.845519
   0.94233     -7.911732
   0.90130     -7.921596
   0.86028     -7.924080
   0.81926     -7.926188
   0.77823     -7.927803
   0.73721     -7.928817
   0.69619     -7.929163
   0.69619     -7.929163
   0.65524     -7.928738
   0.61428     -7.927510
   0.57333     -7.925596
   0.53238     -7.923202
   0.49143     -7.921260
   0.45047     -7.891039
   0.40952     -7.810735
   0.36857     -7.721703
   0.32762     -7.628707
   0.28667     -7.534796
   0.24571     -7.443069
   0.20476     -7.356822
   0.16381     -7.279481
   0.12286     -7.214527
   0.08190     -7.165264
   0.04095     -7.134454
   0.00000     -7.123958
 
# Band-Index    9
   0.00000     -3.027454
   0.04095     -3.016092
   0.08190     -2.982151
   0.12286     -2.926018
   0.16381     -2.848369
   0.20476     -2.750159
   0.24571     -2.632635
   0.28667     -2.497341
   0.32762     -2.346275
   0.36857     -2.181953
   0.40952     -2.007575
   0.45047     -1.819036
   0.49143     -1.799889
   0.53238     -1.795874
   0.57333     -1.791917
   0.61428     -1.788096
   0.65524     -1.785359
   0.69619     -1.784367
   0.69619     -1.784367
   0.73721     -1.786691
   0.77823     -1.793486
   0.81926     -1.804243
   0.86028     -1.818072
   0.90130     -1.846699
   0.94233     -2.083758
   0.98335     -2.304973
   1.02437     -2.501595
   1.06540     -2.664816
   1.10642     -2.787261
   1.14744     -2.863221
   1.18847     -2.888962
   1.18847     -2.888962
   1.22942     -2.891629
   1.27037     -2.899441
   1.31132     -2.911910
   1.35228     -2.928294
   1.39323     -2.947675
   1.43418     -2.969078
   1.47513     -2.991547
   1.51609     -3.014193
   1.55704     -3.036228
   1.59799     -3.056986
   1.63894     -3.075911
   1.67989     -3.092559
   1.72085     -3.106588
   1.76180     -3.117741
   1.80275     -3.125834
   1.84370     -3.130738
   1.88466     -3.132381
   1.88466     -3.132381
   1.92526     -3.124739
   1.96586     -3.101870
   2.00646     -3.063935
   2.04707     -3.011204
   2.08767     -2.944069
   2.12827     -2.863046
   2.16887     -2.768790
   2.20948     -2.662122
   2.25008     -2.544062
   2.29068     -2.415895
   2.33128     -2.279366
   2.37189     -2.136846
   2.41249     -1.992733
   2.45309     -1.860438
   2.49369     -1.811683
   2.53430     -1.801229
   2.57490     -1.794142
   2.61550     -1.789569
   2.65610     -1.786631
   2.69671     -1.784929
   2.73731     -1.784367
 
# Band-Index   10
   2.73731     -1.784367
   2.69671     -1.781487
   2.65610     -1.773035
   2.61550     -1.759786
   2.57490     -1.743871
   2.53430     -1.732907
   2.49369     -1.757745
   2.45309     -1.856157
   2.41249     -1.992666
   2.37189     -2.136889
   2.33128     -2.279364
   2.29068     -2.415895
   2.25008     -2.544062
   2.20948     -2.662122
   2.16887     -2.768790
   2.12827     -2.863046
   2.08767     -2.944069
   2.04707     -3.011204
   2.00646     -3.063935
   1.96586     -3.101870
   1.92526     -3.124739
   1.88466     -3.132381
   1.88466     -3.132381
   1.84370     -3.121548
   1.80275     -3.089194
   1.76180     -3.035749
   1.72085     -2.961934
   1.67989     -2.868792
   1.63894     -2.757691
   1.59799     -2.630328
   1.55704     -2.488844
   1.51609     -2.335891
   1.47513     -2.174741
   1.43418     -2.010425
   1.39323     -1.870871
   1.35228     -1.868632
   1.31132     -1.884100
   1.27037     -1.900621
   1.22942     -1.912180
   1.18847     -1.916268
   1.18847     -1.916268
   1.14744     -1.914093
   1.10642     -1.907688
   1.06540     -1.897471
   1.02437     -1.884084
   0.98335     -1.868387
   0.94233     -1.851599
   0.90130     -1.837669
   0.86028     -1.721082
   0.81926     -1.749899
   0.77823     -1.769030
   0.73721     -1.780529
   0.69619     -1.784367
   0.69619     -1.784367
   0.65524     -1.781862
   0.61428     -1.774352
   0.57333     -1.761849
   0.53238     -1.744295
   0.49143     -1.727639
   0.45047     -1.803730
   0.40952     -1.861824
   0.36857     -2.005381
   0.32762     -2.169070
   0.28667     -2.336494
   0.24571     -2.497782
   0.20476     -2.646035
   0.16381     -2.775805
   0.12286     -2.882410
   0.08190     -2.961822
   0.04095     -3.010859
   0.00000     -3.027454
 
# Band-Index   11
   0.00000     -1.628200
   0.04095     -1.633279
   0.08190     -1.647472
   0.12286     -1.668212
   0.16381     -1.692464
   0.20476     -1.717453
   0.24571     -1.740990
   0.28667     -1.761445
   0.32762     -1.777758
   0.36857     -1.789471
   0.40952     -1.796656
   0.45047     -1.769620
   0.49143     -1.717879
   0.53238     -1.737196
   0.57333     -1.753761
   0.61428     -1.769748
   0.65524     -1.780579
   0.69619     -1.784367
   0.69619     -1.784367
   0.73721     -1.780529
   0.77823     -1.769030
   0.81926     -1.749920
   0.86028     -1.723287
   0.90130     -1.689280
   0.94233     -1.648108
   0.98335     -1.600018
   1.02437     -1.545409
   1.06540     -1.484850
   1.10642     -1.419435
   1.14744     -1.352478
   1.18847     -1.309074
   1.18847     -1.309074
   1.22942     -1.342214
   1.27037     -1.427238
   1.31132     -1.546327
   1.35228     -1.688461
   1.39323     -1.841594
   1.43418     -1.900948
   1.47513     -1.988271
   1.51609     -2.117027
   1.55704     -2.269110
   1.59799     -2.429726
   1.63894     -2.588362
   1.67989     -2.737123
   1.72085     -2.869542
   1.76180     -2.979879
   1.80275     -3.063016
   1.84370     -3.114785
   1.88466     -3.132381
   1.88466     -3.132381
   1.92526     -3.118082
   1.96586     -3.075867
   2.00646     -3.007770
   2.04707     -2.916696
   2.08767     -2.806285
   2.12827     -2.680584
   2.16887     -2.543984
   2.20948     -2.401737
   2.25008     -2.260198
   2.29068     -2.127624
   2.33128     -2.013944
   2.37189     -1.927233
   2.41249     -1.868860
   2.45309     -1.829247
   2.49369     -1.759199
   2.53430     -1.732959
   2.57490     -1.743855
   2.61550     -1.759786
   2.65610     -1.773035
   2.69671     -1.781487
   2.73731     -1.784367
 
# Band-Index   12
   2.73731     -1.086511
   2.69671     -1.104884
   2.65610     -1.158760
   2.61550     -1.243738
   2.57490     -1.351759
   2.53430     -1.467825
   2.49369     -1.554071
   2.45309     -1.567023
   2.41249     -1.537725
   2.37189     -1.493504
   2.33128     -1.441773
   2.29068     -1.385446
   2.25008     -1.326334
   2.20948     -1.266151
   2.16887     -1.206655
   2.12827     -1.149745
   2.08767     -1.097571
   2.04707     -1.052313
   2.00646     -1.016110
   1.96586     -0.990511
   1.92526     -0.975783
   1.88466     -0.971064
   1.88466     -0.971064
   1.84370     -0.977104
   1.80275     -0.996179
   1.76180     -1.030385
   1.72085     -1.080396
   1.67989     -1.143353
   1.63894     -1.214324
   1.59799     -1.288006
   1.55704     -1.358873
   1.51609     -1.420363
   1.47513     -1.463216
   1.43418     -1.474867
   1.39323     -1.451017
   1.35228     -1.408355
   1.31132     -1.366611
   1.27037     -1.334855
   1.22942     -1.315530
   1.18847     -1.309074
   1.18847     -1.309074
   1.14744     -1.352478
   1.10642     -1.419435
   1.06540     -1.484850
   1.02437     -1.545409
   0.98335     -1.600018
   0.94233     -1.648084
   0.90130     -1.688871
   0.86028     -1.619143
   0.81926     -1.404118
   0.77823     -1.233377
   0.73721     -1.123923
   0.69619     -1.086511
   0.69619     -1.086511
   0.65524     -1.114396
   0.61428     -1.194855
   0.57333     -1.318874
   0.53238     -1.473920
   0.49143     -1.654450
   0.45047     -1.694887
   0.40952     -1.662766
   0.36857     -1.626157
   0.32762     -1.585113
   0.28667     -1.539848
   0.24571     -1.490648
   0.20476     -1.437878
   0.16381     -1.381987
   0.12286     -1.323555
   0.08190     -1.263476
   0.04095     -1.203892
   0.00000     -1.164498
 
# Band-Index   13
   0.00000     -1.164498
   0.04095     -1.157650
   0.08190     -1.137959
   0.12286     -1.107346
   0.16381     -1.076665
   0.20476     -1.131901
   0.24571     -1.195040
   0.28667     -1.259316
   0.32762     -1.319964
   0.36857     -1.370716
   0.40952     -1.400134
   0.45047     -1.387873
   0.49143     -1.326422
   0.53238     -1.245982
   0.57333     -1.175546
   0.61428     -1.125279
   0.65524     -1.096032
   0.69619     -1.086511
   0.69619     -1.086511
   0.73721     -1.086635
   0.77823     -1.087001
   0.81926     -1.087573
   0.86028     -1.088306
   0.90130     -1.089159
   0.94233     -1.090073
   0.98335     -1.090978
   1.02437     -1.091820
   1.06540     -1.092497
   1.10642     -1.095275
   1.14744     -1.166701
   1.18847     -1.214051
   1.18847     -1.214051
   1.22942     -1.212161
   1.27037     -1.206527
   1.31132     -1.197304
   1.35228     -1.184741
   1.39323     -1.169179
   1.43418     -1.151045
   1.47513     -1.130864
   1.51609     -1.109259
   1.55704     -1.086919
   1.59799     -1.064579
   1.63894     -1.043024
   1.67989     -1.023057
   1.72085     -1.005447
   1.76180     -0.990906
   1.80275     -0.980048
   1.84370     -0.973334
   1.88466     -0.971064
   1.88466     -0.971064
   1.92526     -0.975783
   1.96586     -0.990511
   2.00646     -1.016110
   2.04707     -1.052313
   2.08767     -1.097571
   2.12827     -1.149745
   2.16887     -1.206655
   2.20948     -1.266151
   2.25008     -1.326334
   2.29068     -1.385446
   2.33128     -1.441773
   2.37189     -1.493504
   2.41249     -1.537725
   2.45309     -1.567023
   2.49369     -1.554071
   2.53430     -1.467825
   2.57490     -1.351759
   2.61550     -1.243738
   2.65610     -1.158760
   2.69671     -1.104884
   2.73731     -1.086511
 
# Band-Index   14
   2.73731     -0.457315
   2.69671     -0.465095
   2.65610     -0.486013
   2.61550     -0.514608
   2.57490     -0.546207
   2.53430     -0.578923
   2.49369     -0.620029
   2.45309     -0.760869
   2.41249     -0.911848
   2.37189     -1.028776
   2.33128     -1.105641
   2.29068     -1.142713
   2.25008     -1.147105
   2.20948     -1.128193
   2.16887     -1.093999
   2.12827     -1.050816
   2.08767     -1.004051
   2.04707     -0.955501
   2.00646     -0.948193
   1.96586     -0.960929
   1.92526     -0.968539
   1.88466     -0.971064
   1.88466     -0.971064
   1.84370     -0.969744
   1.80275     -0.966181
   1.76180     -0.961504
   1.72085     -0.957401
   1.67989     -0.955453
   1.63894     -0.956174
   1.59799     -0.971486
   1.55704     -1.002347
   1.51609     -1.034832
   1.47513     -1.067919
   1.43418     -1.100452
   1.39323     -1.131157
   1.35228     -1.158725
   1.31132     -1.181868
   1.27037     -1.199393
   1.22942     -1.210333
   1.18847     -1.214051
   1.18847     -1.214051
   1.14744     -1.166633
   1.10642     -1.087756
   1.06540     -1.003036
   1.02437     -0.916618
   0.98335     -0.830764
   0.94233     -0.747646
   0.90130     -0.669684
   0.86028     -0.599652
   0.81926     -0.540548
   0.77823     -0.495426
   0.73721     -0.467027
   0.69619     -0.457315
   0.69619     -0.457315
   0.65524     -0.466713
   0.61428     -0.491353
   0.57333     -0.524722
   0.53238     -0.564565
   0.49143     -0.616474
   0.45047     -0.673833
   0.40952     -0.734211
   0.36857     -0.795607
   0.32762     -0.856377
   0.28667     -0.915172
   0.24571     -0.970796
   0.20476     -1.021743
   0.16381     -1.063760
   0.12286     -1.021289
   0.08190     -1.002269
   0.04095     -1.060851
   0.00000     -1.100500
 
# Band-Index   15
   0.00000     -0.946220
   0.04095     -0.955006
   0.08190     -0.978674
   0.12286     -0.937977
   0.16381     -0.896603
   0.20476     -0.870555
   0.24571     -0.839542
   0.28667     -0.804565
   0.32762     -0.766503
   0.36857     -0.726285
   0.40952     -0.684879
   0.45047     -0.643203
   0.49143     -0.602086
   0.53238     -0.562134
   0.57333     -0.520101
   0.61428     -0.486100
   0.65524     -0.464659
   0.69619     -0.457315
   0.69619     -0.457315
   0.73721     -0.467027
   0.77823     -0.495426
   0.81926     -0.540548
   0.86028     -0.599652
   0.90130     -0.669684
   0.94233     -0.747646
   0.98335     -0.830764
   1.02437     -0.916618
   1.06540     -1.003086
   1.10642     -1.085593
   1.14744     -1.093404
   1.18847     -1.093590
   1.18847     -1.093590
   1.22942     -1.081997
   1.27037     -1.059453
   1.31132     -1.037976
   1.35228     -1.020232
   1.39323     -1.005705
   1.43418     -0.993511
   1.47513     -0.983020
   1.51609     -0.973933
   1.55704     -0.966253
   1.59799     -0.960264
   1.63894     -0.942656
   1.67989     -0.931582
   1.72085     -0.918157
   1.76180     -0.899463
   1.80275     -0.879134
   1.84370     -0.863158
   1.88466     -0.857097
   1.88466     -0.857097
   1.92526     -0.864191
   1.96586     -0.884903
   2.00646     -0.917436
   2.04707     -0.933905
   2.08767     -0.909689
   2.12827     -0.884017
   2.16887     -0.854653
   2.20948     -0.822111
   2.25008     -0.786802
   2.29068     -0.753183
   2.33128     -0.727389
   2.37189     -0.700168
   2.41249     -0.671452
   2.45309     -0.641450
   2.49369     -0.610418
   2.53430     -0.578584
   2.57490     -0.546316
   2.61550     -0.514605
   2.65610     -0.486012
   2.69671     -0.465096
   2.73731     -0.457315
 
# Band-Index   16
   2.73731     -0.457315
   2.69671     -0.460613
   2.65610     -0.470386
   2.61550     -0.486305
   2.57490     -0.507739
   2.53430     -0.534758
   2.49369     -0.575594
   2.45309     -0.643695
   2.41249     -0.671486
   2.37189     -0.700153
   2.33128     -0.727335
   2.29068     -0.752625
   2.25008     -0.775748
   2.20948     -0.796455
   2.16887     -0.814506
   2.12827     -0.829669
   2.08767     -0.841728
   2.04707     -0.850427
   2.00646     -0.855605
   1.96586     -0.857546
   1.92526     -0.857428
   1.88466     -0.857097
   1.88466     -0.857097
   1.84370     -0.859624
   1.80275     -0.867163
   1.76180     -0.879580
   1.72085     -0.896631
   1.67989     -0.917963
   1.63894     -0.938228
   1.59799     -0.933563
   1.55704     -0.916909
   1.51609     -0.883814
   1.47513     -0.830159
   1.43418     -0.752338
   1.39323     -0.648949
   1.35228     -0.559362
   1.31132     -0.526637
   1.27037     -0.497565
   1.22942     -0.477613
   1.18847     -0.470412
   1.18847     -0.470412
   1.14744     -0.470193
   1.10642     -0.469535
   1.06540     -0.468496
   1.02437     -0.467150
   0.98335     -0.465585
   0.94233     -0.463902
   0.90130     -0.462208
   0.86028     -0.460627
   0.81926     -0.459267
   0.77823     -0.458213
   0.73721     -0.457542
   0.69619     -0.457315
   0.69619     -0.457315
   0.65524     -0.459895
   0.61428     -0.467632
   0.57333     -0.480519
   0.53238     -0.498573
   0.49143     -0.521800
   0.45047     -0.550173
   0.40952     -0.583620
   0.36857     -0.622016
   0.32762     -0.665171
   0.28667     -0.712795
   0.24571     -0.764498
   0.20476     -0.819820
   0.16381     -0.878458
   0.12286     -0.918367
   0.08190     -0.933670
   0.04095     -0.943055
   0.00000     -0.946220
 
# Band-Index   17
   0.00000     -0.616746
   0.04095     -0.614716
   0.08190     -0.609009
   0.12286     -0.600330
   0.16381     -0.589154
   0.20476     -0.575397
   0.24571     -0.558401
   0.28667     -0.536939
   0.32762     -0.509087
   0.36857     -0.472053
   0.40952     -0.422016
   0.45047     -0.354148
   0.49143     -0.263902
   0.53238     -0.150062
   0.57333     -0.018620
   0.61428      0.113726
   0.65524      0.218121
   0.69619      0.259210
   0.69619      0.259210
   0.73721      0.219763
   0.77823      0.132690
   0.81926      0.044723
   0.86028     -0.024319
   0.90130     -0.073776
   0.94233     -0.108485
   0.98335     -0.132973
   1.02437     -0.150339
   1.06540     -0.162493
   1.10642     -0.170569
   1.14744     -0.175209
   1.18847     -0.176717
   1.18847     -0.176717
   1.22942     -0.206403
   1.27037     -0.287637
   1.31132     -0.402151
   1.35228     -0.530770
   1.39323     -0.599274
   1.43418     -0.636307
   1.47513     -0.674274
   1.51609     -0.711114
   1.55704     -0.745725
   1.59799     -0.776996
   1.63894     -0.803748
   1.67989     -0.824898
   1.72085     -0.839886
   1.76180     -0.849172
   1.80275     -0.854174
   1.84370     -0.856456
   1.88466     -0.857097
   1.88466     -0.857097
   1.92526     -0.857428
   1.96586     -0.857546
   2.00646     -0.855605
   2.04707     -0.850427
   2.08767     -0.841728
   2.12827     -0.829669
   2.16887     -0.814504
   2.20948     -0.796452
   2.25008     -0.775959
   2.29068     -0.749471
   2.33128     -0.711850
   2.37189     -0.673469
   2.41249     -0.635556
   2.45309     -0.598554
   2.49369     -0.571144
   2.53430     -0.407643
   2.57490     -0.223324
   2.61550     -0.046042
   2.65610      0.108064
   2.69671      0.218358
   2.73731      0.259210
 
# Band-Index   18
   2.73731      1.729334
   2.69671      1.760078
   2.65610      1.848935
   2.61550      1.987036
   2.57490      2.164136
   2.53430      2.370560
   2.49369      2.598482
   2.45309      2.841922
   2.41249      3.096023
   2.37189      3.357015
   2.33128      3.621124
   2.29068      3.877389
   2.25008      4.046260
   2.20948      4.082752
   2.16887      3.996138
   2.12827      3.871583
   2.08767      3.743431
   2.04707      3.625178
   2.00646      3.525230
   1.96586      3.449591
   1.92526      3.402429
   1.88466      3.386417
   1.88466      3.386417
   1.84370      3.402720
   1.80275      3.450788
   1.76180      3.528304
   1.72085      3.631694
   1.67989      3.756324
   1.63894      3.895953
   1.59799      4.035965
   1.55704      4.039905
   1.51609      3.764505
   1.47513      3.464759
   1.43418      3.176028
   1.39323      2.905362
   1.35228      2.660734
   1.31132      2.451746
   1.27037      2.289667
   1.22942      2.186119
   1.18847      2.150364
   1.18847      2.150364
   1.14744      2.144123
   1.10642      2.125671
   1.06540      2.095829
   1.02437      2.055998
   0.98335      2.008215
   0.94233      1.955155
   0.90130      1.900101
   0.86028      1.846830
   0.81926      1.799396
   0.77823      1.761845
   0.73721      1.737680
   0.69619      1.729334
   0.69619      1.729334
   0.65524      1.737679
   0.61428      1.762114
   0.57333      1.801006
   0.53238      1.851937
   0.49143      1.912050
   0.45047      1.978379
   0.40952      2.048024
   0.36857      2.118224
   0.32762      2.186469
   0.28667      2.250546
   0.24571      2.308567
   0.20476      2.359021
   0.16381      2.400859
   0.12286      2.433462
   0.08190      2.456623
   0.04095      2.470413
   0.00000      2.474984
 
# Band-Index   19
   0.00000      4.804188
   0.04095      4.811709
   0.08190      4.832313
   0.12286      4.860909
   0.16381      4.789278
   0.20476      4.565481
   0.24571      4.318685
   0.28667      4.055745
   0.32762      3.774107
   0.36857      3.466919
   0.40952      3.160421
   0.45047      2.860717
   0.49143      2.574556
   0.53238      2.310176
   0.57333      2.078375
   0.61428      1.893379
   0.65524      1.771985
   0.69619      1.729334
   0.69619      1.729334
   0.73721      1.737680
   0.77823      1.761845
   0.81926      1.799396
   0.86028      1.846830
   0.90130      1.900101
   0.94233      1.955155
   0.98335      2.008215
   1.02437      2.055998
   1.06540      2.095829
   1.10642      2.125671
   1.14744      2.144123
   1.18847      2.150364
   1.18847      2.150364
   1.22942      2.191875
   1.27037      2.309468
   1.31132      2.487449
   1.35228      2.708926
   1.39323      2.960057
   1.43418      3.230385
   1.47513      3.511299
   1.51609      3.792983
   1.55704      4.068050
   1.59799      4.374798
   1.63894      4.643273
   1.67989      4.697737
   1.72085      4.627927
   1.76180      4.558650
   1.80275      4.508787
   1.84370      4.478592
   1.88466      4.468479
   1.88466      4.468479
   1.92526      4.479388
   1.96586      4.511061
   2.00646      4.560379
   2.04707      4.622941
   2.08767      4.692389
   2.12827      4.746118
   2.16887      4.635842
   2.20948      4.401096
   2.25008      4.147622
   2.29068      3.886111
   2.33128      3.621416
   2.37189      3.356972
   2.41249      3.096023
   2.45309      2.841922
   2.49369      2.598481
   2.53430      2.370560
   2.57490      2.164136
   2.61550      1.987036
   2.65610      1.848935
   2.69671      1.760078
   2.73731      1.729334
 
# Band-Index   20
   2.73731      1.729334
   2.69671      1.772997
   2.65610      1.891944
   2.61550      2.061281
   2.57490      2.261403
   2.53430      2.479722
   2.49369      2.708919
   2.45309      2.944543
   2.41249      3.183244
   2.37189      3.421845
   2.33128      3.656265
   2.29068      3.884007
   2.25008      4.147928
   2.20948      4.401092
   2.16887      4.635840
   2.12827      4.746118
   2.08767      4.692389
   2.04707      4.622941
   2.00646      4.560379
   1.96586      4.511061
   1.92526      4.479388
   1.88466      4.468479
   1.88466      4.468479
   1.84370      4.480606
   1.80275      4.515281
   1.76180      4.567997
   1.72085      4.632072
   1.67989      4.719387
   1.63894      4.681848
   1.59799      4.414922
   1.55704      4.302599
   1.51609      4.433006
   1.47513      4.600285
   1.43418      4.770306
   1.39323      4.934177
   1.35228      5.079436
   1.31132      5.072683
   1.27037      5.060701
   1.22942      5.053464
   1.18847      5.051051
   1.18847      5.051051
   1.14744      4.976144
   1.10642      4.787035
   1.06540      4.526029
   1.02437      4.214109
   0.98335      3.865347
   0.94233      3.492563
   0.90130      3.108739
   0.86028      2.727779
   0.81926      2.366577
   0.77823      2.049869
   0.73721      1.818034
   0.69619      1.729334
   0.69619      1.729334
   0.65524      1.784966
   0.61428      1.934133
   0.57333      2.144461
   0.53238      2.390559
   0.49143      2.657046
   0.45047      2.934762
   0.40952      3.217711
   0.36857      3.501408
   0.32762      3.782173
   0.28667      4.076751
   0.24571      4.367863
   0.20476      4.639314
   0.16381      4.872871
   0.12286      4.971135
   0.08190      5.079248
   0.04095      5.100263
   0.00000      5.099126
 
# Band-Index   21
   0.00000      5.393950
   0.04095      5.358703
   0.08190      5.256721
   0.12286      5.095715
   0.16381      4.898176
   0.20476      4.902090
   0.24571      4.899615
   0.28667      4.878336
   0.32762      4.835847
   0.36857      4.773341
   0.40952      4.694814
   0.45047      4.606629
   0.49143      4.516238
   0.53238      4.430899
   0.57333      4.357138
   0.61428      4.300381
   0.65524      4.264659
   0.69619      4.252464
   0.69619      4.252464
   0.73721      4.264748
   0.77823      4.301350
   0.81926      4.361513
   0.86028      4.443971
   0.90130      4.546894
   0.94233      4.667777
   0.98335      4.803109
   1.02437      4.947639
   1.06540      5.092920
   1.10642      5.224471
   1.14744      5.319980
   1.18847      5.355304
   1.18847      5.355304
   1.22942      5.350929
   1.27037      5.311478
   1.31132      5.217916
   1.35228      5.096819
   1.39323      5.109453
   1.43418      5.129852
   1.47513      5.148951
   1.51609      5.109421
   1.55704      5.002763
   1.59799      4.908465
   1.63894      4.807514
   1.67989      4.917407
   1.72085      5.002627
   1.76180      4.955290
   1.80275      4.922423
   1.84370      4.901779
   1.88466      4.894751
   1.88466      4.894751
   1.92526      4.902162
   1.96586      4.922821
   2.00646      4.950305
   2.04707      4.968192
   2.08767      4.939968
   2.12827      4.836220
   2.16887      4.680129
   2.20948      4.527119
   2.25008      4.468556
   2.29068      4.515485
   2.33128      4.577486
   2.37189      4.619124
   2.41249      4.630375
   2.45309      4.609900
   2.49369      4.561734
   2.53430      4.495175
   2.57490      4.422023
   2.61550      4.353762
   2.65610      4.299310
   2.69671      4.264430
   2.73731      4.252464
 
# Band-Index   22
   2.73731      5.264574
   2.69671      5.268720
   2.65610      5.281664
   2.61550      5.305106
   2.57490      5.341784
   2.53430      5.398497
   2.49369      5.432668
   2.45309      5.425557
   2.41249      5.387925
   2.37189      5.324068
   2.33128      5.243185
   2.29068      5.153703
   2.25008      5.061633
   2.20948      4.971804
   2.16887      4.891863
   2.12827      4.918519
   2.08767      5.048472
   2.04707      5.047732
   2.00646      4.986693
   1.96586      4.936199
   1.92526      4.905123
   1.88466      4.894751
   1.88466      4.894751
   1.84370      4.904673
   1.80275      4.934250
   1.76180      4.982972
   1.72085      5.005480
   1.67989      4.955775
   1.63894      4.836839
   1.59799      4.937502
   1.55704      5.071348
   1.51609      5.162620
   1.47513      5.218361
   1.43418      5.336315
   1.39323      5.458727
   1.35228      5.580487
   1.31132      5.627544
   1.27037      5.557721
   1.22942      5.530990
   1.18847      5.531780
   1.18847      5.531780
   1.14744      5.554193
   1.10642      5.588061
   1.06540      5.598935
   1.02437      5.580554
   0.98335      5.539453
   0.94233      5.485583
   0.90130      5.428119
   0.86028      5.374050
   0.81926      5.326753
   0.77823      5.292136
   0.73721      5.271452
   0.69619      5.264574
   0.69619      5.264574
   0.65524      5.269485
   0.61428      5.283730
   0.57333      5.305860
   0.53238      5.333477
   0.49143      5.363273
   0.45047      5.391305
   0.40952      5.413420
   0.36857      5.425836
   0.32762      5.425856
   0.28667      5.412273
   0.24571      5.385559
   0.20476      5.348317
   0.16381      5.306763
   0.12286      5.275583
   0.08190      5.292269
   0.04095      5.359123
   0.00000      5.393950
 
# Band-Index   23
   0.00000      5.478232
   0.04095      5.482360
   0.08190      5.495004
   0.12286      5.516862
   0.16381      5.548846
   0.20476      5.591822
   0.24571      5.646233
   0.28667      5.713084
   0.32762      5.690808
   0.36857      5.606341
   0.40952      5.534983
   0.45047      5.472100
   0.49143      5.415644
   0.53238      5.365581
   0.57333      5.323457
   0.61428      5.291428
   0.65524      5.271392
   0.69619      5.264574
   0.69619      5.264574
   0.73721      5.271452
   0.77823      5.292136
   0.81926      5.326753
   0.86028      5.375517
   0.90130      5.438716
   0.94233      5.516690
   0.98335      5.609764
   1.02437      5.718148
   1.06540      5.841564
   1.10642      5.949235
   1.14744      5.961993
   1.18847      5.975790
   1.18847      5.975790
   1.22942      5.933801
   1.27037      5.839337
   1.31132      5.736543
   1.35228      5.801046
   1.39323      5.690923
   1.43418      5.528366
   1.47513      5.368546
   1.51609      5.209935
   1.55704      5.156016
   1.59799      5.134451
   1.63894      5.095057
   1.67989      5.046645
   1.72085      5.053965
   1.76180      4.988754
   1.80275      4.940398
   1.84370      4.906453
   1.88466      4.894751
   1.88466      4.894751
   1.92526      4.905123
   1.96586      4.936199
   2.00646      4.986693
   2.04707      5.047732
   2.08767      5.048472
   2.12827      4.918519
   2.16887      4.891863
   2.20948      4.971804
   2.25008      5.061633
   2.29068      5.153703
   2.33128      5.243185
   2.37189      5.324067
   2.41249      5.387926
   2.45309      5.425621
   2.49369      5.431905
   2.53430      5.410648
   2.57490      5.373070
   2.61550      5.331710
   2.65610      5.296255
   2.69671      5.272746
   2.73731      5.264574
 
# Band-Index   24
   2.73731      5.264574
   2.69671      5.272746
   2.65610      5.296253
   2.61550      5.331699
   2.57490      5.373379
   2.53430      5.409693
   2.49369      5.476612
   2.45309      5.585950
   2.41249      5.720236
   2.37189      5.859923
   2.33128      5.933942
   2.29068      5.875564
   2.25008      5.756925
   2.20948      5.635406
   2.16887      5.521855
   2.12827      5.385483
   2.08767      5.315797
   2.04707      5.400695
   2.00646      5.544569
   1.96586      5.665447
   1.92526      5.744330
   1.88466      5.771645
   1.88466      5.771645
   1.84370      5.732016
   1.80275      5.617876
   1.76180      5.440997
   1.72085      5.212928
   1.67989      5.124193
   1.63894      5.230156
   1.59799      5.340874
   1.55704      5.461119
   1.51609      5.587976
   1.47513      5.717730
   1.43418      5.846147
   1.39323      5.922715
   1.35228      5.840425
   1.31132      6.004757
   1.27037      6.142007
   1.22942      6.248386
   1.18847      6.292446
   1.18847      6.292446
   1.14744      6.132588
   1.10642      5.980297
   1.06540      5.841805
   1.02437      5.718151
   0.98335      5.609764
   0.94233      5.516690
   0.90130      5.438716
   0.86028      5.375478
   0.81926      5.328043
   0.77823      5.293354
   0.73721      5.271852
   0.69619      5.264574
   0.69619      5.264574
   0.65524      5.273727
   0.61428      5.300848
   0.57333      5.344971
   0.53238      5.404586
   0.49143      5.477754
   0.45047      5.562294
   0.40952      5.655916
   0.36857      5.757746
   0.32762      5.793034
   0.28667      5.780517
   0.24571      5.856239
   0.20476      5.755186
   0.16381      5.645048
   0.12286      5.566389
   0.08190      5.516633
   0.04095      5.489929
   0.00000      5.481602
 
# Band-Index   25
   0.00000      5.861917
   0.04095      5.887663
   0.08190      5.953064
   0.12286      6.045556
   0.16381      6.128148
   0.20476      6.019859
   0.24571      5.954078
   0.28667      5.966659
   0.32762      5.854177
   0.36857      5.873027
   0.40952      5.966105
   0.45047      6.058734
   0.49143      6.146643
   0.53238      6.223482
   0.57333      6.283991
   0.61428      6.325807
   0.65524      6.349619
   0.69619      6.357253
   0.69619      6.357253
   0.73721      6.345535
   0.77823      6.312363
   0.81926      6.262827
   0.86028      6.203368
   0.90130      6.140360
   0.94233      6.079303
   0.98335      6.024951
   1.02437      5.981638
   1.06540      5.954232
   1.10642      5.978276
   1.14744      6.132535
   1.18847      6.292446
   1.18847      6.292446
   1.22942      6.256949
   1.27037      6.180529
   1.31132      6.101644
   1.35228      6.022976
   1.39323      5.952182
   1.43418      5.865233
   1.47513      5.793644
   1.51609      5.731321
   1.55704      5.687233
   1.59799      5.666038
   1.63894      5.517304
   1.67989      5.398837
   1.72085      5.391712
   1.76180      5.511155
   1.80275      5.644877
   1.84370      5.738382
   1.88466      5.771645
   1.88466      5.771645
   1.92526      5.744330
   1.96586      5.665447
   2.00646      5.544569
   2.04707      5.400696
   2.08767      5.315795
   2.12827      5.385414
   2.16887      5.523730
   2.20948      5.684526
   2.25008      5.851367
   2.29068      6.008109
   2.33128      6.134780
   2.37189      6.213998
   2.41249      6.246080
   2.45309      6.253739
   2.49369      6.261655
   2.53430      6.279725
   2.57490      6.303981
   2.61550      6.326968
   2.65610      6.344043
   2.69671      6.354023
   2.73731      6.357253
 
# Band-Index   26
   2.73731      6.357253
   2.69671      6.354023
   2.65610      6.344043
   2.61550      6.326968
   2.57490      6.303981
   2.53430      6.279725
   2.49369      6.261655
   2.45309      6.253739
   2.41249      6.246080
   2.37189      6.213998
   2.33128      6.134781
   2.29068      6.008113
   2.25008      5.851281
   2.20948      5.684659
   2.16887      5.532302
   2.12827      5.457625
   2.08767      5.444638
   2.04707      5.504447
   2.00646      5.600562
   1.96586      5.689919
   1.92526      5.750467
   1.88466      5.771645
   1.88466      5.771645
   1.84370      5.767495
   1.80275      5.755394
   1.76180      5.736492
   1.72085      5.713118
   1.67989      5.689380
   1.63894      5.671666
   1.59799      5.680562
   1.55704      5.852724
   1.51609      6.019801
   1.47513      6.152563
   1.43418      6.129694
   1.39323      5.990868
   1.35228      6.078887
   1.31132      6.171533
   1.27037      6.242506
   1.22942      6.286961
   1.18847      6.302120
   1.18847      6.302120
   1.14744      6.471670
   1.10642      6.650154
   1.06540      6.665701
   1.02437      6.623121
   0.98335      6.575380
   0.94233      6.526604
   0.90130      6.480079
   0.86028      6.438535
   0.81926      6.404116
   0.77823      6.378440
   0.73721      6.362604
   0.69619      6.357253
   0.69619      6.357253
   0.65524      6.358374
   0.61428      6.362640
   0.57333      6.372460
   0.53238      6.391012
   0.49143      6.420506
   0.45047      6.457812
   0.40952      6.482310
   0.36857      6.429698
   0.32762      6.275879
   0.28667      6.092806
   0.24571      6.068891
   0.20476      6.178796
   0.16381      6.174169
   0.12286      6.255771
   0.08190      6.368107
   0.04095      6.452081
   0.00000      6.463596
 
# Band-Index   27
   0.00000      6.463596
   0.04095      6.454644
   0.08190      6.409214
   0.12286      6.346626
   0.16381      6.263514
   0.20476      6.299913
   0.24571      6.469305
   0.28667      6.643707
   0.32762      6.812115
   0.36857      6.862702
   0.40952      6.964786
   0.45047      7.157770
   0.49143      7.273321
   0.53238      7.387426
   0.57333      7.505292
   0.61428      7.621361
   0.65524      7.720749
   0.69619      7.766754
   0.69619      7.766754
   0.73721      7.723905
   0.77823      7.633315
   0.81926      7.531882
   0.86028      7.433490
   0.90130      7.341467
   0.94233      7.249479
   0.98335      7.140009
   1.02437      6.998074
   1.06540      6.830181
   1.10642      6.651178
   1.14744      6.471535
   1.18847      6.302120
   1.18847      6.302120
   1.22942      6.321536
   1.27037      6.377628
   1.31132      6.422765
   1.35228      6.437846
   1.39323      6.414227
   1.43418      6.368720
   1.47513      6.459267
   1.51609      6.698411
   1.55704      6.880545
   1.59799      6.879060
   1.63894      6.898919
   1.67989      6.930263
   1.72085      6.970196
   1.76180      7.013618
   1.80275      7.053390
   1.84370      7.081618
   1.88466      7.091886
   1.88466      7.091886
   1.92526      7.085251
   1.96586      7.067104
   2.00646      7.042142
   2.04707      7.015886
   2.08767      6.993353
   2.12827      6.976678
   2.16887      6.958219
   2.20948      6.892696
   2.25008      6.730946
   2.29068      6.540113
   2.33128      6.430250
   2.37189      6.490892
   2.41249      6.662045
   2.45309      6.873200
   2.49369      7.098572
   2.53430      7.322551
   2.57490      7.494032
   2.61550      7.557524
   2.65610      7.640677
   2.69671      7.724731
   2.73731      7.766754
 
# Band-Index   28
   2.73731      7.766754
   2.69671      7.724729
   2.65610      7.640689
   2.61550      7.557603
   2.57490      7.491610
   2.53430      7.449783
   2.49369      7.431350
   2.45309      7.425717
   2.41249      7.402055
   2.37189      7.364125
   2.33128      7.362731
   2.29068      7.375439
   2.25008      7.287401
   2.20948      7.317138
   2.16887      7.380591
   2.12827      7.318769
   2.08767      7.262126
   2.04707      7.207498
   2.00646      7.160073
   1.96586      7.123338
   1.92526      7.099936
   1.88466      7.091886
   1.88466      7.091886
   1.84370      7.096588
   1.80275      7.110688
   1.76180      7.134171
   1.72085      7.167019
   1.67989      7.209402
   1.63894      7.263152
   1.59799      7.224623
   1.55704      6.954196
   1.51609      6.868706
   1.47513      6.870013
   1.43418      6.855847
   1.39323      6.814710
   1.35228      6.745696
   1.31132      6.658968
   1.27037      6.566400
   1.22942      6.478975
   1.18847      6.429274
   1.18847      6.429274
   1.14744      6.493163
   1.10642      6.651033
   1.06540      6.830181
   1.02437      6.998074
   0.98335      7.140009
   0.94233      7.249479
   0.90130      7.341467
   0.86028      7.433490
   0.81926      7.531882
   0.77823      7.633315
   0.73721      7.723905
   0.69619      7.766754
   0.69619      7.766754
   0.65524      7.726517
   0.61428      7.654177
   0.57333      7.592954
   0.53238      7.565046
   0.49143      7.374123
   0.45047      7.167828
   0.40952      7.059045
   0.36857      6.942313
   0.32762      6.868395
   0.28667      6.926127
   0.24571      6.832197
   0.20476      6.724861
   0.16381      6.634862
   0.12286      6.562149
   0.08190      6.508524
   0.04095      6.479130
   0.00000      6.503393
 
# Band-Index   29
   0.00000      6.773888
   0.04095      6.786227
   0.08190      6.822754
   0.12286      6.882082
   0.16381      6.964639
   0.20476      6.991156
   0.24571      6.973038
   0.28667      6.959768
   0.32762      7.108544
   0.36857      7.278931
   0.40952      7.451839
   0.45047      7.584859
   0.49143      7.561648
   0.53238      7.570491
   0.57333      7.742167
   0.61428      7.820729
   0.65524      7.779634
   0.69619      7.766754
   0.69619      7.766754
   0.73721      7.776081
   0.77823      7.804051
   0.81926      7.848550
   0.86028      7.777713
   0.90130      7.638897
   0.94233      7.464040
   0.98335      7.264748
   1.02437      7.053346
   1.06540      6.842769
   1.10642      6.697638
   1.14744      6.722758
   1.18847      6.730581
   1.18847      6.730581
   1.22942      6.768266
   1.27037      6.857881
   1.31132      6.973727
   1.35228      7.106751
   1.39323      7.253879
   1.43418      7.412573
   1.47513      7.555455
   1.51609      7.469884
   1.55704      7.391787
   1.59799      7.322845
   1.63894      7.385992
   1.67989      7.372688
   1.72085      7.295397
   1.76180      7.215735
   1.80275      7.150232
   1.84370      7.107062
   1.88466      7.091886
   1.88466      7.091886
   1.92526      7.099936
   1.96586      7.123338
   2.00646      7.160073
   2.04707      7.207491
   2.08767      7.262146
   2.12827      7.319326
   2.16887      7.372274
   2.20948      7.410657
   2.25008      7.421137
   2.29068      7.396605
   2.33128      7.363273
   2.37189      7.364046
   2.41249      7.402056
   2.45309      7.425737
   2.49369      7.431123
   2.53430      7.448942
   2.57490      7.527726
   2.61550      7.708329
   2.65610      7.829360
   2.69671      7.779339
   2.73731      7.766754
 
# Band-Index   30
   2.73731      7.963044
   2.69671      7.934693
   2.65610      7.839246
   2.61550      7.891286
   2.57490      7.941043
   2.53430      7.855061
   2.49369      7.737364
   2.45309      7.622014
   2.41249      7.559466
   2.37189      7.574875
   2.33128      7.504733
   2.29068      7.388703
   2.25008      7.422740
   2.20948      7.409945
   2.16887      7.485964
   2.12827      7.759664
   2.08767      8.051660
   2.04707      8.349105
   2.00646      8.634092
   1.96586      8.883683
   1.92526      9.034247
   1.88466      9.074293
   1.88466      9.072241
   1.84370      9.021599
   1.80275      8.855333
   1.76180      8.604105
   1.72085      8.318540
   1.67989      8.030451
   1.63894      7.806552
   1.59799      7.762145
   1.55704      7.816278
   1.51609      7.756338
   1.47513      7.582877
   1.43418      7.659756
   1.39323      7.705954
   1.35228      7.653918
   1.31132      7.565522
   1.27037      7.501009
   1.22942      7.461351
   1.18847      7.447915
   1.18847      7.447915
   1.14744      7.441418
   1.10642      7.428528
   1.06540      7.423964
   1.02437      7.444190
   0.98335      7.505333
   0.94233      7.610471
   0.90130      7.736677
   0.86028      7.856189
   0.81926      7.876591
   0.77823      7.930472
   0.73721      7.956142
   0.69619      7.963044
   0.69619      7.963044
   0.65524      7.938672
   0.61428      7.862154
   0.57333      7.880663
   0.53238      7.864854
   0.49143      7.750823
   0.45047      7.621370
   0.40952      7.651246
   0.36857      7.565497
   0.32762      7.431216
   0.28667      7.298932
   0.24571      7.174003
   0.20476      7.060441
   0.16381      6.973517
   0.12286      6.932639
   0.08190      6.870967
   0.04095      6.806690
   0.00000      6.773888
 
# Band-Index   31
   0.00000      7.879944
   0.04095      7.881452
   0.08190      7.882912
   0.12286      7.877946
   0.16381      7.862578
   0.20476      7.840360
   0.24571      7.822989
   0.28667      7.827352
   0.32762      7.852241
   0.36857      7.756770
   0.40952      7.713878
   0.45047      7.826945
   0.49143      7.929387
   0.53238      7.968872
   0.57333      7.942850
   0.61428      7.979982
   0.65524      7.976572
   0.69619      7.963044
   0.69619      7.963044
   0.73721      7.976652
   0.77823      7.979733
   0.81926      7.939506
   0.86028      7.853923
   0.90130      7.736687
   0.94233      7.610472
   0.98335      7.505333
   1.02437      7.444190
   1.06540      7.423964
   1.10642      7.428528
   1.14744      7.441418
   1.18847      7.447915
   1.18847      7.447915
   1.22942      7.468309
   1.27037      7.524370
   1.31132      7.603670
   1.35228      7.692379
   1.39323      7.735993
   1.43418      7.695711
   1.47513      7.763620
   1.51609      7.842906
   1.55704      7.919809
   1.59799      8.100168
   1.63894      8.275537
   1.67989      8.448537
   1.72085      8.615653
   1.76180      8.771256
   1.80275      8.908983
   1.84370      9.024102
   1.88466      9.079966
   1.88466      9.084910
   1.92526      9.032602
   1.96586      8.933880
   2.00646      8.803541
   2.04707      8.644935
   2.08767      8.467008
   2.12827      8.278942
   2.16887      8.090515
   2.20948      7.914399
   2.25008      7.767525
   2.29068      7.666636
   2.33128      7.605931
   2.37189      7.567405
   2.41249      7.559561
   2.45309      7.622074
   2.49369      7.737313
   2.53430      7.854887
   2.57490      7.948503
   2.61550      8.002821
   2.65610      8.012430
   2.69671      7.985810
   2.73731      7.963044
 
# Band-Index   32
   2.73731      7.963044
   2.69671      7.985834
   2.65610      8.012219
   2.61550      8.001479
   2.57490      7.990010
   2.53430      8.101596
   2.49369      8.239372
   2.45309      8.143626
   2.41249      7.895730
   2.37189      7.675436
   2.33128      7.605884
   2.29068      7.666632
   2.25008      7.767526
   2.20948      7.914399
   2.16887      8.090517
   2.12827      8.278960
   2.08767      8.467009
   2.04707      8.645060
   2.00646      8.803443
   1.96586      8.936881
   1.92526      9.074373
   1.88466      9.126115
   1.88466      9.126115
   1.84370      9.107112
   1.80275      9.018412
   1.76180      8.887855
   1.72085      8.728802
   1.67989      8.553602
   1.63894      8.372351
   1.59799      8.193682
   1.55704      8.026252
   1.51609      7.885232
   1.47513      7.863391
   1.43418      7.833329
   1.39323      7.769178
   1.35228      7.761372
   1.31132      7.874899
   1.27037      8.014675
   1.22942      8.150571
   1.18847      8.211141
   1.18847      8.211141
   1.14744      8.241705
   1.10642      8.327276
   1.06540      8.449841
   1.02437      8.352372
   0.98335      8.217660
   0.94233      8.099292
   0.90130      7.998407
   0.86028      7.913363
   0.81926      7.939378
   0.77823      7.979734
   0.73721      7.976652
   0.69619      7.963044
   0.69619      7.963044
   0.65524      7.991886
   0.61428      8.030302
   0.57333      8.037417
   0.53238      7.997339
   0.49143      8.070665
   0.45047      8.197039
   0.40952      8.153568
   0.36857      7.980513
   0.32762      7.889067
   0.28667      7.994853
   0.24571      8.134391
   0.20476      8.282245
   0.16381      8.433089
   0.12286      8.579725
   0.08190      8.678155
   0.04095      8.653012
   0.00000      8.644295
