# Supplementary material for: Extending the defect tolerance of halide perovskite nanocrystals to hot carrier cooling dynamics
Source: Nat Commun. 2024 Sep 16;15:8120. doi: 10.1038/s41467-024-52377-4 (PMC11405528; doi:10.1038/s41467-024-52377-4)
Supplement: Supplementary file 3 — Dataset 1 [file 41467_2024_52377_MOESM3_ESM.zip › Supplementary Information for DFT Calculation/CsPbI3/KLABELS]

K-Label    Coordinate of high-symmetry k-point in band-structure plots 
           X       0.000
           R       0.696
           M       1.188
       GAMMA       1.885
           R       2.737
 
 
* Tip: Please label each high symmetry point in KPOINTS (KPATH.in) file. Otherwise, they will be identified as 'XX' in KLABELS file
