# Supplementary material for: Extending the defect tolerance of halide perovskite nanocrystals to hot carrier cooling dynamics
Source: Nat Commun. 2024 Sep 16;15:8120. doi: 10.1038/s41467-024-52377-4 (PMC11405528; doi:10.1038/s41467-024-52377-4)
Supplement: Supplementary file 3 — Dataset 1 [file 41467_2024_52377_MOESM3_ESM.zip › Supplementary Information for DFT Calculation/CsPbI3/PDOS_Cs.dat]

     #Energy           s           p           d       tot  
   -22.65182     0.00000     0.00000     0.00000     0.00000
   -22.54082     0.00000     0.00000     0.00000     0.00000
   -22.42982     0.00000     0.00000     0.00000     0.00000
   -22.31882     0.00000     0.00000     0.00000     0.00000
   -22.20782     0.00000     0.00000     0.00000     0.00000
   -22.09682     0.00000     0.00000     0.00000     0.00000
   -21.98582     0.00000     0.00000     0.00000     0.00000
   -21.87482     0.00000     0.00000     0.00000     0.00000
   -21.76382     0.00000     0.00000     0.00000     0.00000
   -21.65282     0.00000     0.00000     0.00000     0.00000
   -21.54182     0.00000     0.00000     0.00000     0.00000
   -21.43182     0.00000     0.00000     0.00000     0.00000
   -21.32082     0.00000     0.00000     0.00000     0.00000
   -21.20982     0.37050     0.00000     0.00000     0.37050
   -21.09882    14.05000     0.00000     0.00000    14.05000
   -20.98782     2.13200     0.00000     0.00000     2.13200
   -20.87682     0.00016     0.00000     0.00000     0.00016
   -20.76582     0.00000     0.00000     0.00000     0.00000
   -20.65482     0.00000     0.00000     0.00000     0.00000
   -20.54382     0.00000     0.00000     0.00000     0.00000
   -20.43282     0.00000     0.00000     0.00000     0.00000
   -20.32182     0.00000     0.00000     0.00000     0.00000
   -20.21082     0.00000     0.00000     0.00000     0.00000
   -20.09982     0.00000     0.00000     0.00000     0.00000
   -19.98882     0.00000     0.00000     0.00000     0.00000
   -19.87782     0.00000     0.00000     0.00000     0.00000
   -19.76682     0.00000     0.00000     0.00000     0.00000
   -19.65582     0.00000     0.00000     0.00000     0.00000
   -19.54482     0.00000     0.00000     0.00000     0.00000
   -19.43382     0.00000     0.00000     0.00000     0.00000
   -19.32282     0.00000     0.00000     0.00000     0.00000
   -19.21182     0.00000     0.00000     0.00000     0.00000
   -19.10082     0.00000     0.00000     0.00000     0.00000
   -18.98982     0.00000     0.00000     0.00000     0.00000
   -18.87882     0.00000     0.00000     0.00000     0.00000
   -18.76782     0.00000     0.00000     0.00000     0.00000
   -18.65682     0.00000     0.00000     0.00000     0.00000
   -18.54582     0.00000     0.00000     0.00000     0.00000
   -18.43482     0.00000     0.00000     0.00000     0.00000
   -18.32382     0.00000     0.00000     0.00000     0.00000
   -18.21282     0.00000     0.00000     0.00000     0.00000
   -18.10182     0.00000     0.00000     0.00000     0.00000
   -17.99082     0.00000     0.00000     0.00000     0.00000
   -17.87982     0.00000     0.00000     0.00000     0.00000
   -17.76882     0.00000     0.00000     0.00000     0.00000
   -17.65882     0.00000     0.00000     0.00000     0.00000
   -17.54782     0.00000     0.00000     0.00000     0.00000
   -17.43682     0.00000     0.00000     0.00000     0.00000
   -17.32582     0.00000     0.00000     0.00000     0.00000
   -17.21482     0.00000     0.00000     0.00000     0.00000
   -17.10382     0.00000     0.00000     0.00000     0.00000
   -16.99282     0.00000     0.00000     0.00000     0.00000
   -16.88182     0.00000     0.00000     0.00000     0.00000
   -16.77082     0.00000     0.00000     0.00000     0.00000
   -16.65982     0.00000     0.00000     0.00000     0.00000
   -16.54882     0.00000     0.00000     0.00000     0.00000
   -16.43782     0.00000     0.00000     0.00000     0.00000
   -16.32682     0.00000     0.00000     0.00000     0.00000
   -16.21582     0.00000     0.00000     0.00000     0.00000
   -16.10482     0.00000     0.00000     0.00000     0.00000
   -15.99382     0.00000     0.00000     0.00000     0.00000
   -15.88282     0.00000     0.00000     0.00000     0.00000
   -15.77182     0.00000     0.00000     0.00000     0.00000
   -15.66082     0.00000     0.00000     0.00000     0.00000
   -15.54982     0.00000     0.00000     0.00000     0.00000
   -15.43882     0.00000     0.00000     0.00000     0.00000
   -15.32782     0.00000     0.00000     0.00000     0.00000
   -15.21682     0.00000     0.00000     0.00000     0.00000
   -15.10582     0.00000     0.00000     0.00000     0.00000
   -14.99482     0.00000     0.00000     0.00000     0.00000
   -14.88382     0.00000     0.00000     0.00000     0.00000
   -14.77282     0.00000     0.00000     0.00000     0.00000
   -14.66182     0.00000     0.00000     0.00000     0.00000
   -14.55082     0.00000     0.00000     0.00000     0.00000
   -14.43982     0.00000     0.00000     0.00000     0.00000
   -14.32882     0.00000     0.00000     0.00000     0.00000
   -14.21782     0.00000     0.00000     0.00000     0.00000
   -14.10682     0.00000     0.00000     0.00000     0.00000
   -13.99582     0.00000     0.00000     0.00000     0.00000
   -13.88482     0.00000     0.00000     0.00000     0.00000
   -13.77482     0.00000     0.00000     0.00000     0.00000
   -13.66382     0.00000     0.00000     0.00000     0.00000
   -13.55282     0.00000     0.00000     0.00000     0.00000
   -13.44182     0.00000     0.00000     0.00000     0.00000
   -13.33082     0.00000     0.00000     0.00000     0.00000
   -13.21982     0.00000     0.00000     0.00000     0.00000
   -13.10882     0.00000     0.00000     0.00000     0.00000
   -12.99782     0.00000     0.00000     0.00000     0.00000
   -12.88682     0.00000     0.00000     0.00000     0.00000
   -12.77582     0.00000     0.00000     0.00000     0.00000
   -12.66482     0.00000     0.00000     0.00000     0.00000
   -12.55382     0.00000     0.00000     0.00000     0.00000
   -12.44282     0.00000     0.00000     0.00000     0.00000
   -12.33182     0.00000     0.00000     0.00000     0.00000
   -12.22082     0.00000     0.00000     0.00000     0.00000
   -12.10982     0.00000     0.00000     0.00000     0.00000
   -11.99882     0.00000     0.00000     0.00000     0.00000
   -11.88782     0.00001     0.00000     0.00000     0.00001
   -11.77682     0.00022     0.00029     0.00000     0.00050
   -11.66582     0.00040     0.00225     0.00001     0.00266
   -11.55482     0.00020     0.00409     0.00004     0.00432
   -11.44382     0.00004     0.00223     0.00006     0.00234
   -11.33282     0.00016     0.00304     0.00011     0.00331
   -11.22182     0.00017     0.00388     0.00018     0.00424
   -11.11082     0.00001     0.00048     0.00007     0.00056
   -10.99982     0.00000     0.00000     0.00000     0.00000
   -10.88882     0.00000     0.00000     0.00000     0.00000
   -10.77782     0.00000     0.00000     0.00000     0.00000
   -10.66682     0.00000     0.00000     0.00000     0.00000
   -10.55582     0.00000     0.00000     0.00000     0.00000
   -10.44482     0.00000     0.00000     0.00000     0.00000
   -10.33382     0.00000     0.00000     0.00000     0.00000
   -10.22282     0.00000     0.00000     0.00000     0.00000
   -10.11182     0.00000     0.00000     0.00000     0.00000
   -10.00082     0.00000     0.00000     0.00000     0.00000
    -9.89082     0.00000     0.00000     0.00000     0.00000
    -9.77982     0.00000     0.00000     0.00000     0.00000
    -9.66882     0.00000     0.00000     0.00000     0.00000
    -9.55782     0.00000     0.00000     0.00000     0.00000
    -9.44682     0.00000     0.00000     0.00000     0.00000
    -9.33582     0.00000     0.00000     0.00000     0.00000
    -9.22482     0.00000     0.00000     0.00000     0.00000
    -9.11382     0.00000     0.00000     0.00000     0.00000
    -9.00282     0.00000     0.00000     0.00000     0.00000
    -8.89182     0.00000     0.00000     0.00000     0.00000
    -8.78082     0.00000     0.00000     0.00000     0.00000
    -8.66982     0.00000     0.00000     0.00000     0.00000
    -8.55882     0.00000     0.00000     0.00000     0.00000
    -8.44782     0.00000     0.00000     0.00000     0.00000
    -8.33682     0.00000     0.00000     0.00000     0.00000
    -8.22582     0.00000     0.00000     0.00000     0.00000
    -8.11482     0.00000     0.00001     0.00000     0.00001
    -8.00382     0.00000     0.26700     0.00000     0.26700
    -7.89282     0.00000    30.48000     0.00000    30.48000
    -7.78182     0.00000    11.31000     0.00000    11.31000
    -7.67082     0.00000     0.01435     0.00000     0.01435
    -7.55982     0.00000     0.01073     0.00000     0.01073
    -7.44882     0.00000     0.00656     0.00000     0.00657
    -7.33782     0.00001     0.00651     0.00000     0.00652
    -7.22682     0.00001     0.00405     0.00000     0.00406
    -7.11582     0.00001     0.00306     0.00000     0.00307
    -7.00482     0.00002     0.00106     0.00000     0.00108
    -6.89382     0.00002     0.00032     0.00000     0.00034
    -6.78282     0.00001     0.00007     0.00000     0.00009
    -6.67182     0.00001     0.00002     0.00000     0.00003
    -6.56082     0.00000     0.00000     0.00000     0.00000
    -6.44982     0.00000     0.00000     0.00000     0.00000
    -6.33882     0.00000     0.00000     0.00000     0.00000
    -6.22782     0.00000     0.00000     0.00000     0.00000
    -6.11682     0.00000     0.00000     0.00000     0.00000
    -6.00682     0.00000     0.00000     0.00000     0.00000
    -5.89582     0.00000     0.00000     0.00000     0.00000
    -5.78482     0.00000     0.00000     0.00000     0.00000
    -5.67382     0.00000     0.00000     0.00000     0.00000
    -5.56282     0.00000     0.00000     0.00000     0.00000
    -5.45182     0.00000     0.00000     0.00000     0.00000
    -5.34082     0.00000     0.00000     0.00000     0.00000
    -5.22982     0.00000     0.00000     0.00000     0.00000
    -5.11882     0.00000     0.00000     0.00000     0.00000
    -5.00782     0.00000     0.00000     0.00000     0.00000
    -4.89682     0.00000     0.00000     0.00000     0.00000
    -4.78582     0.00000     0.00000     0.00000     0.00000
    -4.67482     0.00000     0.00000     0.00000     0.00000
    -4.56382     0.00000     0.00000     0.00000     0.00000
    -4.45282     0.00000     0.00000     0.00000     0.00000
    -4.34182     0.00000     0.00000     0.00000     0.00000
    -4.23082     0.00000     0.00000     0.00000     0.00000
    -4.11982     0.00000     0.00000     0.00000     0.00000
    -4.00882     0.00000     0.00000     0.00000     0.00000
    -3.89782     0.00000     0.00000     0.00000     0.00000
    -3.78682     0.00000     0.00000     0.00000     0.00000
    -3.67582     0.00000     0.00000     0.00000     0.00000
    -3.56482     0.00000     0.00000     0.00000     0.00000
    -3.45382     0.00000     0.00000     0.00000     0.00000
    -3.34282     0.00000     0.00000     0.00000     0.00000
    -3.23182     0.00000     0.00000     0.00000     0.00000
    -3.12082     0.00000     0.00115     0.00003     0.00119
    -3.00982     0.00000     0.00368     0.00054     0.00422
    -2.89882     0.00001     0.00373     0.00046     0.00420
    -2.78782     0.00008     0.00659     0.00103     0.00771
    -2.67682     0.00004     0.00210     0.00083     0.00297
    -2.56582     0.00000     0.00004     0.00004     0.00008
    -2.45482     0.00000     0.00022     0.00000     0.00022
    -2.34382     0.00016     0.00417     0.00008     0.00441
    -2.23282     0.00074     0.00683     0.00090     0.00847
    -2.12282     0.00094     0.00363     0.00104     0.00561
    -2.01182     0.00036     0.00140     0.00038     0.00214
    -1.90082     0.00160     0.00090     0.00039     0.00289
    -1.78982     0.01782     0.02423     0.00316     0.04522
    -1.67882     0.00661     0.04214     0.00141     0.05016
    -1.56782     0.00130     0.03252     0.00176     0.03557
    -1.45682     0.00013     0.02909     0.00352     0.03274
    -1.34582     0.00064     0.03094     0.00591     0.03749
    -1.23482     0.00038     0.02407     0.00664     0.03109
    -1.12382     0.00125     0.01768     0.00937     0.02830
    -1.01282     0.00209     0.02122     0.01015     0.03345
    -0.90182     0.00208     0.02326     0.01135     0.03669
    -0.79082     0.00177     0.02365     0.00913     0.03455
    -0.67982     0.00201     0.01003     0.00648     0.01852
    -0.56882     0.00057     0.00462     0.00313     0.00832
    -0.45782     0.00022     0.00307     0.00237     0.00565
    -0.34682     0.00001     0.00067     0.00033     0.00101
    -0.23582     0.00000     0.00056     0.00017     0.00073
    -0.12482     0.00000     0.00003     0.00015     0.00019
    -0.01382     0.00000     0.00000     0.00005     0.00005
     0.09718     0.00000     0.00000     0.00001     0.00001
     0.20818     0.00000     0.00000     0.00000     0.00000
     0.31918     0.00000     0.00000     0.00000     0.00000
     0.43018     0.00000     0.00000     0.00000     0.00000
     0.54118     0.00000     0.00000     0.00000     0.00000
     0.65218     0.00000     0.00000     0.00000     0.00000
     0.76318     0.00000     0.00000     0.00000     0.00000
     0.87418     0.00000     0.00000     0.00000     0.00000
     0.98518     0.00000     0.00000     0.00000     0.00000
     1.09618     0.00000     0.00000     0.00000     0.00000
     1.20718     0.00000     0.00000     0.00000     0.00000
     1.31818     0.00000     0.00000     0.00000     0.00000
     1.42918     0.00000     0.00000     0.00000     0.00000
     1.54018     0.00000     0.00000     0.00000     0.00000
     1.65118     0.00000     0.00000     0.00000     0.00000
     1.76118     0.00000     0.00000     0.00010     0.00010
     1.87218     0.00000     0.00000     0.00030     0.00031
     1.98318     0.00001     0.00001     0.00017     0.00019
     2.09418     0.00004     0.00006     0.00013     0.00023
     2.20518     0.00019     0.00022     0.00005     0.00047
     2.31618     0.00045     0.00015     0.00006     0.00066
     2.42718     0.00075     0.00009     0.00079     0.00162
     2.53818     0.00049     0.00006     0.00141     0.00196
     2.64918     0.00003     0.00014     0.00138     0.00155
     2.76018     0.00016     0.00034     0.00108     0.00157
     2.87118     0.00058     0.00051     0.00047     0.00156
     2.98218     0.00111     0.00045     0.00025     0.00180
     3.09318     0.00027     0.00007     0.00006     0.00041
     3.20418     0.00000     0.00000     0.00000     0.00000
     3.31518     0.00003     0.00000     0.00000     0.00003
     3.42618     0.00133     0.00000     0.00003     0.00136
     3.53718     0.00541     0.00039     0.00305     0.00886
     3.64818     0.01030     0.00139     0.00573     0.01742
     3.75918     0.01548     0.00296     0.00551     0.02395
     3.87018     0.00921     0.00358     0.00398     0.01677
     3.98118     0.01665     0.00666     0.00169     0.02500
     4.09218     0.03227     0.00687     0.00230     0.04145
     4.20318     0.02705     0.00384     0.00290     0.03379
     4.31418     0.00666     0.00066     0.00087     0.00819
     4.42518     0.05864     0.00765     0.01207     0.07836
     4.53618     0.08441     0.01745     0.03924     0.14110
     4.64718     0.05911     0.01445     0.12680     0.20036
     4.75818     0.13970     0.01354     0.16120     0.31444
     4.86918     0.10440     0.01399     0.22510     0.34349
     4.98018     0.08702     0.01214     0.30220     0.40136
     5.09118     0.08980     0.02426     0.41760     0.53166
     5.20218     0.02916     0.03973     0.43080     0.49969
     5.31318     0.01327     0.03610     0.54050     0.58987
     5.42418     0.02034     0.05612     1.03200     1.10846
     5.53518     0.00321     0.05758     1.36500     1.42579
     5.64518     0.00942     0.05170     1.14400     1.20512
     5.75618     0.00593     0.05127     1.04800     1.10520
     5.86718     0.01591     0.08660     0.69970     0.80221
     5.97818     0.01360     0.07697     0.84200     0.93257
     6.08918     0.01789     0.06604     1.46500     1.54893
     6.20018     0.02602     0.04375     0.98160     1.05137
     6.31118     0.03663     0.07845     1.25200     1.36708
     6.42218     0.03218     0.07906     1.04200     1.15324
     6.53318     0.01910     0.03723     0.67530     0.73163
     6.64418     0.01665     0.03471     0.42480     0.47616
     6.75518     0.03080     0.08479     0.52590     0.64149
     6.86618     0.02016     0.12520     0.44480     0.59016
     6.97718     0.00971     0.07035     0.41430     0.49436
     7.08818     0.00894     0.09395     0.31780     0.42069
     7.19918     0.00844     0.16190     0.51270     0.68304
     7.31018     0.01279     0.20300     0.78570     1.00149
     7.42118     0.00915     0.17660     0.94760     1.13335
     7.53218     0.00407     0.12490     0.38430     0.51327
     7.64318     0.00616     0.08269     0.28780     0.37665
     7.75418     0.00924     0.09531     0.42430     0.52885
     7.86518     0.00090     0.11190     0.32500     0.43780
     7.97618     0.00265     0.10620     0.29970     0.40855
     8.08718     0.00261     0.08382     0.16760     0.25403
     8.19818     0.00094     0.08235     0.24890     0.33219
     8.30918     0.00469     0.08777     0.15080     0.24326
     8.42018     0.00028     0.05679     0.12450     0.18157
     8.53118     0.00047     0.04832     0.07803     0.12682
     8.64218     0.00112     0.03826     0.09375     0.13313
     8.75318     0.00001     0.02841     0.01898     0.04740
     8.86418     0.00000     0.00619     0.00119     0.00738
     8.97518     0.00000     0.02679     0.00433     0.03112
     9.08618     0.00000     0.00100     0.00869     0.00970
     9.19718     0.00000     0.00267     0.00503     0.00769
     9.30818     0.00000     0.00007     0.00000     0.00007
     9.41818     0.00000     0.00000     0.00000     0.00000
     9.52918     0.00000     0.00000     0.00000     0.00000
     9.64018     0.00000     0.00000     0.00000     0.00000
     9.75118     0.00000     0.00000     0.00000     0.00000
     9.86218     0.00000     0.00000     0.00000     0.00000
     9.97318     0.00000     0.00000     0.00000     0.00000
    10.08418     0.00000     0.00000     0.00000     0.00000
    10.19518     0.00000     0.00000     0.00000     0.00000
    10.30618     0.00000     0.00000     0.00000     0.00000
    10.41718     0.00000     0.00000     0.00000     0.00000
    10.52818     0.00000     0.00000     0.00000     0.00000
    10.63918     0.00000     0.00000     0.00000     0.00000
