# Supplementary material for: Extending the defect tolerance of halide perovskite nanocrystals to hot carrier cooling dynamics
Source: Nat Commun. 2024 Sep 16;15:8120. doi: 10.1038/s41467-024-52377-4 (PMC11405528; doi:10.1038/s41467-024-52377-4)
Supplement: Supplementary file 3 — Dataset 1 [file 41467_2024_52377_MOESM3_ESM.zip › Supplementary Information for DFT Calculation/CsPbI3/PDOS_I.dat]

     #Energy           s           p           d       tot  
   -22.65182     0.00000     0.00000     0.00000     0.00000
   -22.54082     0.00000     0.00000     0.00000     0.00000
   -22.42982     0.00000     0.00000     0.00000     0.00000
   -22.31882     0.00000     0.00000     0.00000     0.00000
   -22.20782     0.00000     0.00000     0.00000     0.00000
   -22.09682     0.00000     0.00000     0.00000     0.00000
   -21.98582     0.00000     0.00000     0.00000     0.00000
   -21.87482     0.00000     0.00000     0.00000     0.00000
   -21.76382     0.00000     0.00000     0.00000     0.00000
   -21.65282     0.00000     0.00000     0.00000     0.00000
   -21.54182     0.00000     0.00000     0.00000     0.00000
   -21.43182     0.00000     0.00000     0.00000     0.00000
   -21.32082     0.00000     0.00000     0.00000     0.00000
   -21.20982     0.00000     0.00000     0.00000     0.00000
   -21.09882     0.00005     0.00002     0.00000     0.00008
   -20.98782     0.00001     0.00000     0.00000     0.00001
   -20.87682     0.00000     0.00000     0.00000     0.00000
   -20.76582     0.00000     0.00000     0.00000     0.00000
   -20.65482     0.00000     0.00000     0.00000     0.00000
   -20.54382     0.00000     0.00000     0.00000     0.00000
   -20.43282     0.00000     0.00000     0.00000     0.00000
   -20.32182     0.00000     0.00000     0.00000     0.00000
   -20.21082     0.00000     0.00000     0.00000     0.00000
   -20.09982     0.00000     0.00000     0.00000     0.00000
   -19.98882     0.00000     0.00000     0.00000     0.00000
   -19.87782     0.00000     0.00000     0.00000     0.00000
   -19.76682     0.00000     0.00000     0.00000     0.00000
   -19.65582     0.00000     0.00000     0.00000     0.00000
   -19.54482     0.00000     0.00000     0.00000     0.00000
   -19.43382     0.00000     0.00000     0.00000     0.00000
   -19.32282     0.00000     0.00000     0.00000     0.00000
   -19.21182     0.00000     0.00000     0.00000     0.00000
   -19.10082     0.00000     0.00000     0.00000     0.00000
   -18.98982     0.00000     0.00000     0.00000     0.00000
   -18.87882     0.00000     0.00000     0.00000     0.00000
   -18.76782     0.00000     0.00000     0.00000     0.00000
   -18.65682     0.00000     0.00000     0.00000     0.00000
   -18.54582     0.00000     0.00000     0.00000     0.00000
   -18.43482     0.00000     0.00000     0.00000     0.00000
   -18.32382     0.00000     0.00000     0.00000     0.00000
   -18.21282     0.00000     0.00000     0.00000     0.00000
   -18.10182     0.00000     0.00000     0.00000     0.00000
   -17.99082     0.00000     0.00000     0.00000     0.00000
   -17.87982     0.00000     0.00000     0.00000     0.00000
   -17.76882     0.00000     0.00000     0.00000     0.00000
   -17.65882     0.00000     0.00000     0.00000     0.00000
   -17.54782     0.00000     0.00000     0.00000     0.00000
   -17.43682     0.00000     0.00000     0.00000     0.00000
   -17.32582     0.00000     0.00000     0.00000     0.00000
   -17.21482     0.00000     0.00000     0.00000     0.00000
   -17.10382     0.00000     0.00000     0.00000     0.00000
   -16.99282     0.00000     0.00000     0.00000     0.00000
   -16.88182     0.00000     0.00000     0.00000     0.00000
   -16.77082     0.00000     0.00000     0.00000     0.00000
   -16.65982     0.00000     0.00000     0.00000     0.00000
   -16.54882     0.00000     0.00000     0.00000     0.00000
   -16.43782     0.00000     0.00000     0.00000     0.00000
   -16.32682     0.00000     0.00000     0.00000     0.00000
   -16.21582     0.00000     0.00000     0.00000     0.00000
   -16.10482     0.00000     0.00000     0.00000     0.00000
   -15.99382     0.00000     0.00000     0.00000     0.00000
   -15.88282     0.00000     0.00000     0.00000     0.00000
   -15.77182     0.00000     0.00000     0.00000     0.00000
   -15.66082     0.00000     0.00000     0.00000     0.00000
   -15.54982     0.00000     0.00000     0.00000     0.00000
   -15.43882     0.00000     0.00000     0.00000     0.00000
   -15.32782     0.00000     0.00000     0.00000     0.00000
   -15.21682     0.00000     0.00000     0.00000     0.00000
   -15.10582     0.00000     0.00000     0.00000     0.00000
   -14.99482     0.00000     0.00000     0.00000     0.00000
   -14.88382     0.00000     0.00000     0.00000     0.00000
   -14.77282     0.00000     0.00000     0.00000     0.00000
   -14.66182     0.00000     0.00000     0.00000     0.00000
   -14.55082     0.00000     0.00000     0.00000     0.00000
   -14.43982     0.00000     0.00000     0.00000     0.00000
   -14.32882     0.00000     0.00000     0.00000     0.00000
   -14.21782     0.00000     0.00000     0.00000     0.00000
   -14.10682     0.00000     0.00000     0.00000     0.00000
   -13.99582     0.00000     0.00000     0.00000     0.00000
   -13.88482     0.00000     0.00000     0.00000     0.00000
   -13.77482     0.00000     0.00000     0.00000     0.00000
   -13.66382     0.00000     0.00000     0.00000     0.00000
   -13.55282     0.00000     0.00000     0.00000     0.00000
   -13.44182     0.00000     0.00000     0.00000     0.00000
   -13.33082     0.00000     0.00000     0.00000     0.00000
   -13.21982     0.00000     0.00000     0.00000     0.00000
   -13.10882     0.00000     0.00000     0.00000     0.00000
   -12.99782     0.00000     0.00000     0.00000     0.00000
   -12.88682     0.00000     0.00000     0.00000     0.00000
   -12.77582     0.00000     0.00000     0.00000     0.00000
   -12.66482     0.00000     0.00000     0.00000     0.00000
   -12.55382     0.00000     0.00000     0.00000     0.00000
   -12.44282     0.00000     0.00000     0.00000     0.00000
   -12.33182     0.00000     0.00000     0.00000     0.00000
   -12.22082     0.00000     0.00000     0.00000     0.00000
   -12.10982     0.00000     0.00000     0.00000     0.00000
   -11.99882     0.00000     0.00000     0.00000     0.00000
   -11.88782     0.01518     0.00000     0.00001     0.01519
   -11.77682     0.77900     0.00037     0.00051     0.77987
   -11.66582     2.78050     0.00278     0.00152     2.78479
   -11.55482     4.18260     0.00553     0.00186     4.18998
   -11.44382     3.24310     0.00412     0.00112     3.24835
   -11.33282     7.27200     0.00192     0.00152     7.27544
   -11.22182    14.12300     0.00248     0.00231    14.12779
   -11.11082     6.54330     0.00064     0.00077     6.54471
   -10.99982     0.10591     0.00000     0.00001     0.10592
   -10.88882     0.00000     0.00000     0.00000     0.00000
   -10.77782     0.00000     0.00000     0.00000     0.00000
   -10.66682     0.00000     0.00000     0.00000     0.00000
   -10.55582     0.00000     0.00000     0.00000     0.00000
   -10.44482     0.00000     0.00000     0.00000     0.00000
   -10.33382     0.00000     0.00000     0.00000     0.00000
   -10.22282     0.00000     0.00000     0.00000     0.00000
   -10.11182     0.00000     0.00000     0.00000     0.00000
   -10.00082     0.00000     0.00000     0.00000     0.00000
    -9.89082     0.00000     0.00000     0.00000     0.00000
    -9.77982     0.00000     0.00000     0.00000     0.00000
    -9.66882     0.00000     0.00000     0.00000     0.00000
    -9.55782     0.00000     0.00000     0.00000     0.00000
    -9.44682     0.00000     0.00000     0.00000     0.00000
    -9.33582     0.00000     0.00000     0.00000     0.00000
    -9.22482     0.00000     0.00000     0.00000     0.00000
    -9.11382     0.00000     0.00000     0.00000     0.00000
    -9.00282     0.00000     0.00000     0.00000     0.00000
    -8.89182     0.00000     0.00000     0.00000     0.00000
    -8.78082     0.00000     0.00000     0.00000     0.00000
    -8.66982     0.00000     0.00000     0.00000     0.00000
    -8.55882     0.00000     0.00000     0.00000     0.00000
    -8.44782     0.00000     0.00000     0.00000     0.00000
    -8.33682     0.00000     0.00000     0.00000     0.00000
    -8.22582     0.00000     0.00008     0.00000     0.00008
    -8.11482     0.00049     0.00577     0.00001     0.00626
    -8.00382     0.00690     0.03217     0.00011     0.03918
    -7.89282     0.03885     0.05596     0.00133     0.09614
    -7.78182     0.05542     0.07836     0.00115     0.13493
    -7.67082     0.05995     0.06938     0.00104     0.13037
    -7.55982     0.14786     0.13792     0.00278     0.28857
    -7.44882     0.13743     0.10141     0.00287     0.24171
    -7.33782     0.17493     0.11261     0.00394     0.29148
    -7.22682     0.17420     0.08907     0.00438     0.26765
    -7.11582     0.17254     0.07333     0.00465     0.25052
    -7.00482     0.12357     0.04299     0.00370     0.17026
    -6.89382     0.08131     0.02229     0.00265     0.10625
    -6.78282     0.05374     0.01010     0.00192     0.06577
    -6.67182     0.03650     0.00419     0.00140     0.04209
    -6.56082     0.00926     0.00045     0.00038     0.01008
    -6.44982     0.00054     0.00000     0.00002     0.00056
    -6.33882     0.00000     0.00000     0.00000     0.00000
    -6.22782     0.00000     0.00000     0.00000     0.00000
    -6.11682     0.00000     0.00000     0.00000     0.00000
    -6.00682     0.00000     0.00000     0.00000     0.00000
    -5.89582     0.00000     0.00000     0.00000     0.00000
    -5.78482     0.00000     0.00000     0.00000     0.00000
    -5.67382     0.00000     0.00000     0.00000     0.00000
    -5.56282     0.00000     0.00000     0.00000     0.00000
    -5.45182     0.00000     0.00000     0.00000     0.00000
    -5.34082     0.00000     0.00000     0.00000     0.00000
    -5.22982     0.00000     0.00000     0.00000     0.00000
    -5.11882     0.00000     0.00000     0.00000     0.00000
    -5.00782     0.00000     0.00000     0.00000     0.00000
    -4.89682     0.00000     0.00000     0.00000     0.00000
    -4.78582     0.00000     0.00000     0.00000     0.00000
    -4.67482     0.00000     0.00000     0.00000     0.00000
    -4.56382     0.00000     0.00000     0.00000     0.00000
    -4.45282     0.00000     0.00000     0.00000     0.00000
    -4.34182     0.00000     0.00000     0.00000     0.00000
    -4.23082     0.00000     0.00000     0.00000     0.00000
    -4.11982     0.00000     0.00000     0.00000     0.00000
    -4.00882     0.00000     0.00000     0.00000     0.00000
    -3.89782     0.00000     0.00000     0.00000     0.00000
    -3.78682     0.00000     0.00000     0.00000     0.00000
    -3.67582     0.00000     0.00000     0.00000     0.00000
    -3.56482     0.00000     0.00000     0.00000     0.00000
    -3.45382     0.00000     0.00000     0.00000     0.00000
    -3.34282     0.00000     0.00000     0.00000     0.00000
    -3.23182     0.00000     0.00020     0.00000     0.00020
    -3.12082     0.00000     0.17868     0.00008     0.17876
    -3.00982     0.00004     1.20595     0.00165     1.20764
    -2.89882     0.00411     1.40620     0.00299     1.41330
    -2.78782     0.02109     2.31730     0.00618     2.34457
    -2.67682     0.01758     1.86864     0.00683     1.89305
    -2.56582     0.00177     0.22430     0.00098     0.22705
    -2.45482     0.00066     0.03507     0.00009     0.03582
    -2.34382     0.01577     0.73090     0.00234     0.74901
    -2.23282     0.04720     1.98660     0.00856     2.04237
    -2.12282     0.04003     1.66790     0.00841     1.71633
    -2.01182     0.01448     0.65815     0.00349     0.67613
    -1.90082     0.00173     0.29449     0.00017     0.29639
    -1.78982     0.05175     3.91240     0.00326     3.96741
    -1.67882     0.03856     3.17310     0.00332     3.21498
    -1.56782     0.01932     2.06750     0.00262     2.08943
    -1.45682     0.01435     2.42190     0.00399     2.44024
    -1.34582     0.01266     3.36550     0.00605     3.38421
    -1.23482     0.01050     3.86600     0.00586     3.88236
    -1.12382     0.00223     4.74250     0.00724     4.75197
    -1.01282     0.01173     6.54600     0.01048     6.56821
    -0.90182     0.01204     7.75300     0.00864     7.77367
    -0.79082     0.00914     7.61200     0.00722     7.62835
    -0.67982     0.01018     6.37400     0.00954     6.39372
    -0.56882     0.00579     4.36590     0.00731     4.37900
    -0.45782     0.00830     4.18720     0.00982     4.20532
    -0.34682     0.00329     0.79323     0.00381     0.80033
    -0.23582     0.00285     0.54264     0.00357     0.54906
    -0.12482     0.00227     0.31043     0.00212     0.31481
    -0.01382     0.00037     0.09632     0.00048     0.09717
     0.09718     0.00053     0.07965     0.00041     0.08060
     0.20818     0.00004     0.00739     0.00003     0.00747
     0.31918     0.00000     0.01387     0.00000     0.01387
     0.43018     0.00000     0.00071     0.00000     0.00071
     0.54118     0.00000     0.00000     0.00000     0.00000
     0.65218     0.00000     0.00000     0.00000     0.00000
     0.76318     0.00000     0.00000     0.00000     0.00000
     0.87418     0.00000     0.00000     0.00000     0.00000
     0.98518     0.00000     0.00000     0.00000     0.00000
     1.09618     0.00000     0.00000     0.00000     0.00000
     1.20718     0.00000     0.00000     0.00000     0.00000
     1.31818     0.00000     0.00000     0.00000     0.00000
     1.42918     0.00000     0.00000     0.00000     0.00000
     1.54018     0.00000     0.00000     0.00000     0.00000
     1.65118     0.00007     0.00000     0.00004     0.00011
     1.76118     0.00713     0.00072     0.00464     0.01249
     1.87218     0.02892     0.00938     0.01952     0.05782
     1.98318     0.02915     0.01937     0.02114     0.06965
     2.09418     0.04304     0.03881     0.03312     0.11498
     2.20518     0.06672     0.07626     0.05574     0.19872
     2.31618     0.04247     0.06055     0.03861     0.14163
     2.42718     0.06413     0.13099     0.05658     0.25170
     2.53818     0.06954     0.17523     0.05796     0.30273
     2.64918     0.08736     0.25326     0.07281     0.41343
     2.76018     0.11823     0.36717     0.10715     0.59255
     2.87118     0.07875     0.26755     0.07818     0.42448
     2.98218     0.04491     0.16823     0.05191     0.26505
     3.09318     0.00696     0.02722     0.00873     0.04291
     3.20418     0.00001     0.00003     0.00001     0.00005
     3.31518     0.00005     0.00000     0.00001     0.00006
     3.42618     0.00209     0.00130     0.00047     0.00386
     3.53718     0.03136     0.14012     0.02260     0.19408
     3.64818     0.07295     0.35902     0.05865     0.49062
     3.75918     0.09786     0.47325     0.07678     0.64789
     3.87018     0.11304     0.63846     0.10069     0.85219
     3.98118     0.09085     0.37737     0.05522     0.52345
     4.09218     0.06251     0.20275     0.03414     0.29940
     4.20318     0.02795     0.07917     0.01861     0.12573
     4.31418     0.00339     0.00697     0.00362     0.01398
     4.42518     0.03900     0.08078     0.02994     0.14973
     4.53618     0.08502     0.24295     0.05675     0.38472
     4.64718     0.11000     0.61099     0.11730     0.83829
     4.75818     0.06702     0.30798     0.13382     0.50882
     4.86918     0.10366     0.95738     0.18660     1.24764
     4.98018     0.08029     0.75869     0.18942     1.02840
     5.09118     0.05488     0.68030     0.23714     0.97232
     5.20218     0.06448     0.73430     0.24029     1.03907
     5.31318     0.05991     0.50586     0.21186     0.77763
     5.42418     0.10837     0.48531     0.28330     0.87698
     5.53518     0.12157     0.36016     0.29175     0.77348
     5.64518     0.07449     0.26403     0.23806     0.57658
     5.75618     0.02474     0.48712     0.23430     0.74616
     5.86718     0.05270     0.25863     0.18037     0.49170
     5.97818     0.02657     0.24445     0.20451     0.47553
     6.08918     0.01938     0.45010     0.28715     0.75663
     6.20018     0.01653     0.33915     0.16260     0.51828
     6.31118     0.03601     0.47840     0.17459     0.68900
     6.42218     0.02209     0.36187     0.18256     0.56652
     6.53318     0.00804     0.22492     0.11621     0.34917
     6.64418     0.00992     0.12706     0.09738     0.23436
     6.75518     0.01645     0.30718     0.22273     0.54636
     6.86618     0.02128     0.38920     0.26998     0.68046
     6.97718     0.01688     0.24177     0.29772     0.55637
     7.08818     0.01750     0.25607     0.23636     0.50993
     7.19918     0.03373     0.41180     0.30145     0.74698
     7.31018     0.02961     0.53940     0.51693     1.08594
     7.42118     0.03353     0.47660     0.63910     1.14923
     7.53218     0.01783     0.37490     0.67210     1.06483
     7.64318     0.01680     0.23107     0.61470     0.86257
     7.75418     0.01977     0.21628     0.55770     0.79375
     7.86518     0.02764     0.26046     0.67940     0.96750
     7.97618     0.01365     0.22667     0.57680     0.81712
     8.08718     0.01430     0.16130     0.35680     0.53240
     8.19818     0.01805     0.13216     0.43440     0.58461
     8.30918     0.00827     0.09060     0.23675     0.33562
     8.42018     0.00513     0.04786     0.15603     0.20901
     8.53118     0.00248     0.04483     0.08803     0.13534
     8.64218     0.00546     0.04022     0.06866     0.11434
     8.75318     0.00258     0.03641     0.02969     0.06869
     8.86418     0.00001     0.00836     0.00207     0.01043
     8.97518     0.00002     0.03641     0.00846     0.04489
     9.08618     0.00034     0.00143     0.00522     0.00699
     9.19718     0.00020     0.00402     0.00295     0.00717
     9.30818     0.00000     0.00011     0.00000     0.00011
     9.41818     0.00000     0.00000     0.00000     0.00000
     9.52918     0.00000     0.00000     0.00000     0.00000
     9.64018     0.00000     0.00000     0.00000     0.00000
     9.75118     0.00000     0.00000     0.00000     0.00000
     9.86218     0.00000     0.00000     0.00000     0.00000
     9.97318     0.00000     0.00000     0.00000     0.00000
    10.08418     0.00000     0.00000     0.00000     0.00000
    10.19518     0.00000     0.00000     0.00000     0.00000
    10.30618     0.00000     0.00000     0.00000     0.00000
    10.41718     0.00000     0.00000     0.00000     0.00000
    10.52818     0.00000     0.00000     0.00000     0.00000
    10.63918     0.00000     0.00000     0.00000     0.00000
