# Supplementary material for: Extending the defect tolerance of halide perovskite nanocrystals to hot carrier cooling dynamics
Source: Nat Commun. 2024 Sep 16;15:8120. doi: 10.1038/s41467-024-52377-4 (PMC11405528; doi:10.1038/s41467-024-52377-4)
Supplement: Supplementary file 3 — Dataset 1 [file 41467_2024_52377_MOESM3_ESM.zip › Supplementary Information for DFT Calculation/CsPbI3/PDOS_Pb.dat]

     #Energy           s           p           d       tot  
   -22.65182     0.00000     0.00000     0.00000     0.00000
   -22.54082     0.00000     0.00000     0.00000     0.00000
   -22.42982     0.00000     0.00000     0.00000     0.00000
   -22.31882     0.00000     0.00000     0.00000     0.00000
   -22.20782     0.00000     0.00000     0.00000     0.00000
   -22.09682     0.00000     0.00000     0.00000     0.00000
   -21.98582     0.00000     0.00000     0.00000     0.00000
   -21.87482     0.00000     0.00000     0.00000     0.00000
   -21.76382     0.00000     0.00000     0.00000     0.00000
   -21.65282     0.00000     0.00000     0.00000     0.00000
   -21.54182     0.00000     0.00000     0.00000     0.00000
   -21.43182     0.00000     0.00000     0.00000     0.00000
   -21.32082     0.00000     0.00000     0.00000     0.00000
   -21.20982     0.00000     0.00000     0.00000     0.00000
   -21.09882     0.00000     0.00000     0.00000     0.00000
   -20.98782     0.00000     0.00000     0.00000     0.00000
   -20.87682     0.00000     0.00000     0.00000     0.00000
   -20.76582     0.00000     0.00000     0.00000     0.00000
   -20.65482     0.00000     0.00000     0.00000     0.00000
   -20.54382     0.00000     0.00000     0.00000     0.00000
   -20.43282     0.00000     0.00000     0.00000     0.00000
   -20.32182     0.00000     0.00000     0.00000     0.00000
   -20.21082     0.00000     0.00000     0.00000     0.00000
   -20.09982     0.00000     0.00000     0.00000     0.00000
   -19.98882     0.00000     0.00000     0.00000     0.00000
   -19.87782     0.00000     0.00000     0.00000     0.00000
   -19.76682     0.00000     0.00000     0.00000     0.00000
   -19.65582     0.00000     0.00000     0.00000     0.00000
   -19.54482     0.00000     0.00000     0.00000     0.00000
   -19.43382     0.00000     0.00000     0.00000     0.00000
   -19.32282     0.00000     0.00000     0.00000     0.00000
   -19.21182     0.00000     0.00000     0.00000     0.00000
   -19.10082     0.00000     0.00000     0.00000     0.00000
   -18.98982     0.00000     0.00000     0.00000     0.00000
   -18.87882     0.00000     0.00000     0.00000     0.00000
   -18.76782     0.00000     0.00000     0.00000     0.00000
   -18.65682     0.00000     0.00000     0.00000     0.00000
   -18.54582     0.00000     0.00000     0.00000     0.00000
   -18.43482     0.00000     0.00000     0.00000     0.00000
   -18.32382     0.00000     0.00000     0.00000     0.00000
   -18.21282     0.00000     0.00000     0.00000     0.00000
   -18.10182     0.00000     0.00000     0.00000     0.00000
   -17.99082     0.00000     0.00000     0.00000     0.00000
   -17.87982     0.00000     0.00000     0.00000     0.00000
   -17.76882     0.00000     0.00000     0.00000     0.00000
   -17.65882     0.00000     0.00000     0.00000     0.00000
   -17.54782     0.00000     0.00000     0.00000     0.00000
   -17.43682     0.00000     0.00000     0.00000     0.00000
   -17.32582     0.00000     0.00000     0.00000     0.00000
   -17.21482     0.00000     0.00000     0.00000     0.00000
   -17.10382     0.00000     0.00000     0.00000     0.00000
   -16.99282     0.00000     0.00000     0.00000     0.00000
   -16.88182     0.00000     0.00000     0.00000     0.00000
   -16.77082     0.00000     0.00000     0.00000     0.00000
   -16.65982     0.00000     0.00000     0.00000     0.00000
   -16.54882     0.00000     0.00000     0.00000     0.00000
   -16.43782     0.00000     0.00000     0.00000     0.00000
   -16.32682     0.00000     0.00000     0.00000     0.00000
   -16.21582     0.00000     0.00000     0.00000     0.00000
   -16.10482     0.00000     0.00000     0.00000     0.00000
   -15.99382     0.00000     0.00000     0.00000     0.00000
   -15.88282     0.00000     0.00000     0.00000     0.00000
   -15.77182     0.00000     0.00000     0.00000     0.00000
   -15.66082     0.00000     0.00000     0.00000     0.00000
   -15.54982     0.00000     0.00000     0.00000     0.00000
   -15.43882     0.00000     0.00000     0.00000     0.00000
   -15.32782     0.00000     0.00000     0.00000     0.00000
   -15.21682     0.00000     0.00000     0.00000     0.00000
   -15.10582     0.00000     0.00000     0.00000     0.00000
   -14.99482     0.00000     0.00000     0.00000     0.00000
   -14.88382     0.00000     0.00000     0.00000     0.00000
   -14.77282     0.00000     0.00000     0.00000     0.00000
   -14.66182     0.00000     0.00000     0.00000     0.00000
   -14.55082     0.00000     0.00000     0.00000     0.00000
   -14.43982     0.00000     0.00000     0.00000     0.00000
   -14.32882     0.00000     0.00000     0.00000     0.00000
   -14.21782     0.00000     0.00000     0.00000     0.00000
   -14.10682     0.00000     0.00000     0.00000     0.00000
   -13.99582     0.00000     0.00000     0.00000     0.00000
   -13.88482     0.00000     0.00000     0.00000     0.00000
   -13.77482     0.00000     0.00000     0.00000     0.00000
   -13.66382     0.00000     0.00000     0.00000     0.00000
   -13.55282     0.00000     0.00000     0.00000     0.00000
   -13.44182     0.00000     0.00000     0.00000     0.00000
   -13.33082     0.00000     0.00000     0.00000     0.00000
   -13.21982     0.00000     0.00000     0.00000     0.00000
   -13.10882     0.00000     0.00000     0.00000     0.00000
   -12.99782     0.00000     0.00000     0.00000     0.00000
   -12.88682     0.00000     0.00000     0.00000     0.00000
   -12.77582     0.00000     0.00000     0.00000     0.00000
   -12.66482     0.00000     0.00000     0.00000     0.00000
   -12.55382     0.00000     0.00000     0.00000     0.00000
   -12.44282     0.00000     0.00000     0.00000     0.00000
   -12.33182     0.00000     0.00000     0.00000     0.00000
   -12.22082     0.00000     0.00000     0.00000     0.00000
   -12.10982     0.00000     0.00000     0.00000     0.00000
   -11.99882     0.00000     0.00000     0.00000     0.00000
   -11.88782     0.00212     0.00001     0.00000     0.00213
   -11.77682     0.10180     0.00149     0.00005     0.10334
   -11.66582     0.31180     0.00991     0.00094     0.32264
   -11.55482     0.37820     0.02279     0.00260     0.40359
   -11.44382     0.20220     0.02750     0.00246     0.23216
   -11.33282     0.04438     0.11600     0.00357     0.16395
   -11.22182     0.01390     0.16090     0.02563     0.20043
   -11.11082     0.00230     0.02451     0.02482     0.05163
   -10.99982     0.00001     0.00014     0.00047     0.00062
   -10.88882     0.00000     0.00000     0.00000     0.00000
   -10.77782     0.00000     0.00000     0.00000     0.00000
   -10.66682     0.00000     0.00000     0.00000     0.00000
   -10.55582     0.00000     0.00000     0.00000     0.00000
   -10.44482     0.00000     0.00000     0.00000     0.00000
   -10.33382     0.00000     0.00000     0.00000     0.00000
   -10.22282     0.00000     0.00000     0.00000     0.00000
   -10.11182     0.00000     0.00000     0.00000     0.00000
   -10.00082     0.00000     0.00000     0.00000     0.00000
    -9.89082     0.00000     0.00000     0.00000     0.00000
    -9.77982     0.00000     0.00000     0.00000     0.00000
    -9.66882     0.00000     0.00000     0.00000     0.00000
    -9.55782     0.00000     0.00000     0.00000     0.00000
    -9.44682     0.00000     0.00000     0.00000     0.00000
    -9.33582     0.00000     0.00000     0.00000     0.00000
    -9.22482     0.00000     0.00000     0.00000     0.00000
    -9.11382     0.00000     0.00000     0.00000     0.00000
    -9.00282     0.00000     0.00000     0.00000     0.00000
    -8.89182     0.00000     0.00000     0.00000     0.00000
    -8.78082     0.00000     0.00000     0.00000     0.00000
    -8.66982     0.00000     0.00000     0.00000     0.00000
    -8.55882     0.00000     0.00000     0.00000     0.00000
    -8.44782     0.00000     0.00000     0.00000     0.00000
    -8.33682     0.00000     0.00000     0.00000     0.00000
    -8.22582     0.00083     0.00000     0.00000     0.00083
    -8.11482     0.06196     0.00006     0.00000     0.06202
    -8.00382     0.35070     0.00082     0.00001     0.35153
    -7.89282     0.48580     0.00188     0.00020     0.48789
    -7.78182     0.87290     0.00435     0.00027     0.87752
    -7.67082     0.86790     0.00413     0.00051     0.87255
    -7.55982     1.82800     0.00905     0.00140     1.83845
    -7.44882     1.46500     0.00753     0.00132     1.47385
    -7.33782     1.73400     0.01040     0.00139     1.74579
    -7.22682     1.56400     0.00953     0.00125     1.57478
    -7.11582     1.45600     0.00714     0.00139     1.46454
    -7.00482     0.99960     0.00608     0.00059     1.00627
    -6.89382     0.63340     0.00374     0.00026     0.63740
    -6.78282     0.40330     0.00217     0.00006     0.40553
    -6.67182     0.26590     0.00100     0.00002     0.26691
    -6.56082     0.06580     0.00011     0.00000     0.06591
    -6.44982     0.00375     0.00000     0.00000     0.00375
    -6.33882     0.00000     0.00000     0.00000     0.00000
    -6.22782     0.00000     0.00000     0.00000     0.00000
    -6.11682     0.00000     0.00000     0.00000     0.00000
    -6.00682     0.00000     0.00000     0.00000     0.00000
    -5.89582     0.00000     0.00000     0.00000     0.00000
    -5.78482     0.00000     0.00000     0.00000     0.00000
    -5.67382     0.00000     0.00000     0.00000     0.00000
    -5.56282     0.00000     0.00000     0.00000     0.00000
    -5.45182     0.00000     0.00000     0.00000     0.00000
    -5.34082     0.00000     0.00000     0.00000     0.00000
    -5.22982     0.00000     0.00000     0.00000     0.00000
    -5.11882     0.00000     0.00000     0.00000     0.00000
    -5.00782     0.00000     0.00000     0.00000     0.00000
    -4.89682     0.00000     0.00000     0.00000     0.00000
    -4.78582     0.00000     0.00000     0.00000     0.00000
    -4.67482     0.00000     0.00000     0.00000     0.00000
    -4.56382     0.00000     0.00000     0.00000     0.00000
    -4.45282     0.00000     0.00000     0.00000     0.00000
    -4.34182     0.00000     0.00000     0.00000     0.00000
    -4.23082     0.00000     0.00000     0.00000     0.00000
    -4.11982     0.00000     0.00000     0.00000     0.00000
    -4.00882     0.00000     0.00000     0.00000     0.00000
    -3.89782     0.00000     0.00000     0.00000     0.00000
    -3.78682     0.00000     0.00000     0.00000     0.00000
    -3.67582     0.00000     0.00000     0.00000     0.00000
    -3.56482     0.00000     0.00000     0.00000     0.00000
    -3.45382     0.00000     0.00000     0.00000     0.00000
    -3.34282     0.00000     0.00000     0.00000     0.00000
    -3.23182     0.00000     0.00011     0.00000     0.00011
    -3.12082     0.00000     0.09939     0.00001     0.09940
    -3.00982     0.00000     0.67950     0.00018     0.67968
    -2.89882     0.00361     0.77750     0.00413     0.78523
    -2.78782     0.04690     1.21300     0.01693     1.27683
    -2.67682     0.04366     0.98620     0.01567     1.04553
    -2.56582     0.00325     0.12070     0.00212     0.12607
    -2.45482     0.00001     0.01362     0.00097     0.01460
    -2.34382     0.01609     0.28360     0.01858     0.31827
    -2.23282     0.09585     0.76520     0.04822     0.90927
    -2.12282     0.10490     0.61840     0.04041     0.76371
    -2.01182     0.03997     0.23480     0.01722     0.29199
    -1.90082     0.00227     0.00907     0.00443     0.01578
    -1.78982     0.05076     0.23640     0.05466     0.34182
    -1.67882     0.01563     0.23670     0.06333     0.31566
    -1.56782     0.01083     0.12790     0.03915     0.17788
    -1.45682     0.01503     0.12660     0.04838     0.19001
    -1.34582     0.03272     0.13800     0.05782     0.22854
    -1.23482     0.01551     0.11480     0.07781     0.20812
    -1.12382     0.03499     0.07196     0.05839     0.16534
    -1.01282     0.09560     0.17630     0.07237     0.34427
    -0.90182     0.09455     0.18720     0.04012     0.32187
    -0.79082     0.09695     0.14650     0.03884     0.28229
    -0.67982     0.19470     0.12910     0.05504     0.37884
    -0.56882     0.22550     0.07061     0.05293     0.34904
    -0.45782     0.34320     0.11870     0.05276     0.51466
    -0.34682     0.16880     0.04778     0.01666     0.23324
    -0.23582     0.17470     0.04168     0.01699     0.23337
    -0.12482     0.12390     0.02727     0.00741     0.15858
    -0.01382     0.03781     0.00429     0.00256     0.04466
     0.09718     0.03739     0.00646     0.00074     0.04459
     0.20818     0.00352     0.00051     0.00006     0.00409
     0.31918     0.00709     0.00000     0.00000     0.00709
     0.43018     0.00036     0.00000     0.00000     0.00037
     0.54118     0.00000     0.00000     0.00000     0.00000
     0.65218     0.00000     0.00000     0.00000     0.00000
     0.76318     0.00000     0.00000     0.00000     0.00000
     0.87418     0.00000     0.00000     0.00000     0.00000
     0.98518     0.00000     0.00000     0.00000     0.00000
     1.09618     0.00000     0.00000     0.00000     0.00000
     1.20718     0.00000     0.00000     0.00000     0.00000
     1.31818     0.00000     0.00000     0.00000     0.00000
     1.42918     0.00000     0.00000     0.00000     0.00000
     1.54018     0.00000     0.00000     0.00000     0.00000
     1.65118     0.00000     0.00077     0.00000     0.00077
     1.76118     0.00000     0.08158     0.00001     0.08159
     1.87218     0.00000     0.34450     0.00015     0.34465
     1.98318     0.00000     0.37600     0.00026     0.37626
     2.09418     0.00000     0.59340     0.00044     0.59384
     2.20518     0.00000     1.00800     0.00057     1.00857
     2.31618     0.00032     0.70330     0.00090     0.70452
     2.42718     0.00666     0.97710     0.01099     0.99475
     2.53818     0.02427     0.98640     0.01441     1.02508
     2.64918     0.03391     1.23200     0.02356     1.28947
     2.76018     0.03998     1.84900     0.03551     1.92449
     2.87118     0.02829     1.38200     0.02575     1.43604
     2.98218     0.01484     0.93290     0.01723     0.96497
     3.09318     0.00240     0.15760     0.00283     0.16283
     3.20418     0.00000     0.00020     0.00000     0.00020
     3.31518     0.00000     0.00000     0.00000     0.00000
     3.42618     0.00018     0.00287     0.00011     0.00316
     3.53718     0.01531     0.31360     0.01231     0.34122
     3.64818     0.03271     0.84500     0.03653     0.91424
     3.75918     0.04640     1.18400     0.04929     1.27969
     3.87018     0.05778     1.70400     0.07103     1.83281
     3.98118     0.03339     1.02000     0.04226     1.09565
     4.09218     0.01426     0.51790     0.02179     0.55395
     4.20318     0.00231     0.16820     0.00849     0.17900
     4.31418     0.00005     0.00524     0.00033     0.00562
     4.42518     0.00048     0.05803     0.00380     0.06232
     4.53618     0.00730     0.24040     0.00932     0.25702
     4.64718     0.01746     0.89430     0.03829     0.95005
     4.75818     0.00891     0.32430     0.01598     0.34919
     4.86918     0.02027     1.33600     0.06842     1.42469
     4.98018     0.02126     1.02500     0.07597     1.12223
     5.09118     0.00635     0.89370     0.09560     0.99565
     5.20218     0.00132     1.02100     0.08303     1.10535
     5.31318     0.00199     0.66960     0.07732     0.74891
     5.42418     0.00692     0.67430     0.06950     0.75072
     5.53518     0.00662     0.40300     0.06044     0.47006
     5.64518     0.00412     0.24310     0.05856     0.30578
     5.75618     0.00228     0.83650     0.07568     0.91446
     5.86718     0.00212     0.30650     0.03825     0.34687
     5.97818     0.00083     0.07590     0.07075     0.14748
     6.08918     0.00029     0.14230     0.13390     0.27649
     6.20018     0.00043     0.06435     0.07419     0.13897
     6.31118     0.00040     0.05392     0.05926     0.11358
     6.42218     0.00029     0.08659     0.08606     0.17294
     6.53318     0.00089     0.06158     0.07769     0.14016
     6.64418     0.00089     0.03885     0.07398     0.11372
     6.75518     0.00114     0.10010     0.17680     0.27804
     6.86618     0.00175     0.10700     0.20390     0.31265
     6.97718     0.00275     0.12000     0.27770     0.40044
     7.08818     0.00213     0.07595     0.19100     0.26908
     7.19918     0.00067     0.02536     0.18180     0.20783
     7.31018     0.00060     0.04621     0.37520     0.42201
     7.42118     0.00101     0.07546     0.41160     0.48807
     7.53218     0.00095     0.05125     0.31500     0.36720
     7.64318     0.00215     0.06694     0.24770     0.31679
     7.75418     0.00371     0.13630     0.21280     0.35281
     7.86518     0.00618     0.20860     0.17460     0.38938
     7.97618     0.00683     0.19870     0.18440     0.38993
     8.08718     0.00120     0.06686     0.06344     0.13150
     8.19818     0.00355     0.09598     0.12320     0.22273
     8.30918     0.00186     0.04260     0.05463     0.09909
     8.42018     0.00088     0.02176     0.06124     0.08388
     8.53118     0.00019     0.01876     0.04305     0.06200
     8.64218     0.00031     0.00878     0.02592     0.03501
     8.75318     0.00001     0.00433     0.00647     0.01080
     8.86418     0.00000     0.00079     0.00009     0.00088
     8.97518     0.00000     0.00329     0.00046     0.00376
     9.08618     0.00000     0.00010     0.00343     0.00353
     9.19718     0.00000     0.00021     0.00200     0.00221
     9.30818     0.00000     0.00001     0.00000     0.00001
     9.41818     0.00000     0.00000     0.00000     0.00000
     9.52918     0.00000     0.00000     0.00000     0.00000
     9.64018     0.00000     0.00000     0.00000     0.00000
     9.75118     0.00000     0.00000     0.00000     0.00000
     9.86218     0.00000     0.00000     0.00000     0.00000
     9.97318     0.00000     0.00000     0.00000     0.00000
    10.08418     0.00000     0.00000     0.00000     0.00000
    10.19518     0.00000     0.00000     0.00000     0.00000
    10.30618     0.00000     0.00000     0.00000     0.00000
    10.41718     0.00000     0.00000     0.00000     0.00000
    10.52818     0.00000     0.00000     0.00000     0.00000
    10.63918     0.00000     0.00000     0.00000     0.00000
