# Supplementary material for: Extending the defect tolerance of halide perovskite nanocrystals to hot carrier cooling dynamics
Source: Nat Commun. 2024 Sep 16;15:8120. doi: 10.1038/s41467-024-52377-4 (PMC11405528; doi:10.1038/s41467-024-52377-4)
Supplement: Supplementary file 3 — Dataset 1 [file 41467_2024_52377_MOESM3_ESM.zip › Supplementary Information for DFT Calculation/CsPbIBr2-defect/BAND.dat]

#K-Path(1/A) Energy-Level(eV)
# Interpolated-NKPTS & NBANDS: 100  48
# Band-Index    1
   0.00000    -23.152071
   0.04111    -23.152063
   0.08222    -23.152040
   0.12333    -23.152003
   0.16444    -23.151953
   0.20555    -23.151894
   0.24666    -23.151830
   0.28777    -23.151763
   0.32888    -23.151694
   0.36999    -23.151628
   0.41110    -23.151572
   0.45221    -23.151524
   0.49332    -23.151489
   0.53443    -23.151465
   0.57554    -23.151457
   0.57554    -23.151457
   0.61689    -23.151468
   0.65824    -23.151508
   0.69959    -23.151573
   0.74094    -23.151652
   0.78229    -23.151750
   0.82364    -23.151855
   0.86499    -23.151959
   0.90634    -23.152064
   0.94769    -23.152157
   0.98903    -23.152240
   1.03038    -23.152296
   1.07173    -23.152336
   1.11308    -23.152349
   1.11308    -23.152349
   1.15419    -23.152354
   1.19530    -23.152381
   1.23641    -23.152424
   1.27752    -23.152482
   1.31863    -23.152552
   1.35974    -23.152627
   1.40085    -23.152708
   1.44196    -23.152784
   1.48307    -23.152858
   1.52418    -23.152925
   1.56530    -23.152981
   1.60641    -23.153022
   1.64752    -23.153050
   1.68863    -23.153061
   1.68863    -23.153061
   1.72998    -23.153046
   1.77132    -23.153002
   1.81267    -23.152935
   1.85402    -23.152843
   1.89537    -23.152738
   1.93672    -23.152621
   1.97807    -23.152502
   2.01942    -23.152388
   2.06077    -23.152283
   2.10212    -23.152196
   2.14347    -23.152127
   2.18481    -23.152083
   2.22616    -23.152071
   2.22616    -23.152071
   2.26630    -23.152062
   2.30645    -23.152038
   2.34659    -23.151994
   2.38673    -23.151941
   2.42687    -23.151877
   2.46701    -23.151809
   2.50715    -23.151735
   2.54729    -23.151665
   2.58743    -23.151600
   2.62757    -23.151546
   2.66771    -23.151503
   2.70785    -23.151477
   2.74799    -23.151468
   2.74799    -23.151468
   2.78934    -23.151484
   2.83069    -23.151525
   2.87204    -23.151586
   2.91339    -23.151668
   2.95474    -23.151761
   2.99609    -23.151864
   3.03744    -23.151975
   3.07879    -23.152080
   3.12014    -23.152173
   3.16149    -23.152253
   3.20283    -23.152316
   3.24418    -23.152356
   3.28553    -23.152371
   3.28553    -23.152371
   3.32567    -23.152378
   3.36581    -23.152407
   3.40595    -23.152452
   3.44610    -23.152513
   3.48624    -23.152589
   3.52638    -23.152668
   3.56652    -23.152756
   3.60666    -23.152834
   3.64680    -23.152907
   3.68694    -23.152970
   3.72708    -23.153018
   3.76722    -23.153047
   3.80736    -23.153061
 
# Band-Index    2
   3.80736    -23.152487
   3.76722    -23.152473
   3.72708    -23.152446
   3.68694    -23.152403
   3.64680    -23.152345
   3.60666    -23.152279
   3.56652    -23.152203
   3.52638    -23.152128
   3.48624    -23.152055
   3.44610    -23.151989
   3.40595    -23.151935
   3.36581    -23.151895
   3.32567    -23.151868
   3.28553    -23.151859
   3.28553    -23.151859
   3.24418    -23.151846
   3.20283    -23.151809
   3.16149    -23.151754
   3.12014    -23.151677
   3.07879    -23.151588
   3.03744    -23.151496
   2.99609    -23.151396
   2.95474    -23.151305
   2.91339    -23.151220
   2.87204    -23.151144
   2.83069    -23.151088
   2.78934    -23.151051
   2.74799    -23.151042
   2.74799    -23.151042
   2.70785    -23.151045
   2.66771    -23.151069
   2.62757    -23.151109
   2.58743    -23.151156
   2.54729    -23.151214
   2.50715    -23.151277
   2.46701    -23.151343
   2.42687    -23.151406
   2.38673    -23.151464
   2.34659    -23.151511
   2.30645    -23.151547
   2.26630    -23.151572
   2.22616    -23.151582
   2.22616    -23.151582
   2.18481    -23.151592
   2.14347    -23.151632
   2.10212    -23.151693
   2.06077    -23.151773
   2.01942    -23.151870
   1.97807    -23.151977
   1.93672    -23.152087
   1.89537    -23.152193
   1.85402    -23.152292
   1.81267    -23.152371
   1.77132    -23.152432
   1.72998    -23.152473
   1.68863    -23.152487
   1.68863    -23.152487
   1.64752    -23.152476
   1.60641    -23.152451
   1.56530    -23.152414
   1.52418    -23.152367
   1.48307    -23.152310
   1.44196    -23.152244
   1.40085    -23.152177
   1.35974    -23.152111
   1.31863    -23.152045
   1.27752    -23.151986
   1.23641    -23.151940
   1.19530    -23.151905
   1.15419    -23.151878
   1.11308    -23.151874
   1.11308    -23.151874
   1.07173    -23.151860
   1.03038    -23.151825
   0.98903    -23.151770
   0.94769    -23.151698
   0.90634    -23.151610
   0.86499    -23.151516
   0.82364    -23.151420
   0.78229    -23.151323
   0.74094    -23.151233
   0.69959    -23.151157
   0.65824    -23.151098
   0.61689    -23.151063
   0.57554    -23.151049
   0.57554    -23.151049
   0.53443    -23.151059
   0.49332    -23.151080
   0.45221    -23.151111
   0.41110    -23.151153
   0.36999    -23.151203
   0.32888    -23.151258
   0.28777    -23.151315
   0.24666    -23.151373
   0.20555    -23.151427
   0.16444    -23.151478
   0.12333    -23.151520
   0.08222    -23.151552
   0.04111    -23.151574
   0.00000    -23.151582
 
# Band-Index    3
   0.00000    -15.994645
   0.04111    -15.994632
   0.08222    -15.994592
   0.12333    -15.994530
   0.16444    -15.994447
   0.20555    -15.994347
   0.24666    -15.994236
   0.28777    -15.994118
   0.32888    -15.993999
   0.36999    -15.993887
   0.41110    -15.993788
   0.45221    -15.993705
   0.49332    -15.993644
   0.53443    -15.993606
   0.57554    -15.993591
   0.57554    -15.993591
   0.61689    -15.994124
   0.65824    -15.995689
   0.69959    -15.998192
   0.74094    -16.001476
   0.78229    -16.005340
   0.82364    -16.009545
   0.86499    -16.013842
   0.90634    -16.017989
   0.94769    -16.021748
   0.98903    -16.024911
   1.03038    -16.027300
   1.07173    -16.028786
   1.11308    -16.029293
   1.11308    -16.029293
   1.15419    -16.031756
   1.19530    -16.038653
   1.23641    -16.048814
   1.27752    -16.060960
   1.31863    -16.074017
   1.35974    -16.087179
   1.40085    -16.099836
   1.44196    -16.111533
   1.48307    -16.121930
   1.52418    -16.130766
   1.56530    -16.137834
   1.60641    -16.142985
   1.64752    -16.146117
   1.68863    -16.147166
   1.68863    -16.147166
   1.72998    -16.145755
   1.77132    -16.141542
   1.81267    -16.134606
   1.85402    -16.125073
   1.89537    -16.113130
   1.93672    -16.099027
   1.97807    -16.083085
   2.01942    -16.065722
   2.06077    -16.047515
   2.10212    -16.029313
   2.14347    -16.012524
   2.18481    -15.999692
   2.22616    -15.994645
   2.22616    -15.994645
   2.26630    -15.994629
   2.30645    -15.994584
   2.34659    -15.994510
   2.38673    -15.994417
   2.42687    -15.994306
   2.46701    -15.994184
   2.50715    -15.994059
   2.54729    -15.993937
   2.58743    -15.993823
   2.62757    -15.993726
   2.66771    -15.993650
   2.70785    -15.993603
   2.74799    -15.993588
   2.74799    -15.993588
   2.78934    -15.994124
   2.83069    -15.995695
   2.87204    -15.998199
   2.91339    -16.001481
   2.95474    -16.005338
   2.99609    -16.009542
   3.03744    -16.013845
   3.07879    -16.017993
   3.12014    -16.021751
   3.16149    -16.024913
   3.20283    -16.027303
   3.24418    -16.028792
   3.28553    -16.029299
   3.28553    -16.029299
   3.32567    -16.032151
   3.36581    -16.040051
   3.40595    -16.051494
   3.44610    -16.064928
   3.48624    -16.079107
   3.52638    -16.093113
   3.56652    -16.106276
   3.60666    -16.118105
   3.64680    -16.128228
   3.68694    -16.136370
   3.72708    -16.142324
   3.76722    -16.145949
   3.80736    -16.147166
 
# Band-Index    4
   3.80736    -15.750945
   3.76722    -15.752067
   3.72708    -15.755420
   3.68694    -15.760938
   3.64680    -15.768507
   3.60666    -15.777957
   3.56652    -15.789052
   3.52638    -15.801463
   3.48624    -15.814745
   3.44610    -15.828269
   3.40595    -15.841155
   3.36581    -15.852186
   3.32567    -15.859822
   3.28553    -15.862583
   3.28553    -15.862583
   3.24418    -15.862556
   3.20283    -15.862483
   3.16149    -15.862368
   3.12014    -15.862218
   3.07879    -15.862044
   3.03744    -15.861851
   2.99609    -15.861650
   2.95474    -15.861458
   2.91339    -15.861283
   2.87204    -15.861133
   2.83069    -15.861017
   2.78934    -15.860942
   2.74799    -15.860916
   2.74799    -15.860916
   2.70785    -15.861351
   2.66771    -15.862632
   2.62757    -15.864681
   2.58743    -15.867368
   2.54729    -15.870531
   2.50715    -15.873980
   2.46701    -15.877513
   2.42687    -15.880924
   2.38673    -15.884020
   2.34659    -15.886625
   2.30645    -15.888599
   2.26630    -15.889826
   2.22616    -15.890243
   2.22616    -15.890243
   2.18481    -15.885389
   2.14347    -15.873122
   2.10212    -15.857231
   2.06077    -15.840207
   2.01942    -15.823403
   1.97807    -15.807583
   1.93672    -15.793234
   1.89537    -15.780683
   1.85402    -15.770159
   1.81267    -15.761828
   1.77132    -15.755803
   1.72998    -15.752163
   1.68863    -15.750945
   1.68863    -15.750945
   1.64752    -15.751912
   1.60641    -15.754807
   1.56530    -15.759579
   1.52418    -15.766144
   1.48307    -15.774381
   1.44196    -15.784116
   1.40085    -15.795123
   1.35974    -15.807088
   1.31863    -15.819590
   1.27752    -15.832061
   1.23641    -15.843722
   1.19530    -15.853520
   1.15419    -15.860191
   1.11308    -15.862582
   1.11308    -15.862582
   1.07173    -15.862556
   1.03038    -15.862485
   0.98903    -15.862372
   0.94769    -15.862219
   0.90634    -15.862044
   0.86499    -15.861851
   0.82364    -15.861655
   0.78229    -15.861462
   0.74094    -15.861280
   0.69959    -15.861127
   0.65824    -15.861010
   0.61689    -15.860941
   0.57554    -15.860918
   0.57554    -15.860918
   0.53443    -15.861294
   0.49332    -15.862400
   0.45221    -15.864178
   0.41110    -15.866535
   0.36999    -15.869345
   0.32888    -15.872467
   0.28777    -15.875738
   0.24666    -15.878992
   0.20555    -15.882069
   0.16444    -15.884818
   0.12333    -15.887104
   0.08222    -15.888820
   0.04111    -15.889883
   0.00000    -15.890243
 
# Band-Index    5
   0.00000    -15.459084
   0.04111    -15.458783
   0.08222    -15.457892
   0.12333    -15.456455
   0.16444    -15.454540
   0.20555    -15.452234
   0.24666    -15.449653
   0.28777    -15.446921
   0.32888    -15.444174
   0.36999    -15.441553
   0.41110    -15.439194
   0.45221    -15.437217
   0.49332    -15.435724
   0.53443    -15.434796
   0.57554    -15.434481
   0.57554    -15.434481
   0.61689    -15.434508
   0.65824    -15.434589
   0.69959    -15.434723
   0.74094    -15.434901
   0.78229    -15.435111
   0.82364    -15.435337
   0.86499    -15.435565
   0.90634    -15.435789
   0.94769    -15.435993
   0.98903    -15.436170
   1.03038    -15.436301
   1.07173    -15.436383
   1.11308    -15.436413
   1.11308    -15.436413
   1.15419    -15.436729
   1.19530    -15.437667
   1.23641    -15.439173
   1.27752    -15.441169
   1.31863    -15.443549
   1.35974    -15.446194
   1.40085    -15.448962
   1.44196    -15.451714
   1.48307    -15.454316
   1.52418    -15.456640
   1.56530    -15.458574
   1.60641    -15.460025
   1.64752    -15.460924
   1.68863    -15.461228
   1.68863    -15.461228
   1.72998    -15.461198
   1.77132    -15.461106
   1.81267    -15.460961
   1.85402    -15.460767
   1.89537    -15.460538
   1.93672    -15.460288
   1.97807    -15.460030
   2.01942    -15.459779
   2.06077    -15.459550
   2.10212    -15.459360
   2.14347    -15.459212
   2.18481    -15.459117
   2.22616    -15.459084
   2.22616    -15.459084
   2.26630    -15.458734
   2.30645    -15.457703
   2.34659    -15.456046
   2.38673    -15.453860
   2.42687    -15.451261
   2.46701    -15.448399
   2.50715    -15.445435
   2.54729    -15.442542
   2.58743    -15.439888
   2.62757    -15.437634
   2.66771    -15.435915
   2.70785    -15.434840
   2.74799    -15.434475
   2.74799    -15.434475
   2.78934    -15.434506
   2.83069    -15.434593
   2.87204    -15.434728
   2.91339    -15.434903
   2.95474    -15.435108
   2.99609    -15.435331
   3.03744    -15.435565
   3.07879    -15.435789
   3.12014    -15.435992
   3.16149    -15.436166
   3.20283    -15.436299
   3.24418    -15.436383
   3.28553    -15.436413
   3.28553    -15.436413
   3.32567    -15.436783
   3.36581    -15.437866
   3.40595    -15.439594
   3.44610    -15.441862
   3.48624    -15.444536
   3.52638    -15.447454
   3.56652    -15.450445
   3.60666    -15.453335
   3.64680    -15.455957
   3.68694    -15.458165
   3.72708    -15.459835
   3.76722    -15.460875
   3.80736    -15.461228
 
# Band-Index    6
   3.80736    -13.508371
   3.76722    -13.508837
   3.72708    -13.510203
   3.68694    -13.512395
   3.64680    -13.515283
   3.60666    -13.518714
   3.56652    -13.522485
   3.52638    -13.526388
   3.48624    -13.530183
   3.44610    -13.533660
   3.40595    -13.536605
   3.36581    -13.538847
   3.32567    -13.540247
   3.28553    -13.540727
   3.28553    -13.540727
   3.24418    -13.540809
   3.20283    -13.541059
   3.16149    -13.541478
   3.12014    -13.542060
   3.07879    -13.542774
   3.03744    -13.543592
   2.99609    -13.544489
   2.95474    -13.545410
   2.91339    -13.546286
   2.87204    -13.547063
   2.83069    -13.547674
   2.78934    -13.548073
   2.74799    -13.548210
   2.74799    -13.548210
   2.70785    -13.547893
   2.66771    -13.546970
   2.62757    -13.545506
   2.58743    -13.543601
   2.54729    -13.541391
   2.50715    -13.539009
   2.46701    -13.536595
   2.42687    -13.534299
   2.38673    -13.532239
   2.34659    -13.530524
   2.30645    -13.529241
   2.26630    -13.528444
   2.22616    -13.528178
   2.22616    -13.528178
   2.18481    -13.527881
   2.14347    -13.527019
   2.10212    -13.525642
   2.06077    -13.523834
   2.01942    -13.521697
   1.97807    -13.519368
   1.93672    -13.516982
   1.89537    -13.514678
   1.85402    -13.512584
   1.81267    -13.510824
   1.77132    -13.509489
   1.72998    -13.508656
   1.68863    -13.508371
   1.68863    -13.508371
   1.64752    -13.508736
   1.60641    -13.509792
   1.56530    -13.511452
   1.52418    -13.513574
   1.48307    -13.515993
   1.44196    -13.518502
   1.40085    -13.520901
   1.35974    -13.523006
   1.31863    -13.524663
   1.27752    -13.525756
   1.23641    -13.526247
   1.19530    -13.526213
   1.15419    -13.525893
   1.11308    -13.525697
   1.11308    -13.525697
   1.07173    -13.525456
   1.03038    -13.524747
   0.98903    -13.523622
   0.94769    -13.522142
   0.90634    -13.520376
   0.86499    -13.519605
   0.82364    -13.520634
   0.78229    -13.521656
   0.74094    -13.522629
   0.69959    -13.523485
   0.65824    -13.524153
   0.61689    -13.524578
   0.57554    -13.524727
   0.57554    -13.524727
   0.53443    -13.525361
   0.49332    -13.526873
   0.45221    -13.528595
   0.41110    -13.530102
   0.36999    -13.531175
   0.32888    -13.531754
   0.28777    -13.531848
   0.24666    -13.531535
   0.20555    -13.530937
   0.16444    -13.530183
   0.12333    -13.529417
   0.08222    -13.528764
   0.04111    -13.528328
   0.00000    -13.528178
 
# Band-Index    7
   0.00000    -13.498233
   0.04111    -13.498142
   0.08222    -13.497899
   0.12333    -13.497566
   0.16444    -13.497246
   0.20555    -13.497066
   0.24666    -13.497158
   0.28777    -13.497634
   0.32888    -13.498581
   0.36999    -13.500036
   0.41110    -13.501953
   0.45221    -13.504197
   0.49332    -13.506498
   0.53443    -13.508377
   0.57554    -13.509144
   0.57554    -13.509144
   0.61689    -13.509384
   0.65824    -13.510098
   0.69959    -13.511241
   0.74094    -13.512739
   0.78229    -13.514509
   0.82364    -13.516445
   0.86499    -13.518489
   0.90634    -13.518745
   0.94769    -13.517937
   0.98903    -13.517289
   1.03038    -13.516817
   1.07173    -13.516538
   1.11308    -13.516445
   1.11308    -13.516445
   1.15419    -13.515724
   1.19530    -13.513866
   1.23641    -13.511385
   1.27752    -13.508641
   1.31863    -13.505878
   1.35974    -13.503258
   1.40085    -13.500896
   1.44196    -13.498855
   1.48307    -13.497165
   1.52418    -13.495830
   1.56530    -13.494839
   1.60641    -13.494156
   1.64752    -13.493755
   1.68863    -13.493620
   1.68863    -13.493620
   1.72998    -13.493681
   1.77132    -13.493878
   1.81267    -13.494193
   1.85402    -13.494610
   1.89537    -13.495101
   1.93672    -13.495640
   1.97807    -13.496197
   2.01942    -13.496740
   2.06077    -13.497230
   2.10212    -13.497638
   2.14347    -13.497954
   2.18481    -13.498161
   2.22616    -13.498233
   2.22616    -13.498233
   2.26630    -13.498027
   2.30645    -13.497435
   2.34659    -13.496477
   2.38673    -13.495210
   2.42687    -13.493717
   2.46701    -13.492077
   2.50715    -13.490385
   2.54729    -13.488734
   2.58743    -13.487218
   2.62757    -13.485939
   2.66771    -13.484977
   2.70785    -13.484380
   2.74799    -13.484178
   2.74799    -13.484178
   2.78934    -13.484416
   2.83069    -13.485120
   2.87204    -13.486244
   2.91339    -13.487740
   2.95474    -13.489513
   2.99609    -13.491449
   3.03744    -13.493431
   3.07879    -13.495346
   3.12014    -13.497097
   3.16149    -13.498578
   3.20283    -13.499697
   3.24418    -13.500390
   3.28553    -13.500622
   3.28553    -13.500622
   3.32567    -13.500521
   3.36581    -13.500221
   3.40595    -13.499741
   3.44610    -13.499112
   3.48624    -13.498370
   3.52638    -13.497554
   3.56652    -13.496708
   3.60666    -13.495881
   3.64680    -13.495134
   3.68694    -13.494506
   3.72708    -13.494026
   3.76722    -13.493724
   3.80736    -13.493620
 
# Band-Index    8
   3.80736     -9.950181
   3.76722     -9.949863
   3.72708     -9.948950
   3.68694     -9.947559
   3.64680     -9.947202
   3.60666     -9.946852
   3.56652     -9.946313
   3.52638     -9.946869
   3.48624     -9.947614
   3.44610     -9.948324
   3.40595     -9.948936
   3.36581     -9.949403
   3.32567     -9.949695
   3.28553     -9.949795
   3.28553     -9.949795
   3.24418     -9.950072
   3.20283     -9.950882
   3.16149     -9.952159
   3.12014     -9.953801
   3.07879     -9.955673
   3.03744     -9.957591
   2.99609     -9.957688
   2.95474    -10.011526
   2.91339    -10.069296
   2.87204    -10.116833
   2.83069    -10.152046
   2.78934    -10.173655
   2.74799    -10.180936
   2.74799    -10.180936
   2.70785    -10.174938
   2.66771    -10.157149
   2.62757    -10.128190
   2.58743    -10.089126
   2.54729    -10.041494
   2.50715     -9.986752
   2.46701     -9.961130
   2.42687     -9.959730
   2.38673     -9.958063
   2.34659     -9.956588
   2.30645     -9.955434
   2.26630     -9.954700
   2.22616     -9.954448
   2.22616     -9.954448
   2.18481     -9.954275
   2.14347     -9.953768
   2.10212     -9.952952
   2.06077     -9.951874
   2.01942     -9.950592
   1.97807     -9.949176
   1.93672     -9.947703
   1.89537     -9.946270
   1.85402     -9.947491
   1.81267     -9.948617
   1.77132     -9.949469
   1.72998     -9.950000
   1.68863     -9.950181
   1.68863     -9.950181
   1.64752     -9.949903
   1.60641     -9.949102
   1.56530     -9.947896
   1.52418     -9.947228
   1.48307     -9.946984
   1.44196     -9.946623
   1.40085     -9.946939
   1.35974     -9.947695
   1.31863     -9.948490
   1.27752     -9.949235
   1.23641     -9.949873
   1.19530     -9.950359
   1.15419     -9.950663
   1.11308     -9.950767
   1.11308     -9.950767
   1.07173     -9.951031
   1.03038     -9.951804
   0.98903     -9.953017
   0.94769     -9.954566
   0.90634     -9.956317
   0.86499     -9.958113
   0.82364     -9.959835
   0.78229     -9.968708
   0.74094    -10.024201
   0.69959    -10.074095
   0.65824    -10.111075
   0.61689    -10.133728
   0.57554    -10.141350
   0.57554    -10.141350
   0.53443    -10.136792
   0.49332    -10.123227
   0.45221    -10.100985
   0.41110    -10.070652
   0.36999    -10.033169
   0.32888     -9.990000
   0.28777     -9.960372
   0.24666     -9.959979
   0.20555     -9.958577
   0.16444     -9.957241
   0.12333     -9.956089
   0.08222     -9.955200
   0.04111     -9.954640
   0.00000     -9.954448
 
# Band-Index    9
   0.00000     -9.937686
   0.04111     -9.937939
   0.08222     -9.938690
   0.12333     -9.939912
   0.16444     -9.941661
   0.20555     -9.945483
   0.24666     -9.950050
   0.28777     -9.955442
   0.32888     -9.963012
   0.36999     -9.964359
   0.41110     -9.968265
   0.45221     -9.971656
   0.49332     -9.974207
   0.53443     -9.975789
   0.57554     -9.976323
   0.57554     -9.976323
   0.61689     -9.975726
   0.65824     -9.973970
   0.69959     -9.971159
   0.74094     -9.967456
   0.78229     -9.963003
   0.82364     -9.958356
   0.86499     -9.953355
   0.90634     -9.948571
   0.94769     -9.944213
   0.98903     -9.940509
   1.03038     -9.939090
   1.07173     -9.939231
   1.11308     -9.939274
   1.11308     -9.939274
   1.15419     -9.939604
   1.19530     -9.940425
   1.23641     -9.941481
   1.27752     -9.942614
   1.31863     -9.943727
   1.35974     -9.944753
   1.40085     -9.945617
   1.44196     -9.945992
   1.48307     -9.945885
   1.52418     -9.946562
   1.56530     -9.947201
   1.60641     -9.946986
   1.64752     -9.946636
   1.68863     -9.946430
   1.68863     -9.946430
   1.72998     -9.946346
   1.77132     -9.946099
   1.81267     -9.945689
   1.85402     -9.945101
   1.89537     -9.946143
   1.93672     -9.944704
   1.97807     -9.943198
   2.01942     -9.941735
   2.06077     -9.940480
   2.10212     -9.939435
   2.14347     -9.938520
   2.18481     -9.937874
   2.22616     -9.937686
   2.22616     -9.937686
   2.26630     -9.937979
   2.30645     -9.938852
   2.34659     -9.940274
   2.38673     -9.942575
   2.42687     -9.947125
   2.46701     -9.951738
   2.50715     -9.963595
   2.54729     -9.964551
   2.58743     -9.966874
   2.62757     -9.970713
   2.66771     -9.973615
   2.70785     -9.975426
   2.74799     -9.976041
   2.74799     -9.976041
   2.78934     -9.975431
   2.83069     -9.973639
   2.87204     -9.970767
   2.91339     -9.966984
   2.95474     -9.962481
   2.99609     -9.958605
   3.03744     -9.952574
   3.07879     -9.947660
   3.12014     -9.943195
   3.16149     -9.939648
   3.20283     -9.939845
   3.24418     -9.940140
   3.28553     -9.940243
   3.28553     -9.940243
   3.32567     -9.940488
   3.36581     -9.941161
   3.40595     -9.942121
   3.44610     -9.943222
   3.48624     -9.944337
   3.52638     -9.945364
   3.56652     -9.946103
   3.60666     -9.945816
   3.64680     -9.946276
   3.68694     -9.947304
   3.72708     -9.947052
   3.76722     -9.946669
   3.80736     -9.946430
 
# Band-Index   10
   3.80736     -9.943912
   3.76722     -9.943444
   3.72708     -9.942423
   3.68694     -9.942431
   3.64680     -9.942276
   3.60666     -9.941004
   3.56652     -9.938759
   3.52638     -9.936247
   3.48624     -9.935254
   3.44610     -9.934657
   3.40595     -9.934309
   3.36581     -9.934167
   3.32567     -9.934149
   3.28553     -9.934158
   3.28553     -9.934158
   3.24418     -9.934766
   3.20283     -9.936551
   3.16149     -9.939138
   3.12014     -9.938776
   3.07879     -9.939573
   3.03744     -9.944606
   2.99609     -9.955244
   2.95474     -9.961127
   2.91339     -9.962403
   2.87204     -9.964160
   2.83069     -9.967902
   2.78934     -9.970175
   2.74799     -9.970948
   2.74799     -9.970948
   2.70785     -9.970347
   2.66771     -9.968589
   2.62757     -9.966324
   2.58743     -9.965629
   2.54729     -9.962324
   2.50715     -9.957589
   2.46701     -9.947446
   2.42687     -9.944498
   2.38673     -9.942160
   2.34659     -9.938857
   2.30645     -9.937538
   2.26630     -9.937584
   2.22616     -9.937627
   2.22616     -9.937627
   2.18481     -9.937862
   2.14347     -9.938405
   2.10212     -9.939265
   2.06077     -9.940397
   2.01942     -9.941556
   1.97807     -9.942598
   1.93672     -9.943560
   1.89537     -9.944408
   1.85402     -9.944916
   1.81267     -9.943704
   1.77132     -9.943249
   1.72998     -9.943752
   1.68863     -9.943912
   1.68863     -9.943912
   1.64752     -9.943505
   1.60641     -9.942585
   1.56530     -9.942468
   1.52418     -9.942490
   1.48307     -9.941647
   1.44196     -9.939741
   1.40085     -9.937366
   1.35974     -9.935796
   1.31863     -9.935170
   1.27752     -9.934836
   1.23641     -9.934786
   1.19530     -9.934971
   1.15419     -9.935262
   1.11308     -9.935415
   1.11308     -9.935415
   1.07173     -9.936006
   1.03038     -9.937772
   0.98903     -9.938984
   0.94769     -9.938848
   0.90634     -9.939329
   0.86499     -9.944378
   0.82364     -9.950199
   0.78229     -9.960816
   0.74094     -9.962198
   0.69959     -9.962888
   0.65824     -9.966036
   0.61689     -9.968171
   0.57554     -9.968898
   0.57554     -9.968898
   0.53443     -9.968462
   0.49332     -9.967155
   0.45221     -9.965281
   0.41110     -9.964763
   0.36999     -9.963724
   0.32888     -9.959582
   0.28777     -9.952927
   0.24666     -9.946032
   0.20555     -9.943532
   0.16444     -9.941302
   0.12333     -9.938370
   0.08222     -9.937624
   0.04111     -9.937614
   0.00000     -9.937627
 
# Band-Index   11
   0.00000     -9.932914
   0.04111     -9.933440
   0.08222     -9.934946
   0.12333     -9.936651
   0.16444     -9.937294
   0.20555     -9.941365
   0.24666     -9.945624
   0.28777     -9.948387
   0.32888     -9.954138
   0.36999     -9.958381
   0.41110     -9.962043
   0.45221     -9.965059
   0.49332     -9.965603
   0.53443     -9.965621
   0.57554     -9.965582
   0.57554     -9.965582
   0.61689     -9.964962
   0.65824     -9.963092
   0.69959     -9.962384
   0.74094     -9.958083
   0.78229     -9.952768
   0.82364     -9.947058
   0.86499     -9.941787
   0.90634     -9.939183
   0.94769     -9.934855
   0.98903     -9.931122
   1.03038     -9.928305
   1.07173     -9.926554
   1.11308     -9.925959
   1.11308     -9.925959
   1.15419     -9.926240
   1.19530     -9.927071
   1.23641     -9.928423
   1.27752     -9.930228
   1.31863     -9.932392
   1.35974     -9.934788
   1.40085     -9.936582
   1.44196     -9.937656
   1.48307     -9.938854
   1.52418     -9.940119
   1.56530     -9.941377
   1.60641     -9.942185
   1.64752     -9.942006
   1.68863     -9.941934
   1.68863     -9.941934
   1.72998     -9.942150
   1.77132     -9.942799
   1.81267     -9.942537
   1.85402     -9.941546
   1.89537     -9.940374
   1.93672     -9.939088
   1.97807     -9.937761
   2.01942     -9.936470
   2.06077     -9.935294
   2.10212     -9.934301
   2.14347     -9.933546
   2.18481     -9.933074
   2.22616     -9.932914
   2.22616     -9.932914
   2.26630     -9.933522
   2.30645     -9.935232
   2.34659     -9.936564
   2.38673     -9.938508
   2.42687     -9.942935
   2.46701     -9.947087
   2.50715     -9.952847
   2.54729     -9.957605
   2.58743     -9.962018
   2.62757     -9.965705
   2.66771     -9.966444
   2.70785     -9.966182
   2.74799     -9.965867
   2.74799     -9.965867
   2.78934     -9.965286
   2.83069     -9.963755
   2.87204     -9.963340
   2.91339     -9.959449
   2.95474     -9.953740
   2.99609     -9.947490
   3.03744     -9.941211
   3.07879     -9.938351
   3.12014     -9.935318
   3.16149     -9.931724
   3.20283     -9.929007
   3.24418     -9.927315
   3.28553     -9.926741
   3.28553     -9.926741
   3.32567     -9.927043
   3.36581     -9.927938
   3.40595     -9.929390
   3.44610     -9.931328
   3.48624     -9.933639
   3.52638     -9.936035
   3.56652     -9.937159
   3.60666     -9.938393
   3.64680     -9.939733
   3.68694     -9.941095
   3.72708     -9.942176
   3.76722     -9.942009
   3.80736     -9.941934
 
# Band-Index   12
   3.80736     -9.932130
   3.76722     -9.931984
   3.72708     -9.931555
   3.68694     -9.930868
   3.64680     -9.929960
   3.60666     -9.928884
   3.56652     -9.927704
   3.52638     -9.926488
   3.48624     -9.925306
   3.44610     -9.924227
   3.40595     -9.923313
   3.36581     -9.922619
   3.32567     -9.922185
   3.28553     -9.922038
   3.28553     -9.922038
   3.24418     -9.922455
   3.20283     -9.923688
   3.16149     -9.925679
   3.12014     -9.928449
   3.07879     -9.933946
   3.03744     -9.936504
   2.99609     -9.942333
   2.95474     -9.952508
   2.91339     -9.957102
   2.87204     -9.960795
   2.83069     -9.963426
   2.78934     -9.963646
   2.74799     -9.963602
   2.74799     -9.963602
   2.70785     -9.962748
   2.66771     -9.960891
   2.62757     -9.958522
   2.58743     -9.955824
   2.54729     -9.952939
   2.50715     -9.949944
   2.46701     -9.939542
   2.42687     -9.935957
   2.38673     -9.936384
   2.34659     -9.934791
   2.30645     -9.931947
   2.26630     -9.930177
   2.22616     -9.929576
   2.22616     -9.929576
   2.18481     -9.929408
   2.14347     -9.928973
   2.10212     -9.928400
   2.06077     -9.927800
   2.01942     -9.927243
   1.97807     -9.926762
   1.93672     -9.926327
   1.89537     -9.927318
   1.85402     -9.928845
   1.81267     -9.930172
   1.77132     -9.931217
   1.72998     -9.931894
   1.68863     -9.932130
   1.68863     -9.932130
   1.64752     -9.931999
   1.60641     -9.931612
   1.56530     -9.930988
   1.52418     -9.930159
   1.48307     -9.929166
   1.44196     -9.928059
   1.40085     -9.926895
   1.35974     -9.925730
   1.31863     -9.924624
   1.27752     -9.923632
   1.23641     -9.922803
   1.19530     -9.922180
   1.15419     -9.921794
   1.11308     -9.921663
   1.11308     -9.921663
   1.07173     -9.922082
   1.03038     -9.923321
   0.98903     -9.925327
   0.94769     -9.927994
   0.90634     -9.932667
   0.86499     -9.935622
   0.82364     -9.938976
   0.78229     -9.945942
   0.74094     -9.955715
   0.69959     -9.960097
   0.65824     -9.962591
   0.61689     -9.961952
   0.57554     -9.961446
   0.57554     -9.961446
   0.53443     -9.960974
   0.49332     -9.959716
   0.45221     -9.957917
   0.41110     -9.955750
   0.36999     -9.953341
   0.32888     -9.950740
   0.28777     -9.945186
   0.24666     -9.936238
   0.20555     -9.936691
   0.16444     -9.936988
   0.12333     -9.934125
   0.08222     -9.931644
   0.04111     -9.930099
   0.00000     -9.929576
 
# Band-Index   13
   0.00000     -9.918316
   0.04111     -9.918811
   0.08222     -9.920278
   0.12333     -9.922652
   0.16444     -9.925840
   0.20555     -9.929769
   0.24666     -9.934798
   0.28777     -9.935963
   0.32888     -9.940654
   0.36999     -9.945527
   0.41110     -9.949607
   0.45221     -9.952995
   0.49332     -9.955564
   0.53443     -9.957177
   0.57554     -9.957728
   0.57554     -9.957728
   0.61689     -9.956547
   0.65824     -9.953958
   0.69959     -9.950672
   0.74094     -9.946952
   0.78229     -9.942347
   0.82364     -9.936249
   0.86499     -9.935010
   0.90634     -9.931277
   0.94769     -9.927902
   0.98903     -9.923420
   1.03038     -9.919947
   1.07173     -9.917758
   1.11308     -9.917013
   1.11308     -9.917013
   1.15419     -9.917120
   1.19530     -9.917436
   1.23641     -9.917946
   1.27752     -9.918621
   1.31863     -9.919429
   1.35974     -9.920328
   1.40085     -9.921272
   1.44196     -9.922214
   1.48307     -9.923105
   1.52418     -9.923902
   1.56530     -9.924568
   1.60641     -9.925068
   1.64752     -9.925378
   1.68863     -9.925483
   1.68863     -9.925483
   1.72998     -9.925503
   1.77132     -9.925564
   1.81267     -9.925670
   1.85402     -9.925833
   1.89537     -9.926066
   1.93672     -9.925730
   1.97807     -9.924032
   2.01942     -9.922450
   2.06077     -9.921035
   2.10212     -9.919867
   2.14347     -9.919007
   2.18481     -9.918487
   2.22616     -9.918316
   2.22616     -9.918316
   2.26630     -9.918885
   2.30645     -9.920563
   2.34659     -9.923248
   2.38673     -9.926792
   2.42687     -9.931046
   2.46701     -9.935508
   2.50715     -9.939234
   2.54729     -9.943817
   2.58743     -9.947818
   2.62757     -9.951134
   2.66771     -9.953615
   2.70785     -9.955150
   2.74799     -9.955669
   2.74799     -9.955669
   2.78934     -9.954939
   2.83069     -9.952962
   2.87204     -9.950111
   2.91339     -9.946684
   2.95474     -9.942910
   2.99609     -9.938271
   3.03744     -9.935293
   3.07879     -9.931555
   3.12014     -9.928302
   3.16149     -9.923525
   3.20283     -9.919779
   3.24418     -9.917434
   3.28553     -9.916634
   3.28553     -9.916634
   3.32567     -9.916763
   3.36581     -9.917144
   3.40595     -9.917751
   3.44610     -9.918550
   3.48624     -9.919495
   3.52638     -9.920533
   3.56652     -9.921601
   3.60666     -9.922636
   3.64680     -9.923578
   3.68694     -9.924374
   3.72708     -9.924978
   3.76722     -9.925355
   3.80736     -9.925483
 
# Band-Index   14
   3.80736     -9.039953
   3.76722     -9.050376
   3.72708     -9.080456
   3.68694     -9.126936
   3.64680     -9.185272
   3.60666     -9.250543
   3.56652     -9.318093
   3.52638     -9.383842
   3.48624     -9.444434
   3.44610     -9.497225
   3.40595     -9.540210
   3.36581     -9.571903
   3.32567     -9.591303
   3.28553     -9.597831
   3.28553     -9.597831
   3.24418     -9.607000
   3.20283     -9.634145
   3.16149     -9.677877
   3.12014     -9.735285
   3.07879     -9.802032
   3.03744     -9.872868
   2.99609     -9.933022
   2.95474     -9.935086
   2.91339     -9.934357
   2.87204     -9.933708
   2.83069     -9.933213
   2.78934     -9.932902
   2.74799     -9.932797
   2.74799     -9.932797
   2.70785     -9.932864
   2.66771     -9.933064
   2.62757     -9.933384
   2.58743     -9.933805
   2.54729     -9.934301
   2.50715     -9.934761
   2.46701     -9.925335
   2.42687     -9.869161
   2.38673     -9.812911
   2.34659     -9.763203
   2.30645     -9.724064
   2.26630     -9.698971
   2.22616     -9.690323
   2.22616     -9.690323
   2.18481     -9.682605
   2.14347     -9.659640
   2.10212     -9.622027
   2.06077     -9.570858
   2.01942     -9.507829
   1.97807     -9.435372
   1.93672     -9.356841
   1.89537     -9.276680
   1.85402     -9.200348
   1.81267     -9.133845
   1.77132     -9.082685
   1.72998     -9.050757
   1.68863     -9.039953
   1.68863     -9.039953
   1.64752     -9.047791
   1.60641     -9.070452
   1.56530     -9.105599
   1.52418     -9.149887
   1.48307     -9.199580
   1.44196     -9.251027
   1.40085     -9.300989
   1.35974     -9.346815
   1.31863     -9.386526
   1.27752     -9.418831
   1.23641     -9.443154
   1.19530     -9.459621
   1.15419     -9.468915
   1.11308     -9.471886
   1.11308     -9.471886
   1.07173     -9.484749
   1.03038     -9.521753
   0.98903     -9.578611
   0.94769     -9.649482
   0.90634     -9.728175
   0.86499     -9.808896
   0.82364     -9.886094
   0.78229     -9.935626
   0.74094     -9.935693
   0.69959     -9.935417
   0.65824     -9.935195
   0.61689     -9.935053
   0.57554     -9.935005
   0.57554     -9.935005
   0.53443     -9.935036
   0.49332     -9.935127
   0.45221     -9.935274
   0.41110     -9.935469
   0.36999     -9.935698
   0.32888     -9.935937
   0.28777     -9.930293
   0.24666     -9.887944
   0.20555     -9.838321
   0.16444     -9.791170
   0.12333     -9.749976
   0.08222     -9.717833
   0.04111     -9.697359
   0.00000     -9.690323
 
# Band-Index   15
   0.00000     -8.568609
   0.04111     -8.579196
   0.08222     -8.609863
   0.12333     -8.657626
   0.16444     -8.718304
   0.20555     -8.787289
   0.24666     -8.860151
   0.28777     -8.932930
   0.32888     -9.002258
   0.36999     -9.065338
   0.41110     -9.119914
   0.45221     -9.164185
   0.49332     -9.196783
   0.53443     -9.216737
   0.57554     -9.223455
   0.57554     -9.223455
   0.61689     -9.223766
   0.65824     -9.224682
   0.69959     -9.226157
   0.74094     -9.228095
   0.78229     -9.230384
   0.82364     -9.232877
   0.86499     -9.235435
   0.90634     -9.237909
   0.94769     -9.240155
   0.98903     -9.242048
   1.03038     -9.243481
   1.07173     -9.244375
   1.11308     -9.244679
   1.11308     -9.244679
   1.15419     -9.235868
   1.19530     -9.210093
   1.23641     -9.168999
   1.27752     -9.114672
   1.31863     -9.049334
   1.35974     -8.975318
   1.40085     -8.895183
   1.44196     -8.811892
   1.48307     -8.728976
   1.52418     -8.650615
   1.56530     -8.581624
   1.60641     -8.527170
   1.64752     -8.492095
   1.68863     -8.479961
   1.68863     -8.479961
   1.72998     -8.484988
   1.77132     -8.498064
   1.81267     -8.514664
   1.85402     -8.530587
   1.89537     -8.543558
   1.93672     -8.553070
   1.97807     -8.559543
   2.01942     -8.563676
   2.06077     -8.566149
   2.10212     -8.567525
   2.14347     -8.568219
   2.18481     -8.568524
   2.22616     -8.568609
   2.22616     -8.568609
   2.26630     -8.579738
   2.30645     -8.611795
   2.34659     -8.661175
   2.38673     -8.722913
   2.42687     -8.791716
   2.46701     -8.862643
   2.50715     -8.931467
   2.54729     -8.994736
   2.58743     -9.049754
   2.62757     -9.094487
   2.66771     -9.127445
   2.70785     -9.147608
   2.74799     -9.154396
   2.74799     -9.154396
   2.78934     -9.154290
   2.83069     -9.153932
   2.87204     -9.153172
   2.91339     -9.151772
   2.95474     -9.149385
   2.99609     -9.145580
   3.03744     -9.139857
   3.07879     -9.131773
   3.12014     -9.121198
   3.16149     -9.108768
   3.20283     -9.096332
   3.24418     -9.086855
   3.28553     -9.083281
   3.28553     -9.083281
   3.32567     -9.076508
   3.36581     -9.056353
   3.40595     -9.023319
   3.44610     -8.978291
   3.48624     -8.922627
   3.52638     -8.858243
   3.56652     -8.787734
   3.60666     -8.714526
   3.64680     -8.642945
   3.68694     -8.578177
   3.72708     -8.525965
   3.76722     -8.491848
   3.80736     -8.479961
 
# Band-Index   16
   3.80736     -5.849985
   3.76722     -5.848723
   3.72708     -5.845004
   3.68694     -5.839008
   3.64680     -5.831024
   3.60666     -5.821458
   3.56652     -5.810808
   3.52638     -5.799644
   3.48624     -5.788628
   3.44610     -5.778417
   3.40595     -5.769661
   3.36581     -5.762930
   3.32567     -5.758694
   3.28553     -5.757250
   3.28553     -5.757250
   3.24418     -5.729201
   3.20283     -5.647067
   3.16149     -5.516380
   3.12014     -5.345187
   3.07879     -5.143296
   3.03744     -4.942971
   2.99609     -4.916502
   2.95474     -4.890707
   2.91339     -4.865571
   2.87204     -4.842852
   2.83069     -4.824517
   2.78934     -4.812513
   2.74799     -4.808324
   2.74799     -4.808324
   2.70785     -4.812566
   2.66771     -4.824803
   2.62757     -4.843669
   2.58743     -4.867293
   2.54729     -4.893693
   2.50715     -4.920995
   2.46701     -4.948062
   2.42687     -5.002480
   2.38673     -5.166279
   2.34659     -5.305234
   2.30645     -5.410111
   2.26630     -5.475440
   2.22616     -5.497639
   2.22616     -5.497639
   2.18481     -5.500090
   2.14347     -5.507252
   2.10212     -5.518545
   2.06077     -5.533105
   2.01942     -5.549890
   1.97807     -5.567786
   1.93672     -5.585702
   1.89537     -5.602630
   1.85402     -5.617675
   1.81267     -5.627863
   1.77132     -5.727740
   1.72998     -5.818530
   1.68863     -5.849985
   1.68863     -5.849985
   1.64752     -5.848894
   1.60641     -5.845677
   1.56530     -5.840463
   1.52418     -5.833468
   1.48307     -5.824991
   1.44196     -5.815413
   1.40085     -5.805177
   1.35974     -5.794777
   1.31863     -5.784734
   1.27752     -5.775587
   1.23641     -5.767847
   1.19530     -5.761958
   1.15419     -5.758271
   1.11308     -5.757019
   1.11308     -5.757019
   1.07173     -5.729334
   1.03038     -5.648249
   0.98903     -5.519287
   0.94769     -5.350522
   0.90634     -5.151689
   0.86499     -4.933834
   0.82364     -4.709409
   0.78229     -4.489868
   0.74094     -4.468882
   0.69959     -4.487469
   0.65824     -4.500957
   0.61689     -4.509115
   0.57554     -4.511843
   0.57554     -4.511843
   0.53443     -4.509129
   0.49332     -4.500993
   0.45221     -4.487426
   0.41110     -4.492111
   0.36999     -4.590186
   0.32888     -4.680835
   0.28777     -4.773421
   0.24666     -4.907542
   0.20555     -5.065575
   0.16444     -5.210133
   0.12333     -5.330976
   0.08222     -5.421930
   0.04111     -5.478456
   0.00000     -5.497639
 
# Band-Index   17
   0.00000     -5.034123
   0.04111     -5.027980
   0.08222     -5.009605
   0.12333     -4.979145
   0.16444     -4.936741
   0.20555     -4.882167
   0.24666     -4.812240
   0.28777     -4.697645
   0.32888     -4.529010
   0.36999     -4.441865
   0.41110     -4.472398
   0.45221     -4.398130
   0.49332     -4.298791
   0.53443     -4.200800
   0.57554     -4.155303
   0.57554     -4.155303
   0.61689     -4.195108
   0.65824     -4.247344
   0.69959     -4.298587
   0.74094     -4.347036
   0.78229     -4.449247
   0.82364     -4.433624
   0.86499     -4.473244
   0.90634     -4.506118
   0.94769     -4.533620
   0.98903     -4.555399
   1.03038     -4.571169
   1.07173     -4.580718
   1.11308     -4.583916
   1.11308     -4.583916
   1.15419     -4.598048
   1.19530     -4.636493
   1.23641     -4.691178
   1.27752     -4.754890
   1.31863     -4.822595
   1.35974     -4.891303
   1.40085     -4.961333
   1.44196     -5.051505
   1.48307     -5.192698
   1.52418     -5.339430
   1.56530     -5.466664
   1.60641     -5.564463
   1.64752     -5.626084
   1.68863     -5.647151
   1.68863     -5.647151
   1.72998     -5.645199
   1.77132     -5.638745
   1.81267     -5.585564
   1.85402     -5.397826
   1.89537     -5.185234
   1.93672     -5.125019
   1.97807     -5.107182
   2.01942     -5.089572
   2.06077     -5.072504
   2.10212     -5.057171
   2.14347     -5.044887
   2.18481     -5.036899
   2.22616     -5.034123
   2.22616     -5.034123
   2.26630     -5.031479
   2.30645     -5.023617
   2.34659     -5.010786
   2.38673     -4.993419
   2.42687     -4.969769
   2.46701     -4.814564
   2.50715     -4.620475
   2.54729     -4.442782
   2.58743     -4.463601
   2.62757     -4.485259
   2.66771     -4.500788
   2.70785     -4.510141
   2.74799     -4.513272
   2.74799     -4.513272
   2.78934     -4.510395
   2.83069     -4.501797
   2.87204     -4.487565
   2.91339     -4.467805
   2.95474     -4.459986
   2.99609     -4.690214
   3.03744     -4.919286
   3.07879     -4.964122
   3.12014     -4.984234
   3.16149     -5.000416
   3.20283     -5.012349
   3.24418     -5.019655
   3.28553     -5.022117
   3.28553     -5.022117
   3.32567     -5.024929
   3.36581     -5.033085
   3.40595     -5.045766
   3.44610     -5.061823
   3.48624     -5.079973
   3.52638     -5.098957
   3.56652     -5.117471
   3.60666     -5.130998
   3.64680     -5.291194
   3.68694     -5.438387
   3.72708     -5.551420
   3.76722     -5.622741
   3.80736     -5.647151
 
# Band-Index   18
   3.80736     -5.179798
   3.76722     -5.177872
   3.72708     -5.172164
   3.68694     -5.162868
   3.64680     -5.150369
   3.60666     -5.123144
   3.56652     -4.932686
   3.52638     -4.743655
   3.48624     -4.566794
   3.44610     -4.416880
   3.40595     -4.305127
   3.36581     -4.245352
   3.32567     -4.259002
   3.28553     -4.263711
   3.28553     -4.263711
   3.24418     -4.261044
   3.20283     -4.253240
   3.16149     -4.259463
   3.12014     -4.300973
   3.07879     -4.341220
   3.03744     -4.379006
   2.99609     -4.413408
   2.95474     -4.448916
   2.91339     -4.262705
   2.87204     -4.107645
   2.83069     -4.126730
   2.78934     -4.142330
   2.74799     -4.147730
   2.74799     -4.147730
   2.70785     -4.149468
   2.66771     -4.154617
   2.62757     -4.162943
   2.58743     -4.246455
   2.54729     -4.420221
   2.50715     -4.402760
   2.46701     -4.359384
   2.42687     -4.478764
   2.38673     -4.663140
   2.34659     -4.817972
   2.30645     -4.935502
   2.26630     -5.009021
   2.22616     -5.034058
   2.22616     -5.034058
   2.18481     -5.034244
   2.14347     -5.034793
   2.10212     -5.035650
   2.06077     -5.036739
   2.01942     -5.037971
   1.97807     -5.039191
   1.93672     -5.035749
   1.89537     -5.136676
   1.85402     -5.153718
   1.81267     -5.164840
   1.77132     -5.173065
   1.72998     -5.178105
   1.68863     -5.179798
   1.68863     -5.179798
   1.64752     -5.174187
   1.60641     -5.157680
   1.56530     -5.130728
   1.52418     -5.093281
   1.48307     -5.043533
   1.44196     -4.965912
   1.40085     -4.825930
   1.35974     -4.667163
   1.31863     -4.522082
   1.27752     -4.403044
   1.23641     -4.314521
   1.19530     -4.254811
   1.15419     -4.220109
   1.11308     -4.207554
   1.11308     -4.207554
   1.07173     -4.216708
   1.03038     -4.241126
   0.98903     -4.274587
   0.94769     -4.311750
   0.90634     -4.349137
   0.86499     -4.384656
   0.82364     -4.418981
   0.78229     -4.393106
   0.74094     -4.304505
   0.69959     -4.168407
   0.65824     -4.113004
   0.61689     -4.097785
   0.57554     -4.119058
   0.57554     -4.119058
   0.53443     -4.156931
   0.49332     -4.161827
   0.45221     -4.169779
   0.41110     -4.198374
   0.36999     -4.362464
   0.32888     -4.417157
   0.28777     -4.383334
   0.24666     -4.375883
   0.20555     -4.545678
   0.16444     -4.708205
   0.12333     -4.844758
   0.08222     -4.947925
   0.04111     -5.012211
   0.00000     -5.034058
 
# Band-Index   19
   0.00000     -4.276688
   0.04111     -4.275439
   0.08222     -4.271712
   0.12333     -4.265722
   0.16444     -4.263369
   0.20555     -4.302988
   0.24666     -4.335468
   0.28777     -4.214500
   0.32888     -4.205565
   0.36999     -4.192372
   0.41110     -4.184687
   0.45221     -4.072342
   0.49332     -4.064437
   0.53443     -4.066529
   0.57554     -4.095346
   0.57554     -4.095346
   0.61689     -4.078653
   0.65824     -4.065214
   0.69959     -4.074374
   0.74094     -4.087035
   0.78229     -4.102185
   0.82364     -4.118987
   0.86499     -4.136503
   0.90634     -4.153707
   0.94769     -4.169554
   0.98903     -4.183066
   1.03038     -4.193384
   1.07173     -4.199856
   1.11308     -4.202065
   1.11308     -4.202065
   1.15419     -4.196857
   1.19530     -4.187565
   1.23641     -4.176822
   1.27752     -4.164588
   1.31863     -4.149986
   1.35974     -4.134884
   1.40085     -4.196957
   1.44196     -4.374769
   1.48307     -4.555000
   1.52418     -4.718633
   1.56530     -4.855773
   1.60641     -4.959131
   1.64752     -5.023282
   1.68863     -5.044998
   1.68863     -5.044998
   1.72998     -5.044857
   1.77132     -5.044435
   1.81267     -5.043765
   1.85402     -5.042860
   1.89537     -5.042431
   1.93672     -4.954453
   1.97807     -4.716561
   2.01942     -4.500144
   2.06077     -4.324187
   2.10212     -4.223263
   2.14347     -4.254236
   2.18481     -4.270982
   2.22616     -4.276688
   2.22616     -4.276688
   2.26630     -4.274707
   2.30645     -4.268896
   2.34659     -4.260025
   2.38673     -4.273187
   2.42687     -4.321586
   2.46701     -4.277337
   2.50715     -4.202886
   2.54729     -4.187428
   2.58743     -4.174457
   2.62757     -4.093696
   2.66771     -4.073854
   2.70785     -4.081814
   2.74799     -4.084715
   2.74799     -4.084715
   2.78934     -4.087196
   2.83069     -4.094522
   2.87204     -4.106353
   2.91339     -4.122108
   2.95474     -4.140949
   2.99609     -4.161821
   3.03744     -4.183510
   3.07879     -4.204707
   3.12014     -4.224148
   3.16149     -4.241377
   3.20283     -4.222278
   3.24418     -4.193485
   3.28553     -4.182256
   3.28553     -4.182256
   3.32567     -4.194207
   3.36581     -4.232611
   3.40595     -4.222914
   3.44610     -4.194047
   3.48624     -4.159697
   3.52638     -4.123895
   3.56652     -4.285344
   3.60666     -4.487852
   3.64680     -4.672374
   3.68694     -4.827901
   3.72708     -4.945969
   3.76722     -5.019832
   3.80736     -5.044998
 
# Band-Index   20
   3.80736     -3.961155
   3.76722     -3.963815
   3.72708     -3.972473
   3.68694     -3.988685
   3.64680     -4.013487
   3.60666     -4.045854
   3.56652     -4.082311
   3.52638     -4.074077
   3.48624     -3.880957
   3.44610     -3.827721
   3.40595     -3.843465
   3.36581     -3.855686
   3.32567     -3.863359
   3.28553     -3.865976
   3.28553     -3.865976
   3.24418     -3.852573
   3.20283     -3.815286
   3.16149     -3.830513
   3.12014     -3.867792
   3.07879     -3.908836
   3.03744     -3.951303
   2.99609     -3.993457
   2.95474     -4.033730
   2.91339     -4.070447
   2.87204     -4.089508
   2.83069     -3.973558
   2.78934     -3.901689
   2.74799     -3.878065
   2.74799     -3.878065
   2.70785     -3.902725
   2.66771     -3.974994
   2.62757     -4.058696
   2.58743     -4.041535
   2.54729     -4.019205
   2.50715     -4.060091
   2.46701     -4.221987
   2.42687     -4.233322
   2.38673     -4.247684
   2.34659     -4.222123
   2.30645     -4.170668
   2.26630     -4.123621
   2.22616     -4.100555
   2.22616     -4.100555
   2.18481     -4.109067
   2.14347     -4.139384
   2.10212     -4.209973
   2.06077     -4.194225
   2.01942     -4.155144
   1.97807     -4.113523
   1.93672     -4.072403
   1.89537     -4.035073
   1.85402     -4.004661
   1.81267     -3.983042
   1.77132     -3.969855
   1.72998     -3.963162
   1.68863     -3.961155
   1.68863     -3.961155
   1.64752     -3.964829
   1.60641     -3.975885
   1.56530     -3.994037
   1.52418     -4.017926
   1.48307     -4.045019
   1.44196     -4.072029
   1.40085     -4.092441
   1.35974     -4.030063
   1.31863     -3.992243
   1.27752     -4.010177
   1.23641     -4.039449
   1.19530     -4.067042
   1.15419     -4.085692
   1.11308     -4.092041
   1.11308     -4.092041
   1.07173     -4.091676
   1.03038     -4.090596
   0.98903     -4.088831
   0.94769     -4.086424
   0.90634     -4.083390
   0.86499     -4.079686
   0.82364     -4.075071
   0.78229     -4.068667
   0.74094     -4.057155
   0.69959     -4.025325
   0.65824     -4.022352
   0.61689     -4.059525
   0.57554     -4.056932
   0.57554     -4.056932
   0.53443     -4.011281
   0.49332     -3.966430
   0.45221     -4.058813
   0.41110     -4.054284
   0.36999     -4.043770
   0.32888     -4.038085
   0.28777     -4.187515
   0.24666     -4.232200
   0.20555     -4.245068
   0.16444     -4.250559
   0.12333     -4.209537
   0.08222     -4.162389
   0.04111     -4.120453
   0.00000     -4.100555
 
# Band-Index   21
   0.00000     -3.961614
   0.04111     -3.942415
   0.08222     -3.902738
   0.12333     -3.881077
   0.16444     -3.916209
   0.20555     -3.949558
   0.24666     -3.980010
   0.28777     -4.005723
   0.32888     -4.007420
   0.36999     -3.904495
   0.41110     -3.865694
   0.45221     -3.885048
   0.49332     -3.941115
   0.53443     -3.903007
   0.57554     -3.877564
   0.57554     -3.877564
   0.61689     -3.899295
   0.65824     -3.960426
   0.69959     -3.969552
   0.74094     -3.913160
   0.78229     -3.858029
   0.82364     -3.839059
   0.86499     -3.850177
   0.90634     -3.860674
   0.94769     -3.869710
   0.98903     -3.876126
   1.03038     -3.878330
   1.07173     -3.874119
   1.11308     -3.865421
   1.11308     -3.865421
   1.15419     -3.863144
   1.19530     -3.856452
   1.23641     -3.845714
   1.27752     -3.831488
   1.31863     -3.812900
   1.35974     -3.849921
   1.40085     -3.867387
   1.44196     -3.858393
   1.48307     -3.846590
   1.52418     -3.834841
   1.56530     -3.823079
   1.60641     -3.811830
   1.64752     -3.803192
   1.68863     -3.799890
   1.68863     -3.799890
   1.72998     -3.802988
   1.77132     -3.811247
   1.81267     -3.821768
   1.85402     -3.830969
   1.89537     -3.836522
   1.93672     -3.838122
   1.97807     -3.848446
   2.01942     -3.878179
   2.06077     -3.905288
   2.10212     -3.928560
   2.14347     -3.946464
   2.18481     -3.957752
   2.22616     -3.961614
   2.22616     -3.961614
   2.26630     -3.939985
   2.30645     -3.898694
   2.34659     -3.873951
   2.38673     -3.904269
   2.42687     -3.935552
   2.46701     -3.965977
   2.50715     -3.999932
   2.54729     -3.864925
   2.58743     -3.688876
   2.62757     -3.617458
   2.66771     -3.641423
   2.70785     -3.655750
   2.74799     -3.660652
   2.74799     -3.660652
   2.78934     -3.660277
   2.83069     -3.659144
   2.87204     -3.657211
   2.91339     -3.654461
   2.95474     -3.650949
   2.99609     -3.646812
   3.03744     -3.642283
   3.07879     -3.662489
   3.12014     -3.716586
   3.16149     -3.769621
   3.20283     -3.801541
   3.24418     -3.778358
   3.28553     -3.770823
   3.28553     -3.770823
   3.32567     -3.775236
   3.36581     -3.786083
   3.40595     -3.799268
   3.44610     -3.812069
   3.48624     -3.823069
   3.52638     -3.831444
   3.56652     -3.836517
   3.60666     -3.837507
   3.64680     -3.833629
   3.68694     -3.824910
   3.72708     -3.813490
   3.76722     -3.803724
   3.80736     -3.799890
 
# Band-Index   22
   3.80736     -3.714971
   3.76722     -3.715264
   3.72708     -3.715999
   3.68694     -3.716149
   3.64680     -3.729396
   3.60666     -3.747307
   3.56652     -3.767278
   3.52638     -3.788153
   3.48624     -3.809435
   3.44610     -3.727515
   3.40595     -3.625859
   3.36581     -3.593840
   3.32567     -3.616162
   3.28553     -3.623965
   3.28553     -3.623965
   3.24418     -3.624603
   3.20283     -3.626479
   3.16149     -3.629446
   3.12014     -3.633267
   3.07879     -3.637988
   3.03744     -3.612408
   2.99609     -3.568496
   2.95474     -3.532712
   2.91339     -3.505264
   2.87204     -3.505513
   2.83069     -3.511322
   2.78934     -3.515858
   2.74799     -3.517588
   2.74799     -3.517588
   2.70785     -3.534710
   2.66771     -3.566008
   2.62757     -3.601574
   2.58743     -3.639108
   2.54729     -3.677242
   2.50715     -3.714917
   2.46701     -3.751407
   2.42687     -3.786538
   2.38673     -3.821144
   2.34659     -3.857521
   2.30645     -3.847012
   2.26630     -3.828468
   2.22616     -3.821565
   2.22616     -3.821565
   2.18481     -3.822216
   2.14347     -3.824099
   2.10212     -3.826984
   2.06077     -3.830488
   2.01942     -3.834077
   1.97807     -3.837491
   1.93672     -3.819426
   1.89537     -3.791058
   1.85402     -3.765594
   1.81267     -3.744303
   1.77132     -3.728279
   1.72998     -3.718341
   1.68863     -3.714971
   1.68863     -3.714971
   1.64752     -3.715236
   1.60641     -3.715886
   1.56530     -3.716257
   1.52418     -3.724100
   1.48307     -3.739721
   1.44196     -3.757555
   1.40085     -3.776682
   1.35974     -3.796634
   1.31863     -3.762796
   1.27752     -3.748614
   1.23641     -3.783855
   1.19530     -3.816756
   1.15419     -3.840195
   1.11308     -3.848793
   1.11308     -3.848793
   1.07173     -3.826685
   1.03038     -3.785498
   0.98903     -3.733900
   0.94769     -3.675342
   0.90634     -3.699581
   0.86499     -3.751328
   0.82364     -3.804503
   0.78229     -3.828834
   0.74094     -3.818750
   0.69959     -3.810610
   0.65824     -3.804475
   0.61689     -3.800672
   0.57554     -3.799385
   0.57554     -3.799385
   0.53443     -3.787257
   0.49332     -3.760821
   0.45221     -3.725908
   0.41110     -3.685418
   0.36999     -3.641590
   0.32888     -3.647648
   0.28777     -3.691139
   0.24666     -3.733986
   0.20555     -3.776120
   0.16444     -3.817832
   0.12333     -3.861343
   0.08222     -3.852108
   0.04111     -3.829807
   0.00000     -3.821565
 
# Band-Index   23
   0.00000     -3.789147
   0.04111     -3.782255
   0.08222     -3.761570
   0.12333     -3.727787
   0.16444     -3.683629
   0.20555     -3.633583
   0.24666     -3.582862
   0.28777     -3.552790
   0.32888     -3.599816
   0.36999     -3.607198
   0.41110     -3.565927
   0.45221     -3.530356
   0.49332     -3.502551
   0.53443     -3.486267
   0.57554     -3.481465
   0.57554     -3.481465
   0.61689     -3.479786
   0.65824     -3.474838
   0.69959     -3.466942
   0.74094     -3.456545
   0.78229     -3.445811
   0.82364     -3.493424
   0.86499     -3.553409
   0.90634     -3.614883
   0.94769     -3.649581
   0.98903     -3.600058
   1.03038     -3.553511
   1.07173     -3.510884
   1.11308     -3.484492
   1.11308     -3.484492
   1.15419     -3.493107
   1.19530     -3.520134
   1.23641     -3.569003
   1.27752     -3.644365
   1.31863     -3.706305
   1.35974     -3.694125
   1.40085     -3.697564
   1.44196     -3.706523
   1.48307     -3.712938
   1.52418     -3.715816
   1.56530     -3.711499
   1.60641     -3.702093
   1.64752     -3.696511
   1.68863     -3.694658
   1.68863     -3.694658
   1.72998     -3.695220
   1.77132     -3.696759
   1.81267     -3.698882
   1.85402     -3.700834
   1.89537     -3.701603
   1.93672     -3.701995
   1.97807     -3.717893
   2.01942     -3.740287
   2.06077     -3.759133
   2.10212     -3.773090
   2.14347     -3.782319
   2.18481     -3.787484
   2.22616     -3.789147
   2.22616     -3.789147
   2.26630     -3.781981
   2.30645     -3.759545
   2.34659     -3.720944
   2.38673     -3.669383
   2.42687     -3.611086
   2.46701     -3.551916
   2.50715     -3.519023
   2.54729     -3.556437
   2.58743     -3.590168
   2.62757     -3.558098
   2.66771     -3.479112
   2.70785     -3.466521
   2.74799     -3.479498
   2.74799     -3.479498
   2.78934     -3.478441
   2.83069     -3.477013
   2.87204     -3.485206
   2.91339     -3.499390
   2.95474     -3.494882
   2.99609     -3.491774
   3.03744     -3.490405
   3.07879     -3.496207
   3.12014     -3.518911
   3.16149     -3.536879
   3.20283     -3.549848
   3.24418     -3.557716
   3.28553     -3.560354
   3.28553     -3.560354
   3.32567     -3.562536
   3.36581     -3.575331
   3.40595     -3.585310
   3.44610     -3.624765
   3.48624     -3.663455
   3.52638     -3.690357
   3.56652     -3.705803
   3.60666     -3.713414
   3.64680     -3.716286
   3.68694     -3.715078
   3.72708     -3.703587
   3.76722     -3.696891
   3.80736     -3.694658
 
# Band-Index   24
   3.80736     -3.579061
   3.76722     -3.577397
   3.72708     -3.572348
   3.68694     -3.563836
   3.64680     -3.551960
   3.60666     -3.537014
   3.56652     -3.519453
   3.52638     -3.500122
   3.48624     -3.496177
   3.44610     -3.532397
   3.40595     -3.567399
   3.36581     -3.548173
   3.32567     -3.507438
   3.28553     -3.492394
   3.28553     -3.492394
   3.24418     -3.492237
   3.20283     -3.491785
   3.16149     -3.491133
   3.12014     -3.490449
   3.07879     -3.489791
   3.03744     -3.467914
   2.99609     -3.437766
   2.95474     -3.442557
   2.91339     -3.453375
   2.87204     -3.461527
   2.83069     -3.462121
   2.78934     -3.456279
   2.74799     -3.453773
   2.74799     -3.453773
   2.70785     -3.456673
   2.66771     -3.449192
   2.62757     -3.436535
   2.58743     -3.433219
   2.54729     -3.451516
   2.50715     -3.497828
   2.46701     -3.485770
   2.42687     -3.454061
   2.38673     -3.427876
   2.34659     -3.412173
   2.30645     -3.415583
   2.26630     -3.417847
   2.22616     -3.418636
   2.22616     -3.418636
   2.18481     -3.426474
   2.14347     -3.464925
   2.10212     -3.535717
   2.06077     -3.606666
   2.01942     -3.655507
   1.97807     -3.680793
   1.93672     -3.681949
   1.89537     -3.658771
   1.85402     -3.633392
   1.81267     -3.611013
   1.77132     -3.593693
   1.72998     -3.582783
   1.68863     -3.579061
   1.68863     -3.579061
   1.64752     -3.577891
   1.60641     -3.574326
   1.56530     -3.568274
   1.52418     -3.559770
   1.48307     -3.549042
   1.44196     -3.536509
   1.40085     -3.522694
   1.35974     -3.508165
   1.31863     -3.493485
   1.27752     -3.479186
   1.23641     -3.465823
   1.19530     -3.454157
   1.15419     -3.445577
   1.11308     -3.442274
   1.11308     -3.442274
   1.07173     -3.419031
   1.03038     -3.385019
   0.98903     -3.380944
   0.94769     -3.391370
   0.90634     -3.403631
   0.86499     -3.417055
   0.82364     -3.430755
   0.78229     -3.435440
   0.74094     -3.409463
   0.69959     -3.423105
   0.65824     -3.435237
   0.61689     -3.444138
   0.57554     -3.447494
   0.57554     -3.447494
   0.53443     -3.450840
   0.49332     -3.457185
   0.45221     -3.462888
   0.41110     -3.469062
   0.36999     -3.479056
   0.32888     -3.499516
   0.28777     -3.537928
   0.24666     -3.511724
   0.20555     -3.472513
   0.16444     -3.439316
   0.12333     -3.424576
   0.08222     -3.421654
   0.04111     -3.419442
   0.00000     -3.418636
 
# Band-Index   25
   0.00000     -3.415388
   0.04111     -3.411907
   0.08222     -3.408226
   0.12333     -3.416770
   0.16444     -3.428050
   0.20555     -3.430253
   0.24666     -3.430308
   0.28777     -3.425613
   0.32888     -3.411383
   0.36999     -3.384874
   0.41110     -3.352915
   0.45221     -3.323419
   0.49332     -3.300487
   0.53443     -3.286118
   0.57554     -3.281247
   0.57554     -3.281247
   0.61689     -3.288478
   0.65824     -3.309510
   0.69959     -3.342683
   0.74094     -3.385914
   0.78229     -3.395280
   0.82364     -3.381390
   0.86499     -3.367535
   0.90634     -3.354173
   0.94769     -3.341663
   0.98903     -3.355424
   1.03038     -3.373955
   1.07173     -3.368150
   1.11308     -3.366460
   1.11308     -3.366460
   1.15419     -3.363052
   1.19530     -3.354552
   1.23641     -3.343606
   1.27752     -3.381011
   1.31863     -3.459435
   1.35974     -3.493880
   1.40085     -3.481217
   1.44196     -3.444196
   1.48307     -3.401354
   1.52418     -3.362552
   1.56530     -3.332972
   1.60641     -3.313569
   1.64752     -3.302564
   1.68863     -3.298841
   1.68863     -3.298841
   1.72998     -3.300590
   1.77132     -3.305721
   1.81267     -3.313919
   1.85402     -3.324657
   1.89537     -3.337282
   1.93672     -3.351023
   1.97807     -3.365064
   2.01942     -3.378594
   2.06077     -3.390845
   2.10212     -3.401137
   2.14347     -3.408907
   2.18481     -3.413743
   2.22616     -3.415388
   2.22616     -3.415388
   2.26630     -3.411778
   2.30645     -3.406710
   2.34659     -3.410992
   2.38673     -3.408078
   2.42687     -3.403913
   2.46701     -3.400131
   2.50715     -3.396462
   2.54729     -3.393353
   2.58743     -3.400868
   2.62757     -3.405815
   2.66771     -3.399515
   2.70785     -3.376207
   2.74799     -3.364178
   2.74799     -3.364178
   2.78934     -3.366919
   2.83069     -3.374066
   2.87204     -3.382966
   2.91339     -3.390731
   2.95474     -3.396835
   2.99609     -3.425970
   3.03744     -3.415571
   3.07879     -3.402691
   3.12014     -3.390651
   3.16149     -3.380295
   3.20283     -3.373134
   3.24418     -3.383064
   3.28553     -3.388998
   3.28553     -3.388998
   3.32567     -3.389166
   3.36581     -3.411841
   3.40595     -3.434302
   3.44610     -3.456716
   3.48624     -3.478607
   3.52638     -3.458898
   3.56652     -3.423392
   3.60666     -3.390057
   3.64680     -3.360448
   3.68694     -3.335624
   3.72708     -3.316392
   3.76722     -3.303583
   3.80736     -3.298841
 
# Band-Index   26
   3.80736     -3.283354
   3.76722     -3.284938
   3.72708     -3.289589
   3.68694     -3.297019
   3.64680     -3.306748
   3.60666     -3.318188
   3.56652     -3.330644
   3.52638     -3.343369
   3.48624     -3.355633
   3.44610     -3.366745
   3.40595     -3.376079
   3.36581     -3.383148
   3.32567     -3.388026
   3.28553     -3.369637
   3.28553     -3.369637
   3.24418     -3.370754
   3.20283     -3.372195
   3.16149     -3.378382
   3.12014     -3.383941
   3.07879     -3.389566
   3.03744     -3.394141
   2.99609     -3.396484
   2.95474     -3.396075
   2.91339     -3.361313
   2.87204     -3.328686
   2.83069     -3.303040
   2.78934     -3.286716
   2.74799     -3.281120
   2.74799     -3.281120
   2.70785     -3.287129
   2.66771     -3.304699
   2.62757     -3.332140
   2.58743     -3.364676
   2.54729     -3.388232
   2.50715     -3.384865
   2.46701     -3.376750
   2.42687     -3.368794
   2.38673     -3.361209
   2.34659     -3.354242
   2.30645     -3.348345
   2.26630     -3.344236
   2.22616     -3.342738
   2.22616     -3.342738
   2.18481     -3.352683
   2.14347     -3.363682
   2.10212     -3.358781
   2.06077     -3.344269
   2.01942     -3.324204
   1.97807     -3.318288
   1.93672     -3.317986
   1.89537     -3.315569
   1.85402     -3.310808
   1.81267     -3.303847
   1.77132     -3.295350
   1.72998     -3.287164
   1.68863     -3.283354
   1.68863     -3.283354
   1.64752     -3.284228
   1.60641     -3.286782
   1.56530     -3.290815
   1.52418     -3.296010
   1.48307     -3.301991
   1.44196     -3.308363
   1.40085     -3.314804
   1.35974     -3.321171
   1.31863     -3.327716
   1.27752     -3.336047
   1.23641     -3.308390
   1.19530     -3.310552
   1.15419     -3.313283
   1.11308     -3.314089
   1.11308     -3.314089
   1.07173     -3.316093
   1.03038     -3.321835
   0.98903     -3.330439
   0.94769     -3.328314
   0.90634     -3.305643
   0.86499     -3.287310
   0.82364     -3.273126
   0.78229     -3.262720
   0.74094     -3.255534
   0.69959     -3.250917
   0.65824     -3.248210
   0.61689     -3.246858
   0.57554     -3.246454
   0.57554     -3.246454
   0.53443     -3.242957
   0.49332     -3.234891
   0.45221     -3.266383
   0.41110     -3.321450
   0.36999     -3.378266
   0.32888     -3.406547
   0.28777     -3.405745
   0.24666     -3.392402
   0.20555     -3.376697
   0.16444     -3.363206
   0.12333     -3.354104
   0.08222     -3.348795
   0.04111     -3.344635
   0.00000     -3.342738
 
# Band-Index   27
   0.00000     -3.298641
   0.04111     -3.296648
   0.08222     -3.290563
   0.12333     -3.279756
   0.16444     -3.264894
   0.20555     -3.246951
   0.24666     -3.225487
   0.28777     -3.200828
   0.32888     -3.199775
   0.36999     -3.204741
   0.41110     -3.212740
   0.45221     -3.222940
   0.49332     -3.226894
   0.53443     -3.204571
   0.57554     -3.196560
   0.57554     -3.196560
   0.61689     -3.197369
   0.65824     -3.199705
   0.69959     -3.203281
   0.74094     -3.207689
   0.78229     -3.212480
   0.82364     -3.217221
   0.86499     -3.221570
   0.90634     -3.225302
   0.94769     -3.228305
   0.98903     -3.230557
   1.03038     -3.232099
   1.07173     -3.232996
   1.11308     -3.233290
   1.11308     -3.233290
   1.15419     -3.235395
   1.19530     -3.248190
   1.23641     -3.293830
   1.27752     -3.294086
   1.31863     -3.279769
   1.35974     -3.262676
   1.40085     -3.244596
   1.44196     -3.226768
   1.48307     -3.210933
   1.52418     -3.204090
   1.56530     -3.200579
   1.60641     -3.213553
   1.64752     -3.228609
   1.68863     -3.234706
   1.68863     -3.234706
   1.72998     -3.230453
   1.77132     -3.221032
   1.81267     -3.210357
   1.85402     -3.222388
   1.89537     -3.247968
   1.93672     -3.274554
   1.97807     -3.300343
   2.01942     -3.316312
   2.06077     -3.312850
   2.10212     -3.308364
   2.14347     -3.303705
   2.18481     -3.300048
   2.22616     -3.298641
   2.22616     -3.298641
   2.26630     -3.296170
   2.30645     -3.284861
   2.34659     -3.257894
   2.38673     -3.215510
   2.42687     -3.206122
   2.46701     -3.201111
   2.50715     -3.195506
   2.54729     -3.189594
   2.58743     -3.183778
   2.62757     -3.178537
   2.66771     -3.174350
   2.70785     -3.171648
   2.74799     -3.170715
   2.74799     -3.170715
   2.78934     -3.172648
   2.83069     -3.178452
   2.87204     -3.188121
   2.91339     -3.201641
   2.95474     -3.218923
   2.99609     -3.239734
   3.03744     -3.263613
   3.07879     -3.289789
   3.12014     -3.317083
   3.16149     -3.343669
   3.20283     -3.367628
   3.24418     -3.367380
   3.28553     -3.365736
   3.28553     -3.365736
   3.32567     -3.346051
   3.36581     -3.324912
   3.40595     -3.304040
   3.44610     -3.283509
   3.48624     -3.268688
   3.52638     -3.273919
   3.56652     -3.259369
   3.60666     -3.236352
   3.64680     -3.210924
   3.68694     -3.188431
   3.72708     -3.207892
   3.76722     -3.227400
   3.80736     -3.234706
 
# Band-Index   28
   3.80736     -3.166463
   3.76722     -3.168329
   3.72708     -3.173780
   3.68694     -3.183043
   3.64680     -3.194785
   3.60666     -3.209345
   3.56652     -3.225971
   3.52638     -3.244202
   3.48624     -3.264488
   3.44610     -3.229962
   3.40595     -3.147334
   3.36581     -3.049521
   3.32567     -2.975337
   3.28553     -2.948131
   3.28553     -2.948131
   3.24418     -2.946414
   3.20283     -2.941222
   3.16149     -2.932401
   3.12014     -2.919595
   3.07879     -2.902096
   3.03744     -2.886887
   2.99609     -2.881902
   2.95474     -2.876638
   2.91339     -2.871689
   2.87204     -2.867387
   2.83069     -2.864055
   2.78934     -2.861940
   2.74799     -2.861218
   2.74799     -2.861218
   2.70785     -2.867545
   2.66771     -2.886180
   2.62757     -2.916083
   2.58743     -2.958471
   2.54729     -3.042298
   2.50715     -3.104358
   2.46701     -3.149161
   2.42687     -3.182267
   2.38673     -3.210872
   2.34659     -3.226052
   2.30645     -3.239621
   2.26630     -3.248128
   2.22616     -3.251059
   2.22616     -3.251059
   2.18481     -3.249646
   2.14347     -3.245494
   2.10212     -3.238822
   2.06077     -3.229985
   2.01942     -3.219471
   1.97807     -3.207857
   1.93672     -3.195315
   1.89537     -3.196065
   1.85402     -3.202235
   1.81267     -3.200301
   1.77132     -3.181916
   1.72998     -3.170423
   1.68863     -3.166463
   1.68863     -3.166463
   1.64752     -3.168361
   1.60641     -3.173986
   1.56530     -3.183095
   1.52418     -3.195273
   1.48307     -3.209098
   1.44196     -3.211250
   1.40085     -3.207450
   1.35974     -3.199784
   1.31863     -3.191680
   1.27752     -3.185123
   1.23641     -3.172382
   1.19530     -3.133699
   1.15419     -3.084309
   1.11308     -3.059746
   1.11308     -3.059746
   1.07173     -3.055827
   1.03038     -3.050715
   0.98903     -3.047951
   0.94769     -3.044307
   0.90634     -3.040079
   0.86499     -3.035620
   0.82364     -3.031339
   0.78229     -3.027652
   0.74094     -3.024931
   0.69959     -3.023370
   0.65824     -3.022860
   0.61689     -3.022955
   0.57554     -3.023080
   0.57554     -3.023080
   0.53443     -3.017988
   0.49332     -3.005499
   0.45221     -2.991172
   0.41110     -3.024738
   0.36999     -3.110315
   0.32888     -3.163066
   0.28777     -3.195579
   0.24666     -3.198311
   0.20555     -3.201130
   0.16444     -3.205356
   0.12333     -3.217061
   0.08222     -3.239181
   0.04111     -3.248758
   0.00000     -3.251059
 
# Band-Index   29
   0.00000     -3.217762
   0.04111     -3.216734
   0.08222     -3.213868
   0.12333     -3.209567
   0.16444     -3.180306
   0.20555     -3.134913
   0.24666     -3.086785
   0.28777     -3.041993
   0.32888     -3.006697
   0.36999     -2.986543
   0.41110     -2.984574
   0.45221     -2.909422
   0.49332     -2.785889
   0.53443     -2.693708
   0.57554     -2.659588
   0.57554     -2.659588
   0.61689     -2.659154
   0.65824     -2.657877
   0.69959     -2.656005
   0.74094     -2.669566
   0.78229     -2.771150
   0.82364     -2.852487
   0.86499     -2.914864
   0.90634     -2.962416
   0.94769     -2.998545
   0.98903     -3.025511
   1.03038     -3.044529
   1.07173     -3.052588
   1.11308     -3.053098
   1.11308     -3.053098
   1.15419     -3.044660
   1.19530     -3.032575
   1.23641     -3.017075
   1.27752     -3.009069
   1.31863     -3.048306
   1.35974     -3.083367
   1.40085     -3.102543
   1.44196     -3.117842
   1.48307     -3.135403
   1.52418     -3.155499
   1.56530     -3.170078
   1.60641     -3.164920
   1.64752     -3.155077
   1.68863     -3.151043
   1.68863     -3.151043
   1.72998     -3.152550
   1.77132     -3.156968
   1.81267     -3.164008
   1.85402     -3.173229
   1.89537     -3.184047
   1.93672     -3.193423
   1.97807     -3.192749
   2.01942     -3.195256
   2.06077     -3.199851
   2.10212     -3.205671
   2.14347     -3.211549
   2.18481     -3.216046
   2.22616     -3.217762
   2.22616     -3.217762
   2.26630     -3.217298
   2.30645     -3.215902
   2.34659     -3.213528
   2.38673     -3.207080
   2.42687     -3.164998
   2.46701     -3.110174
   2.50715     -3.055069
   2.54729     -3.002723
   2.58743     -2.954690
   2.62757     -2.851629
   2.66771     -2.741724
   2.70785     -2.657425
   2.74799     -2.625741
   2.74799     -2.625741
   2.78934     -2.636619
   2.83069     -2.667774
   2.87204     -2.713474
   2.91339     -2.763979
   2.95474     -2.810488
   2.99609     -2.848936
   3.03744     -2.879347
   3.07879     -2.892183
   3.12014     -2.896510
   3.16149     -2.900145
   3.20283     -2.902854
   3.24418     -2.904522
   3.28553     -2.905084
   3.28553     -2.905084
   3.32567     -2.909152
   3.36581     -2.921146
   3.40595     -2.940456
   3.44610     -2.966203
   3.48624     -2.997227
   3.52638     -3.032205
   3.56652     -3.069653
   3.60666     -3.107945
   3.64680     -3.145221
   3.68694     -3.177747
   3.72708     -3.167743
   3.76722     -3.155351
   3.80736     -3.151043
 
# Band-Index   30
   3.80736     -2.756259
   3.76722     -2.754757
   3.72708     -2.750159
   3.68694     -2.742158
   3.64680     -2.730165
   3.60666     -2.713174
   3.56652     -2.689546
   3.52638     -2.656811
   3.48624     -2.611566
   3.44610     -2.550338
   3.40595     -2.472703
   3.36581     -2.387543
   3.32567     -2.317302
   3.28553     -2.289575
   3.28553     -2.289575
   3.24418     -2.288629
   3.20283     -2.285739
   3.16149     -2.280765
   3.12014     -2.273402
   3.07879     -2.263099
   3.03744     -2.248891
   2.99609     -2.229124
   2.95474     -2.201102
   2.91339     -2.160984
   2.87204     -2.105316
   2.83069     -2.036878
   2.78934     -1.973806
   2.74799     -1.947096
   2.74799     -1.947096
   2.70785     -1.974898
   2.66771     -2.044312
   2.62757     -2.128144
   2.58743     -2.206517
   2.54729     -2.271431
   2.50715     -2.322202
   2.46701     -2.360941
   2.42687     -2.390154
   2.38673     -2.411890
   2.34659     -2.427613
   2.30645     -2.438281
   2.26630     -2.444473
   2.22616     -2.446506
   2.22616     -2.446506
   2.18481     -2.467057
   2.14347     -2.517783
   2.10212     -2.576621
   2.06077     -2.627811
   2.01942     -2.666757
   1.97807     -2.694920
   1.93672     -2.715097
   1.89537     -2.729627
   1.85402     -2.740097
   1.81267     -2.747511
   1.77132     -2.752472
   1.72998     -2.755323
   1.68863     -2.756259
   1.68863     -2.756259
   1.64752     -2.760714
   1.60641     -2.773664
   1.56530     -2.793956
   1.52418     -2.819803
   1.48307     -2.848995
   1.44196     -2.879209
   1.40085     -2.908450
   1.35974     -2.935272
   1.31863     -2.957395
   1.27752     -2.947915
   1.23641     -2.856053
   1.19530     -2.745350
   1.15419     -2.659954
   1.11308     -2.628019
   1.11308     -2.628019
   1.07173     -2.628467
   1.03038     -2.629802
   0.98903     -2.631960
   0.94769     -2.634830
   0.90634     -2.638260
   0.86499     -2.642034
   0.82364     -2.645921
   0.78229     -2.649706
   0.74094     -2.651690
   0.69959     -2.546432
   0.65824     -2.421113
   0.61689     -2.321252
   0.57554     -2.282309
   0.57554     -2.282309
   0.53443     -2.304011
   0.49332     -2.360619
   0.45221     -2.432561
   0.41110     -2.499601
   0.36999     -2.546997
   0.32888     -2.568415
   0.28777     -2.566753
   0.24666     -2.550140
   0.20555     -2.526484
   0.16444     -2.501502
   0.12333     -2.478995
   0.08222     -2.461413
   0.04111     -2.450302
   0.00000     -2.446506
 
# Band-Index   31
   0.00000     -0.063770
   0.04111     -0.069872
   0.08222     -0.087756
   0.12333     -0.116194
   0.16444     -0.153258
   0.20555     -0.196526
   0.24666     -0.243301
   0.28777     -0.290840
   0.32888     -0.336578
   0.36999     -0.378279
   0.41110     -0.414167
   0.45221     -0.442966
   0.49332     -0.463889
   0.53443     -0.476540
   0.57554     -0.480768
   0.57554     -0.480768
   0.61689     -0.473711
   0.65824     -0.452649
   0.69959     -0.417918
   0.74094     -0.370133
   0.78229     -0.310306
   0.82364     -0.239993
   0.86499     -0.161511
   0.90634     -0.078199
   0.94769      0.005316
   0.98903      0.082904
   1.03038      0.147093
   1.07173      0.189943
   1.11308      0.205059
   1.11308      0.205059
   1.15419      0.210637
   1.19530      0.227130
   1.23641      0.253835
   1.27752      0.289597
   1.31863      0.332859
   1.35974      0.381698
   1.40085      0.433885
   1.44196      0.486941
   1.48307      0.538279
   1.52418      0.586744
   1.56530      0.575150
   1.60641      0.546645
   1.64752      0.529706
   1.68863      0.524056
   1.68863      0.524056
   1.72998      0.520439
   1.77132      0.509881
   1.81267      0.493077
   1.85402      0.460359
   1.89537      0.376871
   1.93672      0.293975
   1.97807      0.215498
   2.01942      0.143667
   2.06077      0.079871
   2.10212      0.024926
   2.14347     -0.020093
   2.18481     -0.051839
   2.22616     -0.063770
   2.22616     -0.063770
   2.26630     -0.071742
   2.30645     -0.095093
   2.34659     -0.132186
   2.38673     -0.180475
   2.42687     -0.236792
   2.46701     -0.297629
   2.50715     -0.359376
   2.54729     -0.418526
   2.58743     -0.471859
   2.62757     -0.516543
   2.66771     -0.550242
   2.70785     -0.571192
   2.74799     -0.578298
   2.74799     -0.578298
   2.78934     -0.562940
   2.83069     -0.523858
   2.87204     -0.471120
   2.91339     -0.408681
   2.95474     -0.337298
   2.99609     -0.257727
   3.03744     -0.171728
   3.07879     -0.082357
   3.12014      0.005879
   3.16149      0.085050
   3.20283      0.110335
   3.24418      0.121642
   3.28553      0.125458
   3.28553      0.125458
   3.32567      0.131511
   3.36581      0.149281
   3.40595      0.177636
   3.44610      0.214780
   3.48624      0.258389
   3.52638      0.305778
   3.56652      0.354069
   3.60666      0.400370
   3.64680      0.442005
   3.68694      0.476681
   3.72708      0.502631
   3.76722      0.518648
   3.80736      0.524056
 
# Band-Index   32
   3.80736      0.680596
   3.76722      0.673256
   3.72708      0.651785
   3.68694      0.617745
   3.64680      0.573536
   3.60666      0.522104
   3.56652      0.466700
   3.52638      0.410629
   3.48624      0.357071
   3.44610      0.308925
   3.40595      0.268701
   3.36581      0.238443
   3.32567      0.219664
   3.28553      0.213300
   3.28553      0.213300
   3.24418      0.197750
   3.20283      0.153669
   3.16149      0.094625
   3.12014      0.069565
   3.07879      0.042609
   3.03744      0.013601
   2.99609     -0.015689
   2.95474     -0.043552
   2.91339     -0.068456
   2.87204     -0.089134
   2.83069     -0.104600
   2.78934     -0.114157
   2.74799     -0.117388
   2.74799     -0.117388
   2.70785     -0.110805
   2.66771     -0.091535
   2.62757     -0.060946
   2.58743     -0.021147
   2.54729      0.025242
   2.50715      0.075317
   2.46701      0.126090
   2.42687      0.174652
   2.38673      0.218346
   2.34659      0.254864
   2.30645      0.282323
   2.26630      0.299349
   2.22616      0.305118
   2.22616      0.305118
   2.18481      0.307916
   2.14347      0.316204
   2.10212      0.329668
   2.06077      0.347763
   2.01942      0.369696
   1.97807      0.394438
   1.93672      0.420716
   1.89537      0.447021
   1.85402      0.472264
   1.81267      0.541475
   1.77132      0.611550
   1.72998      0.661834
   1.68863      0.680596
   1.68863      0.680596
   1.64752      0.674116
   1.60641      0.655100
   1.56530      0.624483
   1.52418      0.612702
   1.48307      0.665537
   1.44196      0.728899
   1.40085      0.804899
   1.35974      0.893955
   1.31863      0.994808
   1.27752      1.051518
   1.23641      0.850050
   1.19530      0.675111
   1.15419      0.563969
   1.11308      0.527008
   1.11308      0.527008
   1.07173      0.529086
   1.03038      0.536218
   0.98903      0.510786
   0.94769      0.461436
   0.90634      0.403143
   0.86499      0.339259
   0.82364      0.273462
   0.78229      0.209538
   0.74094      0.151156
   0.69959      0.101695
   0.65824      0.064069
   0.61689      0.040532
   0.57554      0.032522
   0.57554      0.032522
   0.53443      0.081183
   0.49332      0.213424
   0.45221      0.254595
   0.41110      0.300044
   0.36999      0.353494
   0.32888      0.412027
   0.28777      0.472415
   0.24666      0.522525
   0.20555      0.464445
   0.16444      0.407409
   0.12333      0.362740
   0.08222      0.330762
   0.04111      0.311536
   0.00000      0.305118
 
# Band-Index   33
   0.00000      0.736405
   0.04111      0.729909
   0.08222      0.710721
   0.12333      0.679731
   0.16444      0.638371
   0.20555      0.588779
   0.24666      0.544443
   0.28777      0.616957
   0.32888      0.710767
   0.36999      0.819381
   0.41110      0.675300
   0.45221      0.423940
   0.49332      0.225086
   0.53443      0.198175
   0.57554      0.190663
   0.57554      0.190663
   0.61689      0.257853
   0.65824      0.441692
   0.69959      0.643399
   0.74094      0.634295
   0.78229      0.620170
   0.82364      0.604504
   0.86499      0.588191
   0.90634      0.572171
   0.94769      0.557396
   0.98903      0.544754
   1.03038      0.547139
   1.07173      0.571622
   1.11308      0.579591
   1.11308      0.579591
   1.15419      0.631873
   1.19530      0.775341
   1.23641      0.988377
   1.27752      1.147682
   1.31863      1.330963
   1.35974      1.583023
   1.40085      1.717010
   1.44196      1.650543
   1.48307      1.550278
   1.52418      1.453604
   1.56530      1.371216
   1.60641      1.308772
   1.64752      1.269881
   1.68863      1.256676
   1.68863      1.256676
   1.72998      1.280550
   1.77132      1.347249
   1.81267      1.447785
   1.85402      1.575120
   1.89537      1.723624
   1.93672      1.884869
   1.97807      2.015725
   2.01942      1.837931
   2.06077      1.510969
   2.10212      1.204646
   2.14347      0.956015
   2.18481      0.793128
   2.22616      0.736405
   2.22616      0.736405
   2.26630      0.730096
   2.30645      0.711533
   2.34659      0.681802
   2.38673      0.642645
   2.42687      0.596336
   2.46701      0.545550
   2.50715      0.493216
   2.54729      0.442367
   2.58743      0.395960
   2.62757      0.359012
   2.66771      0.177870
   2.70785      0.010561
   2.74799     -0.050548
   2.74799     -0.050548
   2.78934     -0.043133
   2.83069     -0.021472
   2.87204      0.012721
   2.91339      0.056714
   2.95474      0.106941
   2.99609      0.159225
   3.03744      0.209136
   3.07879      0.252616
   3.12014      0.286885
   3.16149      0.311125
   3.20283      0.326357
   3.24418      0.334439
   3.28553      0.336935
   3.28553      0.336935
   3.32567      0.392508
   3.36581      0.548230
   3.40595      0.778930
   3.44610      1.057625
   3.48624      1.359129
   3.52638      1.627381
   3.56652      1.634541
   3.60666      1.541600
   3.64680      1.448043
   3.68694      1.367954
   3.72708      1.307260
   3.76722      1.269492
   3.80736      1.256676
 
# Band-Index   34
   3.80736      2.186757
   3.76722      2.197616
   3.72708      2.229672
   3.68694      2.281011
   3.64680      2.345395
   3.60666      2.293648
   3.56652      2.021502
   3.52638      1.797625
   3.48624      1.677386
   3.44610      1.430540
   3.40595      1.172774
   3.36581      0.958551
   3.32567      0.816555
   3.28553      0.766682
   3.28553      0.766682
   3.24418      0.763250
   3.20283      0.753864
   3.16149      0.741055
   3.12014      0.728241
   3.07879      0.718497
   3.03744      0.713469
   2.99609      0.713099
   2.95474      0.716197
   2.91339      0.721204
   2.87204      0.727074
   2.83069      0.538439
   2.78934      0.364091
   2.74799      0.301775
   2.74799      0.301775
   2.70785      0.308135
   2.66771      0.327879
   2.62757      0.420780
   2.58743      0.713793
   2.54729      1.029286
   2.50715      1.353741
   2.46701      1.674924
   2.42687      1.982810
   2.38673      2.268905
   2.34659      2.525370
   2.30645      2.743019
   2.26630      2.905225
   2.22616      2.972419
   2.22616      2.972419
   2.18481      2.975537
   2.14347      2.884210
   2.10212      2.709111
   2.06077      2.518732
   2.01942      2.338894
   1.97807      2.323553
   1.93672      2.551443
   1.89537      2.494430
   1.85402      2.393207
   1.81267      2.306667
   1.77132      2.241323
   1.72998      2.200606
   1.68863      2.186757
   1.68863      2.186757
   1.64752      2.196802
   1.60641      2.220493
   1.56530      2.235050
   1.52418      2.245716
   1.48307      2.244330
   1.44196      2.133509
   1.40085      1.915799
   1.35974      1.755904
   1.31863      1.519165
   1.27752      1.234963
   1.23641      1.243973
   1.19530      1.382959
   1.15419      1.528460
   1.11308      1.646809
   1.11308      1.646809
   1.07173      1.648164
   1.03038      1.652099
   0.98903      1.658715
   0.94769      1.636927
   0.90634      1.593229
   0.86499      1.547094
   0.82364      1.500156
   0.78229      1.352331
   0.74094      1.022742
   0.69959      0.712300
   0.65824      0.656217
   0.61689      0.660660
   0.57554      0.662527
   0.57554      0.662527
   0.53443      0.710873
   0.49332      0.847997
   0.45221      1.030654
   0.41110      0.934543
   0.36999      0.954655
   0.32888      1.249919
   0.28777      1.543724
   0.24666      1.830544
   0.20555      2.103011
   0.16444      2.354955
   0.12333      2.580527
   0.08222      2.771970
   0.04111      2.914158
   0.00000      2.972419
 
# Band-Index   35
   0.00000      3.084149
   0.04111      3.073353
   0.08222      3.049880
   0.12333      3.027734
   0.16444      3.006917
   0.20555      2.811526
   0.24666      2.538288
   0.28777      2.235434
   0.32888      1.922216
   0.36999      1.612665
   0.41110      1.320868
   0.45221      1.087524
   0.49332      1.185509
   0.53443      1.296043
   0.57554      1.348620
   0.57554      1.348620
   0.61689      1.353345
   0.65824      1.367366
   0.69959      1.390213
   0.74094      1.421075
   0.78229      1.457087
   0.82364      1.617222
   0.86499      1.672520
   0.90634      1.672195
   0.94769      1.665356
   0.98903      1.674361
   1.03038      1.704618
   1.07173      1.723500
   1.11308      1.729971
   1.11308      1.729971
   1.15419      1.850789
   1.19530      2.002024
   1.23641      2.141238
   1.27752      2.212273
   1.31863      2.147826
   1.35974      2.114912
   1.40085      2.260981
   1.44196      2.351260
   1.48307      2.419534
   1.52418      2.357816
   1.56530      2.289945
   1.60641      2.244561
   1.64752      2.231626
   1.68863      2.229410
   1.68863      2.229410
   1.72998      2.244396
   1.77132      2.288836
   1.81267      2.361148
   1.85402      2.458573
   1.89537      2.576866
   1.93672      2.699082
   1.97807      2.779760
   2.01942      2.907504
   2.06077      2.994761
   2.10212      2.985575
   2.14347      2.978821
   2.18481      3.020772
   2.22616      3.084149
   2.22616      3.084149
   2.26630      3.076304
   2.30645      3.057510
   2.34659      3.037202
   2.38673      3.024998
   2.42687      2.773307
   2.46701      2.460663
   2.50715      2.126238
   2.54729      1.789736
   2.58743      1.468079
   2.62757      1.179475
   2.66771      0.945446
   2.70785      0.790319
   2.74799      0.735615
   2.74799      0.735615
   2.78934      0.734528
   2.83069      0.732605
   2.87204      0.799799
   2.91339      1.114230
   2.95474      1.455838
   2.99609      1.805256
   3.03744      2.146709
   3.07879      2.466217
   3.12014      2.737806
   3.16149      2.746950
   3.20283      2.665605
   3.24418      2.598938
   3.28553      2.575403
   3.28553      2.575403
   3.32567      2.512097
   3.36581      2.402639
   3.40595      2.282442
   3.44610      2.166646
   3.48624      2.096400
   3.52638      2.206113
   3.56652      2.419525
   3.60666      2.434961
   3.64680      2.365502
   3.68694      2.307660
   3.72708      2.264732
   3.76722      2.238322
   3.80736      2.229410
 
# Band-Index   36
   3.80736      2.710366
   3.76722      2.714414
   3.72708      2.721272
   3.68694      2.694587
   3.64680      2.549350
   3.60666      2.435367
   3.56652      2.516941
   3.52638      2.605322
   3.48624      2.697329
   3.44610      2.787254
   3.40595      2.808111
   3.36581      2.780714
   3.32567      2.727519
   3.28553      2.683066
   3.28553      2.683066
   3.24418      2.690477
   3.20283      2.712658
   3.16149      2.763217
   3.12014      2.796033
   3.07879      2.850913
   3.03744      2.911683
   2.99609      2.971454
   2.95474      3.006227
   2.91339      2.908504
   2.87204      2.826965
   2.83069      2.767481
   2.78934      2.731284
   2.74799      2.719132
   2.74799      2.719132
   2.70785      2.727593
   2.66771      2.752266
   2.62757      2.791001
   2.58743      2.840251
   2.54729      2.895442
   2.50715      2.951960
   2.46701      3.008349
   2.42687      3.014678
   2.38673      3.026959
   2.34659      3.145331
   2.30645      3.179388
   2.26630      3.202776
   2.22616      3.194790
   2.22616      3.194790
   2.18481      3.203053
   2.14347      3.188184
   2.10212      3.129630
   2.06077      3.030222
   2.01942      2.984659
   1.97807      2.850304
   1.93672      2.737250
   1.89537      2.959674
   1.85402      2.897341
   1.81267      2.821716
   1.77132      2.762142
   1.72998      2.723697
   1.68863      2.710366
   1.68863      2.710366
   1.64752      2.715463
   1.60641      2.727422
   1.56530      2.722147
   1.52418      2.620929
   1.48307      2.464334
   1.44196      2.461107
   1.40085      2.379467
   1.35974      2.393110
   1.31863      2.377389
   1.27752      2.328631
   1.23641      2.379134
   1.19530      2.473551
   1.15419      2.557672
   1.11308      2.595771
   1.11308      2.595771
   1.07173      2.619797
   1.03038      2.688755
   0.98903      2.800113
   0.94769      2.667893
   0.90634      2.385416
   0.86499      2.082919
   0.82364      1.816686
   0.78229      1.748641
   0.74094      1.746550
   0.69959      1.751179
   0.65824      1.755997
   0.61689      1.759310
   0.57554      1.760474
   0.57554      1.760474
   0.53443      1.818157
   0.49332      1.944481
   0.45221      2.094208
   0.41110      2.251838
   0.36999      2.411440
   0.32888      2.570011
   0.28777      2.725814
   0.24666      2.877744
   0.20555      3.008931
   0.16444      3.034632
   0.12333      3.155274
   0.08222      3.202009
   0.04111      3.203370
   0.00000      3.194790
 
# Band-Index   37
   0.00000      3.211349
   0.04111      3.210005
   0.08222      3.203764
   0.12333      3.184416
   0.16444      3.154859
   0.20555      3.036093
   0.24666      3.030103
   0.28777      3.030798
   0.32888      2.975097
   0.36999      2.917574
   0.41110      2.863043
   0.45221      2.816410
   0.49332      2.781167
   0.53443      2.759367
   0.57554      2.752004
   0.57554      2.752004
   0.61689      2.758312
   0.65824      2.776428
   0.69959      2.803947
   0.74094      2.836983
   0.78229      2.870699
   0.82364      2.900381
   0.86499      2.922829
   0.90634      2.937117
   0.94769      2.923271
   0.98903      2.905621
   1.03038      2.946554
   1.07173      2.946518
   1.11308      2.946145
   1.11308      2.946145
   1.15419      2.972782
   1.19530      2.990251
   1.23641      2.937985
   1.27752      2.867814
   1.31863      2.828416
   1.35974      2.797812
   1.40085      2.710889
   1.44196      2.684907
   1.48307      2.816348
   1.52418      2.842558
   1.56530      2.852788
   1.60641      2.859956
   1.64752      2.850914
   1.68863      2.847085
   1.68863      2.847085
   1.72998      2.854194
   1.77132      2.875789
   1.81267      2.912482
   1.85402      2.964796
   1.89537      3.012804
   1.93672      3.023430
   1.97807      3.013074
   2.01942      3.000986
   2.06077      3.088865
   2.10212      3.158072
   2.14347      3.193284
   2.18481      3.207679
   2.22616      3.211349
   2.22616      3.211349
   2.26630      3.204735
   2.30645      3.209619
   2.34659      3.172967
   2.38673      3.103228
   2.42687      3.056983
   2.46701      3.015071
   2.50715      3.027292
   2.54729      3.043270
   2.58743      3.062384
   2.62757      3.081851
   2.66771      3.097115
   2.70785      3.092152
   2.74799      3.089896
   2.74799      3.089896
   2.78934      3.091563
   2.83069      3.096224
   2.87204      3.092750
   2.91339      3.065765
   2.95474      3.029056
   2.99609      3.088072
   3.03744      3.065164
   3.07879      3.047043
   3.12014      2.942085
   3.16149      3.017954
   3.20283      2.997770
   3.24418      2.989866
   3.28553      2.987229
   3.28553      2.987229
   3.32567      2.973713
   3.36581      2.933509
   3.40595      2.869487
   3.44610      2.800894
   3.48624      2.753668
   3.52638      2.681197
   3.56652      2.640323
   3.60666      2.776092
   3.64680      2.845248
   3.68694      2.878854
   3.72708      2.877752
   3.76722      2.854583
   3.80736      2.847085
 
# Band-Index   38
   3.80736      2.965070
   3.76722      2.962911
   3.72708      2.942313
   3.68694      2.917364
   3.64680      2.980189
   3.60666      3.057440
   3.56652      3.050558
   3.52638      3.086835
   3.48624      3.138063
   3.44610      3.207385
   3.40595      3.293245
   3.36581      3.381581
   3.32567      3.453334
   3.28553      3.484062
   3.28553      3.484062
   3.24418      3.411990
   3.20283      3.245446
   3.16149      3.034107
   3.12014      3.026157
   3.07879      3.064962
   3.03744      3.207178
   2.99609      3.125671
   2.95474      3.099204
   2.91339      3.105161
   2.87204      3.101864
   2.83069      3.106870
   2.78934      3.113207
   2.74799      3.114870
   2.74799      3.114870
   2.70785      3.110674
   2.66771      3.100930
   2.62757      3.111222
   2.58743      3.128905
   2.54729      3.152935
   2.50715      3.183862
   2.46701      3.221941
   2.42687      3.266719
   2.38673      3.316468
   2.34659      3.367433
   2.30645      3.413237
   2.26630      3.445603
   2.22616      3.457326
   2.22616      3.457326
   2.18481      3.458663
   2.14347      3.462887
   2.10212      3.430717
   2.06077      3.354174
   2.01942      3.270884
   1.97807      3.178677
   1.93672      3.082407
   1.89537      3.026778
   1.85402      3.047595
   1.81267      3.062409
   1.77132      3.016600
   1.72998      2.978292
   1.68863      2.965070
   1.68863      2.965070
   1.64752      2.965206
   1.60641      2.953120
   1.56530      2.924947
   1.52418      2.942604
   1.48307      2.962114
   1.44196      2.962036
   1.40085      2.941813
   1.35974      2.898737
   1.31863      2.948943
   1.27752      3.047102
   1.23641      3.129365
   1.19530      3.146648
   1.15419      3.151784
   1.11308      3.161956
   1.11308      3.161956
   1.07173      3.159687
   1.03038      3.132772
   0.98903      2.954723
   0.94769      2.943156
   0.90634      3.062468
   0.86499      3.121756
   0.82364      3.115709
   0.78229      3.111486
   0.74094      3.108782
   0.69959      3.107376
   0.65824      3.106916
   0.61689      3.106934
   0.57554      3.106998
   0.57554      3.106998
   0.53443      3.107061
   0.49332      3.107747
   0.45221      3.108291
   0.41110      3.105188
   0.36999      3.094373
   0.32888      3.075137
   0.28777      3.051275
   0.24666      3.080698
   0.20555      3.123214
   0.16444      3.179228
   0.12333      3.295535
   0.08222      3.376051
   0.04111      3.434552
   0.00000      3.457326
 
# Band-Index   39
   0.00000      3.593196
   0.04111      3.615320
   0.08222      3.647315
   0.12333      3.565006
   0.16444      3.491423
   0.20555      3.469806
   0.24666      3.461128
   0.28777      3.450745
   0.32888      3.382567
   0.36999      3.319007
   0.41110      3.269482
   0.45221      3.230251
   0.49332      3.199595
   0.53443      3.178877
   0.57554      3.171317
   0.57554      3.171317
   0.61689      3.178796
   0.65824      3.200864
   0.69959      3.236293
   0.74094      3.282514
   0.78229      3.335350
   0.82364      3.319430
   0.86499      3.197415
   0.90634      3.128105
   0.94769      3.137477
   0.98903      3.146459
   1.03038      3.161051
   1.07173      3.309779
   1.11308      3.354860
   1.11308      3.354860
   1.15419      3.337945
   1.19530      3.293634
   1.23641      3.274822
   1.27752      3.262989
   1.31863      3.205978
   1.35974      3.145897
   1.40085      3.097764
   1.44196      3.060063
   1.48307      3.034875
   1.52418      3.079872
   1.56530      3.069609
   1.60641      3.081319
   1.64752      3.124199
   1.68863      3.151519
   1.68863      3.151519
   1.72998      3.119952
   1.77132      3.088912
   1.81267      3.077962
   1.85402      3.124808
   1.89537      3.033752
   1.93672      3.116697
   1.97807      3.214454
   2.01942      3.324259
   2.06077      3.437628
   2.10212      3.465473
   2.14347      3.502354
   2.18481      3.565772
   2.22616      3.593196
   2.22616      3.593196
   2.26630      3.616149
   2.30645      3.647469
   2.34659      3.545190
   2.38673      3.454425
   2.42687      3.432806
   2.46701      3.436733
   2.50715      3.444228
   2.54729      3.435030
   2.58743      3.384662
   2.62757      3.349859
   2.66771      3.328045
   2.70785      3.316234
   2.74799      3.312514
   2.74799      3.312514
   2.78934      3.299100
   2.83069      3.271015
   2.87204      3.243945
   2.91339      3.227873
   2.95474      3.230827
   2.99609      3.256651
   3.03744      3.268942
   3.07879      3.347948
   3.12014      3.413017
   3.16149      3.488261
   3.20283      3.513247
   3.24418      3.491565
   3.28553      3.525343
   3.28553      3.525343
   3.32567      3.525840
   3.36581      3.520731
   3.40595      3.461266
   3.44610      3.380685
   3.48624      3.292338
   3.52638      3.208850
   3.56652      3.141524
   3.60666      3.074093
   3.64680      3.061401
   3.68694      3.047941
   3.72708      3.070772
   3.76722      3.126304
   3.80736      3.151519
 
# Band-Index   40
   3.80736      3.163430
   3.76722      3.174764
   3.72708      3.207148
   3.68694      3.254729
   3.64680      3.234214
   3.60666      3.089220
   3.56652      3.164311
   3.52638      3.284306
   3.48624      3.403134
   3.44610      3.463850
   3.40595      3.506176
   3.36581      3.527841
   3.32567      3.551351
   3.28553      3.556780
   3.28553      3.556780
   3.24418      3.627658
   3.20283      3.563728
   3.16149      3.544180
   3.12014      3.558616
   3.07879      3.409939
   3.03744      3.290323
   2.99609      3.332836
   2.95474      3.432467
   2.91339      3.497693
   2.87204      3.494089
   2.83069      3.467585
   2.78934      3.450406
   2.74799      3.444487
   2.74799      3.444487
   2.70785      3.444884
   2.66771      3.446207
   2.62757      3.448309
   2.58743      3.449974
   2.54729      3.450007
   2.50715      3.506059
   2.46701      3.594066
   2.42687      3.694657
   2.38673      3.758660
   2.34659      3.734075
   2.30645      3.724634
   2.26630      3.689906
   2.22616      3.669538
   2.22616      3.669538
   2.18481      3.660201
   2.14347      3.639947
   2.10212      3.597576
   2.06077      3.495417
   2.01942      3.457173
   1.97807      3.383956
   1.93672      3.321409
   1.89537      3.269701
   1.85402      3.228898
   1.81267      3.198721
   1.77132      3.178471
   1.72998      3.167071
   1.68863      3.163430
   1.68863      3.163430
   1.64752      3.179169
   1.60641      3.202926
   1.56530      3.223024
   1.52418      3.189214
   1.48307      3.141126
   1.44196      3.138422
   1.40085      3.170675
   1.35974      3.242268
   1.31863      3.307175
   1.27752      3.338529
   1.23641      3.370929
   1.19530      3.434293
   1.15419      3.460691
   1.11308      3.460299
   1.11308      3.460299
   1.07173      3.403332
   1.03038      3.401489
   0.98903      3.417102
   0.94769      3.432547
   0.90634      3.437249
   0.86499      3.421869
   0.82364      3.383256
   0.78229      3.412090
   0.74094      3.478580
   0.69959      3.518097
   0.65824      3.538229
   0.61689      3.546685
   0.57554      3.548879
   0.57554      3.548879
   0.53443      3.528238
   0.49332      3.491874
   0.45221      3.461587
   0.41110      3.442812
   0.36999      3.436306
   0.32888      3.440635
   0.28777      3.464237
   0.24666      3.562289
   0.20555      3.665889
   0.16444      3.738941
   0.12333      3.728350
   0.08222      3.714779
   0.04111      3.683487
   0.00000      3.669538
 
# Band-Index   41
   0.00000      3.763001
   0.04111      3.768015
   0.08222      3.726052
   0.12333      3.747534
   0.16444      3.743895
   0.20555      3.722437
   0.24666      3.700368
   0.28777      3.684674
   0.32888      3.672449
   0.36999      3.660141
   0.41110      3.646490
   0.45221      3.631736
   0.49332      3.617645
   0.53443      3.609093
   0.57554      3.609771
   0.57554      3.609771
   0.61689      3.620412
   0.65824      3.648430
   0.69959      3.666524
   0.74094      3.675459
   0.78229      3.695353
   0.82364      3.726931
   0.86499      3.758843
   0.90634      3.748721
   0.94769      3.694506
   0.98903      3.649718
   1.03038      3.616681
   1.07173      3.596673
   1.11308      3.590005
   1.11308      3.590005
   1.15419      3.509908
   1.19530      3.460465
   1.23641      3.460614
   1.27752      3.457623
   1.31863      3.449142
   1.35974      3.428428
   1.40085      3.355082
   1.44196      3.297717
   1.48307      3.292860
   1.52418      3.293117
   1.56530      3.249311
   1.60641      3.210947
   1.64752      3.185397
   1.68863      3.176538
   1.68863      3.176538
   1.72998      3.220295
   1.77132      3.287415
   1.81267      3.358410
   1.85402      3.384557
   1.89537      3.327460
   1.93672      3.405350
   1.97807      3.486116
   2.01942      3.490276
   2.06077      3.539778
   2.10212      3.626185
   2.14347      3.730513
   2.18481      3.759923
   2.22616      3.763001
   2.22616      3.763001
   2.26630      3.770137
   2.30645      3.743189
   2.34659      3.786808
   2.38673      3.763875
   2.42687      3.717818
   2.46701      3.680056
   2.50715      3.644059
   2.54729      3.610532
   2.58743      3.580483
   2.62757      3.555234
   2.66771      3.536104
   2.70785      3.524169
   2.74799      3.520110
   2.74799      3.520110
   2.78934      3.544678
   2.83069      3.557265
   2.87204      3.536009
   2.91339      3.529453
   2.95474      3.570656
   2.99609      3.612998
   3.03744      3.640319
   3.07879      3.627434
   3.12014      3.589483
   3.16149      3.706023
   3.20283      3.698680
   3.24418      3.638542
   3.28553      3.659797
   3.28553      3.659797
   3.32567      3.623971
   3.36581      3.559816
   3.40595      3.526922
   3.44610      3.524003
   3.48624      3.477996
   3.52638      3.439840
   3.56652      3.398143
   3.60666      3.353878
   3.64680      3.313444
   3.68694      3.261811
   3.72708      3.215760
   3.76722      3.186523
   3.80736      3.176538
 
# Band-Index   42
   3.80736      3.273445
   3.76722      3.275208
   3.72708      3.281924
   3.68694      3.296228
   3.64680      3.319844
   3.60666      3.367247
   3.56652      3.408999
   3.52638      3.451328
   3.48624      3.511269
   3.44610      3.583702
   3.40595      3.656074
   3.36581      3.727277
   3.32567      3.784972
   3.28553      3.808686
   3.28553      3.808686
   3.24418      3.809733
   3.20283      3.813383
   3.16149      3.744938
   3.12014      3.769720
   3.07879      3.780051
   3.03744      3.775184
   2.99609      3.757300
   2.95474      3.730155
   2.91339      3.698366
   2.87204      3.667130
   2.83069      3.603288
   2.78934      3.570804
   2.74799      3.579707
   2.74799      3.579707
   2.70785      3.586061
   2.66771      3.604039
   2.62757      3.631020
   2.58743      3.663771
   2.54729      3.698737
   2.50715      3.731722
   2.46701      3.757428
   2.42687      3.769729
   2.38673      3.789648
   2.34659      3.806557
   2.30645      3.789406
   2.26630      3.815967
   2.22616      3.856297
   2.22616      3.856297
   2.18481      3.820332
   2.14347      3.731843
   2.10212      3.628320
   2.06077      3.609324
   2.01942      3.570388
   1.97807      3.498322
   1.93672      3.483473
   1.89537      3.455865
   1.85402      3.411847
   1.81267      3.367952
   1.77132      3.313668
   1.72998      3.283805
   1.68863      3.273445
   1.68863      3.273445
   1.64752      3.277056
   1.60641      3.289040
   1.56530      3.312643
   1.52418      3.342816
   1.48307      3.332202
   1.44196      3.371203
   1.40085      3.405916
   1.35974      3.439328
   1.31863      3.518291
   1.27752      3.590479
   1.23641      3.654282
   1.19530      3.698388
   1.15419      3.658809
   1.11308      3.591953
   1.11308      3.591953
   1.07173      3.665627
   1.03038      3.750471
   0.98903      3.769791
   0.94769      3.773554
   0.90634      3.774127
   0.86499      3.766557
   0.82364      3.739469
   0.78229      3.714939
   0.74094      3.690639
   0.69959      3.668929
   0.65824      3.653236
   0.61689      3.635866
   0.57554      3.631409
   0.57554      3.631409
   0.53443      3.634645
   0.49332      3.644536
   0.45221      3.662548
   0.41110      3.689297
   0.36999      3.722145
   0.32888      3.756530
   0.28777      3.787030
   0.24666      3.807936
   0.20555      3.815503
   0.16444      3.814988
   0.12333      3.796928
   0.08222      3.780213
   0.04111      3.814373
   0.00000      3.856297
 
# Band-Index   43
   0.00000      3.870874
   0.04111      3.878994
   0.08222      3.889956
   0.12333      3.841620
   0.16444      3.818661
   0.20555      3.838851
   0.24666      3.864257
   0.28777      3.889142
   0.32888      3.876534
   0.36999      3.866074
   0.41110      3.874319
   0.45221      3.864361
   0.49332      3.780225
   0.53443      3.709172
   0.57554      3.673095
   0.57554      3.673095
   0.61689      3.671440
   0.65824      3.667115
   0.69959      3.703584
   0.74094      3.773491
   0.78229      3.857538
   0.82364      3.860883
   0.86499      3.805312
   0.90634      3.791601
   0.94769      3.808052
   0.98903      3.797357
   1.03038      3.767839
   1.07173      3.771033
   1.11308      3.772447
   1.11308      3.772447
   1.15419      3.757821
   1.19530      3.725144
   1.23641      3.740105
   1.27752      3.758112
   1.31863      3.707250
   1.35974      3.633080
   1.40085      3.559645
   1.44196      3.486152
   1.48307      3.415115
   1.52418      3.359099
   1.56530      3.499839
   1.60641      3.522906
   1.64752      3.487977
   1.68863      3.476229
   1.68863      3.476229
   1.72998      3.488838
   1.77132      3.525969
   1.81267      3.583904
   1.85402      3.464592
   1.89537      3.558176
   1.93672      3.610973
   1.97807      3.611500
   2.01942      3.606949
   2.06077      3.638634
   2.10212      3.697000
   2.14347      3.753961
   2.18481      3.868051
   2.22616      3.870874
   2.22616      3.870874
   2.26630      3.873797
   2.30645      3.866567
   2.34659      3.845467
   2.38673      3.815254
   2.42687      3.841207
   2.46701      3.862313
   2.50715      3.874472
   2.54729      3.839293
   2.58743      3.761358
   2.62757      3.695456
   2.66771      3.644956
   2.70785      3.612993
   2.74799      3.602011
   2.74799      3.602011
   2.78934      3.613932
   2.83069      3.637505
   2.87204      3.683785
   2.91339      3.780471
   2.95474      3.842168
   2.99609      3.840897
   3.03744      3.833391
   3.07879      3.858256
   3.12014      3.839987
   3.16149      3.824831
   3.20283      3.838859
   3.24418      3.913781
   3.28553      3.916403
   3.28553      3.916403
   3.32567      3.909142
   3.36581      3.833927
   3.40595      3.717197
   3.44610      3.584098
   3.48624      3.515241
   3.52638      3.486537
   3.56652      3.442693
   3.60666      3.384143
   3.64680      3.321387
   3.68694      3.468913
   3.72708      3.532813
   3.76722      3.490373
   3.80736      3.476229
 
# Band-Index   44
   3.80736      3.675690
   3.76722      3.675830
   3.72708      3.655112
   3.68694      3.592181
   3.64680      3.678619
   3.60666      3.743053
   3.56652      3.812834
   3.52638      3.912019
   3.48624      4.028802
   3.44610      4.129048
   3.40595      4.140027
   3.36581      4.077236
   3.32567      3.999872
   3.28553      3.977510
   3.28553      3.977510
   3.24418      3.955218
   3.20283      3.965711
   3.16149      3.995372
   3.12014      3.922876
   3.07879      3.862235
   3.03744      3.885413
   2.99609      3.911651
   2.95474      3.889610
   2.91339      3.835264
   2.87204      3.834031
   2.83069      3.841008
   2.78934      3.849763
   2.74799      3.853572
   2.74799      3.853572
   2.70785      3.855103
   2.66771      3.859499
   2.62757      3.866006
   2.58743      3.872864
   2.54729      3.876555
   2.50715      3.921587
   2.46701      3.991262
   2.42687      3.996790
   2.38673      3.932101
   2.34659      3.858262
   2.30645      3.874331
   2.26630      3.936193
   2.22616      3.995614
   2.22616      3.995613
   2.18481      3.899864
   2.14347      3.914311
   2.10212      3.872833
   2.06077      3.803054
   2.01942      3.754396
   1.97807      3.720578
   1.93672      3.690661
   1.89537      3.668262
   1.85402      3.659115
   1.81267      3.610253
   1.77132      3.667669
   1.72998      3.673730
   1.68863      3.675690
   1.68863      3.675690
   1.64752      3.664320
   1.60641      3.622176
   1.56530      3.574327
   1.52418      3.626945
   1.48307      3.666430
   1.44196      3.752913
   1.40085      3.865818
   1.35974      3.878535
   1.31863      3.801294
   1.27752      3.784802
   1.23641      3.859158
   1.19530      3.927034
   1.15419      3.978822
   1.11308      4.000015
   1.11308      4.000015
   1.07173      4.012742
   1.03038      4.047594
   0.98903      4.094334
   0.94769      4.087483
   0.90634      4.012848
   0.86499      3.966478
   0.82364      3.956470
   0.78229      3.916381
   0.74094      3.950924
   0.69959      3.977193
   0.65824      3.994407
   0.61689      4.004033
   0.57554      4.007120
   0.57554      4.007120
   0.53443      3.984553
   0.49332      3.945782
   0.45221      3.904289
   0.41110      3.950983
   0.36999      3.943516
   0.32888      3.918376
   0.28777      3.896469
   0.24666      3.901977
   0.20555      3.895255
   0.16444      3.895365
   0.12333      3.911447
   0.08222      3.897757
   0.04111      3.945601
   0.00000      3.995614
 
# Band-Index   45
   0.00000      3.997495
   0.04111      4.005938
   0.08222      4.034709
   0.12333      4.065228
   0.16444      4.090936
   0.20555      4.135618
   0.24666      4.184212
   0.28777      4.189098
   0.32888      4.146134
   0.36999      4.049399
   0.41110      3.971969
   0.45221      3.989253
   0.49332      4.008929
   0.53443      4.025025
   0.57554      4.025470
   0.57554      4.025470
   0.61689      4.024679
   0.65824      4.021024
   0.69959      4.011915
   0.74094      3.996163
   0.78229      3.976457
   0.82364      3.971417
   0.86499      4.081484
   0.90634      4.198188
   0.94769      4.179672
   0.98903      4.148349
   1.03038      4.123403
   1.07173      4.106895
   1.11308      4.101061
   1.11308      4.101061
   1.15419      4.109436
   1.19530      4.127472
   1.23641      4.150408
   1.27752      4.171904
   1.31863      4.097646
   1.35974      3.985395
   1.40085      3.942225
   1.44196      3.837525
   1.48307      3.736855
   1.52418      3.647292
   1.56530      3.636645
   1.60641      3.703496
   1.64752      3.797835
   1.68863      3.834572
   1.68863      3.834571
   1.72998      3.826872
   1.77132      3.787011
   1.81267      3.660437
   1.85402      3.666786
   1.89537      3.726894
   1.93672      3.767503
   1.97807      3.874136
   2.01942      3.972632
   2.06077      3.993460
   2.10212      3.957527
   2.14347      3.946805
   2.18481      4.004891
   2.22616      3.997495
   2.22616      3.997495
   2.26630      4.006973
   2.30645      4.038439
   2.34659      4.073324
   2.38673      4.090130
   2.42687      4.114774
   2.46701      4.152641
   2.50715      4.197323
   2.54729      4.152164
   2.58743      4.105828
   2.62757      4.070415
   2.66771      4.045554
   2.70785      4.030814
   2.74799      4.025931
   2.74799      4.025931
   2.78934      4.021589
   2.83069      4.009207
   2.87204      3.990332
   2.91339      3.966770
   2.95474      3.939524
   2.99609      4.008221
   3.03744      4.137497
   3.07879      4.134810
   3.12014      4.065426
   3.16149      4.015091
   3.20283      4.085403
   3.24418      4.159067
   3.28553      4.194064
   3.28553      4.194060
   3.32567      4.189525
   3.36581      4.178451
   3.40595      4.168324
   3.44610      4.167989
   3.48624      4.144085
   3.52638      4.018075
   3.56652      3.894031
   3.60666      3.779563
   3.64680      3.703665
   3.68694      3.685394
   3.72708      3.681878
   3.76722      3.789751
   3.80736      3.834572
 
# Band-Index   46
   3.80736      3.925605
   3.76722      3.925691
   3.72708      3.926517
   3.68694      3.930028
   3.64680      3.940228
   3.60666      3.964088
   3.56652      4.011518
   3.52638      4.091446
   3.48624      4.179770
   3.44610      4.249992
   3.40595      4.306030
   3.36581      4.295747
   3.32567      4.256451
   3.28553      4.236127
   3.28553      4.236123
   3.24418      4.278345
   3.20283      4.387488
   3.16149      4.376650
   3.12014      4.300911
   3.07879      4.219478
   3.03744      4.155814
   2.99609      4.136467
   2.95474      4.183689
   2.91339      4.287035
   2.87204      4.346823
   2.83069      4.329339
   2.78934      4.317093
   2.74799      4.312660
   2.74799      4.312659
   2.70785      4.311557
   2.66771      4.306790
   2.62757      4.294720
   2.58743      4.271827
   2.54729      4.237822
   2.50715      4.208401
   2.46701      4.254615
   2.42687      4.264943
   2.38673      4.248351
   2.34659      4.213856
   2.30645      4.268830
   2.26630      4.171312
   2.22616      4.088164
   2.22616      4.088164
   2.18481      4.138300
   2.14347      4.222251
   2.10212      4.267627
   2.06077      4.225559
   2.01942      4.120839
   1.97807      3.997480
   1.93672      3.875450
   1.89537      3.762448
   1.85402      3.744350
   1.81267      3.775965
   1.77132      3.802744
   1.72998      3.890372
   1.68863      3.925606
   1.68863      3.925607
   1.64752      3.924171
   1.60641      3.920669
   1.56530      3.917534
   1.52418      3.919039
   1.48307      3.931479
   1.44196      3.962861
   1.40085      3.986444
   1.35974      4.063867
   1.31863      4.171261
   1.27752      4.184101
   1.23641      4.242919
   1.19530      4.323836
   1.15419      4.377931
   1.11308      4.378916
   1.11308      4.378918
   1.07173      4.371309
   1.03038      4.326324
   0.98903      4.229197
   0.94769      4.198383
   0.90634      4.235183
   0.86499      4.189175
   0.82364      4.140423
   0.78229      4.098956
   0.74094      4.068643
   0.69959      4.049893
   0.65824      4.040212
   0.61689      4.036125
   0.57554      4.035059
   0.57554      4.035059
   0.53443      4.044597
   0.49332      4.065999
   0.45221      4.089256
   0.41110      4.114595
   0.36999      4.141157
   0.32888      4.164904
   0.28777      4.240739
   0.24666      4.253757
   0.20555      4.317412
   0.16444      4.271782
   0.12333      4.226113
   0.08222      4.270287
   0.04111      4.167753
   0.00000      4.088164
 
# Band-Index   47
   0.00000      4.365160
   0.04111      4.334686
   0.08222      4.289055
   0.12333      4.429576
   0.16444      4.397162
   0.20555      4.337948
   0.24666      4.331933
   0.28777      4.264640
   0.32888      4.321871
   0.36999      4.390178
   0.41110      4.471519
   0.45221      4.563109
   0.49332      4.660769
   0.53443      4.754412
   0.57554      4.768602
   0.57554      4.768870
   0.61689      4.758347
   0.65824      4.727277
   0.69959      4.658776
   0.74094      4.533949
   0.78229      4.425332
   0.82364      4.338529
   0.86499      4.273174
   0.90634      4.240819
   0.94769      4.284026
   0.98903      4.321094
   1.03038      4.349315
   1.07173      4.402929
   1.11308      4.433461
   1.11308      4.433468
   1.15419      4.400899
   1.19530      4.368518
   1.23641      4.334967
   1.27752      4.269577
   1.31863      4.209356
   1.35974      4.113944
   1.40085      4.017384
   1.44196      4.082217
   1.48307      4.190604
   1.52418      4.293454
   1.56530      4.364664
   1.60641      4.388108
   1.64752      4.392208
   1.68863      4.393021
   1.68863      4.393004
   1.72998      4.379303
   1.77132      4.341402
   1.81267      4.287944
   1.85402      4.230645
   1.89537      4.183536
   1.93672      4.163217
   1.97807      4.185323
   2.01942      4.233944
   2.06077      4.313284
   2.10212      4.461671
   2.14347      4.557273
   2.18481      4.434992
   2.22616      4.365161
   2.22616      4.365169
   2.26630      4.333363
   2.30645      4.298222
   2.34659      4.446592
   2.38673      4.351524
   2.42687      4.328753
   2.46701      4.278421
   2.50715      4.316072
   2.54729      4.404807
   2.58743      4.509685
   2.62757      4.628270
   2.66771      4.748716
   2.70785      4.778870
   2.74799      4.786968
   2.74799      4.786962
   2.78934      4.758402
   2.83069      4.584589
   2.87204      4.423533
   2.91339      4.360506
   2.95474      4.352075
   2.99609      4.292285
   3.03744      4.208120
   3.07879      4.264218
   3.12014      4.395545
   3.16149      4.493469
   3.20283      4.412486
   3.24418      4.405339
   3.28553      4.387569
   3.28553      4.387540
   3.32567      4.387574
   3.36581      4.388875
   3.40595      4.395226
   3.44610      4.323758
   3.48624      4.210206
   3.52638      4.218910
   3.56652      4.270611
   3.60666      4.333276
   3.64680      4.348824
   3.68694      4.363966
   3.72708      4.378371
   3.76722      4.389012
   3.80736      4.393080
 
# Band-Index   48
   3.80736      4.663385
   3.76722      4.629742
   3.72708      4.576989
   3.68694      4.501995
   3.64680      4.418290
   3.60666      4.340217
   3.56652      4.324389
   3.52638      4.313483
   3.48624      4.307439
   3.44610      4.357562
   3.40595      4.407907
   3.36581      4.555504
   3.32567      4.540886
   3.28553      4.530801
   3.28553      4.532949
   3.24418      4.527426
   3.20283      4.520472
   3.16149      4.513397
   3.12014      4.502674
   3.07879      4.492585
   3.03744      4.477446
   2.99609      4.465828
   2.95474      4.478429
   2.91339      4.543451
   2.87204      4.629682
   2.83069      4.709480
   2.78934      4.768272
   2.74799      4.917017
   2.74799      4.915734
   2.70785      4.896178
   2.66771      4.765953
   2.62757      4.734888
   2.58743      4.677684
   2.54729      4.614249
   2.50715      4.528775
   2.46701      4.431427
   2.42687      4.361664
   2.38673      4.440461
   2.34659      4.465025
   2.30645      4.601258
   2.26630      4.732863
   2.22616      4.824931
   2.22616      4.824627
   2.18481      4.787335
   2.14347      4.640026
   2.10212      4.486112
   2.06077      4.360046
   2.01942      4.255001
   1.97807      4.253067
   1.93672      4.301577
   1.89537      4.363216
   1.85402      4.427714
   1.81267      4.503432
   1.77132      4.562629
   1.72998      4.620941
   1.68863      4.646825
   1.68863      4.647934
   1.64752      4.628068
   1.60641      4.576200
   1.56530      4.524282
   1.52418      4.505300
   1.48307      4.424720
   1.44196      4.365457
   1.40085      4.307916
   1.35974      4.260225
   1.31863      4.248497
   1.27752      4.400815
   1.23641      4.510029
   1.19530      4.598735
   1.15419      4.673496
   1.11308      4.701246
   1.11308      4.701463
   1.07173      4.706616
   1.03038      4.637348
   0.98903      4.491414
   0.94769      4.349796
   0.90634      4.260675
   0.86499      4.345940
   0.82364      4.433667
   0.78229      4.522354
   0.74094      4.604258
   0.69959      4.676633
   0.65824      4.788013
   0.61689      4.813101
   0.57554      4.820450
   0.57554      4.820440
   0.53443      4.762875
   0.49332      4.719187
   0.45221      4.664139
   0.41110      4.598135
   0.36999      4.529158
   0.32888      4.466814
   0.28777      4.421188
   0.24666      4.386947
   0.20555      4.416467
   0.16444      4.502751
   0.12333      4.503715
   0.08222      4.618665
   0.04111      4.753357
   0.00000      4.827792
