# Supplementary material for: Extending the defect tolerance of halide perovskite nanocrystals to hot carrier cooling dynamics
Source: Nat Commun. 2024 Sep 16;15:8120. doi: 10.1038/s41467-024-52377-4 (PMC11405528; doi:10.1038/s41467-024-52377-4)
Supplement: Supplementary file 3 — Dataset 1 [file 41467_2024_52377_MOESM3_ESM.zip › Supplementary Information for DFT Calculation/CsPbIBr2-defect/PDOS_Br.dat]

     #Energy           s           p           d       tot  
   -24.55222     0.00000     0.00000     0.00000     0.00000
   -24.53722     0.00000     0.00000     0.00000     0.00000
   -24.52122     0.00000     0.00000     0.00000     0.00000
   -24.50622     0.00000     0.00000     0.00000     0.00000
   -24.49022     0.00000     0.00000     0.00000     0.00000
   -24.47522     0.00000     0.00000     0.00000     0.00000
   -24.46022     0.00000     0.00000     0.00000     0.00000
   -24.44422     0.00000     0.00000     0.00000     0.00000
   -24.42922     0.00000     0.00000     0.00000     0.00000
   -24.41422     0.00000     0.00000     0.00000     0.00000
   -24.39822     0.00000     0.00000     0.00000     0.00000
   -24.38322     0.00000     0.00000     0.00000     0.00000
   -24.36722     0.00000     0.00000     0.00000     0.00000
   -24.35222     0.00000     0.00000     0.00000     0.00000
   -24.33722     0.00000     0.00000     0.00000     0.00000
   -24.32122     0.00000     0.00000     0.00000     0.00000
   -24.30622     0.00000     0.00000     0.00000     0.00000
   -24.29122     0.00000     0.00000     0.00000     0.00000
   -24.27522     0.00000     0.00000     0.00000     0.00000
   -24.26022     0.00000     0.00000     0.00000     0.00000
   -24.24422     0.00000     0.00000     0.00000     0.00000
   -24.22922     0.00000     0.00000     0.00000     0.00000
   -24.21422     0.00000     0.00000     0.00000     0.00000
   -24.19822     0.00000     0.00000     0.00000     0.00000
   -24.18322     0.00000     0.00000     0.00000     0.00000
   -24.16822     0.00000     0.00000     0.00000     0.00000
   -24.15222     0.00000     0.00000     0.00000     0.00000
   -24.13722     0.00000     0.00000     0.00000     0.00000
   -24.12122     0.00000     0.00000     0.00000     0.00000
   -24.10622     0.00000     0.00000     0.00000     0.00000
   -24.09122     0.00000     0.00000     0.00000     0.00000
   -24.07522     0.00000     0.00000     0.00000     0.00000
   -24.06022     0.00000     0.00000     0.00000     0.00000
   -24.04422     0.00000     0.00000     0.00000     0.00000
   -24.02922     0.00000     0.00000     0.00000     0.00000
   -24.01422     0.00000     0.00000     0.00000     0.00000
   -23.99822     0.00000     0.00000     0.00000     0.00000
   -23.98322     0.00000     0.00000     0.00000     0.00000
   -23.96822     0.00000     0.00000     0.00000     0.00000
   -23.95222     0.00000     0.00000     0.00000     0.00000
   -23.93722     0.00000     0.00000     0.00000     0.00000
   -23.92122     0.00000     0.00000     0.00000     0.00000
   -23.90622     0.00000     0.00000     0.00000     0.00000
   -23.89122     0.00000     0.00000     0.00000     0.00000
   -23.87522     0.00000     0.00000     0.00000     0.00000
   -23.86022     0.00000     0.00000     0.00000     0.00000
   -23.84522     0.00000     0.00000     0.00000     0.00000
   -23.82922     0.00000     0.00000     0.00000     0.00000
   -23.81422     0.00000     0.00000     0.00000     0.00000
   -23.79822     0.00000     0.00000     0.00000     0.00000
   -23.78322     0.00000     0.00000     0.00000     0.00000
   -23.76822     0.00000     0.00000     0.00000     0.00000
   -23.75222     0.00000     0.00000     0.00000     0.00000
   -23.73722     0.00000     0.00000     0.00000     0.00000
   -23.72222     0.00000     0.00000     0.00000     0.00000
   -23.70622     0.00000     0.00000     0.00000     0.00000
   -23.69122     0.00000     0.00000     0.00000     0.00000
   -23.67522     0.00000     0.00000     0.00000     0.00000
   -23.66022     0.00000     0.00000     0.00000     0.00000
   -23.64522     0.00000     0.00000     0.00000     0.00000
   -23.62922     0.00000     0.00000     0.00000     0.00000
   -23.61422     0.00000     0.00000     0.00000     0.00000
   -23.59822     0.00000     0.00000     0.00000     0.00000
   -23.58322     0.00000     0.00000     0.00000     0.00000
   -23.56822     0.00000     0.00000     0.00000     0.00000
   -23.55222     0.00000     0.00000     0.00000     0.00000
   -23.53722     0.00000     0.00000     0.00000     0.00000
   -23.52222     0.00000     0.00000     0.00000     0.00000
   -23.50622     0.00000     0.00000     0.00000     0.00000
   -23.49122     0.00000     0.00000     0.00000     0.00000
   -23.47522     0.00000     0.00000     0.00000     0.00000
   -23.46022     0.00000     0.00000     0.00000     0.00000
   -23.44522     0.00000     0.00000     0.00000     0.00000
   -23.42922     0.00000     0.00000     0.00000     0.00000
   -23.41422     0.00000     0.00000     0.00000     0.00000
   -23.39922     0.00000     0.00000     0.00000     0.00000
   -23.38322     0.00000     0.00000     0.00000     0.00000
   -23.36822     0.00000     0.00000     0.00000     0.00000
   -23.35222     0.00000     0.00000     0.00000     0.00000
   -23.33722     0.00000     0.00000     0.00000     0.00000
   -23.32222     0.00000     0.00000     0.00000     0.00000
   -23.30622     0.00000     0.00000     0.00000     0.00000
   -23.29122     0.00000     0.00000     0.00000     0.00000
   -23.27622     0.00000     0.00000     0.00000     0.00000
   -23.26022     0.00000     0.00000     0.00000     0.00000
   -23.24522     0.00001     0.00000     0.00000     0.00001
   -23.22922     0.00002     0.00001     0.00000     0.00003
   -23.21422     0.00006     0.00002     0.00000     0.00008
   -23.19922     0.00012     0.00003     0.00000     0.00016
   -23.18322     0.00021     0.00006     0.00001     0.00027
   -23.16822     0.00030     0.00008     0.00001     0.00039
   -23.15222     0.00036     0.00010     0.00002     0.00047
   -23.13722     0.00035     0.00010     0.00002     0.00047
   -23.12222     0.00029     0.00008     0.00001     0.00038
   -23.10622     0.00020     0.00006     0.00001     0.00026
   -23.09122     0.00011     0.00003     0.00000     0.00015
   -23.07622     0.00005     0.00001     0.00000     0.00007
   -23.06022     0.00002     0.00001     0.00000     0.00003
   -23.04522     0.00001     0.00000     0.00000     0.00001
   -23.02922     0.00000     0.00000     0.00000     0.00000
   -23.01422     0.00000     0.00000     0.00000     0.00000
   -22.99922     0.00000     0.00000     0.00000     0.00000
   -22.98322     0.00000     0.00000     0.00000     0.00000
   -22.96822     0.00000     0.00000     0.00000     0.00000
   -22.95322     0.00000     0.00000     0.00000     0.00000
   -22.93722     0.00000     0.00000     0.00000     0.00000
   -22.92222     0.00000     0.00000     0.00000     0.00000
   -22.90622     0.00000     0.00000     0.00000     0.00000
   -22.89122     0.00000     0.00000     0.00000     0.00000
   -22.87622     0.00000     0.00000     0.00000     0.00000
   -22.86022     0.00000     0.00000     0.00000     0.00000
   -22.84522     0.00000     0.00000     0.00000     0.00000
   -22.83022     0.00000     0.00000     0.00000     0.00000
   -22.81422     0.00000     0.00000     0.00000     0.00000
   -22.79922     0.00000     0.00000     0.00000     0.00000
   -22.78322     0.00000     0.00000     0.00000     0.00000
   -22.76822     0.00000     0.00000     0.00000     0.00000
   -22.75322     0.00000     0.00000     0.00000     0.00000
   -22.73722     0.00000     0.00000     0.00000     0.00000
   -22.72222     0.00000     0.00000     0.00000     0.00000
   -22.70622     0.00000     0.00000     0.00000     0.00000
   -22.69122     0.00000     0.00000     0.00000     0.00000
   -22.67622     0.00000     0.00000     0.00000     0.00000
   -22.66022     0.00000     0.00000     0.00000     0.00000
   -22.64522     0.00000     0.00000     0.00000     0.00000
   -22.63022     0.00000     0.00000     0.00000     0.00000
   -22.61422     0.00000     0.00000     0.00000     0.00000
   -22.59922     0.00000     0.00000     0.00000     0.00000
   -22.58322     0.00000     0.00000     0.00000     0.00000
   -22.56822     0.00000     0.00000     0.00000     0.00000
   -22.55322     0.00000     0.00000     0.00000     0.00000
   -22.53722     0.00000     0.00000     0.00000     0.00000
   -22.52222     0.00000     0.00000     0.00000     0.00000
   -22.50722     0.00000     0.00000     0.00000     0.00000
   -22.49122     0.00000     0.00000     0.00000     0.00000
   -22.47622     0.00000     0.00000     0.00000     0.00000
   -22.46022     0.00000     0.00000     0.00000     0.00000
   -22.44522     0.00000     0.00000     0.00000     0.00000
   -22.43022     0.00000     0.00000     0.00000     0.00000
   -22.41422     0.00000     0.00000     0.00000     0.00000
   -22.39922     0.00000     0.00000     0.00000     0.00000
   -22.38422     0.00000     0.00000     0.00000     0.00000
   -22.36822     0.00000     0.00000     0.00000     0.00000
   -22.35322     0.00000     0.00000     0.00000     0.00000
   -22.33722     0.00000     0.00000     0.00000     0.00000
   -22.32222     0.00000     0.00000     0.00000     0.00000
   -22.30722     0.00000     0.00000     0.00000     0.00000
   -22.29122     0.00000     0.00000     0.00000     0.00000
   -22.27622     0.00000     0.00000     0.00000     0.00000
   -22.26022     0.00000     0.00000     0.00000     0.00000
   -22.24522     0.00000     0.00000     0.00000     0.00000
   -22.23022     0.00000     0.00000     0.00000     0.00000
   -22.21422     0.00000     0.00000     0.00000     0.00000
   -22.19922     0.00000     0.00000     0.00000     0.00000
   -22.18422     0.00000     0.00000     0.00000     0.00000
   -22.16822     0.00000     0.00000     0.00000     0.00000
   -22.15322     0.00000     0.00000     0.00000     0.00000
   -22.13722     0.00000     0.00000     0.00000     0.00000
   -22.12222     0.00000     0.00000     0.00000     0.00000
   -22.10722     0.00000     0.00000     0.00000     0.00000
   -22.09122     0.00000     0.00000     0.00000     0.00000
   -22.07622     0.00000     0.00000     0.00000     0.00000
   -22.06122     0.00000     0.00000     0.00000     0.00000
   -22.04522     0.00000     0.00000     0.00000     0.00000
   -22.03022     0.00000     0.00000     0.00000     0.00000
   -22.01422     0.00000     0.00000     0.00000     0.00000
   -21.99922     0.00000     0.00000     0.00000     0.00000
   -21.98422     0.00000     0.00000     0.00000     0.00000
   -21.96822     0.00000     0.00000     0.00000     0.00000
   -21.95322     0.00000     0.00000     0.00000     0.00000
   -21.93822     0.00000     0.00000     0.00000     0.00000
   -21.92222     0.00000     0.00000     0.00000     0.00000
   -21.90722     0.00000     0.00000     0.00000     0.00000
   -21.89122     0.00000     0.00000     0.00000     0.00000
   -21.87622     0.00000     0.00000     0.00000     0.00000
   -21.86122     0.00000     0.00000     0.00000     0.00000
   -21.84522     0.00000     0.00000     0.00000     0.00000
   -21.83022     0.00000     0.00000     0.00000     0.00000
   -21.81422     0.00000     0.00000     0.00000     0.00000
   -21.79922     0.00000     0.00000     0.00000     0.00000
   -21.78422     0.00000     0.00000     0.00000     0.00000
   -21.76822     0.00000     0.00000     0.00000     0.00000
   -21.75322     0.00000     0.00000     0.00000     0.00000
   -21.73822     0.00000     0.00000     0.00000     0.00000
   -21.72222     0.00000     0.00000     0.00000     0.00000
   -21.70722     0.00000     0.00000     0.00000     0.00000
   -21.69122     0.00000     0.00000     0.00000     0.00000
   -21.67622     0.00000     0.00000     0.00000     0.00000
   -21.66122     0.00000     0.00000     0.00000     0.00000
   -21.64522     0.00000     0.00000     0.00000     0.00000
   -21.63022     0.00000     0.00000     0.00000     0.00000
   -21.61522     0.00000     0.00000     0.00000     0.00000
   -21.59922     0.00000     0.00000     0.00000     0.00000
   -21.58422     0.00000     0.00000     0.00000     0.00000
   -21.56822     0.00000     0.00000     0.00000     0.00000
   -21.55322     0.00000     0.00000     0.00000     0.00000
   -21.53822     0.00000     0.00000     0.00000     0.00000
   -21.52222     0.00000     0.00000     0.00000     0.00000
   -21.50722     0.00000     0.00000     0.00000     0.00000
   -21.49222     0.00000     0.00000     0.00000     0.00000
   -21.47622     0.00000     0.00000     0.00000     0.00000
   -21.46122     0.00000     0.00000     0.00000     0.00000
   -21.44522     0.00000     0.00000     0.00000     0.00000
   -21.43022     0.00000     0.00000     0.00000     0.00000
   -21.41522     0.00000     0.00000     0.00000     0.00000
   -21.39922     0.00000     0.00000     0.00000     0.00000
   -21.38422     0.00000     0.00000     0.00000     0.00000
   -21.36822     0.00000     0.00000     0.00000     0.00000
   -21.35322     0.00000     0.00000     0.00000     0.00000
   -21.33822     0.00000     0.00000     0.00000     0.00000
   -21.32222     0.00000     0.00000     0.00000     0.00000
   -21.30722     0.00000     0.00000     0.00000     0.00000
   -21.29222     0.00000     0.00000     0.00000     0.00000
   -21.27622     0.00000     0.00000     0.00000     0.00000
   -21.26122     0.00000     0.00000     0.00000     0.00000
   -21.24522     0.00000     0.00000     0.00000     0.00000
   -21.23022     0.00000     0.00000     0.00000     0.00000
   -21.21522     0.00000     0.00000     0.00000     0.00000
   -21.19922     0.00000     0.00000     0.00000     0.00000
   -21.18422     0.00000     0.00000     0.00000     0.00000
   -21.16922     0.00000     0.00000     0.00000     0.00000
   -21.15322     0.00000     0.00000     0.00000     0.00000
   -21.13822     0.00000     0.00000     0.00000     0.00000
   -21.12222     0.00000     0.00000     0.00000     0.00000
   -21.10722     0.00000     0.00000     0.00000     0.00000
   -21.09222     0.00000     0.00000     0.00000     0.00000
   -21.07622     0.00000     0.00000     0.00000     0.00000
   -21.06122     0.00000     0.00000     0.00000     0.00000
   -21.04622     0.00000     0.00000     0.00000     0.00000
   -21.03022     0.00000     0.00000     0.00000     0.00000
   -21.01522     0.00000     0.00000     0.00000     0.00000
   -20.99922     0.00000     0.00000     0.00000     0.00000
   -20.98422     0.00000     0.00000     0.00000     0.00000
   -20.96922     0.00000     0.00000     0.00000     0.00000
   -20.95322     0.00000     0.00000     0.00000     0.00000
   -20.93822     0.00000     0.00000     0.00000     0.00000
   -20.92222     0.00000     0.00000     0.00000     0.00000
   -20.90722     0.00000     0.00000     0.00000     0.00000
   -20.89222     0.00000     0.00000     0.00000     0.00000
   -20.87622     0.00000     0.00000     0.00000     0.00000
   -20.86122     0.00000     0.00000     0.00000     0.00000
   -20.84622     0.00000     0.00000     0.00000     0.00000
   -20.83022     0.00000     0.00000     0.00000     0.00000
   -20.81522     0.00000     0.00000     0.00000     0.00000
   -20.79922     0.00000     0.00000     0.00000     0.00000
   -20.78422     0.00000     0.00000     0.00000     0.00000
   -20.76922     0.00000     0.00000     0.00000     0.00000
   -20.75322     0.00000     0.00000     0.00000     0.00000
   -20.73822     0.00000     0.00000     0.00000     0.00000
   -20.72322     0.00000     0.00000     0.00000     0.00000
   -20.70722     0.00000     0.00000     0.00000     0.00000
   -20.69222     0.00000     0.00000     0.00000     0.00000
   -20.67622     0.00000     0.00000     0.00000     0.00000
   -20.66122     0.00000     0.00000     0.00000     0.00000
   -20.64622     0.00000     0.00000     0.00000     0.00000
   -20.63022     0.00000     0.00000     0.00000     0.00000
   -20.61522     0.00000     0.00000     0.00000     0.00000
   -20.60022     0.00000     0.00000     0.00000     0.00000
   -20.58422     0.00000     0.00000     0.00000     0.00000
   -20.56922     0.00000     0.00000     0.00000     0.00000
   -20.55322     0.00000     0.00000     0.00000     0.00000
   -20.53822     0.00000     0.00000     0.00000     0.00000
   -20.52322     0.00000     0.00000     0.00000     0.00000
   -20.50722     0.00000     0.00000     0.00000     0.00000
   -20.49222     0.00000     0.00000     0.00000     0.00000
   -20.47622     0.00000     0.00000     0.00000     0.00000
   -20.46122     0.00000     0.00000     0.00000     0.00000
   -20.44622     0.00000     0.00000     0.00000     0.00000
   -20.43022     0.00000     0.00000     0.00000     0.00000
   -20.41522     0.00000     0.00000     0.00000     0.00000
   -20.40022     0.00000     0.00000     0.00000     0.00000
   -20.38422     0.00000     0.00000     0.00000     0.00000
   -20.36922     0.00000     0.00000     0.00000     0.00000
   -20.35322     0.00000     0.00000     0.00000     0.00000
   -20.33822     0.00000     0.00000     0.00000     0.00000
   -20.32322     0.00000     0.00000     0.00000     0.00000
   -20.30722     0.00000     0.00000     0.00000     0.00000
   -20.29222     0.00000     0.00000     0.00000     0.00000
   -20.27722     0.00000     0.00000     0.00000     0.00000
   -20.26122     0.00000     0.00000     0.00000     0.00000
   -20.24622     0.00000     0.00000     0.00000     0.00000
   -20.23022     0.00000     0.00000     0.00000     0.00000
   -20.21522     0.00000     0.00000     0.00000     0.00000
   -20.20022     0.00000     0.00000     0.00000     0.00000
   -20.18422     0.00000     0.00000     0.00000     0.00000
   -20.16922     0.00000     0.00000     0.00000     0.00000
   -20.15422     0.00000     0.00000     0.00000     0.00000
   -20.13822     0.00000     0.00000     0.00000     0.00000
   -20.12322     0.00000     0.00000     0.00000     0.00000
   -20.10722     0.00000     0.00000     0.00000     0.00000
   -20.09222     0.00000     0.00000     0.00000     0.00000
   -20.07722     0.00000     0.00000     0.00000     0.00000
   -20.06122     0.00000     0.00000     0.00000     0.00000
   -20.04622     0.00000     0.00000     0.00000     0.00000
   -20.03022     0.00000     0.00000     0.00000     0.00000
   -20.01522     0.00000     0.00000     0.00000     0.00000
   -20.00022     0.00000     0.00000     0.00000     0.00000
   -19.98422     0.00000     0.00000     0.00000     0.00000
   -19.96922     0.00000     0.00000     0.00000     0.00000
   -19.95422     0.00000     0.00000     0.00000     0.00000
   -19.93822     0.00000     0.00000     0.00000     0.00000
   -19.92322     0.00000     0.00000     0.00000     0.00000
   -19.90722     0.00000     0.00000     0.00000     0.00000
   -19.89222     0.00000     0.00000     0.00000     0.00000
   -19.87722     0.00000     0.00000     0.00000     0.00000
   -19.86122     0.00000     0.00000     0.00000     0.00000
   -19.84622     0.00000     0.00000     0.00000     0.00000
   -19.83122     0.00000     0.00000     0.00000     0.00000
   -19.81522     0.00000     0.00000     0.00000     0.00000
   -19.80022     0.00000     0.00000     0.00000     0.00000
   -19.78422     0.00000     0.00000     0.00000     0.00000
   -19.76922     0.00000     0.00000     0.00000     0.00000
   -19.75422     0.00000     0.00000     0.00000     0.00000
   -19.73822     0.00000     0.00000     0.00000     0.00000
   -19.72322     0.00000     0.00000     0.00000     0.00000
   -19.70822     0.00000     0.00000     0.00000     0.00000
   -19.69222     0.00000     0.00000     0.00000     0.00000
   -19.67722     0.00000     0.00000     0.00000     0.00000
   -19.66122     0.00000     0.00000     0.00000     0.00000
   -19.64622     0.00000     0.00000     0.00000     0.00000
   -19.63122     0.00000     0.00000     0.00000     0.00000
   -19.61522     0.00000     0.00000     0.00000     0.00000
   -19.60022     0.00000     0.00000     0.00000     0.00000
   -19.58422     0.00000     0.00000     0.00000     0.00000
   -19.56922     0.00000     0.00000     0.00000     0.00000
   -19.55422     0.00000     0.00000     0.00000     0.00000
   -19.53822     0.00000     0.00000     0.00000     0.00000
   -19.52322     0.00000     0.00000     0.00000     0.00000
   -19.50822     0.00000     0.00000     0.00000     0.00000
   -19.49222     0.00000     0.00000     0.00000     0.00000
   -19.47722     0.00000     0.00000     0.00000     0.00000
   -19.46122     0.00000     0.00000     0.00000     0.00000
   -19.44622     0.00000     0.00000     0.00000     0.00000
   -19.43122     0.00000     0.00000     0.00000     0.00000
   -19.41522     0.00000     0.00000     0.00000     0.00000
   -19.40022     0.00000     0.00000     0.00000     0.00000
   -19.38522     0.00000     0.00000     0.00000     0.00000
   -19.36922     0.00000     0.00000     0.00000     0.00000
   -19.35422     0.00000     0.00000     0.00000     0.00000
   -19.33822     0.00000     0.00000     0.00000     0.00000
   -19.32322     0.00000     0.00000     0.00000     0.00000
   -19.30822     0.00000     0.00000     0.00000     0.00000
   -19.29222     0.00000     0.00000     0.00000     0.00000
   -19.27722     0.00000     0.00000     0.00000     0.00000
   -19.26222     0.00000     0.00000     0.00000     0.00000
   -19.24622     0.00000     0.00000     0.00000     0.00000
   -19.23122     0.00000     0.00000     0.00000     0.00000
   -19.21522     0.00000     0.00000     0.00000     0.00000
   -19.20022     0.00000     0.00000     0.00000     0.00000
   -19.18522     0.00000     0.00000     0.00000     0.00000
   -19.16922     0.00000     0.00000     0.00000     0.00000
   -19.15422     0.00000     0.00000     0.00000     0.00000
   -19.13822     0.00000     0.00000     0.00000     0.00000
   -19.12322     0.00000     0.00000     0.00000     0.00000
   -19.10822     0.00000     0.00000     0.00000     0.00000
   -19.09222     0.00000     0.00000     0.00000     0.00000
   -19.07722     0.00000     0.00000     0.00000     0.00000
   -19.06222     0.00000     0.00000     0.00000     0.00000
   -19.04622     0.00000     0.00000     0.00000     0.00000
   -19.03122     0.00000     0.00000     0.00000     0.00000
   -19.01522     0.00000     0.00000     0.00000     0.00000
   -19.00022     0.00000     0.00000     0.00000     0.00000
   -18.98522     0.00000     0.00000     0.00000     0.00000
   -18.96922     0.00000     0.00000     0.00000     0.00000
   -18.95422     0.00000     0.00000     0.00000     0.00000
   -18.93922     0.00000     0.00000     0.00000     0.00000
   -18.92322     0.00000     0.00000     0.00000     0.00000
   -18.90822     0.00000     0.00000     0.00000     0.00000
   -18.89222     0.00000     0.00000     0.00000     0.00000
   -18.87722     0.00000     0.00000     0.00000     0.00000
   -18.86222     0.00000     0.00000     0.00000     0.00000
   -18.84622     0.00000     0.00000     0.00000     0.00000
   -18.83122     0.00000     0.00000     0.00000     0.00000
   -18.81622     0.00000     0.00000     0.00000     0.00000
   -18.80022     0.00000     0.00000     0.00000     0.00000
   -18.78522     0.00000     0.00000     0.00000     0.00000
   -18.76922     0.00000     0.00000     0.00000     0.00000
   -18.75422     0.00000     0.00000     0.00000     0.00000
   -18.73922     0.00000     0.00000     0.00000     0.00000
   -18.72322     0.00000     0.00000     0.00000     0.00000
   -18.70822     0.00000     0.00000     0.00000     0.00000
   -18.69222     0.00000     0.00000     0.00000     0.00000
   -18.67722     0.00000     0.00000     0.00000     0.00000
   -18.66222     0.00000     0.00000     0.00000     0.00000
   -18.64622     0.00000     0.00000     0.00000     0.00000
   -18.63122     0.00000     0.00000     0.00000     0.00000
   -18.61622     0.00000     0.00000     0.00000     0.00000
   -18.60022     0.00000     0.00000     0.00000     0.00000
   -18.58522     0.00000     0.00000     0.00000     0.00000
   -18.56922     0.00000     0.00000     0.00000     0.00000
   -18.55422     0.00000     0.00000     0.00000     0.00000
   -18.53922     0.00000     0.00000     0.00000     0.00000
   -18.52322     0.00000     0.00000     0.00000     0.00000
   -18.50822     0.00000     0.00000     0.00000     0.00000
   -18.49322     0.00000     0.00000     0.00000     0.00000
   -18.47722     0.00000     0.00000     0.00000     0.00000
   -18.46222     0.00000     0.00000     0.00000     0.00000
   -18.44622     0.00000     0.00000     0.00000     0.00000
   -18.43122     0.00000     0.00000     0.00000     0.00000
   -18.41622     0.00000     0.00000     0.00000     0.00000
   -18.40022     0.00000     0.00000     0.00000     0.00000
   -18.38522     0.00000     0.00000     0.00000     0.00000
   -18.37022     0.00000     0.00000     0.00000     0.00000
   -18.35422     0.00000     0.00000     0.00000     0.00000
   -18.33922     0.00000     0.00000     0.00000     0.00000
   -18.32322     0.00000     0.00000     0.00000     0.00000
   -18.30822     0.00000     0.00000     0.00000     0.00000
   -18.29322     0.00000     0.00000     0.00000     0.00000
   -18.27722     0.00000     0.00000     0.00000     0.00000
   -18.26222     0.00000     0.00000     0.00000     0.00000
   -18.24622     0.00000     0.00000     0.00000     0.00000
   -18.23122     0.00000     0.00000     0.00000     0.00000
   -18.21622     0.00000     0.00000     0.00000     0.00000
   -18.20022     0.00000     0.00000     0.00000     0.00000
   -18.18522     0.00000     0.00000     0.00000     0.00000
   -18.17022     0.00000     0.00000     0.00000     0.00000
   -18.15422     0.00000     0.00000     0.00000     0.00000
   -18.13922     0.00000     0.00000     0.00000     0.00000
   -18.12322     0.00000     0.00000     0.00000     0.00000
   -18.10822     0.00000     0.00000     0.00000     0.00000
   -18.09322     0.00000     0.00000     0.00000     0.00000
   -18.07722     0.00000     0.00000     0.00000     0.00000
   -18.06222     0.00000     0.00000     0.00000     0.00000
   -18.04722     0.00000     0.00000     0.00000     0.00000
   -18.03122     0.00000     0.00000     0.00000     0.00000
   -18.01622     0.00000     0.00000     0.00000     0.00000
   -18.00022     0.00000     0.00000     0.00000     0.00000
   -17.98522     0.00000     0.00000     0.00000     0.00000
   -17.97022     0.00000     0.00000     0.00000     0.00000
   -17.95422     0.00000     0.00000     0.00000     0.00000
   -17.93922     0.00000     0.00000     0.00000     0.00000
   -17.92422     0.00000     0.00000     0.00000     0.00000
   -17.90822     0.00000     0.00000     0.00000     0.00000
   -17.89322     0.00000     0.00000     0.00000     0.00000
   -17.87722     0.00000     0.00000     0.00000     0.00000
   -17.86222     0.00000     0.00000     0.00000     0.00000
   -17.84722     0.00000     0.00000     0.00000     0.00000
   -17.83122     0.00000     0.00000     0.00000     0.00000
   -17.81622     0.00000     0.00000     0.00000     0.00000
   -17.80022     0.00000     0.00000     0.00000     0.00000
   -17.78522     0.00000     0.00000     0.00000     0.00000
   -17.77022     0.00000     0.00000     0.00000     0.00000
   -17.75422     0.00000     0.00000     0.00000     0.00000
   -17.73922     0.00000     0.00000     0.00000     0.00000
   -17.72422     0.00000     0.00000     0.00000     0.00000
   -17.70822     0.00000     0.00000     0.00000     0.00000
   -17.69322     0.00000     0.00000     0.00000     0.00000
   -17.67722     0.00000     0.00000     0.00000     0.00000
   -17.66222     0.00000     0.00000     0.00000     0.00000
   -17.64722     0.00000     0.00000     0.00000     0.00000
   -17.63122     0.00000     0.00000     0.00000     0.00000
   -17.61622     0.00000     0.00000     0.00000     0.00000
   -17.60122     0.00000     0.00000     0.00000     0.00000
   -17.58522     0.00000     0.00000     0.00000     0.00000
   -17.57022     0.00000     0.00000     0.00000     0.00000
   -17.55422     0.00000     0.00000     0.00000     0.00000
   -17.53922     0.00000     0.00000     0.00000     0.00000
   -17.52422     0.00000     0.00000     0.00000     0.00000
   -17.50822     0.00000     0.00000     0.00000     0.00000
   -17.49322     0.00000     0.00000     0.00000     0.00000
   -17.47822     0.00000     0.00000     0.00000     0.00000
   -17.46222     0.00000     0.00000     0.00000     0.00000
   -17.44722     0.00000     0.00000     0.00000     0.00000
   -17.43122     0.00000     0.00000     0.00000     0.00000
   -17.41622     0.00000     0.00000     0.00000     0.00000
   -17.40122     0.00000     0.00000     0.00000     0.00000
   -17.38522     0.00000     0.00000     0.00000     0.00000
   -17.37022     0.00000     0.00000     0.00000     0.00000
   -17.35422     0.00000     0.00000     0.00000     0.00000
   -17.33922     0.00000     0.00000     0.00000     0.00000
   -17.32422     0.00000     0.00000     0.00000     0.00000
   -17.30822     0.00000     0.00000     0.00000     0.00000
   -17.29322     0.00000     0.00000     0.00000     0.00000
   -17.27822     0.00000     0.00000     0.00000     0.00000
   -17.26222     0.00000     0.00000     0.00000     0.00000
   -17.24722     0.00000     0.00000     0.00000     0.00000
   -17.23122     0.00000     0.00000     0.00000     0.00000
   -17.21622     0.00000     0.00000     0.00000     0.00000
   -17.20122     0.00000     0.00000     0.00000     0.00000
   -17.18522     0.00000     0.00000     0.00000     0.00000
   -17.17022     0.00000     0.00000     0.00000     0.00000
   -17.15522     0.00000     0.00000     0.00000     0.00000
   -17.13922     0.00000     0.00000     0.00000     0.00000
   -17.12422     0.00000     0.00000     0.00000     0.00000
   -17.10822     0.00000     0.00000     0.00000     0.00000
   -17.09322     0.00000     0.00000     0.00000     0.00000
   -17.07822     0.00000     0.00000     0.00000     0.00000
   -17.06222     0.00000     0.00000     0.00000     0.00000
   -17.04722     0.00000     0.00000     0.00000     0.00000
   -17.03122     0.00000     0.00000     0.00000     0.00000
   -17.01622     0.00000     0.00000     0.00000     0.00000
   -17.00122     0.00000     0.00000     0.00000     0.00000
   -16.98522     0.00000     0.00000     0.00000     0.00000
   -16.97022     0.00000     0.00000     0.00000     0.00000
   -16.95522     0.00000     0.00000     0.00000     0.00000
   -16.93922     0.00000     0.00000     0.00000     0.00000
   -16.92422     0.00000     0.00000     0.00000     0.00000
   -16.90822     0.00000     0.00000     0.00000     0.00000
   -16.89322     0.00000     0.00000     0.00000     0.00000
   -16.87822     0.00000     0.00000     0.00000     0.00000
   -16.86222     0.00000     0.00000     0.00000     0.00000
   -16.84722     0.00000     0.00000     0.00000     0.00000
   -16.83222     0.00000     0.00000     0.00000     0.00000
   -16.81622     0.00000     0.00000     0.00000     0.00000
   -16.80122     0.00000     0.00000     0.00000     0.00000
   -16.78522     0.00000     0.00000     0.00000     0.00000
   -16.77022     0.00000     0.00000     0.00000     0.00000
   -16.75522     0.00000     0.00000     0.00000     0.00000
   -16.73922     0.00000     0.00000     0.00000     0.00000
   -16.72422     0.00000     0.00000     0.00000     0.00000
   -16.70922     0.00000     0.00000     0.00000     0.00000
   -16.69322     0.00000     0.00000     0.00000     0.00000
   -16.67822     0.00000     0.00000     0.00000     0.00000
   -16.66222     0.00000     0.00000     0.00000     0.00000
   -16.64722     0.00000     0.00000     0.00000     0.00000
   -16.63222     0.00000     0.00000     0.00000     0.00000
   -16.61622     0.00000     0.00000     0.00000     0.00000
   -16.60122     0.00000     0.00000     0.00000     0.00000
   -16.58522     0.00000     0.00000     0.00000     0.00000
   -16.57022     0.00000     0.00000     0.00000     0.00000
   -16.55522     0.00000     0.00000     0.00000     0.00000
   -16.53922     0.00000     0.00000     0.00000     0.00000
   -16.52422     0.00000     0.00000     0.00000     0.00000
   -16.50922     0.00000     0.00000     0.00000     0.00000
   -16.49322     0.00000     0.00000     0.00000     0.00000
   -16.47822     0.00000     0.00000     0.00000     0.00000
   -16.46222     0.00000     0.00000     0.00000     0.00000
   -16.44722     0.00000     0.00000     0.00000     0.00000
   -16.43222     0.00000     0.00000     0.00000     0.00000
   -16.41622     0.00000     0.00000     0.00000     0.00000
   -16.40122     0.00000     0.00000     0.00000     0.00000
   -16.38622     0.00000     0.00000     0.00000     0.00000
   -16.37022     0.00000     0.00000     0.00000     0.00000
   -16.35522     0.00000     0.00000     0.00000     0.00000
   -16.33922     0.00000     0.00000     0.00000     0.00000
   -16.32422     0.00000     0.00000     0.00000     0.00000
   -16.30922     0.00001     0.00000     0.00000     0.00001
   -16.29322     0.00009     0.00000     0.00000     0.00009
   -16.27822     0.00057     0.00000     0.00000     0.00057
   -16.26322     0.00287     0.00000     0.00000     0.00287
   -16.24722     0.01217     0.00000     0.00000     0.01218
   -16.23222     0.04358     0.00000     0.00001     0.04360
   -16.21622     0.13194     0.00000     0.00004     0.13199
   -16.20122     0.33930     0.00001     0.00011     0.33942
   -16.18622     0.74630     0.00003     0.00024     0.74658
   -16.17022     1.41621     0.00007     0.00045     1.41673
   -16.15522     2.34791     0.00014     0.00074     2.34879
   -16.13922     3.45482     0.00025     0.00107     3.45613
   -16.12422     4.61202     0.00039     0.00139     4.61381
   -16.10922     5.72903     0.00058     0.00168     5.73129
   -16.09322     6.80703     0.00080     0.00193     6.80976
   -16.07822     7.90603     0.00104     0.00216     7.90922
   -16.06322     9.03703     0.00125     0.00237     9.04064
   -16.04722    10.05202     0.00139     0.00254    10.05595
   -16.03222    10.62602     0.00139     0.00261    10.63002
   -16.01622    10.39992     0.00125     0.00250    10.40366
   -16.00122     9.20191     0.00099     0.00217     9.20507
   -15.98622     7.22801     0.00069     0.00168     7.23038
   -15.97022     5.01381     0.00043     0.00115     5.01539
   -15.95522     3.20551     0.00027     0.00071     3.20649
   -15.94022     2.30741     0.00024     0.00046     2.30811
   -15.92422     2.58762     0.00034     0.00044     2.58839
   -15.90922     4.06433     0.00055     0.00062     4.06551
   -15.89322     6.46805     0.00083     0.00096     6.46984
   -15.87822     9.18666     0.00110     0.00134     9.18910
   -15.86322    11.41007     0.00127     0.00163    11.41296
   -15.84722    12.46406     0.00130     0.00174    12.46710
   -15.83222    12.22106     0.00120     0.00165    12.22391
   -15.81722    11.01404     0.00101     0.00142    11.01648
   -15.80122     9.36003     0.00079     0.00115     9.36197
   -15.78622     7.62502     0.00057     0.00088     7.62648
   -15.77022     5.94001     0.00039     0.00065     5.94106
   -15.75522     4.34101     0.00024     0.00046     4.34171
   -15.74022     2.90101     0.00014     0.00029     2.90144
   -15.72422     1.73060     0.00007     0.00017     1.73084
   -15.70922     0.90470     0.00003     0.00009     0.90482
   -15.69322     0.40890     0.00001     0.00004     0.40895
   -15.67822     0.15826     0.00000     0.00001     0.15828
   -15.66322     0.05204     0.00000     0.00000     0.05205
   -15.64722     0.01448     0.00000     0.00000     0.01448
   -15.63222     0.00341     0.00000     0.00000     0.00341
   -15.61722     0.00079     0.00000     0.00000     0.00079
   -15.60122     0.00098     0.00000     0.00000     0.00098
   -15.58622     0.00520     0.00000     0.00000     0.00520
   -15.57022     0.02592     0.00000     0.00000     0.02593
   -15.55522     0.10830     0.00000     0.00002     0.10832
   -15.54022     0.37811     0.00000     0.00006     0.37817
   -15.52422     1.10403     0.00000     0.00018     1.10421
   -15.50922     2.70107     0.00000     0.00044     2.70151
   -15.49422     5.53513     0.00000     0.00090     5.53603
   -15.47822     9.50822     0.00001     0.00153     9.50976
   -15.46322    13.70029     0.00001     0.00220    13.70251
   -15.44722    16.56033     0.00001     0.00265    16.56300
   -15.43222    16.80031     0.00001     0.00268    16.80301
   -15.41722    14.31024     0.00001     0.00228    14.31253
   -15.40122    10.22016     0.00001     0.00162    10.22179
   -15.38622     6.12809     0.00001     0.00097     6.12906
   -15.37122     3.07904     0.00000     0.00049     3.07953
   -15.35522     1.29701     0.00000     0.00020     1.29722
   -15.34022     0.45710     0.00000     0.00007     0.45718
   -15.32422     0.13480     0.00000     0.00002     0.13482
   -15.30922     0.03326     0.00000     0.00001     0.03327
   -15.29422     0.00685     0.00000     0.00000     0.00685
   -15.27822     0.00118     0.00000     0.00000     0.00118
   -15.26322     0.00017     0.00000     0.00000     0.00017
   -15.24722     0.00002     0.00000     0.00000     0.00002
   -15.23222     0.00000     0.00000     0.00000     0.00000
   -15.21722     0.00000     0.00000     0.00000     0.00000
   -15.20122     0.00000     0.00000     0.00000     0.00000
   -15.18622     0.00000     0.00000     0.00000     0.00000
   -15.17122     0.00000     0.00000     0.00000     0.00000
   -15.15522     0.00000     0.00000     0.00000     0.00000
   -15.14022     0.00000     0.00000     0.00000     0.00000
   -15.12422     0.00000     0.00000     0.00000     0.00000
   -15.10922     0.00000     0.00000     0.00000     0.00000
   -15.09422     0.00000     0.00000     0.00000     0.00000
   -15.07822     0.00000     0.00000     0.00000     0.00000
   -15.06322     0.00000     0.00000     0.00000     0.00000
   -15.04822     0.00000     0.00000     0.00000     0.00000
   -15.03222     0.00000     0.00000     0.00000     0.00000
   -15.01722     0.00000     0.00000     0.00000     0.00000
   -15.00122     0.00000     0.00000     0.00000     0.00000
   -14.98622     0.00000     0.00000     0.00000     0.00000
   -14.97122     0.00000     0.00000     0.00000     0.00000
   -14.95522     0.00000     0.00000     0.00000     0.00000
   -14.94022     0.00000     0.00000     0.00000     0.00000
   -14.92522     0.00000     0.00000     0.00000     0.00000
   -14.90922     0.00000     0.00000     0.00000     0.00000
   -14.89422     0.00000     0.00000     0.00000     0.00000
   -14.87822     0.00000     0.00000     0.00000     0.00000
   -14.86322     0.00000     0.00000     0.00000     0.00000
   -14.84822     0.00000     0.00000     0.00000     0.00000
   -14.83222     0.00000     0.00000     0.00000     0.00000
   -14.81722     0.00000     0.00000     0.00000     0.00000
   -14.80122     0.00000     0.00000     0.00000     0.00000
   -14.78622     0.00000     0.00000     0.00000     0.00000
   -14.77122     0.00000     0.00000     0.00000     0.00000
   -14.75522     0.00000     0.00000     0.00000     0.00000
   -14.74022     0.00000     0.00000     0.00000     0.00000
   -14.72522     0.00000     0.00000     0.00000     0.00000
   -14.70922     0.00000     0.00000     0.00000     0.00000
   -14.69422     0.00000     0.00000     0.00000     0.00000
   -14.67822     0.00000     0.00000     0.00000     0.00000
   -14.66322     0.00000     0.00000     0.00000     0.00000
   -14.64822     0.00000     0.00000     0.00000     0.00000
   -14.63222     0.00000     0.00000     0.00000     0.00000
   -14.61722     0.00000     0.00000     0.00000     0.00000
   -14.60222     0.00000     0.00000     0.00000     0.00000
   -14.58622     0.00000     0.00000     0.00000     0.00000
   -14.57122     0.00000     0.00000     0.00000     0.00000
   -14.55522     0.00000     0.00000     0.00000     0.00000
   -14.54022     0.00000     0.00000     0.00000     0.00000
   -14.52522     0.00000     0.00000     0.00000     0.00000
   -14.50922     0.00000     0.00000     0.00000     0.00000
   -14.49422     0.00000     0.00000     0.00000     0.00000
   -14.47922     0.00000     0.00000     0.00000     0.00000
   -14.46322     0.00000     0.00000     0.00000     0.00000
   -14.44822     0.00000     0.00000     0.00000     0.00000
   -14.43222     0.00000     0.00000     0.00000     0.00000
   -14.41722     0.00000     0.00000     0.00000     0.00000
   -14.40222     0.00000     0.00000     0.00000     0.00000
   -14.38622     0.00000     0.00000     0.00000     0.00000
   -14.37122     0.00000     0.00000     0.00000     0.00000
   -14.35522     0.00000     0.00000     0.00000     0.00000
   -14.34022     0.00000     0.00000     0.00000     0.00000
   -14.32522     0.00000     0.00000     0.00000     0.00000
   -14.30922     0.00000     0.00000     0.00000     0.00000
   -14.29422     0.00000     0.00000     0.00000     0.00000
   -14.27922     0.00000     0.00000     0.00000     0.00000
   -14.26322     0.00000     0.00000     0.00000     0.00000
   -14.24822     0.00000     0.00000     0.00000     0.00000
   -14.23222     0.00000     0.00000     0.00000     0.00000
   -14.21722     0.00000     0.00000     0.00000     0.00000
   -14.20222     0.00000     0.00000     0.00000     0.00000
   -14.18622     0.00000     0.00000     0.00000     0.00000
   -14.17122     0.00000     0.00000     0.00000     0.00000
   -14.15622     0.00000     0.00000     0.00000     0.00000
   -14.14022     0.00000     0.00000     0.00000     0.00000
   -14.12522     0.00000     0.00000     0.00000     0.00000
   -14.10922     0.00000     0.00000     0.00000     0.00000
   -14.09422     0.00000     0.00000     0.00000     0.00000
   -14.07922     0.00000     0.00000     0.00000     0.00000
   -14.06322     0.00000     0.00000     0.00000     0.00000
   -14.04822     0.00000     0.00000     0.00000     0.00000
   -14.03322     0.00000     0.00000     0.00000     0.00000
   -14.01722     0.00000     0.00000     0.00000     0.00000
   -14.00222     0.00000     0.00000     0.00000     0.00000
   -13.98622     0.00000     0.00000     0.00000     0.00000
   -13.97122     0.00000     0.00000     0.00000     0.00000
   -13.95622     0.00000     0.00000     0.00000     0.00000
   -13.94022     0.00000     0.00000     0.00000     0.00000
   -13.92522     0.00000     0.00000     0.00000     0.00000
   -13.90922     0.00000     0.00000     0.00000     0.00000
   -13.89422     0.00000     0.00000     0.00000     0.00000
   -13.87922     0.00000     0.00000     0.00000     0.00000
   -13.86322     0.00000     0.00000     0.00000     0.00000
   -13.84822     0.00000     0.00000     0.00000     0.00000
   -13.83322     0.00000     0.00000     0.00000     0.00000
   -13.81722     0.00000     0.00000     0.00000     0.00000
   -13.80222     0.00000     0.00000     0.00000     0.00000
   -13.78622     0.00000     0.00000     0.00000     0.00000
   -13.77122     0.00000     0.00000     0.00000     0.00000
   -13.75622     0.00000     0.00000     0.00000     0.00000
   -13.74022     0.00000     0.00000     0.00000     0.00000
   -13.72522     0.00000     0.00000     0.00000     0.00000
   -13.71022     0.00000     0.00000     0.00000     0.00000
   -13.69422     0.00000     0.00000     0.00000     0.00000
   -13.67922     0.00001     0.00000     0.00000     0.00001
   -13.66322     0.00004     0.00001     0.00000     0.00005
   -13.64822     0.00021     0.00004     0.00000     0.00025
   -13.63322     0.00087     0.00014     0.00000     0.00101
   -13.61722     0.00299     0.00044     0.00001     0.00343
   -13.60222     0.00861     0.00116     0.00002     0.00980
   -13.58722     0.02094     0.00261     0.00005     0.02360
   -13.57122     0.04294     0.00492     0.00011     0.04797
   -13.55622     0.07429     0.00787     0.00020     0.08235
   -13.54022     0.10856     0.01064     0.00030     0.11950
   -13.52522     0.13399     0.01224     0.00039     0.14662
   -13.51022     0.13970     0.01198     0.00044     0.15211
   -13.49422     0.12305     0.01000     0.00041     0.13347
   -13.47922     0.09151     0.00714     0.00033     0.09899
   -13.46322     0.05744     0.00436     0.00023     0.06203
   -13.44822     0.03041     0.00228     0.00013     0.03282
   -13.43322     0.01357     0.00102     0.00006     0.01465
   -13.41722     0.00510     0.00039     0.00003     0.00551
   -13.40222     0.00161     0.00013     0.00001     0.00174
   -13.38722     0.00043     0.00003     0.00000     0.00046
   -13.37122     0.00010     0.00001     0.00000     0.00010
   -13.35622     0.00002     0.00000     0.00000     0.00002
   -13.34022     0.00000     0.00000     0.00000     0.00000
   -13.32522     0.00000     0.00000     0.00000     0.00000
   -13.31022     0.00000     0.00000     0.00000     0.00000
   -13.29422     0.00000     0.00000     0.00000     0.00000
   -13.27922     0.00000     0.00000     0.00000     0.00000
   -13.26422     0.00000     0.00000     0.00000     0.00000
   -13.24822     0.00000     0.00000     0.00000     0.00000
   -13.23322     0.00000     0.00000     0.00000     0.00000
   -13.21722     0.00000     0.00000     0.00000     0.00000
   -13.20222     0.00000     0.00000     0.00000     0.00000
   -13.18722     0.00000     0.00000     0.00000     0.00000
   -13.17122     0.00000     0.00000     0.00000     0.00000
   -13.15622     0.00000     0.00000     0.00000     0.00000
   -13.14122     0.00000     0.00000     0.00000     0.00000
   -13.12522     0.00000     0.00000     0.00000     0.00000
   -13.11022     0.00000     0.00000     0.00000     0.00000
   -13.09422     0.00000     0.00000     0.00000     0.00000
   -13.07922     0.00000     0.00000     0.00000     0.00000
   -13.06422     0.00000     0.00000     0.00000     0.00000
   -13.04822     0.00000     0.00000     0.00000     0.00000
   -13.03322     0.00000     0.00000     0.00000     0.00000
   -13.01722     0.00000     0.00000     0.00000     0.00000
   -13.00222     0.00000     0.00000     0.00000     0.00000
   -12.98722     0.00000     0.00000     0.00000     0.00000
   -12.97122     0.00000     0.00000     0.00000     0.00000
   -12.95622     0.00000     0.00000     0.00000     0.00000
   -12.94122     0.00000     0.00000     0.00000     0.00000
   -12.92522     0.00000     0.00000     0.00000     0.00000
   -12.91022     0.00000     0.00000     0.00000     0.00000
   -12.89422     0.00000     0.00000     0.00000     0.00000
   -12.87922     0.00000     0.00000     0.00000     0.00000
   -12.86422     0.00000     0.00000     0.00000     0.00000
   -12.84822     0.00000     0.00000     0.00000     0.00000
   -12.83322     0.00000     0.00000     0.00000     0.00000
   -12.81822     0.00000     0.00000     0.00000     0.00000
   -12.80222     0.00000     0.00000     0.00000     0.00000
   -12.78722     0.00000     0.00000     0.00000     0.00000
   -12.77122     0.00000     0.00000     0.00000     0.00000
   -12.75622     0.00000     0.00000     0.00000     0.00000
   -12.74122     0.00000     0.00000     0.00000     0.00000
   -12.72522     0.00000     0.00000     0.00000     0.00000
   -12.71022     0.00000     0.00000     0.00000     0.00000
   -12.69522     0.00000     0.00000     0.00000     0.00000
   -12.67922     0.00000     0.00000     0.00000     0.00000
   -12.66422     0.00000     0.00000     0.00000     0.00000
   -12.64822     0.00000     0.00000     0.00000     0.00000
   -12.63322     0.00000     0.00000     0.00000     0.00000
   -12.61822     0.00000     0.00000     0.00000     0.00000
   -12.60222     0.00000     0.00000     0.00000     0.00000
   -12.58722     0.00000     0.00000     0.00000     0.00000
   -12.57122     0.00000     0.00000     0.00000     0.00000
   -12.55622     0.00000     0.00000     0.00000     0.00000
   -12.54122     0.00000     0.00000     0.00000     0.00000
   -12.52522     0.00000     0.00000     0.00000     0.00000
   -12.51022     0.00000     0.00000     0.00000     0.00000
   -12.49522     0.00000     0.00000     0.00000     0.00000
   -12.47922     0.00000     0.00000     0.00000     0.00000
   -12.46422     0.00000     0.00000     0.00000     0.00000
   -12.44822     0.00000     0.00000     0.00000     0.00000
   -12.43322     0.00000     0.00000     0.00000     0.00000
   -12.41822     0.00000     0.00000     0.00000     0.00000
   -12.40222     0.00000     0.00000     0.00000     0.00000
   -12.38722     0.00000     0.00000     0.00000     0.00000
   -12.37222     0.00000     0.00000     0.00000     0.00000
   -12.35622     0.00000     0.00000     0.00000     0.00000
   -12.34122     0.00000     0.00000     0.00000     0.00000
   -12.32522     0.00000     0.00000     0.00000     0.00000
   -12.31022     0.00000     0.00000     0.00000     0.00000
   -12.29522     0.00000     0.00000     0.00000     0.00000
   -12.27922     0.00000     0.00000     0.00000     0.00000
   -12.26422     0.00000     0.00000     0.00000     0.00000
   -12.24922     0.00000     0.00000     0.00000     0.00000
   -12.23322     0.00000     0.00000     0.00000     0.00000
   -12.21822     0.00000     0.00000     0.00000     0.00000
   -12.20222     0.00000     0.00000     0.00000     0.00000
   -12.18722     0.00000     0.00000     0.00000     0.00000
   -12.17222     0.00000     0.00000     0.00000     0.00000
   -12.15622     0.00000     0.00000     0.00000     0.00000
   -12.14122     0.00000     0.00000     0.00000     0.00000
   -12.12522     0.00000     0.00000     0.00000     0.00000
   -12.11022     0.00000     0.00000     0.00000     0.00000
   -12.09522     0.00000     0.00000     0.00000     0.00000
   -12.07922     0.00000     0.00000     0.00000     0.00000
   -12.06422     0.00000     0.00000     0.00000     0.00000
   -12.04922     0.00000     0.00000     0.00000     0.00000
   -12.03322     0.00000     0.00000     0.00000     0.00000
   -12.01822     0.00000     0.00000     0.00000     0.00000
   -12.00222     0.00000     0.00000     0.00000     0.00000
   -11.98722     0.00000     0.00000     0.00000     0.00000
   -11.97222     0.00000     0.00000     0.00000     0.00000
   -11.95622     0.00000     0.00000     0.00000     0.00000
   -11.94122     0.00000     0.00000     0.00000     0.00000
   -11.92622     0.00000     0.00000     0.00000     0.00000
   -11.91022     0.00000     0.00000     0.00000     0.00000
   -11.89522     0.00000     0.00000     0.00000     0.00000
   -11.87922     0.00000     0.00000     0.00000     0.00000
   -11.86422     0.00000     0.00000     0.00000     0.00000
   -11.84922     0.00000     0.00000     0.00000     0.00000
   -11.83322     0.00000     0.00000     0.00000     0.00000
   -11.81822     0.00000     0.00000     0.00000     0.00000
   -11.80322     0.00000     0.00000     0.00000     0.00000
   -11.78722     0.00000     0.00000     0.00000     0.00000
   -11.77222     0.00000     0.00000     0.00000     0.00000
   -11.75622     0.00000     0.00000     0.00000     0.00000
   -11.74122     0.00000     0.00000     0.00000     0.00000
   -11.72622     0.00000     0.00000     0.00000     0.00000
   -11.71022     0.00000     0.00000     0.00000     0.00000
   -11.69522     0.00000     0.00000     0.00000     0.00000
   -11.67922     0.00000     0.00000     0.00000     0.00000
   -11.66422     0.00000     0.00000     0.00000     0.00000
   -11.64922     0.00000     0.00000     0.00000     0.00000
   -11.63322     0.00000     0.00000     0.00000     0.00000
   -11.61822     0.00000     0.00000     0.00000     0.00000
   -11.60322     0.00000     0.00000     0.00000     0.00000
   -11.58722     0.00000     0.00000     0.00000     0.00000
   -11.57222     0.00000     0.00000     0.00000     0.00000
   -11.55622     0.00000     0.00000     0.00000     0.00000
   -11.54122     0.00000     0.00000     0.00000     0.00000
   -11.52622     0.00000     0.00000     0.00000     0.00000
   -11.51022     0.00000     0.00000     0.00000     0.00000
   -11.49522     0.00000     0.00000     0.00000     0.00000
   -11.48022     0.00000     0.00000     0.00000     0.00000
   -11.46422     0.00000     0.00000     0.00000     0.00000
   -11.44922     0.00000     0.00000     0.00000     0.00000
   -11.43322     0.00000     0.00000     0.00000     0.00000
   -11.41822     0.00000     0.00000     0.00000     0.00000
   -11.40322     0.00000     0.00000     0.00000     0.00000
   -11.38722     0.00000     0.00000     0.00000     0.00000
   -11.37222     0.00000     0.00000     0.00000     0.00000
   -11.35722     0.00000     0.00000     0.00000     0.00000
   -11.34122     0.00000     0.00000     0.00000     0.00000
   -11.32622     0.00000     0.00000     0.00000     0.00000
   -11.31022     0.00000     0.00000     0.00000     0.00000
   -11.29522     0.00000     0.00000     0.00000     0.00000
   -11.28022     0.00000     0.00000     0.00000     0.00000
   -11.26422     0.00000     0.00000     0.00000     0.00000
   -11.24922     0.00000     0.00000     0.00000     0.00000
   -11.23322     0.00000     0.00000     0.00000     0.00000
   -11.21822     0.00000     0.00000     0.00000     0.00000
   -11.20322     0.00000     0.00000     0.00000     0.00000
   -11.18722     0.00000     0.00000     0.00000     0.00000
   -11.17222     0.00000     0.00000     0.00000     0.00000
   -11.15722     0.00000     0.00000     0.00000     0.00000
   -11.14122     0.00000     0.00000     0.00000     0.00000
   -11.12622     0.00000     0.00000     0.00000     0.00000
   -11.11022     0.00000     0.00000     0.00000     0.00000
   -11.09522     0.00000     0.00000     0.00000     0.00000
   -11.08022     0.00000     0.00000     0.00000     0.00000
   -11.06422     0.00000     0.00000     0.00000     0.00000
   -11.04922     0.00000     0.00000     0.00000     0.00000
   -11.03422     0.00000     0.00000     0.00000     0.00000
   -11.01822     0.00000     0.00000     0.00000     0.00000
   -11.00322     0.00000     0.00000     0.00000     0.00000
   -10.98722     0.00000     0.00000     0.00000     0.00000
   -10.97222     0.00000     0.00000     0.00000     0.00000
   -10.95722     0.00000     0.00000     0.00000     0.00000
   -10.94122     0.00000     0.00000     0.00000     0.00000
   -10.92622     0.00000     0.00000     0.00000     0.00000
   -10.91122     0.00000     0.00000     0.00000     0.00000
   -10.89522     0.00000     0.00000     0.00000     0.00000
   -10.88022     0.00000     0.00000     0.00000     0.00000
   -10.86422     0.00000     0.00000     0.00000     0.00000
   -10.84922     0.00000     0.00000     0.00000     0.00000
   -10.83422     0.00000     0.00000     0.00000     0.00000
   -10.81822     0.00000     0.00000     0.00000     0.00000
   -10.80322     0.00000     0.00000     0.00000     0.00000
   -10.78722     0.00000     0.00000     0.00000     0.00000
   -10.77222     0.00000     0.00000     0.00000     0.00000
   -10.75722     0.00000     0.00000     0.00000     0.00000
   -10.74122     0.00000     0.00000     0.00000     0.00000
   -10.72622     0.00000     0.00000     0.00000     0.00000
   -10.71122     0.00000     0.00000     0.00000     0.00000
   -10.69522     0.00000     0.00000     0.00000     0.00000
   -10.68022     0.00000     0.00000     0.00000     0.00000
   -10.66422     0.00000     0.00000     0.00000     0.00000
   -10.64922     0.00000     0.00000     0.00000     0.00000
   -10.63422     0.00000     0.00000     0.00000     0.00000
   -10.61822     0.00000     0.00000     0.00000     0.00000
   -10.60322     0.00000     0.00000     0.00000     0.00000
   -10.58822     0.00000     0.00000     0.00000     0.00000
   -10.57222     0.00000     0.00000     0.00000     0.00000
   -10.55722     0.00000     0.00000     0.00000     0.00000
   -10.54122     0.00000     0.00000     0.00000     0.00000
   -10.52622     0.00000     0.00000     0.00000     0.00000
   -10.51122     0.00000     0.00000     0.00000     0.00000
   -10.49522     0.00000     0.00000     0.00000     0.00000
   -10.48022     0.00000     0.00000     0.00000     0.00000
   -10.46522     0.00000     0.00000     0.00000     0.00000
   -10.44922     0.00000     0.00000     0.00000     0.00000
   -10.43422     0.00000     0.00000     0.00000     0.00000
   -10.41822     0.00000     0.00000     0.00000     0.00000
   -10.40322     0.00000     0.00000     0.00000     0.00000
   -10.38822     0.00000     0.00000     0.00000     0.00000
   -10.37222     0.00000     0.00000     0.00000     0.00000
   -10.35722     0.00000     0.00000     0.00000     0.00000
   -10.34122     0.00000     0.00000     0.00000     0.00000
   -10.32622     0.00000     0.00000     0.00000     0.00000
   -10.31122     0.00000     0.00000     0.00000     0.00000
   -10.29522     0.00000     0.00002     0.00000     0.00002
   -10.28022     0.00000     0.00008     0.00000     0.00008
   -10.26522     0.00000     0.00032     0.00000     0.00032
   -10.24922     0.00001     0.00106     0.00000     0.00107
   -10.23422     0.00003     0.00300     0.00000     0.00303
   -10.21822     0.00008     0.00719     0.00000     0.00727
   -10.20322     0.00017     0.01478     0.00001     0.01495
   -10.18822     0.00034     0.02623     0.00002     0.02659
   -10.17222     0.00064     0.04090     0.00003     0.04157
   -10.15722     0.00115     0.05727     0.00005     0.05847
   -10.14222     0.00193     0.07392     0.00009     0.07593
   -10.12622     0.00298     0.08998     0.00014     0.09310
   -10.11122     0.00419     0.10425     0.00019     0.10863
   -10.09522     0.00532     0.11438     0.00025     0.11995
   -10.08022     0.00617     0.11779     0.00029     0.12425
   -10.06522     0.00675     0.11415     0.00032     0.12122
   -10.04922     0.00745     0.10677     0.00036     0.11458
   -10.03422     0.00904     0.10153     0.00044     0.11101
   -10.01922     0.01267     0.10435     0.00061     0.11763
   -10.00322     0.01956     0.11857     0.00093     0.13906
    -9.98822     0.03021     0.14322     0.00145     0.17488
    -9.97222     0.04339     0.17206     0.00212     0.21757
    -9.95722     0.05563     0.19497     0.00280     0.25339
    -9.94222     0.06248     0.20180     0.00325     0.26753
    -9.92622     0.06112     0.18804     0.00328     0.25244
    -9.91122     0.05228     0.15780     0.00288     0.21297
    -9.89522     0.04009     0.12223     0.00224     0.16456
    -9.88022     0.02957     0.09413     0.00163     0.12532
    -9.86522     0.02424     0.08233     0.00127     0.10785
    -9.84922     0.02500     0.08895     0.00124     0.11519
    -9.83422     0.03056     0.10968     0.00148     0.14172
    -9.81922     0.03860     0.13666     0.00186     0.17713
    -9.80322     0.04684     0.16177     0.00227     0.21088
    -9.78822     0.05355     0.17918     0.00259     0.23532
    -9.77222     0.05753     0.18576     0.00279     0.24608
    -9.75722     0.05792     0.18046     0.00281     0.24119
    -9.74222     0.05448     0.16394     0.00264     0.22107
    -9.72622     0.04824     0.13956     0.00235     0.19015
    -9.71122     0.04191     0.11459     0.00205     0.15855
    -9.69622     0.03899     0.09782     0.00193     0.13874
    -9.68022     0.04204     0.09578     0.00212     0.13994
    -9.66522     0.05144     0.10948     0.00263     0.16356
    -9.64922     0.06506     0.13397     0.00338     0.20241
    -9.63422     0.07918     0.16058     0.00415     0.24391
    -9.61922     0.09002     0.18070     0.00476     0.27548
    -9.60322     0.09525     0.18883     0.00508     0.28916
    -9.58822     0.09471     0.18435     0.00509     0.28415
    -9.57322     0.08974     0.17018     0.00485     0.26477
    -9.55722     0.08207     0.15053     0.00446     0.23706
    -9.54222     0.07303     0.12895     0.00399     0.20597
    -9.52622     0.06357     0.10783     0.00348     0.17489
    -9.51122     0.05460     0.08879     0.00301     0.14640
    -9.49622     0.04720     0.07306     0.00262     0.12288
    -9.48022     0.04278     0.06210     0.00240     0.10728
    -9.46522     0.04278     0.05751     0.00244     0.10272
    -9.44922     0.04790     0.06012     0.00277     0.11079
    -9.43422     0.05712     0.06866     0.00334     0.12911
    -9.41922     0.06738     0.07928     0.00397     0.15062
    -9.40322     0.07491     0.08709     0.00444     0.16644
    -9.38822     0.07722     0.08866     0.00460     0.17047
    -9.37322     0.07451     0.08383     0.00446     0.16279
    -9.35722     0.06906     0.07524     0.00416     0.14847
    -9.34222     0.06323     0.06604     0.00383     0.13311
    -9.32622     0.05778     0.05788     0.00352     0.11918
    -9.31122     0.05206     0.05088     0.00319     0.10613
    -9.29622     0.04549     0.04512     0.00280     0.09341
    -9.28022     0.03879     0.04194     0.00240     0.08313
    -9.26522     0.03385     0.04356     0.00212     0.07953
    -9.25022     0.03230     0.05171     0.00204     0.08605
    -9.23422     0.03439     0.06681     0.00219     0.10339
    -9.21922     0.03895     0.08828     0.00249     0.12972
    -9.20322     0.04430     0.11512     0.00285     0.16226
    -9.18822     0.04925     0.14523     0.00317     0.19765
    -9.17322     0.05346     0.17489     0.00345     0.23180
    -9.15722     0.05734     0.20002     0.00371     0.26107
    -9.14222     0.06140     0.21795     0.00399     0.28334
    -9.12722     0.06545     0.22815     0.00426     0.29787
    -9.11122     0.06823     0.22946     0.00446     0.30215
    -9.09622     0.06804     0.21970     0.00447     0.29221
    -9.08022     0.06409     0.19742     0.00423     0.26574
    -9.06522     0.05733     0.16516     0.00381     0.22630
    -9.05022     0.05023     0.12963     0.00336     0.18322
    -9.03422     0.04507     0.09888     0.00304     0.14699
    -9.01922     0.04259     0.07826     0.00287     0.12371
    -9.00322     0.04196     0.06910     0.00279     0.11385
    -8.98822     0.04202     0.06980     0.00274     0.11456
    -8.97322     0.04240     0.07775     0.00270     0.12285
    -8.95722     0.04361     0.09046     0.00273     0.13680
    -8.94222     0.04603     0.10510     0.00286     0.15398
    -8.92722     0.04887     0.11757     0.00305     0.16949
    -8.91122     0.05012     0.12305     0.00315     0.17633
    -8.89622     0.04789     0.11813     0.00304     0.16907
    -8.88022     0.04187     0.10334     0.00269     0.14790
    -8.86522     0.03360     0.08272     0.00218     0.11850
    -8.85022     0.02544     0.06150     0.00167     0.08861
    -8.83422     0.01937     0.04361     0.00129     0.06427
    -8.81922     0.01661     0.03078     0.00110     0.04848
    -8.80422     0.01769     0.02319     0.00115     0.04203
    -8.78822     0.02267     0.02033     0.00144     0.04444
    -8.77322     0.03085     0.02146     0.00194     0.05425
    -8.75722     0.04110     0.02567     0.00258     0.06935
    -8.74222     0.05238     0.03199     0.00332     0.08769
    -8.72722     0.06409     0.03939     0.00410     0.10758
    -8.71122     0.07528     0.04639     0.00488     0.12655
    -8.69622     0.08421     0.05100     0.00551     0.14072
    -8.68122     0.08879     0.05154     0.00586     0.14619
    -8.66522     0.08806     0.04764     0.00586     0.14156
    -8.65022     0.08309     0.04055     0.00557     0.12921
    -8.63422     0.07647     0.03240     0.00516     0.11403
    -8.61922     0.07061     0.02504     0.00480     0.10046
    -8.60422     0.06617     0.01930     0.00454     0.09001
    -8.58822     0.06185     0.01501     0.00428     0.08114
    -8.57322     0.05586     0.01164     0.00390     0.07139
    -8.55722     0.04752     0.00880     0.00334     0.05966
    -8.54222     0.03769     0.00639     0.00267     0.04675
    -8.52722     0.02806     0.00443     0.00201     0.03450
    -8.51122     0.01999     0.00294     0.00145     0.02437
    -8.49622     0.01396     0.00186     0.00103     0.01686
    -8.48122     0.00970     0.00112     0.00073     0.01155
    -8.46522     0.00660     0.00062     0.00051     0.00773
    -8.45022     0.00425     0.00031     0.00033     0.00489
    -8.43422     0.00249     0.00014     0.00020     0.00283
    -8.41922     0.00129     0.00005     0.00010     0.00145
    -8.40422     0.00058     0.00002     0.00005     0.00065
    -8.38822     0.00022     0.00000     0.00002     0.00025
    -8.37322     0.00007     0.00000     0.00001     0.00008
    -8.35822     0.00002     0.00000     0.00000     0.00002
    -8.34222     0.00000     0.00000     0.00000     0.00001
    -8.32722     0.00000     0.00000     0.00000     0.00000
    -8.31122     0.00000     0.00000     0.00000     0.00000
    -8.29622     0.00000     0.00000     0.00000     0.00000
    -8.28122     0.00000     0.00000     0.00000     0.00000
    -8.26522     0.00000     0.00000     0.00000     0.00000
    -8.25022     0.00000     0.00000     0.00000     0.00000
    -8.23522     0.00000     0.00000     0.00000     0.00000
    -8.21922     0.00000     0.00000     0.00000     0.00000
    -8.20422     0.00000     0.00000     0.00000     0.00000
    -8.18822     0.00000     0.00000     0.00000     0.00000
    -8.17322     0.00000     0.00000     0.00000     0.00000
    -8.15822     0.00000     0.00000     0.00000     0.00000
    -8.14222     0.00000     0.00000     0.00000     0.00000
    -8.12722     0.00000     0.00000     0.00000     0.00000
    -8.11122     0.00000     0.00000     0.00000     0.00000
    -8.09622     0.00000     0.00000     0.00000     0.00000
    -8.08122     0.00000     0.00000     0.00000     0.00000
    -8.06522     0.00000     0.00000     0.00000     0.00000
    -8.05022     0.00000     0.00000     0.00000     0.00000
    -8.03522     0.00000     0.00000     0.00000     0.00000
    -8.01922     0.00000     0.00000     0.00000     0.00000
    -8.00422     0.00000     0.00000     0.00000     0.00000
    -7.98822     0.00000     0.00000     0.00000     0.00000
    -7.97322     0.00000     0.00000     0.00000     0.00000
    -7.95822     0.00000     0.00000     0.00000     0.00000
    -7.94222     0.00000     0.00000     0.00000     0.00000
    -7.92722     0.00000     0.00000     0.00000     0.00000
    -7.91222     0.00000     0.00000     0.00000     0.00000
    -7.89622     0.00000     0.00000     0.00000     0.00000
    -7.88122     0.00000     0.00000     0.00000     0.00000
    -7.86522     0.00000     0.00000     0.00000     0.00000
    -7.85022     0.00000     0.00000     0.00000     0.00000
    -7.83522     0.00000     0.00000     0.00000     0.00000
    -7.81922     0.00000     0.00000     0.00000     0.00000
    -7.80422     0.00000     0.00000     0.00000     0.00000
    -7.78922     0.00000     0.00000     0.00000     0.00000
    -7.77322     0.00000     0.00000     0.00000     0.00000
    -7.75822     0.00000     0.00000     0.00000     0.00000
    -7.74222     0.00000     0.00000     0.00000     0.00000
    -7.72722     0.00000     0.00000     0.00000     0.00000
    -7.71222     0.00000     0.00000     0.00000     0.00000
    -7.69622     0.00000     0.00000     0.00000     0.00000
    -7.68122     0.00000     0.00000     0.00000     0.00000
    -7.66522     0.00000     0.00000     0.00000     0.00000
    -7.65022     0.00000     0.00000     0.00000     0.00000
    -7.63522     0.00000     0.00000     0.00000     0.00000
    -7.61922     0.00000     0.00000     0.00000     0.00000
    -7.60422     0.00000     0.00000     0.00000     0.00000
    -7.58922     0.00000     0.00000     0.00000     0.00000
    -7.57322     0.00000     0.00000     0.00000     0.00000
    -7.55822     0.00000     0.00000     0.00000     0.00000
    -7.54222     0.00000     0.00000     0.00000     0.00000
    -7.52722     0.00000     0.00000     0.00000     0.00000
    -7.51222     0.00000     0.00000     0.00000     0.00000
    -7.49622     0.00000     0.00000     0.00000     0.00000
    -7.48122     0.00000     0.00000     0.00000     0.00000
    -7.46622     0.00000     0.00000     0.00000     0.00000
    -7.45022     0.00000     0.00000     0.00000     0.00000
    -7.43522     0.00000     0.00000     0.00000     0.00000
    -7.41922     0.00000     0.00000     0.00000     0.00000
    -7.40422     0.00000     0.00000     0.00000     0.00000
    -7.38922     0.00000     0.00000     0.00000     0.00000
    -7.37322     0.00000     0.00000     0.00000     0.00000
    -7.35822     0.00000     0.00000     0.00000     0.00000
    -7.34222     0.00000     0.00000     0.00000     0.00000
    -7.32722     0.00000     0.00000     0.00000     0.00000
    -7.31222     0.00000     0.00000     0.00000     0.00000
    -7.29622     0.00000     0.00000     0.00000     0.00000
    -7.28122     0.00000     0.00000     0.00000     0.00000
    -7.26622     0.00000     0.00000     0.00000     0.00000
    -7.25022     0.00000     0.00000     0.00000     0.00000
    -7.23522     0.00000     0.00000     0.00000     0.00000
    -7.21922     0.00000     0.00000     0.00000     0.00000
    -7.20422     0.00000     0.00000     0.00000     0.00000
    -7.18922     0.00000     0.00000     0.00000     0.00000
    -7.17322     0.00000     0.00000     0.00000     0.00000
    -7.15822     0.00000     0.00000     0.00000     0.00000
    -7.14322     0.00000     0.00000     0.00000     0.00000
    -7.12722     0.00000     0.00000     0.00000     0.00000
    -7.11222     0.00000     0.00000     0.00000     0.00000
    -7.09622     0.00000     0.00000     0.00000     0.00000
    -7.08122     0.00000     0.00000     0.00000     0.00000
    -7.06622     0.00000     0.00000     0.00000     0.00000
    -7.05022     0.00000     0.00000     0.00000     0.00000
    -7.03522     0.00000     0.00000     0.00000     0.00000
    -7.02022     0.00000     0.00000     0.00000     0.00000
    -7.00422     0.00000     0.00000     0.00000     0.00000
    -6.98922     0.00000     0.00000     0.00000     0.00000
    -6.97322     0.00000     0.00000     0.00000     0.00000
    -6.95822     0.00000     0.00000     0.00000     0.00000
    -6.94322     0.00000     0.00000     0.00000     0.00000
    -6.92722     0.00000     0.00000     0.00000     0.00000
    -6.91222     0.00000     0.00000     0.00000     0.00000
    -6.89622     0.00000     0.00000     0.00000     0.00000
    -6.88122     0.00000     0.00000     0.00000     0.00000
    -6.86622     0.00000     0.00000     0.00000     0.00000
    -6.85022     0.00000     0.00000     0.00000     0.00000
    -6.83522     0.00000     0.00000     0.00000     0.00000
    -6.82022     0.00000     0.00000     0.00000     0.00000
    -6.80422     0.00000     0.00000     0.00000     0.00000
    -6.78922     0.00000     0.00000     0.00000     0.00000
    -6.77322     0.00000     0.00000     0.00000     0.00000
    -6.75822     0.00000     0.00000     0.00000     0.00000
    -6.74322     0.00000     0.00000     0.00000     0.00000
    -6.72722     0.00000     0.00000     0.00000     0.00000
    -6.71222     0.00000     0.00000     0.00000     0.00000
    -6.69722     0.00000     0.00000     0.00000     0.00000
    -6.68122     0.00000     0.00000     0.00000     0.00000
    -6.66622     0.00000     0.00000     0.00000     0.00000
    -6.65022     0.00000     0.00000     0.00000     0.00000
    -6.63522     0.00000     0.00000     0.00000     0.00000
    -6.62022     0.00000     0.00000     0.00000     0.00000
    -6.60422     0.00000     0.00000     0.00000     0.00000
    -6.58922     0.00000     0.00000     0.00000     0.00000
    -6.57422     0.00000     0.00000     0.00000     0.00000
    -6.55822     0.00000     0.00000     0.00000     0.00000
    -6.54322     0.00000     0.00000     0.00000     0.00000
    -6.52722     0.00000     0.00000     0.00000     0.00000
    -6.51222     0.00000     0.00000     0.00000     0.00000
    -6.49722     0.00000     0.00000     0.00000     0.00000
    -6.48122     0.00000     0.00000     0.00000     0.00000
    -6.46622     0.00000     0.00000     0.00000     0.00000
    -6.45022     0.00000     0.00000     0.00000     0.00000
    -6.43522     0.00000     0.00000     0.00000     0.00000
    -6.42022     0.00000     0.00000     0.00000     0.00000
    -6.40422     0.00000     0.00000     0.00000     0.00000
    -6.38922     0.00000     0.00000     0.00000     0.00000
    -6.37422     0.00000     0.00000     0.00000     0.00000
    -6.35822     0.00000     0.00000     0.00000     0.00000
    -6.34322     0.00000     0.00000     0.00000     0.00000
    -6.32722     0.00000     0.00000     0.00000     0.00000
    -6.31222     0.00000     0.00000     0.00000     0.00000
    -6.29722     0.00000     0.00000     0.00000     0.00000
    -6.28122     0.00000     0.00000     0.00000     0.00000
    -6.26622     0.00000     0.00000     0.00000     0.00000
    -6.25122     0.00000     0.00000     0.00000     0.00000
    -6.23522     0.00000     0.00000     0.00000     0.00000
    -6.22022     0.00000     0.00000     0.00000     0.00000
    -6.20422     0.00000     0.00000     0.00000     0.00000
    -6.18922     0.00000     0.00000     0.00000     0.00000
    -6.17422     0.00000     0.00000     0.00000     0.00000
    -6.15822     0.00000     0.00000     0.00000     0.00000
    -6.14322     0.00000     0.00000     0.00000     0.00000
    -6.12822     0.00000     0.00000     0.00000     0.00000
    -6.11222     0.00000     0.00000     0.00000     0.00000
    -6.09722     0.00000     0.00000     0.00000     0.00000
    -6.08122     0.00000     0.00000     0.00000     0.00000
    -6.06622     0.00000     0.00000     0.00000     0.00000
    -6.05122     0.00000     0.00000     0.00000     0.00000
    -6.03522     0.00000     0.00000     0.00000     0.00000
    -6.02022     0.00000     0.00000     0.00000     0.00000
    -6.00422     0.00000     0.00001     0.00000     0.00001
    -5.98922     0.00000     0.00008     0.00000     0.00008
    -5.97422     0.00000     0.00045     0.00000     0.00045
    -5.95822     0.00000     0.00195     0.00000     0.00195
    -5.94322     0.00000     0.00717     0.00000     0.00717
    -5.92822     0.00000     0.02207     0.00000     0.02207
    -5.91222     0.00000     0.05712     0.00001     0.05712
    -5.89722     0.00000     0.12479     0.00002     0.12480
    -5.88122     0.00000     0.23168     0.00003     0.23171
    -5.86622     0.00000     0.36877     0.00007     0.36884
    -5.85122     0.00000     0.51036     0.00012     0.51048
    -5.83522     0.00000     0.62624     0.00020     0.62644
    -5.82022     0.00000     0.69744     0.00029     0.69773
    -5.80522     0.00000     0.72068     0.00039     0.72107
    -5.78922     0.00000     0.69899     0.00046     0.69945
    -5.77422     0.00000     0.63282     0.00049     0.63331
    -5.75822     0.00000     0.52525     0.00045     0.52570
    -5.74322     0.00001     0.39335     0.00036     0.39372
    -5.72822     0.00004     0.27079     0.00025     0.27108
    -5.71222     0.00014     0.19897     0.00017     0.19928
    -5.69722     0.00040     0.21572     0.00015     0.21627
    -5.68222     0.00101     0.34947     0.00023     0.35070
    -5.66622     0.00213     0.60899     0.00043     0.61155
    -5.65122     0.00382     0.96944     0.00077     0.97404
    -5.63522     0.00588     1.36440     0.00122     1.37151
    -5.62022     0.00786     1.70623     0.00171     1.71579
    -5.60522     0.00925     1.92671     0.00215     1.93811
    -5.58922     0.00979     2.00657     0.00248     2.01884
    -5.57422     0.00950     1.97023     0.00268     1.98240
    -5.55822     0.00858     1.84621     0.00271     1.85749
    -5.54322     0.00718     1.65190     0.00256     1.66164
    -5.52822     0.00548     1.39307     0.00223     1.40078
    -5.51222     0.00376     1.09125     0.00177     1.09678
    -5.49722     0.00233     0.79213     0.00128     0.79573
    -5.48222     0.00147     0.55142     0.00087     0.55375
    -5.46622     0.00135     0.41870     0.00062     0.42067
    -5.45122     0.00203     0.42554     0.00059     0.42816
    -5.43522     0.00347     0.57202     0.00077     0.57625
    -5.42022     0.00542     0.81399     0.00111     0.82052
    -5.40522     0.00743     1.06822     0.00150     1.07714
    -5.38922     0.00891     1.24714     0.00183     1.25788
    -5.37422     0.00947     1.30653     0.00202     1.31803
    -5.35922     0.00908     1.26731     0.00208     1.27846
    -5.34322     0.00808     1.18710     0.00205     1.19724
    -5.32822     0.00693     1.10943     0.00202     1.11838
    -5.31222     0.00592     1.04258     0.00198     1.05048
    -5.29722     0.00507     0.96204     0.00189     0.96900
    -5.28222     0.00422     0.83981     0.00170     0.84573
    -5.26622     0.00328     0.66951     0.00139     0.67419
    -5.25122     0.00229     0.47451     0.00100     0.47780
    -5.23622     0.00140     0.29629     0.00062     0.29831
    -5.22022     0.00075     0.16957     0.00034     0.17066
    -5.20522     0.00040     0.10764     0.00018     0.10822
    -5.18922     0.00039     0.10623     0.00014     0.10676
    -5.17422     0.00076     0.15838     0.00021     0.15936
    -5.15922     0.00164     0.26219     0.00041     0.26424
    -5.14322     0.00305     0.41547     0.00072     0.41924
    -5.12822     0.00481     0.60464     0.00111     0.61056
    -5.11222     0.00650     0.80830     0.00150     0.81630
    -5.09722     0.00780     1.02370     0.00183     1.03333
    -5.08222     0.00889     1.28470     0.00215     1.29574
    -5.06622     0.01041     1.63300     0.00258     1.64599
    -5.05122     0.01293     2.05100     0.00324     2.06717
    -5.03622     0.01632     2.42890     0.00407     2.44929
    -5.02022     0.01953     2.62570     0.00485     2.65009
    -5.00522     0.02126     2.56020     0.00532     2.58678
    -4.98922     0.02070     2.26730     0.00529     2.29330
    -4.97422     0.01812     1.85490     0.00482     1.87784
    -4.95922     0.01453     1.44870     0.00413     1.46736
    -4.94322     0.01114     1.13910     0.00350     1.15375
    -4.92822     0.00881     0.97250     0.00313     0.98444
    -4.91322     0.00786     0.95320     0.00310     0.96416
    -4.89722     0.00829     1.06100     0.00335     1.07265
    -4.88222     0.01001     1.27370     0.00383     1.28753
    -4.86622     0.01293     1.57640     0.00445     1.59378
    -4.85122     0.01679     1.94900     0.00515     1.97093
    -4.83622     0.02093     2.34930     0.00581     2.37604
    -4.82022     0.02444     2.71630     0.00632     2.74706
    -4.80522     0.02656     2.98340     0.00658     3.01654
    -4.79022     0.02696     3.10340     0.00657     3.13693
    -4.77422     0.02583     3.04390     0.00632     3.07605
    -4.75922     0.02368     2.81410     0.00594     2.84372
    -4.74322     0.02117     2.46720     0.00551     2.49388
    -4.72822     0.01882     2.08710     0.00510     2.11102
    -4.71322     0.01682     1.74170     0.00471     1.76324
    -4.69722     0.01493     1.45590     0.00431     1.47514
    -4.68222     0.01272     1.21630     0.00382     1.23283
    -4.66622     0.00999     1.00390     0.00322     1.01710
    -4.65122     0.00705     0.81731     0.00257     0.82693
    -4.63622     0.00443     0.66753     0.00198     0.67394
    -4.62022     0.00253     0.55959     0.00150     0.56363
    -4.60522     0.00139     0.48818     0.00116     0.49073
    -4.59022     0.00082     0.45147     0.00092     0.45321
    -4.57422     0.00063     0.46124     0.00078     0.46265
    -4.55922     0.00076     0.53945     0.00071     0.54092
    -4.54322     0.00125     0.70607     0.00072     0.70804
    -4.52822     0.00226     0.97303     0.00079     0.97608
    -4.51322     0.00401     1.34234     0.00093     1.34728
    -4.49722     0.00665     1.79964     0.00119     1.80748
    -4.48222     0.01030     2.30637     0.00161     2.31828
    -4.46722     0.01498     2.80258     0.00222     2.81978
    -4.45122     0.02056     3.23443     0.00295     3.25794
    -4.43622     0.02656     3.56007     0.00368     3.59032
    -4.42022     0.03210     3.75996     0.00423     3.79629
    -4.40522     0.03597     3.80776     0.00446     3.84819
    -4.39022     0.03714     3.67305     0.00435     3.71454
    -4.37422     0.03529     3.34414     0.00395     3.38338
    -4.35922     0.03089     2.85818     0.00339     2.89246
    -4.34422     0.02505     2.31079     0.00279     2.33863
    -4.32822     0.01899     1.83122     0.00221     1.85242
    -4.31322     0.01381     1.53276     0.00172     1.54829
    -4.29722     0.01031     1.47597     0.00137     1.48765
    -4.28222     0.00888     1.66320     0.00122     1.67330
    -4.26722     0.00960     2.05700     0.00135     2.06795
    -4.25122     0.01253     2.62740     0.00184     2.64177
    -4.23622     0.01769     3.35900     0.00278     3.37947
    -4.22022     0.02471     4.23000     0.00414     4.25886
    -4.20522     0.03219     5.14100     0.00566     5.17885
    -4.19022     0.03769     5.90300     0.00689     5.94758
    -4.17422     0.03900     6.31600     0.00738     6.36238
    -4.15922     0.03559     6.29900     0.00697     6.34155
    -4.14422     0.02901     5.95000     0.00590     5.98491
    -4.12822     0.02171     5.47600     0.00461     5.50232
    -4.11322     0.01553     5.05450     0.00349     5.07351
    -4.09722     0.01099     4.73970     0.00267     4.75337
    -4.08222     0.00779     4.47170     0.00213     4.48162
    -4.06722     0.00546     4.16260     0.00175     4.16981
    -4.05122     0.00372     3.78780     0.00146     3.79298
    -4.03622     0.00251     3.42610     0.00126     3.42987
    -4.02122     0.00179     3.21560     0.00119     3.21858
    -4.00522     0.00153     3.25840     0.00130     3.26122
    -3.99022     0.00165     3.54850     0.00160     3.55175
    -3.97422     0.00208     3.97610     0.00206     3.98024
    -3.95922     0.00276     4.41530     0.00260     4.42066
    -3.94422     0.00363     4.79580     0.00316     4.80259
    -3.92822     0.00470     5.13670     0.00372     5.14513
    -3.91322     0.00603     5.50610     0.00433     5.51646
    -3.89822     0.00769     5.95130     0.00499     5.96398
    -3.88222     0.00961     6.45870     0.00567     6.47399
    -3.86722     0.01157     6.93530     0.00623     6.95310
    -3.85122     0.01321     7.23930     0.00651     7.25902
    -3.83622     0.01424     7.24510     0.00643     7.26578
    -3.82122     0.01450     6.90540     0.00604     6.92594
    -3.80522     0.01400     6.28630     0.00542     6.30572
    -3.79022     0.01290     5.56480     0.00471     5.58241
    -3.77422     0.01160     4.97850     0.00402     4.99413
    -3.75922     0.01056     4.73000     0.00351     4.74407
    -3.74422     0.01004     4.88400     0.00325     4.89730
    -3.72822     0.00999     5.32700     0.00322     5.34021
    -3.71322     0.01004     5.83700     0.00328     5.85031
    -3.69822     0.00987     6.22100     0.00330     6.23417
    -3.68222     0.00951     6.44000     0.00324     6.45275
    -3.66722     0.00925     6.58600     0.00320     6.59845
    -3.65122     0.00941     6.77200     0.00330     6.78471
    -3.63622     0.01000     7.03000     0.00359     7.04359
    -3.62122     0.01072     7.30900     0.00400     7.32372
    -3.60522     0.01124     7.50800     0.00439     7.52362
    -3.59022     0.01132     7.54300     0.00460     7.55893
    -3.57522     0.01101     7.36800     0.00459     7.38360
    -3.55922     0.01045     7.01300     0.00440     7.02786
    -3.54422     0.00990     6.60100     0.00418     6.61508
    -3.52822     0.00958     6.31400     0.00411     6.32769
    -3.51322     0.00967     6.29300     0.00430     6.30697
    -3.49822     0.01027     6.53200     0.00474     6.54701
    -3.48222     0.01133     6.88400     0.00530     6.90063
    -3.46722     0.01260     7.16500     0.00581     7.18341
    -3.45222     0.01369     7.26800     0.00615     7.28784
    -3.43622     0.01418     7.20000     0.00630     7.22048
    -3.42122     0.01390     7.03100     0.00630     7.05120
    -3.40522     0.01303     6.83400     0.00623     6.85326
    -3.39022     0.01202     6.65100     0.00621     6.66923
    -3.37522     0.01123     6.48400     0.00629     6.50152
    -3.35922     0.01071     6.29800     0.00647     6.31518
    -3.34422     0.01020     6.04900     0.00671     6.06591
    -3.32822     0.00946     5.71200     0.00693     5.72839
    -3.31322     0.00850     5.29800     0.00702     5.31353
    -3.29822     0.00752     4.83500     0.00692     4.84944
    -3.28222     0.00675     4.37980     0.00657     4.39312
    -3.26722     0.00630     4.02640     0.00607     4.03877
    -3.25222     0.00615     3.87170     0.00560     3.88344
    -3.23622     0.00622     3.97200     0.00532     3.98354
    -3.22122     0.00634     4.28050     0.00533     4.29217
    -3.20522     0.00632     4.65400     0.00556     4.66588
    -3.19022     0.00602     4.90100     0.00584     4.91287
    -3.17522     0.00543     4.86300     0.00598     4.87440
    -3.15922     0.00465     4.48090     0.00583     4.49138
    -3.14422     0.00387     3.83470     0.00541     3.84398
    -3.12922     0.00324     3.10820     0.00485     3.11630
    -3.11322     0.00285     2.51240     0.00435     2.51959
    -3.09822     0.00272     2.18200     0.00400     2.18872
    -3.08222     0.00290     2.13290     0.00381     2.13961
    -3.06722     0.00339     2.27990     0.00374     2.28703
    -3.05222     0.00411     2.49050     0.00377     2.49838
    -3.03622     0.00490     2.64880     0.00388     2.65759
    -3.02122     0.00556     2.71580     0.00410     2.72546
    -3.00622     0.00602     2.74050     0.00448     2.75101
    -2.99022     0.00644     2.82050     0.00512     2.83206
    -2.97522     0.00701     2.99600     0.00601     3.00902
    -2.95922     0.00772     3.19630     0.00698     3.21100
    -2.94422     0.00834     3.28270     0.00773     3.29877
    -2.92922     0.00858     3.15090     0.00803     3.16751
    -2.91322     0.00833     2.80270     0.00783     2.81886
    -2.89822     0.00769     2.33090     0.00729     2.34588
    -2.88222     0.00689     1.84820     0.00663     1.86172
    -2.86722     0.00612     1.42880     0.00594     1.44086
    -2.85222     0.00542     1.09790     0.00525     1.10857
    -2.83622     0.00479     0.85240     0.00452     0.86171
    -2.82122     0.00428     0.68680     0.00387     0.69495
    -2.80622     0.00405     0.60146     0.00347     0.60899
    -2.79022     0.00428     0.59060     0.00354     0.59841
    -2.77522     0.00493     0.62870     0.00407     0.63770
    -2.75922     0.00577     0.67550     0.00489     0.68615
    -2.74422     0.00646     0.70030     0.00568     0.71243
    -2.72922     0.00684     0.70520     0.00628     0.71832
    -2.71322     0.00702     0.72170     0.00668     0.73540
    -2.69822     0.00715     0.78040     0.00697     0.79451
    -2.68322     0.00722     0.88210     0.00712     0.89644
    -2.66722     0.00710     0.99150     0.00703     1.00564
    -2.65222     0.00667     1.05570     0.00663     1.06899
    -2.63622     0.00595     1.03302     0.00591     1.04487
    -2.62122     0.00507     0.91508     0.00499     0.92514
    -2.60622     0.00419     0.73376     0.00402     0.74198
    -2.59022     0.00343     0.54045     0.00316     0.54705
    -2.57522     0.00281     0.37920     0.00249     0.38450
    -2.56022     0.00230     0.27397     0.00202     0.27828
    -2.54422     0.00193     0.23422     0.00176     0.23791
    -2.52922     0.00180     0.26145     0.00177     0.26502
    -2.51322     0.00202     0.34426     0.00210     0.34838
    -2.49822     0.00258     0.45301     0.00270     0.45829
    -2.48322     0.00336     0.54866     0.00337     0.55538
    -2.46722     0.00411     0.60105     0.00389     0.60905
    -2.45222     0.00459     0.60010     0.00410     0.60879
    -2.43622     0.00469     0.55310     0.00396     0.56175
    -2.42122     0.00441     0.47650     0.00358     0.48449
    -2.40622     0.00391     0.39035     0.00309     0.39735
    -2.39022     0.00333     0.31103     0.00258     0.31694
    -2.37522     0.00271     0.24495     0.00208     0.24974
    -2.36022     0.00206     0.19016     0.00157     0.19379
    -2.34422     0.00142     0.14400     0.00109     0.14651
    -2.32922     0.00088     0.10942     0.00070     0.11100
    -2.31322     0.00050     0.09231     0.00047     0.09328
    -2.29822     0.00032     0.09531     0.00039     0.09602
    -2.28322     0.00032     0.11548     0.00042     0.11622
    -2.26722     0.00044     0.14656     0.00053     0.14754
    -2.25222     0.00068     0.18122     0.00069     0.18259
    -2.23722     0.00099     0.21095     0.00086     0.21280
    -2.22122     0.00128     0.22623     0.00101     0.22852
    -2.20622     0.00146     0.21993     0.00108     0.22247
    -2.19022     0.00144     0.19182     0.00103     0.19429
    -2.17522     0.00122     0.14930     0.00086     0.15138
    -2.16022     0.00089     0.10334     0.00063     0.10486
    -2.14422     0.00055     0.06337     0.00040     0.06432
    -2.12922     0.00030     0.03424     0.00022     0.03475
    -2.11422     0.00014     0.01630     0.00010     0.01654
    -2.09822     0.00006     0.00724     0.00004     0.00734
    -2.08322     0.00002     0.00443     0.00002     0.00448
    -2.06722     0.00002     0.00631     0.00002     0.00635
    -2.05222     0.00004     0.01248     0.00003     0.01254
    -2.03722     0.00007     0.02236     0.00005     0.02248
    -2.02122     0.00011     0.03361     0.00007     0.03380
    -2.00622     0.00014     0.04199     0.00009     0.04222
    -1.99022     0.00014     0.04356     0.00009     0.04379
    -1.97522     0.00012     0.03750     0.00008     0.03770
    -1.96022     0.00009     0.02681     0.00006     0.02695
    -1.94422     0.00005     0.01590     0.00003     0.01599
    -1.92922     0.00003     0.00783     0.00002     0.00787
    -1.91422     0.00001     0.00320     0.00001     0.00322
    -1.89822     0.00000     0.00109     0.00000     0.00109
    -1.88322     0.00000     0.00031     0.00000     0.00031
    -1.86722     0.00000     0.00007     0.00000     0.00007
    -1.85222     0.00000     0.00001     0.00000     0.00001
    -1.83722     0.00000     0.00000     0.00000     0.00000
    -1.82122     0.00000     0.00000     0.00000     0.00000
    -1.80622     0.00000     0.00000     0.00000     0.00000
    -1.79122     0.00000     0.00000     0.00000     0.00000
    -1.77522     0.00000     0.00000     0.00000     0.00000
    -1.76022     0.00000     0.00000     0.00000     0.00000
    -1.74422     0.00000     0.00000     0.00000     0.00000
    -1.72922     0.00000     0.00000     0.00000     0.00000
    -1.71422     0.00000     0.00000     0.00000     0.00000
    -1.69822     0.00000     0.00000     0.00000     0.00000
    -1.68322     0.00000     0.00000     0.00000     0.00000
    -1.66822     0.00000     0.00000     0.00000     0.00000
    -1.65222     0.00000     0.00000     0.00000     0.00000
    -1.63722     0.00000     0.00000     0.00000     0.00000
    -1.62122     0.00000     0.00000     0.00000     0.00000
    -1.60622     0.00000     0.00000     0.00000     0.00000
    -1.59122     0.00000     0.00000     0.00000     0.00000
    -1.57522     0.00000     0.00000     0.00000     0.00000
    -1.56022     0.00000     0.00000     0.00000     0.00000
    -1.54422     0.00000     0.00000     0.00000     0.00000
    -1.52922     0.00000     0.00000     0.00000     0.00000
    -1.51422     0.00000     0.00000     0.00000     0.00000
    -1.49822     0.00000     0.00000     0.00000     0.00000
    -1.48322     0.00000     0.00000     0.00000     0.00000
    -1.46822     0.00000     0.00000     0.00000     0.00000
    -1.45222     0.00000     0.00000     0.00000     0.00000
    -1.43722     0.00000     0.00000     0.00000     0.00000
    -1.42122     0.00000     0.00000     0.00000     0.00000
    -1.40622     0.00000     0.00000     0.00000     0.00000
    -1.39122     0.00000     0.00000     0.00000     0.00000
    -1.37522     0.00000     0.00000     0.00000     0.00000
    -1.36022     0.00000     0.00000     0.00000     0.00000
    -1.34522     0.00000     0.00000     0.00000     0.00000
    -1.32922     0.00000     0.00000     0.00000     0.00000
    -1.31422     0.00000     0.00000     0.00000     0.00000
    -1.29822     0.00000     0.00000     0.00000     0.00000
    -1.28322     0.00000     0.00000     0.00000     0.00000
    -1.26822     0.00000     0.00000     0.00000     0.00000
    -1.25222     0.00000     0.00000     0.00000     0.00000
    -1.23722     0.00000     0.00000     0.00000     0.00000
    -1.22222     0.00000     0.00000     0.00000     0.00000
    -1.20622     0.00000     0.00000     0.00000     0.00000
    -1.19122     0.00000     0.00000     0.00000     0.00000
    -1.17522     0.00000     0.00000     0.00000     0.00000
    -1.16022     0.00000     0.00000     0.00000     0.00000
    -1.14522     0.00000     0.00000     0.00000     0.00000
    -1.12922     0.00000     0.00000     0.00000     0.00000
    -1.11422     0.00000     0.00000     0.00000     0.00000
    -1.09822     0.00000     0.00000     0.00000     0.00000
    -1.08322     0.00000     0.00000     0.00000     0.00000
    -1.06822     0.00000     0.00000     0.00000     0.00000
    -1.05222     0.00000     0.00000     0.00000     0.00000
    -1.03722     0.00000     0.00000     0.00000     0.00000
    -1.02222     0.00000     0.00000     0.00000     0.00000
    -1.00622     0.00000     0.00000     0.00000     0.00000
    -0.99122     0.00000     0.00000     0.00000     0.00000
    -0.97522     0.00000     0.00000     0.00000     0.00000
    -0.96022     0.00000     0.00000     0.00000     0.00000
    -0.94522     0.00000     0.00000     0.00000     0.00000
    -0.92922     0.00000     0.00000     0.00000     0.00000
    -0.91422     0.00000     0.00000     0.00000     0.00000
    -0.89922     0.00000     0.00000     0.00000     0.00000
    -0.88322     0.00000     0.00000     0.00000     0.00000
    -0.86822     0.00000     0.00000     0.00000     0.00000
    -0.85222     0.00000     0.00000     0.00000     0.00000
    -0.83722     0.00000     0.00000     0.00000     0.00000
    -0.82222     0.00000     0.00000     0.00000     0.00000
    -0.80622     0.00000     0.00000     0.00000     0.00000
    -0.79122     0.00000     0.00000     0.00000     0.00000
    -0.77622     0.00000     0.00000     0.00000     0.00000
    -0.76022     0.00000     0.00000     0.00000     0.00000
    -0.74522     0.00000     0.00000     0.00000     0.00000
    -0.72922     0.00000     0.00000     0.00000     0.00000
    -0.71422     0.00000     0.00000     0.00000     0.00000
    -0.69922     0.00000     0.00000     0.00000     0.00000
    -0.68322     0.00000     0.00000     0.00000     0.00000
    -0.66822     0.00000     0.00000     0.00000     0.00000
    -0.65222     0.00000     0.00000     0.00000     0.00001
    -0.63722     0.00001     0.00001     0.00001     0.00003
    -0.62222     0.00004     0.00003     0.00004     0.00010
    -0.60622     0.00010     0.00008     0.00011     0.00029
    -0.59122     0.00023     0.00019     0.00026     0.00068
    -0.57622     0.00044     0.00041     0.00052     0.00137
    -0.56022     0.00075     0.00077     0.00092     0.00244
    -0.54522     0.00112     0.00138     0.00144     0.00395
    -0.52922     0.00153     0.00233     0.00207     0.00594
    -0.51422     0.00195     0.00378     0.00277     0.00850
    -0.49922     0.00236     0.00582     0.00349     0.01166
    -0.48322     0.00273     0.00835     0.00418     0.01526
    -0.46822     0.00298     0.01109     0.00478     0.01886
    -0.45322     0.00306     0.01351     0.00520     0.02177
    -0.43722     0.00290     0.01507     0.00537     0.02334
    -0.42222     0.00252     0.01542     0.00532     0.02326
    -0.40622     0.00201     0.01466     0.00514     0.02181
    -0.39122     0.00150     0.01332     0.00498     0.01980
    -0.37622     0.00114     0.01225     0.00491     0.01831
    -0.36022     0.00102     0.01263     0.00501     0.01865
    -0.34522     0.00116     0.01574     0.00532     0.02222
    -0.33022     0.00155     0.02239     0.00593     0.02988
    -0.31422     0.00210     0.03212     0.00678     0.04100
    -0.29922     0.00264     0.04274     0.00755     0.05293
    -0.28322     0.00295     0.05114     0.00784     0.06193
    -0.26822     0.00290     0.05466     0.00738     0.06494
    -0.25322     0.00249     0.05239     0.00624     0.06112
    -0.23722     0.00187     0.04545     0.00478     0.05210
    -0.22222     0.00124     0.03643     0.00347     0.04113
    -0.20622     0.00077     0.02866     0.00267     0.03209
    -0.19122     0.00056     0.02554     0.00266     0.02876
    -0.17622     0.00064     0.02982     0.00357     0.03404
    -0.16022     0.00098     0.04243     0.00531     0.04873
    -0.14522     0.00152     0.06154     0.00752     0.07057
    -0.13022     0.00220     0.08289     0.00970     0.09479
    -0.11422     0.00303     0.10153     0.01158     0.11614
    -0.09922     0.00413     0.11383     0.01316     0.13113
    -0.08322     0.00577     0.11818     0.01458     0.13852
    -0.06822     0.00821     0.11534     0.01584     0.13939
    -0.05322     0.01152     0.10791     0.01686     0.13629
    -0.03722     0.01537     0.09987     0.01758     0.13282
    -0.02222     0.01908     0.09561     0.01807     0.13277
    -0.00722     0.02185     0.09824     0.01840     0.13848
     0.00878     0.02319     0.10812     0.01853     0.14984
     0.02378     0.02320     0.12268     0.01857     0.16445
     0.03978     0.02250     0.13736     0.01892     0.17877
     0.05478     0.02176     0.14812     0.02001     0.18989
     0.06978     0.02140     0.15300     0.02187     0.19627
     0.08578     0.02139     0.15215     0.02395     0.19749
     0.10078     0.02138     0.14625     0.02539     0.19301
     0.11578     0.02081     0.13542     0.02567     0.18190
     0.13178     0.01938     0.12061     0.02492     0.16490
     0.14678     0.01728     0.10330     0.02356     0.14414
     0.16278     0.01508     0.08632     0.02186     0.12326
     0.17778     0.01337     0.07335     0.01991     0.10662
     0.19278     0.01248     0.06856     0.01791     0.09895
     0.20878     0.01250     0.07496     0.01640     0.10386
     0.22378     0.01345     0.09180     0.01590     0.12115
     0.23978     0.01531     0.11369     0.01661     0.14560
     0.25478     0.01801     0.13369     0.01834     0.17004
     0.26978     0.02135     0.14810     0.02069     0.19014
     0.28578     0.02520     0.15813     0.02328     0.20661
     0.30078     0.02976     0.16559     0.02589     0.22124
     0.31578     0.03551     0.16875     0.02852     0.23278
     0.33178     0.04285     0.16354     0.03129     0.23768
     0.34678     0.05145     0.14859     0.03420     0.23424
     0.36278     0.06004     0.12770     0.03703     0.22477
     0.37778     0.06684     0.10803     0.03936     0.21423
     0.39278     0.07041     0.09586     0.04095     0.20722
     0.40878     0.07032     0.09436     0.04186     0.20654
     0.42378     0.06704     0.10336     0.04225     0.21265
     0.43878     0.06172     0.12003     0.04227     0.22401
     0.45478     0.05589     0.13990     0.04207     0.23786
     0.46978     0.05147     0.15802     0.04197     0.25146
     0.48578     0.05035     0.17062     0.04250     0.26347
     0.50078     0.05403     0.17728     0.04435     0.27565
     0.51578     0.06295     0.18190     0.04821     0.29306
     0.53178     0.07586     0.18961     0.05403     0.31950
     0.54678     0.08961     0.20187     0.06069     0.35217
     0.56178     0.10032     0.21479     0.06629     0.38140
     0.57778     0.10532     0.22309     0.06945     0.39786
     0.59278     0.10519     0.22459     0.07036     0.40014
     0.60878     0.10326     0.22128     0.07060     0.39514
     0.62378     0.10315     0.21554     0.07173     0.39042
     0.63878     0.10640     0.20753     0.07401     0.38794
     0.65478     0.11218     0.19705     0.07659     0.38582
     0.66978     0.11858     0.18522     0.07852     0.38232
     0.68578     0.12379     0.17491     0.07941     0.37811
     0.70078     0.12626     0.16911     0.07923     0.37460
     0.71578     0.12520     0.16981     0.07804     0.37305
     0.73178     0.12101     0.17783     0.07616     0.37500
     0.74678     0.11499     0.19251     0.07400     0.38150
     0.76178     0.10817     0.21018     0.07157     0.38992
     0.77778     0.10054     0.22455     0.06818     0.39327
     0.79278     0.09193     0.23021     0.06312     0.38526
     0.80878     0.08299     0.22664     0.05667     0.36630
     0.82378     0.07491     0.21748     0.04985     0.34225
     0.83878     0.06827     0.20681     0.04352     0.31860
     0.85478     0.06257     0.19667     0.03781     0.29705
     0.86978     0.05676     0.18693     0.03246     0.27615
     0.88478     0.04987     0.17568     0.02721     0.25277
     0.90078     0.04151     0.16020     0.02197     0.22369
     0.91578     0.03232     0.13948     0.01700     0.18880
     0.93178     0.02398     0.11612     0.01284     0.15294
     0.94678     0.01828     0.09497     0.01011     0.12336
     0.96178     0.01610     0.07956     0.00899     0.10465
     0.97778     0.01700     0.07022     0.00910     0.09632
     0.99278     0.01990     0.06528     0.00978     0.09496
     1.00778     0.02369     0.06324     0.01056     0.09749
     1.02378     0.02746     0.06303     0.01123     0.10172
     1.03878     0.03030     0.06342     0.01168     0.10540
     1.05478     0.03176     0.06325     0.01186     0.10686
     1.06978     0.03248     0.06329     0.01208     0.10785
     1.08478     0.03462     0.06728     0.01317     0.11507
     1.10078     0.04125     0.08106     0.01640     0.13871
     1.11578     0.05509     0.10989     0.02292     0.18790
     1.13178     0.07681     0.15518     0.03304     0.26503
     1.14678     0.10381     0.21197     0.04570     0.36148
     1.16178     0.13057     0.26938     0.05858     0.45853
     1.17778     0.15106     0.31521     0.06901     0.53528
     1.19278     0.16146     0.34073     0.07507     0.57726
     1.20778     0.16074     0.34337     0.07603     0.58014
     1.22378     0.14987     0.32507     0.07207     0.54701
     1.23878     0.13091     0.28969     0.06393     0.48453
     1.25478     0.10681     0.24263     0.05294     0.40238
     1.26978     0.08159     0.19201     0.04114     0.31474
     1.28478     0.05955     0.14698     0.03074     0.23727
     1.30078     0.04384     0.11503     0.02352     0.18240
     1.31578     0.03555     0.09913     0.02018     0.15486
     1.33078     0.03380     0.09763     0.02032     0.15175
     1.34678     0.03626     0.10518     0.02276     0.16420
     1.36178     0.03981     0.11410     0.02575     0.17966
     1.37778     0.04138     0.11657     0.02752     0.18547
     1.39278     0.03919     0.10825     0.02697     0.17441
     1.40778     0.03375     0.09097     0.02436     0.14908
     1.42378     0.02755     0.07222     0.02118     0.12095
     1.43878     0.02364     0.06127     0.01925     0.10415
     1.45378     0.02415     0.06506     0.01972     0.10893
     1.46978     0.02981     0.08664     0.02271     0.13916
     1.48478     0.04019     0.12575     0.02768     0.19362
     1.50078     0.05401     0.17904     0.03398     0.26703
     1.51578     0.06892     0.23876     0.04091     0.34859
     1.53078     0.08148     0.29292     0.04737     0.42177
     1.54678     0.08847     0.32915     0.05199     0.46961
     1.56178     0.08889     0.34206     0.05372     0.48467
     1.57778     0.08479     0.33622     0.05270     0.47372
     1.59278     0.07958     0.32182     0.05002     0.45143
     1.60778     0.07546     0.30619     0.04699     0.42864
     1.62378     0.07203     0.29050     0.04451     0.40704
     1.63878     0.06740     0.27151     0.04284     0.38175
     1.65378     0.06040     0.24714     0.04155     0.34909
     1.66978     0.05191     0.22041     0.03998     0.31230
     1.68478     0.04453     0.19876     0.03772     0.28101
     1.70078     0.04074     0.18979     0.03496     0.26549
     1.71578     0.04130     0.19623     0.03243     0.26996
     1.73078     0.04484     0.21306     0.03075     0.28865
     1.74678     0.04890     0.23076     0.02993     0.30959
     1.76178     0.05147     0.24049     0.02939     0.32135
     1.77678     0.05185     0.23890     0.02848     0.31923
     1.79278     0.05053     0.22834     0.02684     0.30571
     1.80778     0.04848     0.21351     0.02454     0.28653
     1.82378     0.04693     0.20014     0.02201     0.26908
     1.83878     0.04739     0.19406     0.01990     0.26135
     1.85378     0.05092     0.19930     0.01870     0.26893
     1.86978     0.05701     0.21365     0.01843     0.28909
     1.88478     0.06323     0.22814     0.01856     0.30992
     1.89978     0.06674     0.23242     0.01840     0.31756
     1.91578     0.06628     0.22291     0.01761     0.30680
     1.93078     0.06325     0.20489     0.01629     0.28443
     1.94678     0.06073     0.18835     0.01484     0.26392
     1.96178     0.06102     0.18044     0.01357     0.25503
     1.97678     0.06353     0.18034     0.01249     0.25636
     1.99278     0.06473     0.17924     0.01133     0.25531
     2.00778     0.06076     0.16702     0.00977     0.23755
     2.02378     0.05077     0.14085     0.00778     0.19940
     2.03878     0.03781     0.10816     0.00577     0.15174
     2.05378     0.02659     0.08122     0.00430     0.11211
     2.06978     0.02032     0.06892     0.00376     0.09301
     2.08478     0.01963     0.07351     0.00426     0.09740
     2.09978     0.02359     0.09368     0.00581     0.12308
     2.11578     0.03128     0.12860     0.00853     0.16841
     2.13078     0.04220     0.17767     0.01250     0.23237
     2.14678     0.05546     0.23688     0.01756     0.30990
     2.16178     0.06950     0.29851     0.02316     0.39116
     2.17678     0.08234     0.35306     0.02855     0.46395
     2.19278     0.09223     0.39323     0.03299     0.51845
     2.20778     0.09759     0.41423     0.03590     0.54772
     2.22278     0.09772     0.41541     0.03720     0.55033
     2.23878     0.09366     0.40281     0.03743     0.53390
     2.25378     0.08828     0.38800     0.03760     0.51388
     2.26978     0.08426     0.38116     0.03845     0.50387
     2.28478     0.08186     0.38182     0.03966     0.50334
     2.29978     0.07885     0.37850     0.04012     0.49747
     2.31578     0.07288     0.35858     0.03888     0.47034
     2.33078     0.06376     0.31879     0.03609     0.41864
     2.34678     0.05336     0.26670     0.03270     0.35276
     2.36178     0.04391     0.21352     0.02969     0.28712
     2.37678     0.03682     0.16885     0.02756     0.23323
     2.39278     0.03313     0.14045     0.02662     0.20020
     2.40778     0.03392     0.13575     0.02750     0.19717
     2.42278     0.03982     0.16010     0.03082     0.23074
     2.43878     0.04961     0.21246     0.03646     0.29852
     2.45378     0.06010     0.28363     0.04301     0.38674
     2.46978     0.06788     0.36067     0.04857     0.47712
     2.48478     0.07162     0.43405     0.05210     0.55777
     2.49978     0.07267     0.49934     0.05412     0.62613
     2.51578     0.07293     0.55059     0.05564     0.67916
     2.53078     0.07279     0.57434     0.05701     0.70414
     2.54578     0.07093     0.55734     0.05783     0.68610
     2.56178     0.06616     0.49972     0.05833     0.62421
     2.57678     0.05880     0.42076     0.05975     0.53931
     2.59278     0.05041     0.34695     0.06325     0.46061
     2.60778     0.04264     0.29577     0.06808     0.40649
     2.62278     0.03659     0.27110     0.07155     0.37924
     2.63878     0.03294     0.26936     0.07121     0.37351
     2.65378     0.03195     0.28699     0.06723     0.38617
     2.66878     0.03327     0.31899     0.06228     0.41454
     2.68478     0.03554     0.35444     0.05935     0.44933
     2.69978     0.03694     0.37799     0.05952     0.47445
     2.71578     0.03617     0.37834     0.06186     0.47637
     2.73078     0.03349     0.35680     0.06502     0.45531
     2.74578     0.03052     0.32660     0.06892     0.42604
     2.76178     0.02913     0.30375     0.07465     0.40753
     2.77678     0.03041     0.29612     0.08341     0.40994
     2.79278     0.03427     0.30176     0.09475     0.43078
     2.80778     0.04003     0.31295     0.10623     0.45921
     2.82278     0.04711     0.32391     0.11474     0.48576
     2.83878     0.05511     0.33482     0.11843     0.50836
     2.85378     0.06345     0.35048     0.11769     0.53162
     2.86878     0.07095     0.37627     0.11446     0.56168
     2.88478     0.07589     0.41200     0.11056     0.59845
     2.89978     0.07673     0.45090     0.10683     0.63446
     2.91578     0.07312     0.48490     0.10355     0.66157
     2.93078     0.06667     0.51650     0.10166     0.68483
     2.94578     0.06035     0.55940     0.10304     0.72279
     2.96178     0.05690     0.62790     0.10898     0.79378
     2.97678     0.05723     0.72020     0.11853     0.89596
     2.99178     0.06039     0.81530     0.12863     1.00432
     3.00778     0.06490     0.88730     0.13620     1.08840
     3.02278     0.06964     0.91920     0.13982     1.12866
     3.03878     0.07373     0.90660     0.13968     1.12001
     3.05378     0.07595     0.85280     0.13639     1.06514
     3.06878     0.07485     0.76760     0.13052     0.97297
     3.08478     0.07017     0.66910     0.12327     0.86254
     3.09978     0.06343     0.57910     0.11648     0.75901
     3.11478     0.05716     0.51400     0.11190     0.68306
     3.13078     0.05299     0.47810     0.11046     0.64155
     3.14578     0.05075     0.46520     0.11240     0.62835
     3.16178     0.04938     0.46603     0.11776     0.63317
     3.17678     0.04790     0.47291     0.12588     0.64669
     3.19178     0.04580     0.48020     0.13468     0.66068
     3.20778     0.04276     0.48120     0.14106     0.66502
     3.22278     0.03866     0.47150     0.14285     0.65301
     3.23878     0.03385     0.45120     0.14029     0.62534
     3.25378     0.02917     0.42569     0.13549     0.59035
     3.26878     0.02540     0.40034     0.13057     0.55631
     3.28478     0.02294     0.37802     0.12667     0.52763
     3.29978     0.02187     0.36013     0.12444     0.50645
     3.31478     0.02210     0.35058     0.12520     0.49788
     3.33078     0.02348     0.35502     0.13054     0.50904
     3.34578     0.02581     0.38001     0.14114     0.54696
     3.36178     0.02875     0.42870     0.15532     0.61277
     3.37678     0.03184     0.49740     0.16948     0.69871
     3.39178     0.03464     0.57380     0.17997     0.78841
     3.40778     0.03696     0.63890     0.18478     0.86064
     3.42278     0.03887     0.67780     0.18421     0.90088
     3.43778     0.04047     0.68640     0.18042     0.90729
     3.45378     0.04175     0.67130     0.17596     0.88901
     3.46878     0.04258     0.64017     0.17244     0.85519
     3.48478     0.04290     0.59557     0.16968     0.80815
     3.49978     0.04299     0.53760     0.16626     0.74685
     3.51478     0.04328     0.46924     0.16058     0.67310
     3.53078     0.04389     0.39751     0.15175     0.59315
     3.54578     0.04454     0.33203     0.14025     0.51682
     3.56078     0.04478     0.28347     0.12850     0.45675
     3.57678     0.04455     0.26223     0.12058     0.42736
     3.59178     0.04423     0.27581     0.12040     0.44044
     3.60778     0.04435     0.32371     0.12936     0.49742
     3.62278     0.04515     0.39574     0.14515     0.58604
     3.63778     0.04639     0.47470     0.16282     0.68391
     3.65378     0.04742     0.54240     0.17695     0.76677
     3.66878     0.04745     0.58600     0.18397     0.81742
     3.68478     0.04600     0.60110     0.18380     0.83090
     3.69978     0.04337     0.59250     0.17972     0.81559
     3.71478     0.04071     0.57210     0.17672     0.78953
     3.73078     0.03946     0.55410     0.17836     0.77192
     3.74578     0.04015     0.54590     0.18468     0.77073
     3.76078     0.04188     0.54410     0.19206     0.77804
     3.77678     0.04282     0.53890     0.19567     0.77739
     3.79178     0.04164     0.52700     0.19302     0.76166
     3.80778     0.03844     0.51800     0.18610     0.74254
     3.82278     0.03461     0.52740     0.17958     0.74159
     3.83778     0.03157     0.56220     0.17668     0.77045
     3.85378     0.02974     0.60970     0.17625     0.81569
     3.86878     0.02843     0.64540     0.17371     0.84754
     3.88378     0.02655     0.64760     0.16468     0.83883
     3.89978     0.02349     0.61070     0.14845     0.78264
     3.91478     0.01949     0.54880     0.12891     0.69720
     3.93078     0.01552     0.48560     0.11209     0.61321
     3.94578     0.01261     0.44110     0.10240     0.55611
     3.96078     0.01121     0.42250     0.10016     0.53387
     3.97678     0.01107     0.42380     0.10200     0.53687
     3.99178     0.01144     0.43180     0.10364     0.54687
     4.00678     0.01162     0.43260     0.10251     0.54673
     4.02278     0.01136     0.42090     0.09890     0.53116
     4.03778     0.01088     0.40100     0.09481     0.50669
     4.05378     0.01052     0.38440     0.09224     0.48716
     4.06878     0.01044     0.38250     0.09234     0.48528
     4.08378     0.01059     0.40030     0.09547     0.50636
     4.09978     0.01094     0.43280     0.10159     0.54533
     4.11478     0.01155     0.46710     0.11017     0.58882
     4.13078     0.01248     0.49060     0.11998     0.62306
     4.14578     0.01358     0.49750     0.12907     0.64015
     4.16078     0.01452     0.48940     0.13544     0.63936
     4.17678     0.01499     0.47250     0.13790     0.62540
     4.19178     0.01505     0.45360     0.13687     0.60552
     4.20678     0.01503     0.43960     0.13452     0.58915
     4.22278     0.01531     0.43500     0.13362     0.58393
     4.23778     0.01587     0.44000     0.13608     0.59195
     4.25378     0.01627     0.44970     0.14150     0.60747
     4.26878     0.01597     0.45410     0.14718     0.61725
     4.28378     0.01474     0.44300     0.14948     0.60722
     4.29978     0.01286     0.41250     0.14602     0.57138
     4.31478     0.01092     0.36880     0.13735     0.51707
     4.32978     0.00954     0.32532     0.12684     0.46170
     4.34578     0.00907     0.29535     0.11858     0.42300
     4.36078     0.00949     0.28422     0.11497     0.40868
     4.37678     0.01048     0.28816     0.11569     0.41434
     4.39178     0.01168     0.29887     0.11875     0.42930
     4.40678     0.01292     0.31014     0.12255     0.44561
     4.42278     0.01423     0.32112     0.12682     0.46217
     4.43778     0.01568     0.33220     0.13143     0.47931
     4.45278     0.01706     0.34030     0.13480     0.49216
     4.46878     0.01794     0.33783     0.13379     0.48956
     4.48378     0.01786     0.31726     0.12551     0.46063
     4.49978     0.01656     0.27673     0.10929     0.40258
     4.51478     0.01419     0.22176     0.08746     0.32341
     4.52978     0.01121     0.16356     0.06432     0.23909
     4.54578     0.00828     0.11342     0.04436     0.16606
     4.56078     0.00596     0.07826     0.03032     0.11454
     4.57678     0.00443     0.05861     0.02240     0.08544
     4.59178     0.00354     0.05018     0.01865     0.07237
     4.60678     0.00297     0.04700     0.01652     0.06649
     4.62278     0.00254     0.04437     0.01428     0.06119
     4.63778     0.00222     0.04002     0.01163     0.05387
     4.65278     0.00208     0.03391     0.00908     0.04507
     4.66878     0.00206     0.02733     0.00722     0.03661
     4.68378     0.00205     0.02182     0.00629     0.03016
     4.69978     0.00196     0.01840     0.00625     0.02662
     4.71478     0.00179     0.01711     0.00693     0.02583
     4.72978     0.00167     0.01702     0.00792     0.02662
     4.74578     0.00172     0.01683     0.00870     0.02726
     4.76078     0.00200     0.01565     0.00888     0.02653
     4.77578     0.00247     0.01344     0.00845     0.02436
     4.79178     0.00296     0.01084     0.00765     0.02146
     4.80678     0.00321     0.00843     0.00665     0.01829
     4.82278     0.00302     0.00634     0.00543     0.01479
     4.83778     0.00241     0.00450     0.00400     0.01091
     4.85278     0.00162     0.00287     0.00257     0.00706
     4.86878     0.00091     0.00160     0.00141     0.00391
     4.88378     0.00042     0.00075     0.00065     0.00183
     4.89878     0.00016     0.00030     0.00025     0.00071
     4.91478     0.00005     0.00010     0.00008     0.00023
     4.92978     0.00001     0.00003     0.00002     0.00006
     4.94578     0.00000     0.00001     0.00000     0.00001
     4.96078     0.00000     0.00000     0.00000     0.00000
     4.97578     0.00000     0.00000     0.00000     0.00000
     4.99178     0.00000     0.00000     0.00000     0.00000
     5.00678     0.00000     0.00000     0.00000     0.00000
     5.02278     0.00000     0.00000     0.00000     0.00000
     5.03778     0.00000     0.00000     0.00000     0.00000
     5.05278     0.00000     0.00000     0.00000     0.00000
     5.06878     0.00000     0.00000     0.00000     0.00000
     5.08378     0.00000     0.00000     0.00000     0.00000
     5.09878     0.00000     0.00000     0.00000     0.00000
     5.11478     0.00000     0.00000     0.00000     0.00000
     5.12978     0.00000     0.00000     0.00000     0.00000
     5.14578     0.00000     0.00000     0.00000     0.00000
     5.16078     0.00000     0.00000     0.00000     0.00000
     5.17578     0.00000     0.00000     0.00000     0.00000
     5.19178     0.00000     0.00000     0.00000     0.00000
     5.20678     0.00000     0.00000     0.00000     0.00000
     5.22178     0.00000     0.00000     0.00000     0.00000
     5.23778     0.00000     0.00000     0.00000     0.00000
     5.25278     0.00000     0.00000     0.00000     0.00000
     5.26878     0.00000     0.00000     0.00000     0.00000
     5.28378     0.00000     0.00000     0.00000     0.00000
     5.29878     0.00000     0.00000     0.00000     0.00000
     5.31478     0.00000     0.00000     0.00000     0.00000
     5.32978     0.00000     0.00000     0.00000     0.00000
     5.34478     0.00000     0.00000     0.00000     0.00000
     5.36078     0.00000     0.00000     0.00000     0.00000
     5.37578     0.00000     0.00000     0.00000     0.00000
     5.39178     0.00000     0.00000     0.00000     0.00000
     5.40678     0.00000     0.00000     0.00000     0.00000
     5.42178     0.00000     0.00000     0.00000     0.00000
     5.43778     0.00000     0.00000     0.00000     0.00000
     5.45278     0.00000     0.00000     0.00000     0.00000
     5.46878     0.00000     0.00000     0.00000     0.00000
     5.48378     0.00000     0.00000     0.00000     0.00000
     5.49878     0.00000     0.00000     0.00000     0.00000
     5.51478     0.00000     0.00000     0.00000     0.00000
     5.52978     0.00000     0.00000     0.00000     0.00000
     5.54478     0.00000     0.00000     0.00000     0.00000
     5.56078     0.00000     0.00000     0.00000     0.00000
     5.57578     0.00000     0.00000     0.00000     0.00000
     5.59178     0.00000     0.00000     0.00000     0.00000
     5.60678     0.00000     0.00000     0.00000     0.00000
     5.62178     0.00000     0.00000     0.00000     0.00000
     5.63778     0.00000     0.00000     0.00000     0.00000
     5.65278     0.00000     0.00000     0.00000     0.00000
     5.66778     0.00000     0.00000     0.00000     0.00000
     5.68378     0.00000     0.00000     0.00000     0.00000
     5.69878     0.00000     0.00000     0.00000     0.00000
     5.71478     0.00000     0.00000     0.00000     0.00000
     5.72978     0.00000     0.00000     0.00000     0.00000
     5.74478     0.00000     0.00000     0.00000     0.00000
     5.76078     0.00000     0.00000     0.00000     0.00000
     5.77578     0.00000     0.00000     0.00000     0.00000
     5.79078     0.00000     0.00000     0.00000     0.00000
     5.80678     0.00000     0.00000     0.00000     0.00000
     5.82178     0.00000     0.00000     0.00000     0.00000
     5.83778     0.00000     0.00000     0.00000     0.00000
     5.85278     0.00000     0.00000     0.00000     0.00000
     5.86778     0.00000     0.00000     0.00000     0.00000
     5.88378     0.00000     0.00000     0.00000     0.00000
     5.89878     0.00000     0.00000     0.00000     0.00000
     5.91478     0.00000     0.00000     0.00000     0.00000
     5.92978     0.00000     0.00000     0.00000     0.00000
     5.94478     0.00000     0.00000     0.00000     0.00000
     5.96078     0.00000     0.00000     0.00000     0.00000
     5.97578     0.00000     0.00000     0.00000     0.00000
     5.99078     0.00000     0.00000     0.00000     0.00000
     6.00678     0.00000     0.00000     0.00000     0.00000
     6.02178     0.00000     0.00000     0.00000     0.00000
     6.03778     0.00000     0.00000     0.00000     0.00000
     6.05278     0.00000     0.00000     0.00000     0.00000
     6.06778     0.00000     0.00000     0.00000     0.00000
     6.08378     0.00000     0.00000     0.00000     0.00000
     6.09878     0.00000     0.00000     0.00000     0.00000
     6.11378     0.00000     0.00000     0.00000     0.00000
     6.12978     0.00000     0.00000     0.00000     0.00000
     6.14478     0.00000     0.00000     0.00000     0.00000
     6.16078     0.00000     0.00000     0.00000     0.00000
     6.17578     0.00000     0.00000     0.00000     0.00000
     6.19078     0.00000     0.00000     0.00000     0.00000
     6.20678     0.00000     0.00000     0.00000     0.00000
