# Supplementary material for: Extending the defect tolerance of halide perovskite nanocrystals to hot carrier cooling dynamics
Source: Nat Commun. 2024 Sep 16;15:8120. doi: 10.1038/s41467-024-52377-4 (PMC11405528; doi:10.1038/s41467-024-52377-4)
Supplement: Supplementary file 3 — Dataset 1 [file 41467_2024_52377_MOESM3_ESM.zip › Supplementary Information for DFT Calculation/CsPbIBr2-defect/PDOS_Cs.dat]

     #Energy           s           p           d       tot  
   -24.55222     0.00000     0.00000     0.00000     0.00000
   -24.53722     0.00000     0.00000     0.00000     0.00000
   -24.52122     0.00000     0.00000     0.00000     0.00000
   -24.50622     0.00000     0.00000     0.00000     0.00000
   -24.49022     0.00000     0.00000     0.00000     0.00000
   -24.47522     0.00000     0.00000     0.00000     0.00000
   -24.46022     0.00000     0.00000     0.00000     0.00000
   -24.44422     0.00000     0.00000     0.00000     0.00000
   -24.42922     0.00000     0.00000     0.00000     0.00000
   -24.41422     0.00000     0.00000     0.00000     0.00000
   -24.39822     0.00000     0.00000     0.00000     0.00000
   -24.38322     0.00000     0.00000     0.00000     0.00000
   -24.36722     0.00000     0.00000     0.00000     0.00000
   -24.35222     0.00000     0.00000     0.00000     0.00000
   -24.33722     0.00000     0.00000     0.00000     0.00000
   -24.32122     0.00000     0.00000     0.00000     0.00000
   -24.30622     0.00000     0.00000     0.00000     0.00000
   -24.29122     0.00000     0.00000     0.00000     0.00000
   -24.27522     0.00000     0.00000     0.00000     0.00000
   -24.26022     0.00000     0.00000     0.00000     0.00000
   -24.24422     0.00000     0.00000     0.00000     0.00000
   -24.22922     0.00000     0.00000     0.00000     0.00000
   -24.21422     0.00000     0.00000     0.00000     0.00000
   -24.19822     0.00000     0.00000     0.00000     0.00000
   -24.18322     0.00000     0.00000     0.00000     0.00000
   -24.16822     0.00000     0.00000     0.00000     0.00000
   -24.15222     0.00000     0.00000     0.00000     0.00000
   -24.13722     0.00000     0.00000     0.00000     0.00000
   -24.12122     0.00000     0.00000     0.00000     0.00000
   -24.10622     0.00000     0.00000     0.00000     0.00000
   -24.09122     0.00000     0.00000     0.00000     0.00000
   -24.07522     0.00000     0.00000     0.00000     0.00000
   -24.06022     0.00000     0.00000     0.00000     0.00000
   -24.04422     0.00000     0.00000     0.00000     0.00000
   -24.02922     0.00000     0.00000     0.00000     0.00000
   -24.01422     0.00000     0.00000     0.00000     0.00000
   -23.99822     0.00000     0.00000     0.00000     0.00000
   -23.98322     0.00000     0.00000     0.00000     0.00000
   -23.96822     0.00000     0.00000     0.00000     0.00000
   -23.95222     0.00000     0.00000     0.00000     0.00000
   -23.93722     0.00000     0.00000     0.00000     0.00000
   -23.92122     0.00000     0.00000     0.00000     0.00000
   -23.90622     0.00000     0.00000     0.00000     0.00000
   -23.89122     0.00000     0.00000     0.00000     0.00000
   -23.87522     0.00000     0.00000     0.00000     0.00000
   -23.86022     0.00000     0.00000     0.00000     0.00000
   -23.84522     0.00000     0.00000     0.00000     0.00000
   -23.82922     0.00000     0.00000     0.00000     0.00000
   -23.81422     0.00000     0.00000     0.00000     0.00000
   -23.79822     0.00000     0.00000     0.00000     0.00000
   -23.78322     0.00000     0.00000     0.00000     0.00000
   -23.76822     0.00000     0.00000     0.00000     0.00000
   -23.75222     0.00000     0.00000     0.00000     0.00000
   -23.73722     0.00000     0.00000     0.00000     0.00000
   -23.72222     0.00000     0.00000     0.00000     0.00000
   -23.70622     0.00000     0.00000     0.00000     0.00000
   -23.69122     0.00000     0.00000     0.00000     0.00000
   -23.67522     0.00000     0.00000     0.00000     0.00000
   -23.66022     0.00000     0.00000     0.00000     0.00000
   -23.64522     0.00000     0.00000     0.00000     0.00000
   -23.62922     0.00000     0.00000     0.00000     0.00000
   -23.61422     0.00000     0.00000     0.00000     0.00000
   -23.59822     0.00000     0.00000     0.00000     0.00000
   -23.58322     0.00000     0.00000     0.00000     0.00000
   -23.56822     0.00000     0.00000     0.00000     0.00000
   -23.55222     0.00000     0.00000     0.00000     0.00000
   -23.53722     0.00000     0.00000     0.00000     0.00000
   -23.52222     0.00000     0.00000     0.00000     0.00000
   -23.50622     0.00000     0.00000     0.00000     0.00000
   -23.49122     0.00000     0.00000     0.00000     0.00000
   -23.47522     0.00000     0.00000     0.00000     0.00000
   -23.46022     0.00000     0.00000     0.00000     0.00000
   -23.44522     0.00000     0.00000     0.00000     0.00000
   -23.42922     0.00000     0.00000     0.00000     0.00000
   -23.41422     0.00000     0.00000     0.00000     0.00000
   -23.39922     0.00000     0.00000     0.00000     0.00000
   -23.38322     0.00000     0.00000     0.00000     0.00000
   -23.36822     0.00000     0.00000     0.00000     0.00000
   -23.35222     0.00000     0.00000     0.00000     0.00000
   -23.33722     0.00002     0.00000     0.00000     0.00002
   -23.32222     0.00019     0.00000     0.00000     0.00019
   -23.30622     0.00148     0.00000     0.00000     0.00148
   -23.29122     0.00953     0.00000     0.00000     0.00953
   -23.27622     0.05082     0.00000     0.00000     0.05082
   -23.26022     0.22480     0.00000     0.00000     0.22480
   -23.24522     0.82460     0.00000     0.00000     0.82460
   -23.22922     2.51200     0.00000     0.00000     2.51200
   -23.21422     6.35000     0.00001     0.00000     6.35001
   -23.19922    13.32200     0.00002     0.00000    13.32202
   -23.18322    23.20000     0.00003     0.00000    23.20003
   -23.16822    33.54000     0.00004     0.00000    33.54005
   -23.15222    40.24000     0.00005     0.00000    40.24005
   -23.13722    40.08000     0.00005     0.00000    40.08005
   -23.12222    33.14000     0.00004     0.00000    33.14005
   -23.10622    22.74000     0.00003     0.00000    22.74003
   -23.09122    12.95800     0.00002     0.00000    12.95802
   -23.07622     6.12600     0.00001     0.00000     6.12601
   -23.06022     2.40400     0.00000     0.00000     2.40400
   -23.04522     0.78320     0.00000     0.00000     0.78320
   -23.02922     0.21180     0.00000     0.00000     0.21180
   -23.01422     0.04750     0.00000     0.00000     0.04750
   -22.99922     0.00884     0.00000     0.00000     0.00884
   -22.98322     0.00137     0.00000     0.00000     0.00137
   -22.96822     0.00018     0.00000     0.00000     0.00018
   -22.95322     0.00002     0.00000     0.00000     0.00002
   -22.93722     0.00000     0.00000     0.00000     0.00000
   -22.92222     0.00000     0.00000     0.00000     0.00000
   -22.90622     0.00000     0.00000     0.00000     0.00000
   -22.89122     0.00000     0.00000     0.00000     0.00000
   -22.87622     0.00000     0.00000     0.00000     0.00000
   -22.86022     0.00000     0.00000     0.00000     0.00000
   -22.84522     0.00000     0.00000     0.00000     0.00000
   -22.83022     0.00000     0.00000     0.00000     0.00000
   -22.81422     0.00000     0.00000     0.00000     0.00000
   -22.79922     0.00000     0.00000     0.00000     0.00000
   -22.78322     0.00000     0.00000     0.00000     0.00000
   -22.76822     0.00000     0.00000     0.00000     0.00000
   -22.75322     0.00000     0.00000     0.00000     0.00000
   -22.73722     0.00000     0.00000     0.00000     0.00000
   -22.72222     0.00000     0.00000     0.00000     0.00000
   -22.70622     0.00000     0.00000     0.00000     0.00000
   -22.69122     0.00000     0.00000     0.00000     0.00000
   -22.67622     0.00000     0.00000     0.00000     0.00000
   -22.66022     0.00000     0.00000     0.00000     0.00000
   -22.64522     0.00000     0.00000     0.00000     0.00000
   -22.63022     0.00000     0.00000     0.00000     0.00000
   -22.61422     0.00000     0.00000     0.00000     0.00000
   -22.59922     0.00000     0.00000     0.00000     0.00000
   -22.58322     0.00000     0.00000     0.00000     0.00000
   -22.56822     0.00000     0.00000     0.00000     0.00000
   -22.55322     0.00000     0.00000     0.00000     0.00000
   -22.53722     0.00000     0.00000     0.00000     0.00000
   -22.52222     0.00000     0.00000     0.00000     0.00000
   -22.50722     0.00000     0.00000     0.00000     0.00000
   -22.49122     0.00000     0.00000     0.00000     0.00000
   -22.47622     0.00000     0.00000     0.00000     0.00000
   -22.46022     0.00000     0.00000     0.00000     0.00000
   -22.44522     0.00000     0.00000     0.00000     0.00000
   -22.43022     0.00000     0.00000     0.00000     0.00000
   -22.41422     0.00000     0.00000     0.00000     0.00000
   -22.39922     0.00000     0.00000     0.00000     0.00000
   -22.38422     0.00000     0.00000     0.00000     0.00000
   -22.36822     0.00000     0.00000     0.00000     0.00000
   -22.35322     0.00000     0.00000     0.00000     0.00000
   -22.33722     0.00000     0.00000     0.00000     0.00000
   -22.32222     0.00000     0.00000     0.00000     0.00000
   -22.30722     0.00000     0.00000     0.00000     0.00000
   -22.29122     0.00000     0.00000     0.00000     0.00000
   -22.27622     0.00000     0.00000     0.00000     0.00000
   -22.26022     0.00000     0.00000     0.00000     0.00000
   -22.24522     0.00000     0.00000     0.00000     0.00000
   -22.23022     0.00000     0.00000     0.00000     0.00000
   -22.21422     0.00000     0.00000     0.00000     0.00000
   -22.19922     0.00000     0.00000     0.00000     0.00000
   -22.18422     0.00000     0.00000     0.00000     0.00000
   -22.16822     0.00000     0.00000     0.00000     0.00000
   -22.15322     0.00000     0.00000     0.00000     0.00000
   -22.13722     0.00000     0.00000     0.00000     0.00000
   -22.12222     0.00000     0.00000     0.00000     0.00000
   -22.10722     0.00000     0.00000     0.00000     0.00000
   -22.09122     0.00000     0.00000     0.00000     0.00000
   -22.07622     0.00000     0.00000     0.00000     0.00000
   -22.06122     0.00000     0.00000     0.00000     0.00000
   -22.04522     0.00000     0.00000     0.00000     0.00000
   -22.03022     0.00000     0.00000     0.00000     0.00000
   -22.01422     0.00000     0.00000     0.00000     0.00000
   -21.99922     0.00000     0.00000     0.00000     0.00000
   -21.98422     0.00000     0.00000     0.00000     0.00000
   -21.96822     0.00000     0.00000     0.00000     0.00000
   -21.95322     0.00000     0.00000     0.00000     0.00000
   -21.93822     0.00000     0.00000     0.00000     0.00000
   -21.92222     0.00000     0.00000     0.00000     0.00000
   -21.90722     0.00000     0.00000     0.00000     0.00000
   -21.89122     0.00000     0.00000     0.00000     0.00000
   -21.87622     0.00000     0.00000     0.00000     0.00000
   -21.86122     0.00000     0.00000     0.00000     0.00000
   -21.84522     0.00000     0.00000     0.00000     0.00000
   -21.83022     0.00000     0.00000     0.00000     0.00000
   -21.81422     0.00000     0.00000     0.00000     0.00000
   -21.79922     0.00000     0.00000     0.00000     0.00000
   -21.78422     0.00000     0.00000     0.00000     0.00000
   -21.76822     0.00000     0.00000     0.00000     0.00000
   -21.75322     0.00000     0.00000     0.00000     0.00000
   -21.73822     0.00000     0.00000     0.00000     0.00000
   -21.72222     0.00000     0.00000     0.00000     0.00000
   -21.70722     0.00000     0.00000     0.00000     0.00000
   -21.69122     0.00000     0.00000     0.00000     0.00000
   -21.67622     0.00000     0.00000     0.00000     0.00000
   -21.66122     0.00000     0.00000     0.00000     0.00000
   -21.64522     0.00000     0.00000     0.00000     0.00000
   -21.63022     0.00000     0.00000     0.00000     0.00000
   -21.61522     0.00000     0.00000     0.00000     0.00000
   -21.59922     0.00000     0.00000     0.00000     0.00000
   -21.58422     0.00000     0.00000     0.00000     0.00000
   -21.56822     0.00000     0.00000     0.00000     0.00000
   -21.55322     0.00000     0.00000     0.00000     0.00000
   -21.53822     0.00000     0.00000     0.00000     0.00000
   -21.52222     0.00000     0.00000     0.00000     0.00000
   -21.50722     0.00000     0.00000     0.00000     0.00000
   -21.49222     0.00000     0.00000     0.00000     0.00000
   -21.47622     0.00000     0.00000     0.00000     0.00000
   -21.46122     0.00000     0.00000     0.00000     0.00000
   -21.44522     0.00000     0.00000     0.00000     0.00000
   -21.43022     0.00000     0.00000     0.00000     0.00000
   -21.41522     0.00000     0.00000     0.00000     0.00000
   -21.39922     0.00000     0.00000     0.00000     0.00000
   -21.38422     0.00000     0.00000     0.00000     0.00000
   -21.36822     0.00000     0.00000     0.00000     0.00000
   -21.35322     0.00000     0.00000     0.00000     0.00000
   -21.33822     0.00000     0.00000     0.00000     0.00000
   -21.32222     0.00000     0.00000     0.00000     0.00000
   -21.30722     0.00000     0.00000     0.00000     0.00000
   -21.29222     0.00000     0.00000     0.00000     0.00000
   -21.27622     0.00000     0.00000     0.00000     0.00000
   -21.26122     0.00000     0.00000     0.00000     0.00000
   -21.24522     0.00000     0.00000     0.00000     0.00000
   -21.23022     0.00000     0.00000     0.00000     0.00000
   -21.21522     0.00000     0.00000     0.00000     0.00000
   -21.19922     0.00000     0.00000     0.00000     0.00000
   -21.18422     0.00000     0.00000     0.00000     0.00000
   -21.16922     0.00000     0.00000     0.00000     0.00000
   -21.15322     0.00000     0.00000     0.00000     0.00000
   -21.13822     0.00000     0.00000     0.00000     0.00000
   -21.12222     0.00000     0.00000     0.00000     0.00000
   -21.10722     0.00000     0.00000     0.00000     0.00000
   -21.09222     0.00000     0.00000     0.00000     0.00000
   -21.07622     0.00000     0.00000     0.00000     0.00000
   -21.06122     0.00000     0.00000     0.00000     0.00000
   -21.04622     0.00000     0.00000     0.00000     0.00000
   -21.03022     0.00000     0.00000     0.00000     0.00000
   -21.01522     0.00000     0.00000     0.00000     0.00000
   -20.99922     0.00000     0.00000     0.00000     0.00000
   -20.98422     0.00000     0.00000     0.00000     0.00000
   -20.96922     0.00000     0.00000     0.00000     0.00000
   -20.95322     0.00000     0.00000     0.00000     0.00000
   -20.93822     0.00000     0.00000     0.00000     0.00000
   -20.92222     0.00000     0.00000     0.00000     0.00000
   -20.90722     0.00000     0.00000     0.00000     0.00000
   -20.89222     0.00000     0.00000     0.00000     0.00000
   -20.87622     0.00000     0.00000     0.00000     0.00000
   -20.86122     0.00000     0.00000     0.00000     0.00000
   -20.84622     0.00000     0.00000     0.00000     0.00000
   -20.83022     0.00000     0.00000     0.00000     0.00000
   -20.81522     0.00000     0.00000     0.00000     0.00000
   -20.79922     0.00000     0.00000     0.00000     0.00000
   -20.78422     0.00000     0.00000     0.00000     0.00000
   -20.76922     0.00000     0.00000     0.00000     0.00000
   -20.75322     0.00000     0.00000     0.00000     0.00000
   -20.73822     0.00000     0.00000     0.00000     0.00000
   -20.72322     0.00000     0.00000     0.00000     0.00000
   -20.70722     0.00000     0.00000     0.00000     0.00000
   -20.69222     0.00000     0.00000     0.00000     0.00000
   -20.67622     0.00000     0.00000     0.00000     0.00000
   -20.66122     0.00000     0.00000     0.00000     0.00000
   -20.64622     0.00000     0.00000     0.00000     0.00000
   -20.63022     0.00000     0.00000     0.00000     0.00000
   -20.61522     0.00000     0.00000     0.00000     0.00000
   -20.60022     0.00000     0.00000     0.00000     0.00000
   -20.58422     0.00000     0.00000     0.00000     0.00000
   -20.56922     0.00000     0.00000     0.00000     0.00000
   -20.55322     0.00000     0.00000     0.00000     0.00000
   -20.53822     0.00000     0.00000     0.00000     0.00000
   -20.52322     0.00000     0.00000     0.00000     0.00000
   -20.50722     0.00000     0.00000     0.00000     0.00000
   -20.49222     0.00000     0.00000     0.00000     0.00000
   -20.47622     0.00000     0.00000     0.00000     0.00000
   -20.46122     0.00000     0.00000     0.00000     0.00000
   -20.44622     0.00000     0.00000     0.00000     0.00000
   -20.43022     0.00000     0.00000     0.00000     0.00000
   -20.41522     0.00000     0.00000     0.00000     0.00000
   -20.40022     0.00000     0.00000     0.00000     0.00000
   -20.38422     0.00000     0.00000     0.00000     0.00000
   -20.36922     0.00000     0.00000     0.00000     0.00000
   -20.35322     0.00000     0.00000     0.00000     0.00000
   -20.33822     0.00000     0.00000     0.00000     0.00000
   -20.32322     0.00000     0.00000     0.00000     0.00000
   -20.30722     0.00000     0.00000     0.00000     0.00000
   -20.29222     0.00000     0.00000     0.00000     0.00000
   -20.27722     0.00000     0.00000     0.00000     0.00000
   -20.26122     0.00000     0.00000     0.00000     0.00000
   -20.24622     0.00000     0.00000     0.00000     0.00000
   -20.23022     0.00000     0.00000     0.00000     0.00000
   -20.21522     0.00000     0.00000     0.00000     0.00000
   -20.20022     0.00000     0.00000     0.00000     0.00000
   -20.18422     0.00000     0.00000     0.00000     0.00000
   -20.16922     0.00000     0.00000     0.00000     0.00000
   -20.15422     0.00000     0.00000     0.00000     0.00000
   -20.13822     0.00000     0.00000     0.00000     0.00000
   -20.12322     0.00000     0.00000     0.00000     0.00000
   -20.10722     0.00000     0.00000     0.00000     0.00000
   -20.09222     0.00000     0.00000     0.00000     0.00000
   -20.07722     0.00000     0.00000     0.00000     0.00000
   -20.06122     0.00000     0.00000     0.00000     0.00000
   -20.04622     0.00000     0.00000     0.00000     0.00000
   -20.03022     0.00000     0.00000     0.00000     0.00000
   -20.01522     0.00000     0.00000     0.00000     0.00000
   -20.00022     0.00000     0.00000     0.00000     0.00000
   -19.98422     0.00000     0.00000     0.00000     0.00000
   -19.96922     0.00000     0.00000     0.00000     0.00000
   -19.95422     0.00000     0.00000     0.00000     0.00000
   -19.93822     0.00000     0.00000     0.00000     0.00000
   -19.92322     0.00000     0.00000     0.00000     0.00000
   -19.90722     0.00000     0.00000     0.00000     0.00000
   -19.89222     0.00000     0.00000     0.00000     0.00000
   -19.87722     0.00000     0.00000     0.00000     0.00000
   -19.86122     0.00000     0.00000     0.00000     0.00000
   -19.84622     0.00000     0.00000     0.00000     0.00000
   -19.83122     0.00000     0.00000     0.00000     0.00000
   -19.81522     0.00000     0.00000     0.00000     0.00000
   -19.80022     0.00000     0.00000     0.00000     0.00000
   -19.78422     0.00000     0.00000     0.00000     0.00000
   -19.76922     0.00000     0.00000     0.00000     0.00000
   -19.75422     0.00000     0.00000     0.00000     0.00000
   -19.73822     0.00000     0.00000     0.00000     0.00000
   -19.72322     0.00000     0.00000     0.00000     0.00000
   -19.70822     0.00000     0.00000     0.00000     0.00000
   -19.69222     0.00000     0.00000     0.00000     0.00000
   -19.67722     0.00000     0.00000     0.00000     0.00000
   -19.66122     0.00000     0.00000     0.00000     0.00000
   -19.64622     0.00000     0.00000     0.00000     0.00000
   -19.63122     0.00000     0.00000     0.00000     0.00000
   -19.61522     0.00000     0.00000     0.00000     0.00000
   -19.60022     0.00000     0.00000     0.00000     0.00000
   -19.58422     0.00000     0.00000     0.00000     0.00000
   -19.56922     0.00000     0.00000     0.00000     0.00000
   -19.55422     0.00000     0.00000     0.00000     0.00000
   -19.53822     0.00000     0.00000     0.00000     0.00000
   -19.52322     0.00000     0.00000     0.00000     0.00000
   -19.50822     0.00000     0.00000     0.00000     0.00000
   -19.49222     0.00000     0.00000     0.00000     0.00000
   -19.47722     0.00000     0.00000     0.00000     0.00000
   -19.46122     0.00000     0.00000     0.00000     0.00000
   -19.44622     0.00000     0.00000     0.00000     0.00000
   -19.43122     0.00000     0.00000     0.00000     0.00000
   -19.41522     0.00000     0.00000     0.00000     0.00000
   -19.40022     0.00000     0.00000     0.00000     0.00000
   -19.38522     0.00000     0.00000     0.00000     0.00000
   -19.36922     0.00000     0.00000     0.00000     0.00000
   -19.35422     0.00000     0.00000     0.00000     0.00000
   -19.33822     0.00000     0.00000     0.00000     0.00000
   -19.32322     0.00000     0.00000     0.00000     0.00000
   -19.30822     0.00000     0.00000     0.00000     0.00000
   -19.29222     0.00000     0.00000     0.00000     0.00000
   -19.27722     0.00000     0.00000     0.00000     0.00000
   -19.26222     0.00000     0.00000     0.00000     0.00000
   -19.24622     0.00000     0.00000     0.00000     0.00000
   -19.23122     0.00000     0.00000     0.00000     0.00000
   -19.21522     0.00000     0.00000     0.00000     0.00000
   -19.20022     0.00000     0.00000     0.00000     0.00000
   -19.18522     0.00000     0.00000     0.00000     0.00000
   -19.16922     0.00000     0.00000     0.00000     0.00000
   -19.15422     0.00000     0.00000     0.00000     0.00000
   -19.13822     0.00000     0.00000     0.00000     0.00000
   -19.12322     0.00000     0.00000     0.00000     0.00000
   -19.10822     0.00000     0.00000     0.00000     0.00000
   -19.09222     0.00000     0.00000     0.00000     0.00000
   -19.07722     0.00000     0.00000     0.00000     0.00000
   -19.06222     0.00000     0.00000     0.00000     0.00000
   -19.04622     0.00000     0.00000     0.00000     0.00000
   -19.03122     0.00000     0.00000     0.00000     0.00000
   -19.01522     0.00000     0.00000     0.00000     0.00000
   -19.00022     0.00000     0.00000     0.00000     0.00000
   -18.98522     0.00000     0.00000     0.00000     0.00000
   -18.96922     0.00000     0.00000     0.00000     0.00000
   -18.95422     0.00000     0.00000     0.00000     0.00000
   -18.93922     0.00000     0.00000     0.00000     0.00000
   -18.92322     0.00000     0.00000     0.00000     0.00000
   -18.90822     0.00000     0.00000     0.00000     0.00000
   -18.89222     0.00000     0.00000     0.00000     0.00000
   -18.87722     0.00000     0.00000     0.00000     0.00000
   -18.86222     0.00000     0.00000     0.00000     0.00000
   -18.84622     0.00000     0.00000     0.00000     0.00000
   -18.83122     0.00000     0.00000     0.00000     0.00000
   -18.81622     0.00000     0.00000     0.00000     0.00000
   -18.80022     0.00000     0.00000     0.00000     0.00000
   -18.78522     0.00000     0.00000     0.00000     0.00000
   -18.76922     0.00000     0.00000     0.00000     0.00000
   -18.75422     0.00000     0.00000     0.00000     0.00000
   -18.73922     0.00000     0.00000     0.00000     0.00000
   -18.72322     0.00000     0.00000     0.00000     0.00000
   -18.70822     0.00000     0.00000     0.00000     0.00000
   -18.69222     0.00000     0.00000     0.00000     0.00000
   -18.67722     0.00000     0.00000     0.00000     0.00000
   -18.66222     0.00000     0.00000     0.00000     0.00000
   -18.64622     0.00000     0.00000     0.00000     0.00000
   -18.63122     0.00000     0.00000     0.00000     0.00000
   -18.61622     0.00000     0.00000     0.00000     0.00000
   -18.60022     0.00000     0.00000     0.00000     0.00000
   -18.58522     0.00000     0.00000     0.00000     0.00000
   -18.56922     0.00000     0.00000     0.00000     0.00000
   -18.55422     0.00000     0.00000     0.00000     0.00000
   -18.53922     0.00000     0.00000     0.00000     0.00000
   -18.52322     0.00000     0.00000     0.00000     0.00000
   -18.50822     0.00000     0.00000     0.00000     0.00000
   -18.49322     0.00000     0.00000     0.00000     0.00000
   -18.47722     0.00000     0.00000     0.00000     0.00000
   -18.46222     0.00000     0.00000     0.00000     0.00000
   -18.44622     0.00000     0.00000     0.00000     0.00000
   -18.43122     0.00000     0.00000     0.00000     0.00000
   -18.41622     0.00000     0.00000     0.00000     0.00000
   -18.40022     0.00000     0.00000     0.00000     0.00000
   -18.38522     0.00000     0.00000     0.00000     0.00000
   -18.37022     0.00000     0.00000     0.00000     0.00000
   -18.35422     0.00000     0.00000     0.00000     0.00000
   -18.33922     0.00000     0.00000     0.00000     0.00000
   -18.32322     0.00000     0.00000     0.00000     0.00000
   -18.30822     0.00000     0.00000     0.00000     0.00000
   -18.29322     0.00000     0.00000     0.00000     0.00000
   -18.27722     0.00000     0.00000     0.00000     0.00000
   -18.26222     0.00000     0.00000     0.00000     0.00000
   -18.24622     0.00000     0.00000     0.00000     0.00000
   -18.23122     0.00000     0.00000     0.00000     0.00000
   -18.21622     0.00000     0.00000     0.00000     0.00000
   -18.20022     0.00000     0.00000     0.00000     0.00000
   -18.18522     0.00000     0.00000     0.00000     0.00000
   -18.17022     0.00000     0.00000     0.00000     0.00000
   -18.15422     0.00000     0.00000     0.00000     0.00000
   -18.13922     0.00000     0.00000     0.00000     0.00000
   -18.12322     0.00000     0.00000     0.00000     0.00000
   -18.10822     0.00000     0.00000     0.00000     0.00000
   -18.09322     0.00000     0.00000     0.00000     0.00000
   -18.07722     0.00000     0.00000     0.00000     0.00000
   -18.06222     0.00000     0.00000     0.00000     0.00000
   -18.04722     0.00000     0.00000     0.00000     0.00000
   -18.03122     0.00000     0.00000     0.00000     0.00000
   -18.01622     0.00000     0.00000     0.00000     0.00000
   -18.00022     0.00000     0.00000     0.00000     0.00000
   -17.98522     0.00000     0.00000     0.00000     0.00000
   -17.97022     0.00000     0.00000     0.00000     0.00000
   -17.95422     0.00000     0.00000     0.00000     0.00000
   -17.93922     0.00000     0.00000     0.00000     0.00000
   -17.92422     0.00000     0.00000     0.00000     0.00000
   -17.90822     0.00000     0.00000     0.00000     0.00000
   -17.89322     0.00000     0.00000     0.00000     0.00000
   -17.87722     0.00000     0.00000     0.00000     0.00000
   -17.86222     0.00000     0.00000     0.00000     0.00000
   -17.84722     0.00000     0.00000     0.00000     0.00000
   -17.83122     0.00000     0.00000     0.00000     0.00000
   -17.81622     0.00000     0.00000     0.00000     0.00000
   -17.80022     0.00000     0.00000     0.00000     0.00000
   -17.78522     0.00000     0.00000     0.00000     0.00000
   -17.77022     0.00000     0.00000     0.00000     0.00000
   -17.75422     0.00000     0.00000     0.00000     0.00000
   -17.73922     0.00000     0.00000     0.00000     0.00000
   -17.72422     0.00000     0.00000     0.00000     0.00000
   -17.70822     0.00000     0.00000     0.00000     0.00000
   -17.69322     0.00000     0.00000     0.00000     0.00000
   -17.67722     0.00000     0.00000     0.00000     0.00000
   -17.66222     0.00000     0.00000     0.00000     0.00000
   -17.64722     0.00000     0.00000     0.00000     0.00000
   -17.63122     0.00000     0.00000     0.00000     0.00000
   -17.61622     0.00000     0.00000     0.00000     0.00000
   -17.60122     0.00000     0.00000     0.00000     0.00000
   -17.58522     0.00000     0.00000     0.00000     0.00000
   -17.57022     0.00000     0.00000     0.00000     0.00000
   -17.55422     0.00000     0.00000     0.00000     0.00000
   -17.53922     0.00000     0.00000     0.00000     0.00000
   -17.52422     0.00000     0.00000     0.00000     0.00000
   -17.50822     0.00000     0.00000     0.00000     0.00000
   -17.49322     0.00000     0.00000     0.00000     0.00000
   -17.47822     0.00000     0.00000     0.00000     0.00000
   -17.46222     0.00000     0.00000     0.00000     0.00000
   -17.44722     0.00000     0.00000     0.00000     0.00000
   -17.43122     0.00000     0.00000     0.00000     0.00000
   -17.41622     0.00000     0.00000     0.00000     0.00000
   -17.40122     0.00000     0.00000     0.00000     0.00000
   -17.38522     0.00000     0.00000     0.00000     0.00000
   -17.37022     0.00000     0.00000     0.00000     0.00000
   -17.35422     0.00000     0.00000     0.00000     0.00000
   -17.33922     0.00000     0.00000     0.00000     0.00000
   -17.32422     0.00000     0.00000     0.00000     0.00000
   -17.30822     0.00000     0.00000     0.00000     0.00000
   -17.29322     0.00000     0.00000     0.00000     0.00000
   -17.27822     0.00000     0.00000     0.00000     0.00000
   -17.26222     0.00000     0.00000     0.00000     0.00000
   -17.24722     0.00000     0.00000     0.00000     0.00000
   -17.23122     0.00000     0.00000     0.00000     0.00000
   -17.21622     0.00000     0.00000     0.00000     0.00000
   -17.20122     0.00000     0.00000     0.00000     0.00000
   -17.18522     0.00000     0.00000     0.00000     0.00000
   -17.17022     0.00000     0.00000     0.00000     0.00000
   -17.15522     0.00000     0.00000     0.00000     0.00000
   -17.13922     0.00000     0.00000     0.00000     0.00000
   -17.12422     0.00000     0.00000     0.00000     0.00000
   -17.10822     0.00000     0.00000     0.00000     0.00000
   -17.09322     0.00000     0.00000     0.00000     0.00000
   -17.07822     0.00000     0.00000     0.00000     0.00000
   -17.06222     0.00000     0.00000     0.00000     0.00000
   -17.04722     0.00000     0.00000     0.00000     0.00000
   -17.03122     0.00000     0.00000     0.00000     0.00000
   -17.01622     0.00000     0.00000     0.00000     0.00000
   -17.00122     0.00000     0.00000     0.00000     0.00000
   -16.98522     0.00000     0.00000     0.00000     0.00000
   -16.97022     0.00000     0.00000     0.00000     0.00000
   -16.95522     0.00000     0.00000     0.00000     0.00000
   -16.93922     0.00000     0.00000     0.00000     0.00000
   -16.92422     0.00000     0.00000     0.00000     0.00000
   -16.90822     0.00000     0.00000     0.00000     0.00000
   -16.89322     0.00000     0.00000     0.00000     0.00000
   -16.87822     0.00000     0.00000     0.00000     0.00000
   -16.86222     0.00000     0.00000     0.00000     0.00000
   -16.84722     0.00000     0.00000     0.00000     0.00000
   -16.83222     0.00000     0.00000     0.00000     0.00000
   -16.81622     0.00000     0.00000     0.00000     0.00000
   -16.80122     0.00000     0.00000     0.00000     0.00000
   -16.78522     0.00000     0.00000     0.00000     0.00000
   -16.77022     0.00000     0.00000     0.00000     0.00000
   -16.75522     0.00000     0.00000     0.00000     0.00000
   -16.73922     0.00000     0.00000     0.00000     0.00000
   -16.72422     0.00000     0.00000     0.00000     0.00000
   -16.70922     0.00000     0.00000     0.00000     0.00000
   -16.69322     0.00000     0.00000     0.00000     0.00000
   -16.67822     0.00000     0.00000     0.00000     0.00000
   -16.66222     0.00000     0.00000     0.00000     0.00000
   -16.64722     0.00000     0.00000     0.00000     0.00000
   -16.63222     0.00000     0.00000     0.00000     0.00000
   -16.61622     0.00000     0.00000     0.00000     0.00000
   -16.60122     0.00000     0.00000     0.00000     0.00000
   -16.58522     0.00000     0.00000     0.00000     0.00000
   -16.57022     0.00000     0.00000     0.00000     0.00000
   -16.55522     0.00000     0.00000     0.00000     0.00000
   -16.53922     0.00000     0.00000     0.00000     0.00000
   -16.52422     0.00000     0.00000     0.00000     0.00000
   -16.50922     0.00000     0.00000     0.00000     0.00000
   -16.49322     0.00000     0.00000     0.00000     0.00000
   -16.47822     0.00000     0.00000     0.00000     0.00000
   -16.46222     0.00000     0.00000     0.00000     0.00000
   -16.44722     0.00000     0.00000     0.00000     0.00000
   -16.43222     0.00000     0.00000     0.00000     0.00000
   -16.41622     0.00000     0.00000     0.00000     0.00000
   -16.40122     0.00000     0.00000     0.00000     0.00000
   -16.38622     0.00000     0.00000     0.00000     0.00000
   -16.37022     0.00000     0.00000     0.00000     0.00000
   -16.35522     0.00000     0.00000     0.00000     0.00000
   -16.33922     0.00000     0.00000     0.00000     0.00000
   -16.32422     0.00000     0.00000     0.00000     0.00000
   -16.30922     0.00000     0.00000     0.00000     0.00000
   -16.29322     0.00000     0.00000     0.00000     0.00000
   -16.27822     0.00000     0.00000     0.00000     0.00000
   -16.26322     0.00000     0.00000     0.00000     0.00000
   -16.24722     0.00000     0.00000     0.00000     0.00001
   -16.23222     0.00001     0.00001     0.00000     0.00003
   -16.21622     0.00004     0.00004     0.00000     0.00008
   -16.20122     0.00009     0.00012     0.00000     0.00021
   -16.18622     0.00020     0.00025     0.00000     0.00046
   -16.17022     0.00037     0.00047     0.00001     0.00085
   -16.15522     0.00060     0.00078     0.00001     0.00138
   -16.13922     0.00084     0.00112     0.00002     0.00198
   -16.12422     0.00104     0.00146     0.00003     0.00253
   -16.10922     0.00117     0.00176     0.00004     0.00297
   -16.09322     0.00121     0.00200     0.00006     0.00327
   -16.07822     0.00119     0.00220     0.00008     0.00346
   -16.06322     0.00111     0.00237     0.00010     0.00358
   -16.04722     0.00101     0.00248     0.00012     0.00362
   -16.03222     0.00089     0.00248     0.00013     0.00351
   -16.01622     0.00075     0.00232     0.00014     0.00320
   -16.00122     0.00059     0.00197     0.00012     0.00268
   -15.98622     0.00042     0.00150     0.00010     0.00202
   -15.97022     0.00027     0.00102     0.00007     0.00136
   -15.95522     0.00016     0.00065     0.00005     0.00086
   -15.94022     0.00009     0.00050     0.00004     0.00063
   -15.92422     0.00008     0.00060     0.00005     0.00073
   -15.90922     0.00013     0.00096     0.00008     0.00116
   -15.89322     0.00021     0.00150     0.00013     0.00184
   -15.87822     0.00032     0.00208     0.00017     0.00257
   -15.86322     0.00041     0.00248     0.00021     0.00310
   -15.84722     0.00046     0.00257     0.00022     0.00325
   -15.83222     0.00045     0.00233     0.00021     0.00299
   -15.81722     0.00039     0.00189     0.00018     0.00245
   -15.80122     0.00030     0.00139     0.00014     0.00184
   -15.78622     0.00022     0.00095     0.00011     0.00129
   -15.77022     0.00015     0.00062     0.00008     0.00086
   -15.75522     0.00010     0.00038     0.00006     0.00054
   -15.74022     0.00006     0.00022     0.00004     0.00032
   -15.72422     0.00004     0.00012     0.00002     0.00017
   -15.70922     0.00002     0.00005     0.00001     0.00008
   -15.69322     0.00001     0.00002     0.00000     0.00004
   -15.67822     0.00000     0.00001     0.00000     0.00001
   -15.66322     0.00000     0.00000     0.00000     0.00000
   -15.64722     0.00000     0.00000     0.00000     0.00000
   -15.63222     0.00000     0.00000     0.00000     0.00000
   -15.61722     0.00000     0.00000     0.00000     0.00000
   -15.60122     0.00000     0.00000     0.00000     0.00000
   -15.58622     0.00000     0.00000     0.00000     0.00000
   -15.57022     0.00000     0.00000     0.00000     0.00000
   -15.55522     0.00000     0.00000     0.00000     0.00001
   -15.54022     0.00000     0.00002     0.00000     0.00002
   -15.52422     0.00001     0.00005     0.00000     0.00006
   -15.50922     0.00003     0.00011     0.00001     0.00015
   -15.49422     0.00007     0.00023     0.00001     0.00031
   -15.47822     0.00012     0.00039     0.00002     0.00052
   -15.46322     0.00016     0.00056     0.00003     0.00075
   -15.44722     0.00019     0.00067     0.00003     0.00090
   -15.43222     0.00019     0.00067     0.00003     0.00090
   -15.41722     0.00016     0.00057     0.00003     0.00076
   -15.40122     0.00011     0.00040     0.00002     0.00053
   -15.38622     0.00007     0.00024     0.00001     0.00032
   -15.37122     0.00003     0.00012     0.00001     0.00016
   -15.35522     0.00001     0.00005     0.00000     0.00007
   -15.34022     0.00000     0.00002     0.00000     0.00002
   -15.32422     0.00000     0.00001     0.00000     0.00001
   -15.30922     0.00000     0.00000     0.00000     0.00000
   -15.29422     0.00000     0.00000     0.00000     0.00000
   -15.27822     0.00000     0.00000     0.00000     0.00000
   -15.26322     0.00000     0.00000     0.00000     0.00000
   -15.24722     0.00000     0.00000     0.00000     0.00000
   -15.23222     0.00000     0.00000     0.00000     0.00000
   -15.21722     0.00000     0.00000     0.00000     0.00000
   -15.20122     0.00000     0.00000     0.00000     0.00000
   -15.18622     0.00000     0.00000     0.00000     0.00000
   -15.17122     0.00000     0.00000     0.00000     0.00000
   -15.15522     0.00000     0.00000     0.00000     0.00000
   -15.14022     0.00000     0.00000     0.00000     0.00000
   -15.12422     0.00000     0.00000     0.00000     0.00000
   -15.10922     0.00000     0.00000     0.00000     0.00000
   -15.09422     0.00000     0.00000     0.00000     0.00000
   -15.07822     0.00000     0.00000     0.00000     0.00000
   -15.06322     0.00000     0.00000     0.00000     0.00000
   -15.04822     0.00000     0.00000     0.00000     0.00000
   -15.03222     0.00000     0.00000     0.00000     0.00000
   -15.01722     0.00000     0.00000     0.00000     0.00000
   -15.00122     0.00000     0.00000     0.00000     0.00000
   -14.98622     0.00000     0.00000     0.00000     0.00000
   -14.97122     0.00000     0.00000     0.00000     0.00000
   -14.95522     0.00000     0.00000     0.00000     0.00000
   -14.94022     0.00000     0.00000     0.00000     0.00000
   -14.92522     0.00000     0.00000     0.00000     0.00000
   -14.90922     0.00000     0.00000     0.00000     0.00000
   -14.89422     0.00000     0.00000     0.00000     0.00000
   -14.87822     0.00000     0.00000     0.00000     0.00000
   -14.86322     0.00000     0.00000     0.00000     0.00000
   -14.84822     0.00000     0.00000     0.00000     0.00000
   -14.83222     0.00000     0.00000     0.00000     0.00000
   -14.81722     0.00000     0.00000     0.00000     0.00000
   -14.80122     0.00000     0.00000     0.00000     0.00000
   -14.78622     0.00000     0.00000     0.00000     0.00000
   -14.77122     0.00000     0.00000     0.00000     0.00000
   -14.75522     0.00000     0.00000     0.00000     0.00000
   -14.74022     0.00000     0.00000     0.00000     0.00000
   -14.72522     0.00000     0.00000     0.00000     0.00000
   -14.70922     0.00000     0.00000     0.00000     0.00000
   -14.69422     0.00000     0.00000     0.00000     0.00000
   -14.67822     0.00000     0.00000     0.00000     0.00000
   -14.66322     0.00000     0.00000     0.00000     0.00000
   -14.64822     0.00000     0.00000     0.00000     0.00000
   -14.63222     0.00000     0.00000     0.00000     0.00000
   -14.61722     0.00000     0.00000     0.00000     0.00000
   -14.60222     0.00000     0.00000     0.00000     0.00000
   -14.58622     0.00000     0.00000     0.00000     0.00000
   -14.57122     0.00000     0.00000     0.00000     0.00000
   -14.55522     0.00000     0.00000     0.00000     0.00000
   -14.54022     0.00000     0.00000     0.00000     0.00000
   -14.52522     0.00000     0.00000     0.00000     0.00000
   -14.50922     0.00000     0.00000     0.00000     0.00000
   -14.49422     0.00000     0.00000     0.00000     0.00000
   -14.47922     0.00000     0.00000     0.00000     0.00000
   -14.46322     0.00000     0.00000     0.00000     0.00000
   -14.44822     0.00000     0.00000     0.00000     0.00000
   -14.43222     0.00000     0.00000     0.00000     0.00000
   -14.41722     0.00000     0.00000     0.00000     0.00000
   -14.40222     0.00000     0.00000     0.00000     0.00000
   -14.38622     0.00000     0.00000     0.00000     0.00000
   -14.37122     0.00000     0.00000     0.00000     0.00000
   -14.35522     0.00000     0.00000     0.00000     0.00000
   -14.34022     0.00000     0.00000     0.00000     0.00000
   -14.32522     0.00000     0.00000     0.00000     0.00000
   -14.30922     0.00000     0.00000     0.00000     0.00000
   -14.29422     0.00000     0.00000     0.00000     0.00000
   -14.27922     0.00000     0.00000     0.00000     0.00000
   -14.26322     0.00000     0.00000     0.00000     0.00000
   -14.24822     0.00000     0.00000     0.00000     0.00000
   -14.23222     0.00000     0.00000     0.00000     0.00000
   -14.21722     0.00000     0.00000     0.00000     0.00000
   -14.20222     0.00000     0.00000     0.00000     0.00000
   -14.18622     0.00000     0.00000     0.00000     0.00000
   -14.17122     0.00000     0.00000     0.00000     0.00000
   -14.15622     0.00000     0.00000     0.00000     0.00000
   -14.14022     0.00000     0.00000     0.00000     0.00000
   -14.12522     0.00000     0.00000     0.00000     0.00000
   -14.10922     0.00000     0.00000     0.00000     0.00000
   -14.09422     0.00000     0.00000     0.00000     0.00000
   -14.07922     0.00000     0.00000     0.00000     0.00000
   -14.06322     0.00000     0.00000     0.00000     0.00000
   -14.04822     0.00000     0.00000     0.00000     0.00000
   -14.03322     0.00000     0.00000     0.00000     0.00000
   -14.01722     0.00000     0.00000     0.00000     0.00000
   -14.00222     0.00000     0.00000     0.00000     0.00000
   -13.98622     0.00000     0.00000     0.00000     0.00000
   -13.97122     0.00000     0.00000     0.00000     0.00000
   -13.95622     0.00000     0.00000     0.00000     0.00000
   -13.94022     0.00000     0.00000     0.00000     0.00000
   -13.92522     0.00000     0.00000     0.00000     0.00000
   -13.90922     0.00000     0.00000     0.00000     0.00000
   -13.89422     0.00000     0.00000     0.00000     0.00000
   -13.87922     0.00000     0.00000     0.00000     0.00000
   -13.86322     0.00000     0.00000     0.00000     0.00000
   -13.84822     0.00000     0.00000     0.00000     0.00000
   -13.83322     0.00000     0.00000     0.00000     0.00000
   -13.81722     0.00000     0.00000     0.00000     0.00000
   -13.80222     0.00000     0.00000     0.00000     0.00000
   -13.78622     0.00000     0.00000     0.00000     0.00000
   -13.77122     0.00000     0.00000     0.00000     0.00000
   -13.75622     0.00000     0.00000     0.00000     0.00000
   -13.74022     0.00000     0.00000     0.00000     0.00000
   -13.72522     0.00000     0.00000     0.00000     0.00000
   -13.71022     0.00000     0.00000     0.00000     0.00000
   -13.69422     0.00000     0.00000     0.00000     0.00000
   -13.67922     0.00000     0.00000     0.00000     0.00000
   -13.66322     0.00000     0.00001     0.00000     0.00001
   -13.64822     0.00000     0.00006     0.00000     0.00006
   -13.63322     0.00001     0.00023     0.00001     0.00025
   -13.61722     0.00003     0.00080     0.00003     0.00086
   -13.60222     0.00010     0.00231     0.00008     0.00249
   -13.58722     0.00026     0.00567     0.00019     0.00612
   -13.57122     0.00061     0.01183     0.00037     0.01281
   -13.55622     0.00121     0.02100     0.00062     0.02283
   -13.54022     0.00201     0.03182     0.00091     0.03474
   -13.52522     0.00283     0.04114     0.00115     0.04513
   -13.51022     0.00337     0.04540     0.00126     0.05003
   -13.49422     0.00337     0.04276     0.00119     0.04732
   -13.47922     0.00284     0.03428     0.00096     0.03808
   -13.46322     0.00201     0.02336     0.00067     0.02604
   -13.44822     0.00120     0.01348     0.00040     0.01508
   -13.43322     0.00060     0.00658     0.00020     0.00737
   -13.41722     0.00025     0.00270     0.00009     0.00304
   -13.40222     0.00009     0.00094     0.00003     0.00105
   -13.38722     0.00003     0.00027     0.00001     0.00031
   -13.37122     0.00001     0.00007     0.00000     0.00007
   -13.35622     0.00000     0.00001     0.00000     0.00002
   -13.34022     0.00000     0.00000     0.00000     0.00000
   -13.32522     0.00000     0.00000     0.00000     0.00000
   -13.31022     0.00000     0.00000     0.00000     0.00000
   -13.29422     0.00000     0.00000     0.00000     0.00000
   -13.27922     0.00000     0.00000     0.00000     0.00000
   -13.26422     0.00000     0.00000     0.00000     0.00000
   -13.24822     0.00000     0.00000     0.00000     0.00000
   -13.23322     0.00000     0.00000     0.00000     0.00000
   -13.21722     0.00000     0.00000     0.00000     0.00000
   -13.20222     0.00000     0.00000     0.00000     0.00000
   -13.18722     0.00000     0.00000     0.00000     0.00000
   -13.17122     0.00000     0.00000     0.00000     0.00000
   -13.15622     0.00000     0.00000     0.00000     0.00000
   -13.14122     0.00000     0.00000     0.00000     0.00000
   -13.12522     0.00000     0.00000     0.00000     0.00000
   -13.11022     0.00000     0.00000     0.00000     0.00000
   -13.09422     0.00000     0.00000     0.00000     0.00000
   -13.07922     0.00000     0.00000     0.00000     0.00000
   -13.06422     0.00000     0.00000     0.00000     0.00000
   -13.04822     0.00000     0.00000     0.00000     0.00000
   -13.03322     0.00000     0.00000     0.00000     0.00000
   -13.01722     0.00000     0.00000     0.00000     0.00000
   -13.00222     0.00000     0.00000     0.00000     0.00000
   -12.98722     0.00000     0.00000     0.00000     0.00000
   -12.97122     0.00000     0.00000     0.00000     0.00000
   -12.95622     0.00000     0.00000     0.00000     0.00000
   -12.94122     0.00000     0.00000     0.00000     0.00000
   -12.92522     0.00000     0.00000     0.00000     0.00000
   -12.91022     0.00000     0.00000     0.00000     0.00000
   -12.89422     0.00000     0.00000     0.00000     0.00000
   -12.87922     0.00000     0.00000     0.00000     0.00000
   -12.86422     0.00000     0.00000     0.00000     0.00000
   -12.84822     0.00000     0.00000     0.00000     0.00000
   -12.83322     0.00000     0.00000     0.00000     0.00000
   -12.81822     0.00000     0.00000     0.00000     0.00000
   -12.80222     0.00000     0.00000     0.00000     0.00000
   -12.78722     0.00000     0.00000     0.00000     0.00000
   -12.77122     0.00000     0.00000     0.00000     0.00000
   -12.75622     0.00000     0.00000     0.00000     0.00000
   -12.74122     0.00000     0.00000     0.00000     0.00000
   -12.72522     0.00000     0.00000     0.00000     0.00000
   -12.71022     0.00000     0.00000     0.00000     0.00000
   -12.69522     0.00000     0.00000     0.00000     0.00000
   -12.67922     0.00000     0.00000     0.00000     0.00000
   -12.66422     0.00000     0.00000     0.00000     0.00000
   -12.64822     0.00000     0.00000     0.00000     0.00000
   -12.63322     0.00000     0.00000     0.00000     0.00000
   -12.61822     0.00000     0.00000     0.00000     0.00000
   -12.60222     0.00000     0.00000     0.00000     0.00000
   -12.58722     0.00000     0.00000     0.00000     0.00000
   -12.57122     0.00000     0.00000     0.00000     0.00000
   -12.55622     0.00000     0.00000     0.00000     0.00000
   -12.54122     0.00000     0.00000     0.00000     0.00000
   -12.52522     0.00000     0.00000     0.00000     0.00000
   -12.51022     0.00000     0.00000     0.00000     0.00000
   -12.49522     0.00000     0.00000     0.00000     0.00000
   -12.47922     0.00000     0.00000     0.00000     0.00000
   -12.46422     0.00000     0.00000     0.00000     0.00000
   -12.44822     0.00000     0.00000     0.00000     0.00000
   -12.43322     0.00000     0.00000     0.00000     0.00000
   -12.41822     0.00000     0.00000     0.00000     0.00000
   -12.40222     0.00000     0.00000     0.00000     0.00000
   -12.38722     0.00000     0.00000     0.00000     0.00000
   -12.37222     0.00000     0.00000     0.00000     0.00000
   -12.35622     0.00000     0.00000     0.00000     0.00000
   -12.34122     0.00000     0.00000     0.00000     0.00000
   -12.32522     0.00000     0.00000     0.00000     0.00000
   -12.31022     0.00000     0.00000     0.00000     0.00000
   -12.29522     0.00000     0.00000     0.00000     0.00000
   -12.27922     0.00000     0.00000     0.00000     0.00000
   -12.26422     0.00000     0.00000     0.00000     0.00000
   -12.24922     0.00000     0.00000     0.00000     0.00000
   -12.23322     0.00000     0.00000     0.00000     0.00000
   -12.21822     0.00000     0.00000     0.00000     0.00000
   -12.20222     0.00000     0.00000     0.00000     0.00000
   -12.18722     0.00000     0.00000     0.00000     0.00000
   -12.17222     0.00000     0.00000     0.00000     0.00000
   -12.15622     0.00000     0.00000     0.00000     0.00000
   -12.14122     0.00000     0.00000     0.00000     0.00000
   -12.12522     0.00000     0.00000     0.00000     0.00000
   -12.11022     0.00000     0.00000     0.00000     0.00000
   -12.09522     0.00000     0.00000     0.00000     0.00000
   -12.07922     0.00000     0.00000     0.00000     0.00000
   -12.06422     0.00000     0.00000     0.00000     0.00000
   -12.04922     0.00000     0.00000     0.00000     0.00000
   -12.03322     0.00000     0.00000     0.00000     0.00000
   -12.01822     0.00000     0.00000     0.00000     0.00000
   -12.00222     0.00000     0.00000     0.00000     0.00000
   -11.98722     0.00000     0.00000     0.00000     0.00000
   -11.97222     0.00000     0.00000     0.00000     0.00000
   -11.95622     0.00000     0.00000     0.00000     0.00000
   -11.94122     0.00000     0.00000     0.00000     0.00000
   -11.92622     0.00000     0.00000     0.00000     0.00000
   -11.91022     0.00000     0.00000     0.00000     0.00000
   -11.89522     0.00000     0.00000     0.00000     0.00000
   -11.87922     0.00000     0.00000     0.00000     0.00000
   -11.86422     0.00000     0.00000     0.00000     0.00000
   -11.84922     0.00000     0.00000     0.00000     0.00000
   -11.83322     0.00000     0.00000     0.00000     0.00000
   -11.81822     0.00000     0.00000     0.00000     0.00000
   -11.80322     0.00000     0.00000     0.00000     0.00000
   -11.78722     0.00000     0.00000     0.00000     0.00000
   -11.77222     0.00000     0.00000     0.00000     0.00000
   -11.75622     0.00000     0.00000     0.00000     0.00000
   -11.74122     0.00000     0.00000     0.00000     0.00000
   -11.72622     0.00000     0.00000     0.00000     0.00000
   -11.71022     0.00000     0.00000     0.00000     0.00000
   -11.69522     0.00000     0.00000     0.00000     0.00000
   -11.67922     0.00000     0.00000     0.00000     0.00000
   -11.66422     0.00000     0.00000     0.00000     0.00000
   -11.64922     0.00000     0.00000     0.00000     0.00000
   -11.63322     0.00000     0.00000     0.00000     0.00000
   -11.61822     0.00000     0.00000     0.00000     0.00000
   -11.60322     0.00000     0.00000     0.00000     0.00000
   -11.58722     0.00000     0.00000     0.00000     0.00000
   -11.57222     0.00000     0.00000     0.00000     0.00000
   -11.55622     0.00000     0.00000     0.00000     0.00000
   -11.54122     0.00000     0.00000     0.00000     0.00000
   -11.52622     0.00000     0.00000     0.00000     0.00000
   -11.51022     0.00000     0.00000     0.00000     0.00000
   -11.49522     0.00000     0.00000     0.00000     0.00000
   -11.48022     0.00000     0.00000     0.00000     0.00000
   -11.46422     0.00000     0.00000     0.00000     0.00000
   -11.44922     0.00000     0.00000     0.00000     0.00000
   -11.43322     0.00000     0.00000     0.00000     0.00000
   -11.41822     0.00000     0.00000     0.00000     0.00000
   -11.40322     0.00000     0.00000     0.00000     0.00000
   -11.38722     0.00000     0.00000     0.00000     0.00000
   -11.37222     0.00000     0.00000     0.00000     0.00000
   -11.35722     0.00000     0.00000     0.00000     0.00000
   -11.34122     0.00000     0.00000     0.00000     0.00000
   -11.32622     0.00000     0.00000     0.00000     0.00000
   -11.31022     0.00000     0.00000     0.00000     0.00000
   -11.29522     0.00000     0.00000     0.00000     0.00000
   -11.28022     0.00000     0.00000     0.00000     0.00000
   -11.26422     0.00000     0.00000     0.00000     0.00000
   -11.24922     0.00000     0.00000     0.00000     0.00000
   -11.23322     0.00000     0.00000     0.00000     0.00000
   -11.21822     0.00000     0.00000     0.00000     0.00000
   -11.20322     0.00000     0.00000     0.00000     0.00000
   -11.18722     0.00000     0.00000     0.00000     0.00000
   -11.17222     0.00000     0.00000     0.00000     0.00000
   -11.15722     0.00000     0.00000     0.00000     0.00000
   -11.14122     0.00000     0.00000     0.00000     0.00000
   -11.12622     0.00000     0.00000     0.00000     0.00000
   -11.11022     0.00000     0.00000     0.00000     0.00000
   -11.09522     0.00000     0.00000     0.00000     0.00000
   -11.08022     0.00000     0.00000     0.00000     0.00000
   -11.06422     0.00000     0.00000     0.00000     0.00000
   -11.04922     0.00000     0.00000     0.00000     0.00000
   -11.03422     0.00000     0.00000     0.00000     0.00000
   -11.01822     0.00000     0.00000     0.00000     0.00000
   -11.00322     0.00000     0.00000     0.00000     0.00000
   -10.98722     0.00000     0.00000     0.00000     0.00000
   -10.97222     0.00000     0.00000     0.00000     0.00000
   -10.95722     0.00000     0.00000     0.00000     0.00000
   -10.94122     0.00000     0.00000     0.00000     0.00000
   -10.92622     0.00000     0.00000     0.00000     0.00000
   -10.91122     0.00000     0.00000     0.00000     0.00000
   -10.89522     0.00000     0.00000     0.00000     0.00000
   -10.88022     0.00000     0.00000     0.00000     0.00000
   -10.86422     0.00000     0.00000     0.00000     0.00000
   -10.84922     0.00000     0.00000     0.00000     0.00000
   -10.83422     0.00000     0.00000     0.00000     0.00000
   -10.81822     0.00000     0.00000     0.00000     0.00000
   -10.80322     0.00000     0.00000     0.00000     0.00000
   -10.78722     0.00000     0.00000     0.00000     0.00000
   -10.77222     0.00000     0.00000     0.00000     0.00000
   -10.75722     0.00000     0.00000     0.00000     0.00000
   -10.74122     0.00000     0.00000     0.00000     0.00000
   -10.72622     0.00000     0.00000     0.00000     0.00000
   -10.71122     0.00000     0.00000     0.00000     0.00000
   -10.69522     0.00000     0.00000     0.00000     0.00000
   -10.68022     0.00000     0.00000     0.00000     0.00000
   -10.66422     0.00000     0.00000     0.00000     0.00000
   -10.64922     0.00000     0.00000     0.00000     0.00000
   -10.63422     0.00000     0.00000     0.00000     0.00000
   -10.61822     0.00000     0.00000     0.00000     0.00000
   -10.60322     0.00000     0.00000     0.00000     0.00000
   -10.58822     0.00000     0.00000     0.00000     0.00000
   -10.57222     0.00000     0.00000     0.00000     0.00000
   -10.55722     0.00000     0.00000     0.00000     0.00000
   -10.54122     0.00000     0.00000     0.00000     0.00000
   -10.52622     0.00000     0.00000     0.00000     0.00000
   -10.51122     0.00000     0.00000     0.00000     0.00000
   -10.49522     0.00000     0.00000     0.00000     0.00000
   -10.48022     0.00000     0.00000     0.00000     0.00000
   -10.46522     0.00000     0.00000     0.00000     0.00000
   -10.44922     0.00000     0.00000     0.00000     0.00000
   -10.43422     0.00000     0.00000     0.00000     0.00000
   -10.41822     0.00000     0.00000     0.00000     0.00000
   -10.40322     0.00000     0.00000     0.00000     0.00000
   -10.38822     0.00000     0.00000     0.00000     0.00000
   -10.37222     0.00000     0.00000     0.00000     0.00000
   -10.35722     0.00000     0.00000     0.00000     0.00000
   -10.34122     0.00000     0.00000     0.00000     0.00000
   -10.32622     0.00000     0.00000     0.00000     0.00000
   -10.31122     0.00000     0.00000     0.00000     0.00000
   -10.29522     0.00000     0.00000     0.00000     0.00000
   -10.28022     0.00000     0.00000     0.00000     0.00000
   -10.26522     0.00000     0.00000     0.00000     0.00000
   -10.24922     0.00000     0.00000     0.00000     0.00000
   -10.23422     0.00000     0.00001     0.00000     0.00001
   -10.21822     0.00000     0.00002     0.00000     0.00002
   -10.20322     0.00000     0.00005     0.00000     0.00005
   -10.18822     0.00000     0.00011     0.00000     0.00011
   -10.17222     0.00000     0.00022     0.00000     0.00022
   -10.15722     0.00000     0.00040     0.00000     0.00041
   -10.14222     0.00000     0.00075     0.00000     0.00076
   -10.12622     0.00000     0.00150     0.00000     0.00150
   -10.11122     0.00000     0.00387     0.00000     0.00388
   -10.09522     0.00000     0.01467     0.00000     0.01467
   -10.08022     0.00000     0.06554     0.00000     0.06554
   -10.06522     0.00000     0.27740     0.00000     0.27741
   -10.04922     0.00000     1.02380     0.00001     1.02381
   -10.03422     0.00000     3.22200     0.00001     3.22201
   -10.01922     0.00001     8.59600     0.00001     8.59602
   -10.00322     0.00001    19.42400     0.00003    19.42404
    -9.98822     0.00002    37.18000     0.00005    37.18007
    -9.97222     0.00004    60.30000     0.00007    60.30011
    -9.95722     0.00006    82.90000     0.00009    82.90015
    -9.94222     0.00007    96.66000     0.00011    96.66018
    -9.92622     0.00007    95.56000     0.00011    95.56018
    -9.91122     0.00006    80.10000     0.00009    80.10015
    -9.89522     0.00004    56.92000     0.00006    56.92010
    -9.88022     0.00003    34.26000     0.00004    34.26006
    -9.86522     0.00001    17.44200     0.00002    17.44204
    -9.84922     0.00001     7.50600     0.00001     7.50602
    -9.83422     0.00000     2.72800     0.00001     2.72802
    -9.81922     0.00000     0.83740     0.00001     0.83742
    -9.80322     0.00000     0.21860     0.00002     0.21862
    -9.78822     0.00000     0.05052     0.00002     0.05054
    -9.77222     0.00000     0.01234     0.00002     0.01237
    -9.75722     0.00000     0.00483     0.00002     0.00485
    -9.74222     0.00000     0.00323     0.00002     0.00324
    -9.72622     0.00000     0.00251     0.00001     0.00252
    -9.71122     0.00000     0.00189     0.00001     0.00190
    -9.69622     0.00000     0.00136     0.00001     0.00138
    -9.68022     0.00000     0.00102     0.00001     0.00103
    -9.66522     0.00000     0.00089     0.00001     0.00091
    -9.64922     0.00000     0.00094     0.00002     0.00096
    -9.63422     0.00001     0.00107     0.00002     0.00110
    -9.61922     0.00001     0.00117     0.00003     0.00120
    -9.60322     0.00001     0.00119     0.00003     0.00122
    -9.58822     0.00001     0.00113     0.00003     0.00116
    -9.57322     0.00001     0.00101     0.00003     0.00104
    -9.55722     0.00001     0.00087     0.00002     0.00090
    -9.54222     0.00001     0.00073     0.00002     0.00076
    -9.52622     0.00000     0.00060     0.00002     0.00063
    -9.51122     0.00000     0.00050     0.00002     0.00052
    -9.49622     0.00000     0.00046     0.00001     0.00047
    -9.48022     0.00000     0.00048     0.00001     0.00050
    -9.46522     0.00000     0.00059     0.00001     0.00060
    -9.44922     0.00000     0.00076     0.00001     0.00078
    -9.43422     0.00001     0.00096     0.00001     0.00097
    -9.41922     0.00001     0.00112     0.00002     0.00114
    -9.40322     0.00001     0.00119     0.00002     0.00122
    -9.38822     0.00001     0.00117     0.00002     0.00119
    -9.37322     0.00001     0.00108     0.00002     0.00110
    -9.35722     0.00001     0.00097     0.00001     0.00099
    -9.34222     0.00001     0.00087     0.00001     0.00089
    -9.32622     0.00001     0.00080     0.00001     0.00082
    -9.31122     0.00001     0.00074     0.00001     0.00075
    -9.29622     0.00001     0.00069     0.00001     0.00070
    -9.28022     0.00000     0.00067     0.00001     0.00068
    -9.26522     0.00000     0.00072     0.00001     0.00073
    -9.25022     0.00000     0.00086     0.00001     0.00087
    -9.23422     0.00000     0.00108     0.00001     0.00109
    -9.21922     0.00000     0.00137     0.00001     0.00138
    -9.20322     0.00000     0.00171     0.00002     0.00173
    -9.18822     0.00000     0.00210     0.00002     0.00213
    -9.17322     0.00001     0.00249     0.00002     0.00252
    -9.15722     0.00001     0.00282     0.00002     0.00285
    -9.14222     0.00001     0.00304     0.00002     0.00307
    -9.12722     0.00001     0.00314     0.00002     0.00317
    -9.11122     0.00001     0.00312     0.00002     0.00315
    -9.09622     0.00001     0.00296     0.00002     0.00299
    -9.08022     0.00001     0.00264     0.00002     0.00266
    -9.06522     0.00001     0.00220     0.00001     0.00222
    -9.05022     0.00001     0.00175     0.00001     0.00177
    -9.03422     0.00001     0.00143     0.00001     0.00145
    -9.01922     0.00001     0.00134     0.00001     0.00135
    -9.00322     0.00001     0.00148     0.00001     0.00149
    -8.98822     0.00001     0.00178     0.00001     0.00179
    -8.97322     0.00001     0.00213     0.00001     0.00215
    -8.95722     0.00001     0.00245     0.00001     0.00247
    -8.94222     0.00001     0.00268     0.00001     0.00270
    -8.92722     0.00001     0.00276     0.00001     0.00279
    -8.91122     0.00001     0.00266     0.00001     0.00269
    -8.89622     0.00001     0.00236     0.00001     0.00238
    -8.88022     0.00001     0.00190     0.00001     0.00192
    -8.86522     0.00001     0.00139     0.00001     0.00140
    -8.85022     0.00001     0.00094     0.00001     0.00095
    -8.83422     0.00001     0.00064     0.00000     0.00065
    -8.81922     0.00001     0.00055     0.00000     0.00056
    -8.80422     0.00000     0.00067     0.00000     0.00068
    -8.78822     0.00001     0.00100     0.00001     0.00101
    -8.77322     0.00001     0.00145     0.00001     0.00146
    -8.75722     0.00001     0.00193     0.00001     0.00194
    -8.74222     0.00001     0.00236     0.00001     0.00237
    -8.72722     0.00001     0.00270     0.00001     0.00272
    -8.71122     0.00001     0.00295     0.00001     0.00297
    -8.69622     0.00001     0.00308     0.00001     0.00311
    -8.68122     0.00002     0.00307     0.00001     0.00310
    -8.66522     0.00002     0.00290     0.00001     0.00293
    -8.65022     0.00001     0.00262     0.00001     0.00264
    -8.63422     0.00001     0.00229     0.00001     0.00232
    -8.61922     0.00001     0.00200     0.00001     0.00202
    -8.60422     0.00001     0.00176     0.00001     0.00179
    -8.58822     0.00001     0.00156     0.00001     0.00158
    -8.57322     0.00001     0.00133     0.00001     0.00135
    -8.55722     0.00001     0.00108     0.00001     0.00109
    -8.54222     0.00001     0.00080     0.00001     0.00081
    -8.52722     0.00001     0.00055     0.00000     0.00055
    -8.51122     0.00000     0.00034     0.00000     0.00035
    -8.49622     0.00000     0.00020     0.00000     0.00021
    -8.48122     0.00000     0.00011     0.00000     0.00012
    -8.46522     0.00000     0.00006     0.00000     0.00007
    -8.45022     0.00000     0.00003     0.00000     0.00004
    -8.43422     0.00000     0.00002     0.00000     0.00002
    -8.41922     0.00000     0.00001     0.00000     0.00001
    -8.40422     0.00000     0.00000     0.00000     0.00000
    -8.38822     0.00000     0.00000     0.00000     0.00000
    -8.37322     0.00000     0.00000     0.00000     0.00000
    -8.35822     0.00000     0.00000     0.00000     0.00000
    -8.34222     0.00000     0.00000     0.00000     0.00000
    -8.32722     0.00000     0.00000     0.00000     0.00000
    -8.31122     0.00000     0.00000     0.00000     0.00000
    -8.29622     0.00000     0.00000     0.00000     0.00000
    -8.28122     0.00000     0.00000     0.00000     0.00000
    -8.26522     0.00000     0.00000     0.00000     0.00000
    -8.25022     0.00000     0.00000     0.00000     0.00000
    -8.23522     0.00000     0.00000     0.00000     0.00000
    -8.21922     0.00000     0.00000     0.00000     0.00000
    -8.20422     0.00000     0.00000     0.00000     0.00000
    -8.18822     0.00000     0.00000     0.00000     0.00000
    -8.17322     0.00000     0.00000     0.00000     0.00000
    -8.15822     0.00000     0.00000     0.00000     0.00000
    -8.14222     0.00000     0.00000     0.00000     0.00000
    -8.12722     0.00000     0.00000     0.00000     0.00000
    -8.11122     0.00000     0.00000     0.00000     0.00000
    -8.09622     0.00000     0.00000     0.00000     0.00000
    -8.08122     0.00000     0.00000     0.00000     0.00000
    -8.06522     0.00000     0.00000     0.00000     0.00000
    -8.05022     0.00000     0.00000     0.00000     0.00000
    -8.03522     0.00000     0.00000     0.00000     0.00000
    -8.01922     0.00000     0.00000     0.00000     0.00000
    -8.00422     0.00000     0.00000     0.00000     0.00000
    -7.98822     0.00000     0.00000     0.00000     0.00000
    -7.97322     0.00000     0.00000     0.00000     0.00000
    -7.95822     0.00000     0.00000     0.00000     0.00000
    -7.94222     0.00000     0.00000     0.00000     0.00000
    -7.92722     0.00000     0.00000     0.00000     0.00000
    -7.91222     0.00000     0.00000     0.00000     0.00000
    -7.89622     0.00000     0.00000     0.00000     0.00000
    -7.88122     0.00000     0.00000     0.00000     0.00000
    -7.86522     0.00000     0.00000     0.00000     0.00000
    -7.85022     0.00000     0.00000     0.00000     0.00000
    -7.83522     0.00000     0.00000     0.00000     0.00000
    -7.81922     0.00000     0.00000     0.00000     0.00000
    -7.80422     0.00000     0.00000     0.00000     0.00000
    -7.78922     0.00000     0.00000     0.00000     0.00000
    -7.77322     0.00000     0.00000     0.00000     0.00000
    -7.75822     0.00000     0.00000     0.00000     0.00000
    -7.74222     0.00000     0.00000     0.00000     0.00000
    -7.72722     0.00000     0.00000     0.00000     0.00000
    -7.71222     0.00000     0.00000     0.00000     0.00000
    -7.69622     0.00000     0.00000     0.00000     0.00000
    -7.68122     0.00000     0.00000     0.00000     0.00000
    -7.66522     0.00000     0.00000     0.00000     0.00000
    -7.65022     0.00000     0.00000     0.00000     0.00000
    -7.63522     0.00000     0.00000     0.00000     0.00000
    -7.61922     0.00000     0.00000     0.00000     0.00000
    -7.60422     0.00000     0.00000     0.00000     0.00000
    -7.58922     0.00000     0.00000     0.00000     0.00000
    -7.57322     0.00000     0.00000     0.00000     0.00000
    -7.55822     0.00000     0.00000     0.00000     0.00000
    -7.54222     0.00000     0.00000     0.00000     0.00000
    -7.52722     0.00000     0.00000     0.00000     0.00000
    -7.51222     0.00000     0.00000     0.00000     0.00000
    -7.49622     0.00000     0.00000     0.00000     0.00000
    -7.48122     0.00000     0.00000     0.00000     0.00000
    -7.46622     0.00000     0.00000     0.00000     0.00000
    -7.45022     0.00000     0.00000     0.00000     0.00000
    -7.43522     0.00000     0.00000     0.00000     0.00000
    -7.41922     0.00000     0.00000     0.00000     0.00000
    -7.40422     0.00000     0.00000     0.00000     0.00000
    -7.38922     0.00000     0.00000     0.00000     0.00000
    -7.37322     0.00000     0.00000     0.00000     0.00000
    -7.35822     0.00000     0.00000     0.00000     0.00000
    -7.34222     0.00000     0.00000     0.00000     0.00000
    -7.32722     0.00000     0.00000     0.00000     0.00000
    -7.31222     0.00000     0.00000     0.00000     0.00000
    -7.29622     0.00000     0.00000     0.00000     0.00000
    -7.28122     0.00000     0.00000     0.00000     0.00000
    -7.26622     0.00000     0.00000     0.00000     0.00000
    -7.25022     0.00000     0.00000     0.00000     0.00000
    -7.23522     0.00000     0.00000     0.00000     0.00000
    -7.21922     0.00000     0.00000     0.00000     0.00000
    -7.20422     0.00000     0.00000     0.00000     0.00000
    -7.18922     0.00000     0.00000     0.00000     0.00000
    -7.17322     0.00000     0.00000     0.00000     0.00000
    -7.15822     0.00000     0.00000     0.00000     0.00000
    -7.14322     0.00000     0.00000     0.00000     0.00000
    -7.12722     0.00000     0.00000     0.00000     0.00000
    -7.11222     0.00000     0.00000     0.00000     0.00000
    -7.09622     0.00000     0.00000     0.00000     0.00000
    -7.08122     0.00000     0.00000     0.00000     0.00000
    -7.06622     0.00000     0.00000     0.00000     0.00000
    -7.05022     0.00000     0.00000     0.00000     0.00000
    -7.03522     0.00000     0.00000     0.00000     0.00000
    -7.02022     0.00000     0.00000     0.00000     0.00000
    -7.00422     0.00000     0.00000     0.00000     0.00000
    -6.98922     0.00000     0.00000     0.00000     0.00000
    -6.97322     0.00000     0.00000     0.00000     0.00000
    -6.95822     0.00000     0.00000     0.00000     0.00000
    -6.94322     0.00000     0.00000     0.00000     0.00000
    -6.92722     0.00000     0.00000     0.00000     0.00000
    -6.91222     0.00000     0.00000     0.00000     0.00000
    -6.89622     0.00000     0.00000     0.00000     0.00000
    -6.88122     0.00000     0.00000     0.00000     0.00000
    -6.86622     0.00000     0.00000     0.00000     0.00000
    -6.85022     0.00000     0.00000     0.00000     0.00000
    -6.83522     0.00000     0.00000     0.00000     0.00000
    -6.82022     0.00000     0.00000     0.00000     0.00000
    -6.80422     0.00000     0.00000     0.00000     0.00000
    -6.78922     0.00000     0.00000     0.00000     0.00000
    -6.77322     0.00000     0.00000     0.00000     0.00000
    -6.75822     0.00000     0.00000     0.00000     0.00000
    -6.74322     0.00000     0.00000     0.00000     0.00000
    -6.72722     0.00000     0.00000     0.00000     0.00000
    -6.71222     0.00000     0.00000     0.00000     0.00000
    -6.69722     0.00000     0.00000     0.00000     0.00000
    -6.68122     0.00000     0.00000     0.00000     0.00000
    -6.66622     0.00000     0.00000     0.00000     0.00000
    -6.65022     0.00000     0.00000     0.00000     0.00000
    -6.63522     0.00000     0.00000     0.00000     0.00000
    -6.62022     0.00000     0.00000     0.00000     0.00000
    -6.60422     0.00000     0.00000     0.00000     0.00000
    -6.58922     0.00000     0.00000     0.00000     0.00000
    -6.57422     0.00000     0.00000     0.00000     0.00000
    -6.55822     0.00000     0.00000     0.00000     0.00000
    -6.54322     0.00000     0.00000     0.00000     0.00000
    -6.52722     0.00000     0.00000     0.00000     0.00000
    -6.51222     0.00000     0.00000     0.00000     0.00000
    -6.49722     0.00000     0.00000     0.00000     0.00000
    -6.48122     0.00000     0.00000     0.00000     0.00000
    -6.46622     0.00000     0.00000     0.00000     0.00000
    -6.45022     0.00000     0.00000     0.00000     0.00000
    -6.43522     0.00000     0.00000     0.00000     0.00000
    -6.42022     0.00000     0.00000     0.00000     0.00000
    -6.40422     0.00000     0.00000     0.00000     0.00000
    -6.38922     0.00000     0.00000     0.00000     0.00000
    -6.37422     0.00000     0.00000     0.00000     0.00000
    -6.35822     0.00000     0.00000     0.00000     0.00000
    -6.34322     0.00000     0.00000     0.00000     0.00000
    -6.32722     0.00000     0.00000     0.00000     0.00000
    -6.31222     0.00000     0.00000     0.00000     0.00000
    -6.29722     0.00000     0.00000     0.00000     0.00000
    -6.28122     0.00000     0.00000     0.00000     0.00000
    -6.26622     0.00000     0.00000     0.00000     0.00000
    -6.25122     0.00000     0.00000     0.00000     0.00000
    -6.23522     0.00000     0.00000     0.00000     0.00000
    -6.22022     0.00000     0.00000     0.00000     0.00000
    -6.20422     0.00000     0.00000     0.00000     0.00000
    -6.18922     0.00000     0.00000     0.00000     0.00000
    -6.17422     0.00000     0.00000     0.00000     0.00000
    -6.15822     0.00000     0.00000     0.00000     0.00000
    -6.14322     0.00000     0.00000     0.00000     0.00000
    -6.12822     0.00000     0.00000     0.00000     0.00000
    -6.11222     0.00000     0.00000     0.00000     0.00000
    -6.09722     0.00000     0.00000     0.00000     0.00000
    -6.08122     0.00000     0.00000     0.00000     0.00000
    -6.06622     0.00000     0.00000     0.00000     0.00000
    -6.05122     0.00000     0.00000     0.00000     0.00000
    -6.03522     0.00000     0.00000     0.00000     0.00000
    -6.02022     0.00000     0.00000     0.00000     0.00000
    -6.00422     0.00000     0.00000     0.00000     0.00000
    -5.98922     0.00000     0.00000     0.00000     0.00000
    -5.97422     0.00000     0.00000     0.00000     0.00000
    -5.95822     0.00000     0.00001     0.00000     0.00001
    -5.94322     0.00000     0.00004     0.00000     0.00005
    -5.92822     0.00000     0.00013     0.00001     0.00014
    -5.91222     0.00000     0.00033     0.00002     0.00035
    -5.89722     0.00000     0.00071     0.00005     0.00076
    -5.88122     0.00000     0.00129     0.00009     0.00138
    -5.86622     0.00000     0.00197     0.00015     0.00212
    -5.85122     0.00000     0.00257     0.00021     0.00277
    -5.83522     0.00000     0.00288     0.00025     0.00313
    -5.82022     0.00000     0.00281     0.00028     0.00309
    -5.80522     0.00000     0.00241     0.00030     0.00271
    -5.78922     0.00000     0.00185     0.00029     0.00214
    -5.77422     0.00000     0.00129     0.00026     0.00155
    -5.75822     0.00000     0.00082     0.00022     0.00104
    -5.74322     0.00000     0.00050     0.00017     0.00067
    -5.72822     0.00000     0.00039     0.00012     0.00050
    -5.71222     0.00000     0.00054     0.00009     0.00063
    -5.69722     0.00000     0.00111     0.00011     0.00122
    -5.68222     0.00000     0.00225     0.00017     0.00243
    -5.66622     0.00001     0.00402     0.00030     0.00433
    -5.65122     0.00002     0.00620     0.00047     0.00669
    -5.63522     0.00003     0.00829     0.00065     0.00896
    -5.62022     0.00003     0.00966     0.00080     0.01049
    -5.60522     0.00004     0.00991     0.00089     0.01083
    -5.58922     0.00003     0.00903     0.00093     0.00999
    -5.57422     0.00003     0.00742     0.00091     0.00837
    -5.55822     0.00002     0.00559     0.00087     0.00648
    -5.54322     0.00001     0.00393     0.00080     0.00474
    -5.52822     0.00001     0.00261     0.00069     0.00331
    -5.51222     0.00000     0.00165     0.00057     0.00222
    -5.49722     0.00000     0.00106     0.00043     0.00149
    -5.48222     0.00001     0.00086     0.00031     0.00118
    -5.46622     0.00001     0.00116     0.00025     0.00142
    -5.45122     0.00002     0.00207     0.00025     0.00234
    -5.43522     0.00004     0.00358     0.00034     0.00396
    -5.42022     0.00007     0.00548     0.00048     0.00602
    -5.40522     0.00010     0.00724     0.00063     0.00797
    -5.38922     0.00012     0.00831     0.00074     0.00917
    -5.37422     0.00013     0.00835     0.00078     0.00926
    -5.35922     0.00012     0.00745     0.00077     0.00834
    -5.34322     0.00010     0.00603     0.00073     0.00685
    -5.32822     0.00007     0.00453     0.00068     0.00529
    -5.31222     0.00004     0.00325     0.00065     0.00394
    -5.29722     0.00003     0.00225     0.00060     0.00287
    -5.28222     0.00002     0.00151     0.00052     0.00205
    -5.26622     0.00001     0.00099     0.00042     0.00142
    -5.25122     0.00001     0.00068     0.00030     0.00099
    -5.23622     0.00002     0.00064     0.00019     0.00085
    -5.22022     0.00005     0.00092     0.00011     0.00108
    -5.20522     0.00010     0.00159     0.00007     0.00176
    -5.18922     0.00017     0.00264     0.00008     0.00289
    -5.17422     0.00025     0.00398     0.00012     0.00434
    -5.15922     0.00032     0.00542     0.00020     0.00594
    -5.14322     0.00038     0.00682     0.00031     0.00750
    -5.12822     0.00041     0.00803     0.00044     0.00889
    -5.11222     0.00043     0.00896     0.00060     0.00999
    -5.09722     0.00045     0.00959     0.00077     0.01081
    -5.08222     0.00048     0.01014     0.00096     0.01158
    -5.06622     0.00053     0.01097     0.00120     0.01270
    -5.05122     0.00064     0.01236     0.00146     0.01445
    -5.03622     0.00078     0.01426     0.00170     0.01674
    -5.02022     0.00097     0.01631     0.00184     0.01912
    -5.00522     0.00114     0.01794     0.00187     0.02095
    -4.98922     0.00127     0.01864     0.00178     0.02169
    -4.97422     0.00131     0.01820     0.00164     0.02116
    -4.95922     0.00128     0.01691     0.00152     0.01971
    -4.94322     0.00121     0.01544     0.00148     0.01814
    -4.92822     0.00117     0.01452     0.00156     0.01726
    -4.91322     0.00118     0.01450     0.00176     0.01744
    -4.89722     0.00121     0.01519     0.00203     0.01843
    -4.88222     0.00123     0.01620     0.00231     0.01974
    -4.86622     0.00122     0.01720     0.00255     0.02097
    -4.85122     0.00122     0.01804     0.00271     0.02197
    -4.83622     0.00123     0.01856     0.00277     0.02256
    -4.82022     0.00125     0.01849     0.00274     0.02247
    -4.80522     0.00124     0.01766     0.00264     0.02154
    -4.79022     0.00120     0.01620     0.00249     0.01989
    -4.77422     0.00116     0.01452     0.00231     0.01798
    -4.75922     0.00115     0.01311     0.00211     0.01637
    -4.74322     0.00122     0.01227     0.00192     0.01541
    -4.72822     0.00138     0.01203     0.00176     0.01517
    -4.71322     0.00160     0.01213     0.00163     0.01536
    -4.69722     0.00182     0.01219     0.00152     0.01553
    -4.68222     0.00194     0.01187     0.00140     0.01521
    -4.66622     0.00193     0.01106     0.00126     0.01425
    -4.65122     0.00179     0.00997     0.00112     0.01288
    -4.63622     0.00160     0.00888     0.00102     0.01149
    -4.62022     0.00140     0.00798     0.00096     0.01034
    -4.60522     0.00123     0.00735     0.00093     0.00950
    -4.59022     0.00113     0.00711     0.00093     0.00917
    -4.57422     0.00117     0.00767     0.00096     0.00980
    -4.55922     0.00144     0.00954     0.00106     0.01205
    -4.54322     0.00202     0.01316     0.00123     0.01642
    -4.52822     0.00294     0.01870     0.00148     0.02312
    -4.51322     0.00417     0.02592     0.00180     0.03189
    -4.49722     0.00560     0.03404     0.00219     0.04183
    -4.48222     0.00702     0.04178     0.00263     0.05143
    -4.46722     0.00822     0.04772     0.00304     0.05898
    -4.45122     0.00911     0.05114     0.00336     0.06361
    -4.43622     0.00977     0.05232     0.00355     0.06564
    -4.42022     0.01033     0.05216     0.00361     0.06610
    -4.40522     0.01074     0.05102     0.00353     0.06529
    -4.39022     0.01074     0.04840     0.00330     0.06244
    -4.37422     0.01003     0.04348     0.00291     0.05642
    -4.35922     0.00863     0.03624     0.00242     0.04729
    -4.34422     0.00694     0.02792     0.00194     0.03680
    -4.32822     0.00561     0.02058     0.00165     0.02784
    -4.31322     0.00522     0.01588     0.00168     0.02278
    -4.29722     0.00601     0.01455     0.00207     0.02263
    -4.28222     0.00780     0.01640     0.00277     0.02697
    -4.26722     0.01014     0.02074     0.00369     0.03456
    -4.25122     0.01258     0.02682     0.00474     0.04414
    -4.23622     0.01492     0.03402     0.00589     0.05482
    -4.22022     0.01702     0.04190     0.00709     0.06601
    -4.20522     0.01870     0.05016     0.00822     0.07708
    -4.19022     0.01962     0.05854     0.00907     0.08723
    -4.17422     0.01956     0.06658     0.00947     0.09561
    -4.15922     0.01875     0.07352     0.00939     0.10166
    -4.14422     0.01773     0.07864     0.00898     0.10536
    -4.12822     0.01694     0.08194     0.00848     0.10736
    -4.11322     0.01634     0.08424     0.00802     0.10860
    -4.09722     0.01550     0.08632     0.00761     0.10943
    -4.08222     0.01400     0.08776     0.00717     0.10893
    -4.06722     0.01182     0.08692     0.00661     0.10535
    -4.05122     0.00930     0.08256     0.00599     0.09785
    -4.03622     0.00693     0.07564     0.00550     0.08807
    -4.02122     0.00507     0.06904     0.00539     0.07950
    -4.00522     0.00381     0.06532     0.00579     0.07493
    -3.99022     0.00305     0.06464     0.00664     0.07434
    -3.97422     0.00261     0.06506     0.00769     0.07536
    -3.95922     0.00234     0.06448     0.00868     0.07550
    -3.94422     0.00217     0.06236     0.00952     0.07405
    -3.92822     0.00209     0.05996     0.01032     0.07237
    -3.91322     0.00211     0.05904     0.01131     0.07246
    -3.89822     0.00226     0.06056     0.01260     0.07542
    -3.88222     0.00255     0.06404     0.01409     0.08069
    -3.86722     0.00297     0.06798     0.01549     0.08644
    -3.85122     0.00341     0.07066     0.01640     0.09047
    -3.83622     0.00377     0.07088     0.01652     0.09117
    -3.82122     0.00395     0.06822     0.01577     0.08794
    -3.80522     0.00392     0.06330     0.01435     0.08157
    -3.79022     0.00378     0.05762     0.01267     0.07407
    -3.77422     0.00368     0.05302     0.01125     0.06794
    -3.75922     0.00377     0.05088     0.01049     0.06514
    -3.74422     0.00411     0.05118     0.01055     0.06584
    -3.72822     0.00464     0.05258     0.01116     0.06838
    -3.71322     0.00516     0.05320     0.01186     0.07022
    -3.69822     0.00552     0.05196     0.01223     0.06971
    -3.68222     0.00571     0.04918     0.01220     0.06709
    -3.66722     0.00581     0.04630     0.01198     0.06409
    -3.65122     0.00594     0.04490     0.01183     0.06267
    -3.63622     0.00610     0.04578     0.01188     0.06375
    -3.62122     0.00619     0.04852     0.01211     0.06682
    -3.60522     0.00609     0.05180     0.01246     0.07035
    -3.59022     0.00577     0.05428     0.01283     0.07288
    -3.57522     0.00531     0.05522     0.01308     0.07361
    -3.55922     0.00482     0.05500     0.01308     0.07290
    -3.54422     0.00438     0.05492     0.01288     0.07218
    -3.52822     0.00408     0.05652     0.01271     0.07331
    -3.51322     0.00397     0.06068     0.01296     0.07761
    -3.49822     0.00406     0.06704     0.01388     0.08498
    -3.48222     0.00428     0.07400     0.01545     0.09373
    -3.46722     0.00447     0.07936     0.01742     0.10125
    -3.45222     0.00455     0.08154     0.01947     0.10556
    -3.43622     0.00459     0.08038     0.02138     0.10635
    -3.42122     0.00476     0.07738     0.02310     0.10524
    -3.40522     0.00521     0.07476     0.02484     0.10481
    -3.39022     0.00594     0.07436     0.02690     0.10720
    -3.37522     0.00676     0.07658     0.02950     0.11284
    -3.35922     0.00743     0.08040     0.03274     0.12057
    -3.34422     0.00779     0.08390     0.03634     0.12803
    -3.32822     0.00782     0.08532     0.03966     0.13280
    -3.31322     0.00761     0.08404     0.04194     0.13359
    -3.29822     0.00724     0.08090     0.04262     0.13076
    -3.28222     0.00684     0.07790     0.04170     0.12644
    -3.26722     0.00651     0.07752     0.03978     0.12381
    -3.25222     0.00642     0.08158     0.03766     0.12566
    -3.23622     0.00664     0.08996     0.03578     0.13238
    -3.22122     0.00706     0.10000     0.03408     0.14114
    -3.20522     0.00741     0.10738     0.03192     0.14671
    -3.19022     0.00742     0.10798     0.02872     0.14412
    -3.17522     0.00694     0.09998     0.02432     0.13124
    -3.15922     0.00604     0.08466     0.01913     0.10983
    -3.14422     0.00491     0.06564     0.01398     0.08453
    -3.12922     0.00380     0.04724     0.00968     0.06073
    -3.11322     0.00289     0.03288     0.00677     0.04254
    -3.09822     0.00223     0.02396     0.00531     0.03151
    -3.08222     0.00181     0.01991     0.00500     0.02673
    -3.06722     0.00158     0.01895     0.00531     0.02585
    -3.05222     0.00149     0.01917     0.00572     0.02638
    -3.03622     0.00148     0.01923     0.00585     0.02656
    -3.02122     0.00153     0.01855     0.00565     0.02573
    -3.00622     0.00162     0.01736     0.00532     0.02430
    -2.99022     0.00180     0.01632     0.00514     0.02326
    -2.97522     0.00202     0.01600     0.00523     0.02325
    -2.95922     0.00219     0.01633     0.00541     0.02394
    -2.94422     0.00220     0.01661     0.00539     0.02420
    -2.92922     0.00200     0.01606     0.00497     0.02303
    -2.91322     0.00163     0.01436     0.00419     0.02018
    -2.89822     0.00124     0.01181     0.00325     0.01630
    -2.88222     0.00092     0.00902     0.00235     0.01229
    -2.86722     0.00068     0.00652     0.00162     0.00883
    -2.85222     0.00052     0.00455     0.00108     0.00615
    -2.83622     0.00038     0.00311     0.00071     0.00420
    -2.82122     0.00027     0.00213     0.00047     0.00287
    -2.80622     0.00019     0.00154     0.00035     0.00208
    -2.79022     0.00014     0.00131     0.00032     0.00177
    -2.77522     0.00012     0.00135     0.00038     0.00185
    -2.75922     0.00012     0.00156     0.00046     0.00214
    -2.74422     0.00013     0.00179     0.00054     0.00246
    -2.72922     0.00015     0.00198     0.00058     0.00271
    -2.71322     0.00016     0.00211     0.00060     0.00287
    -2.69822     0.00017     0.00216     0.00061     0.00294
    -2.68322     0.00018     0.00213     0.00062     0.00292
    -2.66722     0.00018     0.00200     0.00062     0.00280
    -2.65222     0.00017     0.00179     0.00060     0.00256
    -2.63622     0.00015     0.00152     0.00055     0.00222
    -2.62122     0.00013     0.00123     0.00047     0.00183
    -2.60622     0.00010     0.00096     0.00037     0.00144
    -2.59022     0.00008     0.00073     0.00028     0.00109
    -2.57522     0.00006     0.00055     0.00022     0.00083
    -2.56022     0.00005     0.00042     0.00019     0.00066
    -2.54422     0.00004     0.00034     0.00021     0.00059
    -2.52922     0.00003     0.00032     0.00028     0.00063
    -2.51322     0.00002     0.00036     0.00040     0.00078
    -2.49822     0.00002     0.00045     0.00053     0.00100
    -2.48322     0.00003     0.00054     0.00063     0.00120
    -2.46722     0.00003     0.00061     0.00066     0.00130
    -2.45222     0.00003     0.00062     0.00061     0.00126
    -2.43622     0.00003     0.00057     0.00052     0.00112
    -2.42122     0.00003     0.00050     0.00041     0.00093
    -2.40622     0.00002     0.00041     0.00032     0.00076
    -2.39022     0.00002     0.00033     0.00026     0.00061
    -2.37522     0.00002     0.00025     0.00022     0.00049
    -2.36022     0.00001     0.00019     0.00018     0.00038
    -2.34422     0.00001     0.00013     0.00014     0.00028
    -2.32922     0.00001     0.00009     0.00012     0.00021
    -2.31322     0.00000     0.00006     0.00012     0.00018
    -2.29822     0.00000     0.00006     0.00013     0.00019
    -2.28322     0.00000     0.00006     0.00016     0.00022
    -2.26722     0.00000     0.00007     0.00019     0.00026
    -2.25222     0.00000     0.00008     0.00020     0.00029
    -2.23722     0.00000     0.00009     0.00021     0.00031
    -2.22122     0.00000     0.00010     0.00021     0.00031
    -2.20622     0.00000     0.00010     0.00020     0.00030
    -2.19022     0.00000     0.00009     0.00017     0.00026
    -2.17522     0.00000     0.00008     0.00013     0.00021
    -2.16022     0.00000     0.00006     0.00009     0.00015
    -2.14422     0.00000     0.00004     0.00005     0.00009
    -2.12922     0.00000     0.00002     0.00003     0.00005
    -2.11422     0.00000     0.00001     0.00001     0.00002
    -2.09822     0.00000     0.00000     0.00001     0.00001
    -2.08322     0.00000     0.00000     0.00000     0.00001
    -2.06722     0.00000     0.00000     0.00001     0.00001
    -2.05222     0.00000     0.00000     0.00001     0.00001
    -2.03722     0.00000     0.00000     0.00002     0.00003
    -2.02122     0.00000     0.00001     0.00003     0.00004
    -2.00622     0.00000     0.00001     0.00004     0.00005
    -1.99022     0.00000     0.00001     0.00004     0.00005
    -1.97522     0.00000     0.00001     0.00004     0.00004
    -1.96022     0.00000     0.00000     0.00003     0.00003
    -1.94422     0.00000     0.00000     0.00002     0.00002
    -1.92922     0.00000     0.00000     0.00001     0.00001
    -1.91422     0.00000     0.00000     0.00000     0.00000
    -1.89822     0.00000     0.00000     0.00000     0.00000
    -1.88322     0.00000     0.00000     0.00000     0.00000
    -1.86722     0.00000     0.00000     0.00000     0.00000
    -1.85222     0.00000     0.00000     0.00000     0.00000
    -1.83722     0.00000     0.00000     0.00000     0.00000
    -1.82122     0.00000     0.00000     0.00000     0.00000
    -1.80622     0.00000     0.00000     0.00000     0.00000
    -1.79122     0.00000     0.00000     0.00000     0.00000
    -1.77522     0.00000     0.00000     0.00000     0.00000
    -1.76022     0.00000     0.00000     0.00000     0.00000
    -1.74422     0.00000     0.00000     0.00000     0.00000
    -1.72922     0.00000     0.00000     0.00000     0.00000
    -1.71422     0.00000     0.00000     0.00000     0.00000
    -1.69822     0.00000     0.00000     0.00000     0.00000
    -1.68322     0.00000     0.00000     0.00000     0.00000
    -1.66822     0.00000     0.00000     0.00000     0.00000
    -1.65222     0.00000     0.00000     0.00000     0.00000
    -1.63722     0.00000     0.00000     0.00000     0.00000
    -1.62122     0.00000     0.00000     0.00000     0.00000
    -1.60622     0.00000     0.00000     0.00000     0.00000
    -1.59122     0.00000     0.00000     0.00000     0.00000
    -1.57522     0.00000     0.00000     0.00000     0.00000
    -1.56022     0.00000     0.00000     0.00000     0.00000
    -1.54422     0.00000     0.00000     0.00000     0.00000
    -1.52922     0.00000     0.00000     0.00000     0.00000
    -1.51422     0.00000     0.00000     0.00000     0.00000
    -1.49822     0.00000     0.00000     0.00000     0.00000
    -1.48322     0.00000     0.00000     0.00000     0.00000
    -1.46822     0.00000     0.00000     0.00000     0.00000
    -1.45222     0.00000     0.00000     0.00000     0.00000
    -1.43722     0.00000     0.00000     0.00000     0.00000
    -1.42122     0.00000     0.00000     0.00000     0.00000
    -1.40622     0.00000     0.00000     0.00000     0.00000
    -1.39122     0.00000     0.00000     0.00000     0.00000
    -1.37522     0.00000     0.00000     0.00000     0.00000
    -1.36022     0.00000     0.00000     0.00000     0.00000
    -1.34522     0.00000     0.00000     0.00000     0.00000
    -1.32922     0.00000     0.00000     0.00000     0.00000
    -1.31422     0.00000     0.00000     0.00000     0.00000
    -1.29822     0.00000     0.00000     0.00000     0.00000
    -1.28322     0.00000     0.00000     0.00000     0.00000
    -1.26822     0.00000     0.00000     0.00000     0.00000
    -1.25222     0.00000     0.00000     0.00000     0.00000
    -1.23722     0.00000     0.00000     0.00000     0.00000
    -1.22222     0.00000     0.00000     0.00000     0.00000
    -1.20622     0.00000     0.00000     0.00000     0.00000
    -1.19122     0.00000     0.00000     0.00000     0.00000
    -1.17522     0.00000     0.00000     0.00000     0.00000
    -1.16022     0.00000     0.00000     0.00000     0.00000
    -1.14522     0.00000     0.00000     0.00000     0.00000
    -1.12922     0.00000     0.00000     0.00000     0.00000
    -1.11422     0.00000     0.00000     0.00000     0.00000
    -1.09822     0.00000     0.00000     0.00000     0.00000
    -1.08322     0.00000     0.00000     0.00000     0.00000
    -1.06822     0.00000     0.00000     0.00000     0.00000
    -1.05222     0.00000     0.00000     0.00000     0.00000
    -1.03722     0.00000     0.00000     0.00000     0.00000
    -1.02222     0.00000     0.00000     0.00000     0.00000
    -1.00622     0.00000     0.00000     0.00000     0.00000
    -0.99122     0.00000     0.00000     0.00000     0.00000
    -0.97522     0.00000     0.00000     0.00000     0.00000
    -0.96022     0.00000     0.00000     0.00000     0.00000
    -0.94522     0.00000     0.00000     0.00000     0.00000
    -0.92922     0.00000     0.00000     0.00000     0.00000
    -0.91422     0.00000     0.00000     0.00000     0.00000
    -0.89922     0.00000     0.00000     0.00000     0.00000
    -0.88322     0.00000     0.00000     0.00000     0.00000
    -0.86822     0.00000     0.00000     0.00000     0.00000
    -0.85222     0.00000     0.00000     0.00000     0.00000
    -0.83722     0.00000     0.00000     0.00000     0.00000
    -0.82222     0.00000     0.00000     0.00000     0.00000
    -0.80622     0.00000     0.00000     0.00000     0.00000
    -0.79122     0.00000     0.00000     0.00000     0.00000
    -0.77622     0.00000     0.00000     0.00000     0.00000
    -0.76022     0.00000     0.00000     0.00000     0.00000
    -0.74522     0.00000     0.00000     0.00000     0.00000
    -0.72922     0.00000     0.00000     0.00000     0.00000
    -0.71422     0.00000     0.00000     0.00000     0.00000
    -0.69922     0.00000     0.00000     0.00000     0.00000
    -0.68322     0.00000     0.00000     0.00000     0.00000
    -0.66822     0.00000     0.00000     0.00000     0.00000
    -0.65222     0.00000     0.00000     0.00000     0.00000
    -0.63722     0.00000     0.00000     0.00001     0.00001
    -0.62222     0.00000     0.00000     0.00002     0.00002
    -0.60622     0.00000     0.00000     0.00005     0.00006
    -0.59122     0.00000     0.00000     0.00013     0.00013
    -0.57622     0.00000     0.00000     0.00025     0.00026
    -0.56022     0.00000     0.00001     0.00044     0.00045
    -0.54522     0.00000     0.00001     0.00068     0.00069
    -0.52922     0.00000     0.00002     0.00095     0.00097
    -0.51422     0.00000     0.00003     0.00125     0.00128
    -0.49922     0.00000     0.00004     0.00156     0.00160
    -0.48322     0.00000     0.00006     0.00185     0.00191
    -0.46822     0.00001     0.00007     0.00210     0.00218
    -0.45322     0.00001     0.00009     0.00227     0.00236
    -0.43722     0.00001     0.00009     0.00232     0.00242
    -0.42222     0.00001     0.00009     0.00226     0.00236
    -0.40622     0.00001     0.00008     0.00215     0.00224
    -0.39122     0.00000     0.00007     0.00205     0.00212
    -0.37622     0.00000     0.00006     0.00201     0.00207
    -0.36022     0.00000     0.00008     0.00205     0.00213
    -0.34522     0.00000     0.00011     0.00223     0.00234
    -0.33022     0.00000     0.00018     0.00256     0.00274
    -0.31422     0.00000     0.00027     0.00300     0.00328
    -0.29922     0.00001     0.00037     0.00341     0.00379
    -0.28322     0.00001     0.00044     0.00359     0.00404
    -0.26822     0.00001     0.00047     0.00341     0.00389
    -0.25322     0.00001     0.00044     0.00292     0.00337
    -0.23722     0.00000     0.00038     0.00227     0.00265
    -0.22222     0.00000     0.00030     0.00167     0.00197
    -0.20622     0.00000     0.00024     0.00127     0.00151
    -0.19122     0.00000     0.00023     0.00120     0.00143
    -0.17622     0.00000     0.00031     0.00152     0.00183
    -0.16022     0.00000     0.00047     0.00218     0.00265
    -0.14522     0.00000     0.00070     0.00301     0.00371
    -0.13022     0.00000     0.00094     0.00378     0.00473
    -0.11422     0.00001     0.00115     0.00434     0.00550
    -0.09922     0.00001     0.00129     0.00465     0.00594
    -0.08322     0.00001     0.00133     0.00471     0.00605
    -0.06822     0.00001     0.00129     0.00456     0.00586
    -0.05322     0.00001     0.00120     0.00422     0.00543
    -0.03722     0.00001     0.00111     0.00379     0.00491
    -0.02222     0.00001     0.00107     0.00341     0.00449
    -0.00722     0.00001     0.00112     0.00320     0.00434
     0.00878     0.00002     0.00127     0.00321     0.00450
     0.02378     0.00003     0.00148     0.00339     0.00490
     0.03978     0.00004     0.00170     0.00369     0.00543
     0.05478     0.00005     0.00187     0.00404     0.00596
     0.06978     0.00006     0.00196     0.00434     0.00636
     0.08578     0.00007     0.00194     0.00448     0.00649
     0.10078     0.00007     0.00184     0.00438     0.00629
     0.11578     0.00007     0.00166     0.00404     0.00576
     0.13178     0.00006     0.00141     0.00355     0.00502
     0.14678     0.00005     0.00115     0.00304     0.00423
     0.16278     0.00004     0.00091     0.00259     0.00354
     0.17778     0.00004     0.00076     0.00221     0.00301
     0.19278     0.00005     0.00074     0.00193     0.00272
     0.20878     0.00007     0.00087     0.00180     0.00274
     0.22378     0.00011     0.00113     0.00185     0.00309
     0.23978     0.00015     0.00144     0.00204     0.00362
     0.25478     0.00018     0.00169     0.00229     0.00415
     0.26978     0.00020     0.00184     0.00253     0.00458
     0.28578     0.00022     0.00193     0.00280     0.00495
     0.30078     0.00024     0.00200     0.00311     0.00536
     0.31578     0.00026     0.00205     0.00345     0.00576
     0.33178     0.00025     0.00201     0.00375     0.00602
     0.34678     0.00023     0.00186     0.00395     0.00603
     0.36278     0.00019     0.00161     0.00404     0.00584
     0.37778     0.00015     0.00136     0.00407     0.00557
     0.39278     0.00011     0.00114     0.00408     0.00533
     0.40878     0.00010     0.00097     0.00409     0.00516
     0.42378     0.00010     0.00088     0.00414     0.00513
     0.43878     0.00013     0.00087     0.00427     0.00528
     0.45478     0.00019     0.00097     0.00447     0.00563
     0.46978     0.00026     0.00114     0.00471     0.00611
     0.48578     0.00032     0.00133     0.00499     0.00664
     0.50078     0.00036     0.00151     0.00537     0.00724
     0.51578     0.00037     0.00168     0.00594     0.00800
     0.53178     0.00037     0.00186     0.00674     0.00898
     0.54678     0.00037     0.00203     0.00762     0.01002
     0.56178     0.00035     0.00214     0.00828     0.01077
     0.57778     0.00031     0.00215     0.00848     0.01094
     0.59278     0.00025     0.00207     0.00822     0.01054
     0.60878     0.00019     0.00198     0.00770     0.00988
     0.62378     0.00016     0.00193     0.00715     0.00924
     0.63878     0.00015     0.00192     0.00665     0.00872
     0.65478     0.00016     0.00194     0.00614     0.00824
     0.66978     0.00017     0.00196     0.00559     0.00772
     0.68578     0.00019     0.00195     0.00502     0.00717
     0.70078     0.00020     0.00192     0.00453     0.00666
     0.71578     0.00021     0.00188     0.00418     0.00628
     0.73178     0.00023     0.00187     0.00397     0.00606
     0.74678     0.00025     0.00190     0.00387     0.00602
     0.76178     0.00029     0.00197     0.00382     0.00608
     0.77778     0.00034     0.00206     0.00374     0.00614
     0.79278     0.00038     0.00214     0.00359     0.00611
     0.80878     0.00041     0.00220     0.00339     0.00599
     0.82378     0.00043     0.00225     0.00320     0.00588
     0.83878     0.00047     0.00233     0.00306     0.00585
     0.85478     0.00054     0.00242     0.00297     0.00593
     0.86978     0.00067     0.00250     0.00290     0.00607
     0.88478     0.00083     0.00248     0.00280     0.00611
     0.90078     0.00099     0.00230     0.00260     0.00589
     0.91578     0.00109     0.00195     0.00227     0.00531
     0.93178     0.00111     0.00150     0.00186     0.00447
     0.94678     0.00105     0.00107     0.00147     0.00360
     0.96178     0.00093     0.00078     0.00118     0.00289
     0.97778     0.00076     0.00067     0.00103     0.00246
     0.99278     0.00060     0.00073     0.00103     0.00236
     1.00778     0.00047     0.00090     0.00116     0.00254
     1.02378     0.00039     0.00111     0.00137     0.00287
     1.03878     0.00035     0.00125     0.00159     0.00319
     1.05478     0.00033     0.00129     0.00177     0.00338
     1.06978     0.00031     0.00121     0.00196     0.00349
     1.08478     0.00030     0.00111     0.00231     0.00372
     1.10078     0.00033     0.00108     0.00296     0.00437
     1.11578     0.00041     0.00119     0.00406     0.00565
     1.13178     0.00054     0.00146     0.00561     0.00761
     1.14678     0.00071     0.00183     0.00749     0.01002
     1.16178     0.00087     0.00216     0.00940     0.01243
     1.17778     0.00104     0.00233     0.01095     0.01433
     1.19278     0.00129     0.00232     0.01183     0.01544
     1.20778     0.00171     0.00216     0.01193     0.01580
     1.22378     0.00235     0.00192     0.01133     0.01560
     1.23878     0.00306     0.00164     0.01019     0.01489
     1.25478     0.00356     0.00135     0.00867     0.01358
     1.26978     0.00361     0.00108     0.00701     0.01170
     1.28478     0.00328     0.00085     0.00548     0.00961
     1.30078     0.00301     0.00071     0.00437     0.00809
     1.31578     0.00342     0.00070     0.00381     0.00793
     1.33078     0.00495     0.00081     0.00380     0.00955
     1.34678     0.00753     0.00102     0.00413     0.01268
     1.36178     0.01050     0.00125     0.00455     0.01630
     1.37778     0.01294     0.00143     0.00474     0.01910
     1.39278     0.01424     0.00148     0.00455     0.02027
     1.40778     0.01458     0.00144     0.00402     0.02004
     1.42378     0.01473     0.00143     0.00339     0.01956
     1.43878     0.01550     0.00159     0.00301     0.02009
     1.45378     0.01730     0.00196     0.00310     0.02236
     1.46978     0.02006     0.00252     0.00380     0.02638
     1.48478     0.02346     0.00317     0.00513     0.03176
     1.50078     0.02712     0.00383     0.00702     0.03797
     1.51578     0.03064     0.00446     0.00925     0.04434
     1.53078     0.03336     0.00499     0.01140     0.04976
     1.54678     0.03446     0.00537     0.01299     0.05282
     1.56178     0.03386     0.00560     0.01376     0.05321
     1.57778     0.03280     0.00588     0.01385     0.05253
     1.59278     0.03326     0.00653     0.01375     0.05353
     1.60778     0.03628     0.00776     0.01381     0.05785
     1.62378     0.04070     0.00947     0.01405     0.06422
     1.63878     0.04382     0.01125     0.01413     0.06920
     1.65378     0.04338     0.01263     0.01375     0.06976
     1.66978     0.03934     0.01335     0.01294     0.06562
     1.68478     0.03356     0.01344     0.01208     0.05908
     1.70078     0.02820     0.01311     0.01167     0.05298
     1.71578     0.02436     0.01263     0.01199     0.04897
     1.73078     0.02212     0.01219     0.01296     0.04727
     1.74678     0.02138     0.01202     0.01421     0.04761
     1.76178     0.02226     0.01224     0.01526     0.04976
     1.77678     0.02472     0.01280     0.01575     0.05327
     1.79278     0.02834     0.01343     0.01553     0.05730
     1.80778     0.03214     0.01381     0.01459     0.06055
     1.82378     0.03530     0.01384     0.01312     0.06227
     1.83878     0.03752     0.01370     0.01149     0.06271
     1.85378     0.03930     0.01368     0.01014     0.06313
     1.86978     0.04134     0.01390     0.00936     0.06460
     1.88478     0.04400     0.01416     0.00912     0.06728
     1.89978     0.04684     0.01416     0.00922     0.07023
     1.91578     0.04908     0.01373     0.00964     0.07245
     1.93078     0.05042     0.01302     0.01060     0.07405
     1.94678     0.05156     0.01246     0.01246     0.07648
     1.96178     0.05324     0.01233     0.01522     0.08080
     1.97678     0.05478     0.01249     0.01819     0.08546
     1.99278     0.05388     0.01231     0.02010     0.08629
     2.00778     0.04856     0.01120     0.01983     0.07959
     2.02378     0.03930     0.00918     0.01737     0.06585
     2.03878     0.02902     0.00687     0.01395     0.04983
     2.05378     0.02118     0.00507     0.01126     0.03751
     2.06978     0.01754     0.00422     0.01043     0.03220
     2.08478     0.01767     0.00422     0.01163     0.03352
     2.09978     0.01992     0.00471     0.01459     0.03923
     2.11578     0.02292     0.00542     0.01931     0.04764
     2.13078     0.02628     0.00629     0.02606     0.05863
     2.14678     0.03046     0.00749     0.03496     0.07291
     2.16178     0.03636     0.00918     0.04530     0.09084
     2.17678     0.04424     0.01139     0.05562     0.11125
     2.19278     0.05284     0.01386     0.06424     0.13094
     2.20778     0.05934     0.01604     0.07014     0.14552
     2.22278     0.06124     0.01753     0.07376     0.15253
     2.23878     0.05848     0.01837     0.07680     0.15365
     2.25378     0.05370     0.01901     0.08120     0.15391
     2.26978     0.04992     0.01976     0.08754     0.15722
     2.28478     0.04816     0.02040     0.09462     0.16318
     2.29978     0.04730     0.02046     0.10086     0.16862
     2.31578     0.04596     0.01973     0.10612     0.17181
     2.33078     0.04424     0.01877     0.11194     0.17495
     2.34678     0.04376     0.01843     0.11932     0.18151
     2.36178     0.04622     0.01931     0.12704     0.19257
     2.37678     0.05246     0.02144     0.13294     0.20684
     2.39278     0.06268     0.02446     0.13720     0.22434
     2.40778     0.07684     0.02814     0.14306     0.24804
     2.42278     0.09414     0.03238     0.15404     0.28056
     2.43878     0.11134     0.03666     0.16962     0.31762
     2.45378     0.12262     0.03956     0.18416     0.34634
     2.46978     0.12260     0.03948     0.19046     0.35254
     2.48478     0.11058     0.03608     0.18576     0.33242
     2.49978     0.09174     0.03084     0.17460     0.29718
     2.51578     0.07368     0.02622     0.16554     0.26544
     2.53078     0.06174     0.02400     0.16512     0.25086
     2.54578     0.05712     0.02456     0.17388     0.25556
     2.56178     0.05820     0.02706     0.18720     0.27246
     2.57678     0.06280     0.03018     0.19916     0.29214
     2.59278     0.06912     0.03268     0.20640     0.30820
     2.60778     0.07562     0.03380     0.20880     0.31822
     2.62278     0.08100     0.03328     0.21020     0.32448
     2.63878     0.08502     0.03152     0.21560     0.33214
     2.65378     0.08854     0.02932     0.22960     0.34746
     2.66878     0.09258     0.02746     0.25360     0.37364
     2.68478     0.09720     0.02628     0.28260     0.40608
     2.69978     0.10194     0.02566     0.30720     0.43480
     2.71578     0.10684     0.02532     0.32040     0.45256
     2.73078     0.11312     0.02544     0.32580     0.46436
     2.74578     0.12288     0.02650     0.33720     0.48658
     2.76178     0.13914     0.02894     0.36860     0.53668
     2.77678     0.16502     0.03260     0.42280     0.62042
     2.79278     0.20060     0.03690     0.48780     0.72530
     2.80778     0.23980     0.04128     0.54540     0.82648
     2.82278     0.27060     0.04548     0.58460     0.90068
     2.83878     0.28280     0.04938     0.60700     0.93918
     2.85378     0.27480     0.05252     0.61960     0.94692
     2.86878     0.25440     0.05414     0.62660     0.93514
     2.88478     0.23260     0.05364     0.62640     0.91264
     2.89978     0.21660     0.05110     0.61440     0.88210
     2.91578     0.20840     0.04728     0.58800     0.84368
     2.93078     0.20720     0.04342     0.55300     0.80362
     2.94578     0.21220     0.04082     0.52440     0.77742
     2.96178     0.22180     0.04024     0.51980     0.78184
     2.97678     0.23140     0.04164     0.54660     0.81964
     2.99178     0.23500     0.04448     0.59980     0.87928
     3.00778     0.23060     0.04832     0.66680     0.94572
     3.02278     0.22100     0.05310     0.73480     1.00890
     3.03878     0.21140     0.05862     0.79320     1.06322
     3.05378     0.20500     0.06384     0.83020     1.09904
     3.06878     0.20120     0.06738     0.83700     1.10558
     3.08478     0.19718     0.06872     0.81640     1.08230
     3.09978     0.18902     0.06906     0.78540     1.04348
     3.11478     0.17428     0.07048     0.76760     1.01236
     3.13078     0.15344     0.07406     0.77920     1.00670
     3.14578     0.13012     0.07900     0.82340     1.03252
     3.16178     0.10924     0.08324     0.89460     1.08708
     3.17678     0.09380     0.08490     0.98320     1.16190
     3.19178     0.08322     0.08314     1.07540     1.24176
     3.20778     0.07458     0.07806     1.15300     1.30564
     3.22278     0.06558     0.07042     1.20000     1.33600
     3.23878     0.05648     0.06164     1.21100     1.32912
     3.25378     0.04930     0.05340     1.19440     1.29710
     3.26878     0.04508     0.04706     1.16520     1.25734
     3.28478     0.04286     0.04332     1.13700     1.22318
     3.29978     0.04088     0.04242     1.11980     1.20310
     3.31478     0.03886     0.04458     1.12360     1.20704
     3.33078     0.03836     0.04988     1.16100     1.24924
     3.34578     0.04108     0.05808     1.24060     1.33976
     3.36178     0.04668     0.06818     1.35540     1.47026
     3.37678     0.05246     0.07896     1.48500     1.61642
     3.39178     0.05510     0.08938     1.60440     1.74888
     3.40778     0.05306     0.09856     1.69500     1.84662
     3.42278     0.04738     0.10572     1.75060     1.90370
     3.43778     0.04076     0.11050     1.77860     1.92986
     3.45378     0.03576     0.11286     1.79480     1.94342
     3.46878     0.03346     0.11274     1.81380     1.96000
     3.48478     0.03338     0.10974     1.83820     1.98132
     3.49978     0.03396     0.10372     1.85840     1.99608
     3.51478     0.03350     0.09546     1.85880     1.98776
     3.53078     0.03104     0.08660     1.82720     1.94484
     3.54578     0.02702     0.07870     1.76520     1.87092
     3.56078     0.02294     0.07290     1.69420     1.79004
     3.57678     0.02076     0.07014     1.65300     1.74390
     3.59178     0.02186     0.07136     1.68220     1.77542
     3.60778     0.02638     0.07688     1.79980     1.90306
     3.62278     0.03296     0.08542     1.98700     2.10538
     3.63778     0.03930     0.09400     2.19200     2.32530
     3.65378     0.04330     0.09922     2.35400     2.49652
     3.66878     0.04426     0.09918     2.43000     2.57344
     3.68478     0.04292     0.09458     2.41600     2.55350
     3.69978     0.04050     0.08836     2.35800     2.48686
     3.71478     0.03752     0.08406     2.32200     2.44358
     3.73078     0.03384     0.08398     2.35400     2.47182
     3.74578     0.02948     0.08796     2.45600     2.57344
     3.76078     0.02512     0.09344     2.58800     2.70656
     3.77678     0.02194     0.09704     2.69200     2.81098
     3.79178     0.02086     0.09706     2.74400     2.86192
     3.80778     0.02248     0.09494     2.77400     2.89142
     3.82278     0.02690     0.09406     2.84000     2.96096
     3.83778     0.03344     0.09660     2.96200     3.09204
     3.85378     0.04028     0.10142     3.09400     3.23570
     3.86878     0.04510     0.10478     3.15200     3.30188
     3.88378     0.04622     0.10310     3.05800     3.20732
     3.89978     0.04354     0.09542     2.80600     2.94496
     3.91478     0.03848     0.08384     2.47000     2.59232
     3.93078     0.03312     0.07198     2.16800     2.27310
     3.94578     0.02906     0.06296     1.99280     2.08482
     3.96078     0.02680     0.05812     1.96540     2.05032
     3.97678     0.02588     0.05692     2.03000     2.11280
     3.99178     0.02558     0.05768     2.10000     2.18326
     4.00678     0.02560     0.05870     2.12600     2.21030
     4.02278     0.02604     0.05910     2.09800     2.18314
     4.03778     0.02704     0.05908     2.04600     2.13212
     4.05378     0.02842     0.05944     1.99740     2.08526
     4.06878     0.02996     0.06128     1.97380     2.06504
     4.08378     0.03186     0.06592     1.99340     2.09118
     4.09978     0.03482     0.07486     2.07200     2.18168
     4.11478     0.03962     0.08918     2.21600     2.34480
     4.13078     0.04624     0.10796     2.39800     2.55220
     4.14578     0.05312     0.12750     2.57200     2.75262
     4.16078     0.05772     0.14250     2.68400     2.88422
     4.17678     0.05798     0.14905     2.70400     2.91103
     4.19178     0.05406     0.14734     2.64400     2.84540
     4.20678     0.04836     0.14179     2.54200     2.73215
     4.22278     0.04392     0.13837     2.45000     2.63229
     4.23778     0.04262     0.14078     2.40600     2.58940
     4.25378     0.04431     0.14824     2.42300     2.61555
     4.26878     0.04726     0.15613     2.47000     2.67339
     4.28378     0.04919     0.15910     2.48200     2.69029
     4.29978     0.04849     0.15464     2.40400     2.60713
     4.31478     0.04515     0.14472     2.22800     2.41787
     4.32978     0.04082     0.13441     2.00400     2.17923
     4.34578     0.03768     0.12872     1.80020     1.96660
     4.36078     0.03709     0.12983     1.66620     1.83312
     4.37678     0.03875     0.13648     1.60380     1.77903
     4.39178     0.04128     0.14610     1.58290     1.77028
     4.40678     0.04345     0.15762     1.57310     1.77417
     4.42278     0.04509     0.17182     1.56240     1.77931
     4.43778     0.04678     0.18868     1.54850     1.78396
     4.45278     0.04878     0.20480     1.51960     1.77318
     4.46878     0.05038     0.21390     1.45330     1.71758
     4.48378     0.05010     0.21010     1.33150     1.59170
     4.49978     0.04674     0.19115     1.15590     1.39379
     4.51478     0.04013     0.15962     0.95000     1.14975
     4.52978     0.03152     0.12237     0.74950     0.90339
     4.54578     0.02294     0.08759     0.58790     0.69843
     4.56078     0.01616     0.06137     0.48540     0.56293
     4.57678     0.01190     0.04527     0.44050     0.49767
     4.59178     0.00974     0.03651     0.43150     0.47775
     4.60678     0.00868     0.03079     0.42810     0.46757
     4.62278     0.00779     0.02532     0.40710     0.44021
     4.63778     0.00659     0.01981     0.36340     0.38981
     4.65278     0.00511     0.01528     0.30660     0.32700
     4.66878     0.00372     0.01247     0.25180     0.26798
     4.68378     0.00284     0.01121     0.21310     0.22716
     4.69978     0.00272     0.01093     0.20014     0.21379
     4.71478     0.00322     0.01112     0.21290     0.22725
     4.72978     0.00389     0.01153     0.23800     0.25342
     4.74578     0.00419     0.01200     0.25390     0.27009
     4.76078     0.00383     0.01245     0.24550     0.26178
     4.77578     0.00295     0.01284     0.21460     0.23039
     4.79178     0.00190     0.01302     0.17467     0.18960
     4.80678     0.00105     0.01257     0.13701     0.15062
     4.82278     0.00050     0.01105     0.10437     0.11592
     4.83778     0.00022     0.00851     0.07483     0.08356
     4.85278     0.00009     0.00561     0.04821     0.05391
     4.86878     0.00004     0.00312     0.02691     0.03006
     4.88378     0.00002     0.00145     0.01274     0.01420
     4.89878     0.00001     0.00056     0.00506     0.00562
     4.91478     0.00000     0.00018     0.00167     0.00186
     4.92978     0.00000     0.00005     0.00046     0.00051
     4.94578     0.00000     0.00001     0.00011     0.00012
     4.96078     0.00000     0.00000     0.00002     0.00002
     4.97578     0.00000     0.00000     0.00000     0.00000
     4.99178     0.00000     0.00000     0.00000     0.00000
     5.00678     0.00000     0.00000     0.00000     0.00000
     5.02278     0.00000     0.00000     0.00000     0.00000
     5.03778     0.00000     0.00000     0.00000     0.00000
     5.05278     0.00000     0.00000     0.00000     0.00000
     5.06878     0.00000     0.00000     0.00000     0.00000
     5.08378     0.00000     0.00000     0.00000     0.00000
     5.09878     0.00000     0.00000     0.00000     0.00000
     5.11478     0.00000     0.00000     0.00000     0.00000
     5.12978     0.00000     0.00000     0.00000     0.00000
     5.14578     0.00000     0.00000     0.00000     0.00000
     5.16078     0.00000     0.00000     0.00000     0.00000
     5.17578     0.00000     0.00000     0.00000     0.00000
     5.19178     0.00000     0.00000     0.00000     0.00000
     5.20678     0.00000     0.00000     0.00000     0.00000
     5.22178     0.00000     0.00000     0.00000     0.00000
     5.23778     0.00000     0.00000     0.00000     0.00000
     5.25278     0.00000     0.00000     0.00000     0.00000
     5.26878     0.00000     0.00000     0.00000     0.00000
     5.28378     0.00000     0.00000     0.00000     0.00000
     5.29878     0.00000     0.00000     0.00000     0.00000
     5.31478     0.00000     0.00000     0.00000     0.00000
     5.32978     0.00000     0.00000     0.00000     0.00000
     5.34478     0.00000     0.00000     0.00000     0.00000
     5.36078     0.00000     0.00000     0.00000     0.00000
     5.37578     0.00000     0.00000     0.00000     0.00000
     5.39178     0.00000     0.00000     0.00000     0.00000
     5.40678     0.00000     0.00000     0.00000     0.00000
     5.42178     0.00000     0.00000     0.00000     0.00000
     5.43778     0.00000     0.00000     0.00000     0.00000
     5.45278     0.00000     0.00000     0.00000     0.00000
     5.46878     0.00000     0.00000     0.00000     0.00000
     5.48378     0.00000     0.00000     0.00000     0.00000
     5.49878     0.00000     0.00000     0.00000     0.00000
     5.51478     0.00000     0.00000     0.00000     0.00000
     5.52978     0.00000     0.00000     0.00000     0.00000
     5.54478     0.00000     0.00000     0.00000     0.00000
     5.56078     0.00000     0.00000     0.00000     0.00000
     5.57578     0.00000     0.00000     0.00000     0.00000
     5.59178     0.00000     0.00000     0.00000     0.00000
     5.60678     0.00000     0.00000     0.00000     0.00000
     5.62178     0.00000     0.00000     0.00000     0.00000
     5.63778     0.00000     0.00000     0.00000     0.00000
     5.65278     0.00000     0.00000     0.00000     0.00000
     5.66778     0.00000     0.00000     0.00000     0.00000
     5.68378     0.00000     0.00000     0.00000     0.00000
     5.69878     0.00000     0.00000     0.00000     0.00000
     5.71478     0.00000     0.00000     0.00000     0.00000
     5.72978     0.00000     0.00000     0.00000     0.00000
     5.74478     0.00000     0.00000     0.00000     0.00000
     5.76078     0.00000     0.00000     0.00000     0.00000
     5.77578     0.00000     0.00000     0.00000     0.00000
     5.79078     0.00000     0.00000     0.00000     0.00000
     5.80678     0.00000     0.00000     0.00000     0.00000
     5.82178     0.00000     0.00000     0.00000     0.00000
     5.83778     0.00000     0.00000     0.00000     0.00000
     5.85278     0.00000     0.00000     0.00000     0.00000
     5.86778     0.00000     0.00000     0.00000     0.00000
     5.88378     0.00000     0.00000     0.00000     0.00000
     5.89878     0.00000     0.00000     0.00000     0.00000
     5.91478     0.00000     0.00000     0.00000     0.00000
     5.92978     0.00000     0.00000     0.00000     0.00000
     5.94478     0.00000     0.00000     0.00000     0.00000
     5.96078     0.00000     0.00000     0.00000     0.00000
     5.97578     0.00000     0.00000     0.00000     0.00000
     5.99078     0.00000     0.00000     0.00000     0.00000
     6.00678     0.00000     0.00000     0.00000     0.00000
     6.02178     0.00000     0.00000     0.00000     0.00000
     6.03778     0.00000     0.00000     0.00000     0.00000
     6.05278     0.00000     0.00000     0.00000     0.00000
     6.06778     0.00000     0.00000     0.00000     0.00000
     6.08378     0.00000     0.00000     0.00000     0.00000
     6.09878     0.00000     0.00000     0.00000     0.00000
     6.11378     0.00000     0.00000     0.00000     0.00000
     6.12978     0.00000     0.00000     0.00000     0.00000
     6.14478     0.00000     0.00000     0.00000     0.00000
     6.16078     0.00000     0.00000     0.00000     0.00000
     6.17578     0.00000     0.00000     0.00000     0.00000
     6.19078     0.00000     0.00000     0.00000     0.00000
     6.20678     0.00000     0.00000     0.00000     0.00000
