# Supplementary material for: Extending the defect tolerance of halide perovskite nanocrystals to hot carrier cooling dynamics
Source: Nat Commun. 2024 Sep 16;15:8120. doi: 10.1038/s41467-024-52377-4 (PMC11405528; doi:10.1038/s41467-024-52377-4)
Supplement: Supplementary file 3 — Dataset 1 [file 41467_2024_52377_MOESM3_ESM.zip › Supplementary Information for DFT Calculation/CsPbIBr2-defect/PDOS_I.dat]

     #Energy           s           p           d       tot  
   -24.55222     0.00000     0.00000     0.00000     0.00000
   -24.53722     0.00000     0.00000     0.00000     0.00000
   -24.52122     0.00000     0.00000     0.00000     0.00000
   -24.50622     0.00000     0.00000     0.00000     0.00000
   -24.49022     0.00000     0.00000     0.00000     0.00000
   -24.47522     0.00000     0.00000     0.00000     0.00000
   -24.46022     0.00000     0.00000     0.00000     0.00000
   -24.44422     0.00000     0.00000     0.00000     0.00000
   -24.42922     0.00000     0.00000     0.00000     0.00000
   -24.41422     0.00000     0.00000     0.00000     0.00000
   -24.39822     0.00000     0.00000     0.00000     0.00000
   -24.38322     0.00000     0.00000     0.00000     0.00000
   -24.36722     0.00000     0.00000     0.00000     0.00000
   -24.35222     0.00000     0.00000     0.00000     0.00000
   -24.33722     0.00000     0.00000     0.00000     0.00000
   -24.32122     0.00000     0.00000     0.00000     0.00000
   -24.30622     0.00000     0.00000     0.00000     0.00000
   -24.29122     0.00000     0.00000     0.00000     0.00000
   -24.27522     0.00000     0.00000     0.00000     0.00000
   -24.26022     0.00000     0.00000     0.00000     0.00000
   -24.24422     0.00000     0.00000     0.00000     0.00000
   -24.22922     0.00000     0.00000     0.00000     0.00000
   -24.21422     0.00000     0.00000     0.00000     0.00000
   -24.19822     0.00000     0.00000     0.00000     0.00000
   -24.18322     0.00000     0.00000     0.00000     0.00000
   -24.16822     0.00000     0.00000     0.00000     0.00000
   -24.15222     0.00000     0.00000     0.00000     0.00000
   -24.13722     0.00000     0.00000     0.00000     0.00000
   -24.12122     0.00000     0.00000     0.00000     0.00000
   -24.10622     0.00000     0.00000     0.00000     0.00000
   -24.09122     0.00000     0.00000     0.00000     0.00000
   -24.07522     0.00000     0.00000     0.00000     0.00000
   -24.06022     0.00000     0.00000     0.00000     0.00000
   -24.04422     0.00000     0.00000     0.00000     0.00000
   -24.02922     0.00000     0.00000     0.00000     0.00000
   -24.01422     0.00000     0.00000     0.00000     0.00000
   -23.99822     0.00000     0.00000     0.00000     0.00000
   -23.98322     0.00000     0.00000     0.00000     0.00000
   -23.96822     0.00000     0.00000     0.00000     0.00000
   -23.95222     0.00000     0.00000     0.00000     0.00000
   -23.93722     0.00000     0.00000     0.00000     0.00000
   -23.92122     0.00000     0.00000     0.00000     0.00000
   -23.90622     0.00000     0.00000     0.00000     0.00000
   -23.89122     0.00000     0.00000     0.00000     0.00000
   -23.87522     0.00000     0.00000     0.00000     0.00000
   -23.86022     0.00000     0.00000     0.00000     0.00000
   -23.84522     0.00000     0.00000     0.00000     0.00000
   -23.82922     0.00000     0.00000     0.00000     0.00000
   -23.81422     0.00000     0.00000     0.00000     0.00000
   -23.79822     0.00000     0.00000     0.00000     0.00000
   -23.78322     0.00000     0.00000     0.00000     0.00000
   -23.76822     0.00000     0.00000     0.00000     0.00000
   -23.75222     0.00000     0.00000     0.00000     0.00000
   -23.73722     0.00000     0.00000     0.00000     0.00000
   -23.72222     0.00000     0.00000     0.00000     0.00000
   -23.70622     0.00000     0.00000     0.00000     0.00000
   -23.69122     0.00000     0.00000     0.00000     0.00000
   -23.67522     0.00000     0.00000     0.00000     0.00000
   -23.66022     0.00000     0.00000     0.00000     0.00000
   -23.64522     0.00000     0.00000     0.00000     0.00000
   -23.62922     0.00000     0.00000     0.00000     0.00000
   -23.61422     0.00000     0.00000     0.00000     0.00000
   -23.59822     0.00000     0.00000     0.00000     0.00000
   -23.58322     0.00000     0.00000     0.00000     0.00000
   -23.56822     0.00000     0.00000     0.00000     0.00000
   -23.55222     0.00000     0.00000     0.00000     0.00000
   -23.53722     0.00000     0.00000     0.00000     0.00000
   -23.52222     0.00000     0.00000     0.00000     0.00000
   -23.50622     0.00000     0.00000     0.00000     0.00000
   -23.49122     0.00000     0.00000     0.00000     0.00000
   -23.47522     0.00000     0.00000     0.00000     0.00000
   -23.46022     0.00000     0.00000     0.00000     0.00000
   -23.44522     0.00000     0.00000     0.00000     0.00000
   -23.42922     0.00000     0.00000     0.00000     0.00000
   -23.41422     0.00000     0.00000     0.00000     0.00000
   -23.39922     0.00000     0.00000     0.00000     0.00000
   -23.38322     0.00000     0.00000     0.00000     0.00000
   -23.36822     0.00000     0.00000     0.00000     0.00000
   -23.35222     0.00000     0.00000     0.00000     0.00000
   -23.33722     0.00000     0.00000     0.00000     0.00000
   -23.32222     0.00000     0.00000     0.00000     0.00000
   -23.30622     0.00000     0.00000     0.00000     0.00000
   -23.29122     0.00000     0.00000     0.00000     0.00000
   -23.27622     0.00000     0.00000     0.00000     0.00000
   -23.26022     0.00000     0.00000     0.00000     0.00000
   -23.24522     0.00001     0.00000     0.00000     0.00001
   -23.22922     0.00002     0.00001     0.00000     0.00003
   -23.21422     0.00004     0.00002     0.00000     0.00007
   -23.19922     0.00009     0.00004     0.00001     0.00014
   -23.18322     0.00015     0.00007     0.00001     0.00024
   -23.16822     0.00022     0.00010     0.00002     0.00034
   -23.15222     0.00026     0.00012     0.00002     0.00041
   -23.13722     0.00026     0.00012     0.00002     0.00041
   -23.12222     0.00022     0.00010     0.00002     0.00033
   -23.10622     0.00015     0.00007     0.00001     0.00023
   -23.09122     0.00008     0.00004     0.00001     0.00013
   -23.07622     0.00004     0.00002     0.00000     0.00006
   -23.06022     0.00002     0.00001     0.00000     0.00002
   -23.04522     0.00000     0.00000     0.00000     0.00001
   -23.02922     0.00000     0.00000     0.00000     0.00000
   -23.01422     0.00000     0.00000     0.00000     0.00000
   -22.99922     0.00000     0.00000     0.00000     0.00000
   -22.98322     0.00000     0.00000     0.00000     0.00000
   -22.96822     0.00000     0.00000     0.00000     0.00000
   -22.95322     0.00000     0.00000     0.00000     0.00000
   -22.93722     0.00000     0.00000     0.00000     0.00000
   -22.92222     0.00000     0.00000     0.00000     0.00000
   -22.90622     0.00000     0.00000     0.00000     0.00000
   -22.89122     0.00000     0.00000     0.00000     0.00000
   -22.87622     0.00000     0.00000     0.00000     0.00000
   -22.86022     0.00000     0.00000     0.00000     0.00000
   -22.84522     0.00000     0.00000     0.00000     0.00000
   -22.83022     0.00000     0.00000     0.00000     0.00000
   -22.81422     0.00000     0.00000     0.00000     0.00000
   -22.79922     0.00000     0.00000     0.00000     0.00000
   -22.78322     0.00000     0.00000     0.00000     0.00000
   -22.76822     0.00000     0.00000     0.00000     0.00000
   -22.75322     0.00000     0.00000     0.00000     0.00000
   -22.73722     0.00000     0.00000     0.00000     0.00000
   -22.72222     0.00000     0.00000     0.00000     0.00000
   -22.70622     0.00000     0.00000     0.00000     0.00000
   -22.69122     0.00000     0.00000     0.00000     0.00000
   -22.67622     0.00000     0.00000     0.00000     0.00000
   -22.66022     0.00000     0.00000     0.00000     0.00000
   -22.64522     0.00000     0.00000     0.00000     0.00000
   -22.63022     0.00000     0.00000     0.00000     0.00000
   -22.61422     0.00000     0.00000     0.00000     0.00000
   -22.59922     0.00000     0.00000     0.00000     0.00000
   -22.58322     0.00000     0.00000     0.00000     0.00000
   -22.56822     0.00000     0.00000     0.00000     0.00000
   -22.55322     0.00000     0.00000     0.00000     0.00000
   -22.53722     0.00000     0.00000     0.00000     0.00000
   -22.52222     0.00000     0.00000     0.00000     0.00000
   -22.50722     0.00000     0.00000     0.00000     0.00000
   -22.49122     0.00000     0.00000     0.00000     0.00000
   -22.47622     0.00000     0.00000     0.00000     0.00000
   -22.46022     0.00000     0.00000     0.00000     0.00000
   -22.44522     0.00000     0.00000     0.00000     0.00000
   -22.43022     0.00000     0.00000     0.00000     0.00000
   -22.41422     0.00000     0.00000     0.00000     0.00000
   -22.39922     0.00000     0.00000     0.00000     0.00000
   -22.38422     0.00000     0.00000     0.00000     0.00000
   -22.36822     0.00000     0.00000     0.00000     0.00000
   -22.35322     0.00000     0.00000     0.00000     0.00000
   -22.33722     0.00000     0.00000     0.00000     0.00000
   -22.32222     0.00000     0.00000     0.00000     0.00000
   -22.30722     0.00000     0.00000     0.00000     0.00000
   -22.29122     0.00000     0.00000     0.00000     0.00000
   -22.27622     0.00000     0.00000     0.00000     0.00000
   -22.26022     0.00000     0.00000     0.00000     0.00000
   -22.24522     0.00000     0.00000     0.00000     0.00000
   -22.23022     0.00000     0.00000     0.00000     0.00000
   -22.21422     0.00000     0.00000     0.00000     0.00000
   -22.19922     0.00000     0.00000     0.00000     0.00000
   -22.18422     0.00000     0.00000     0.00000     0.00000
   -22.16822     0.00000     0.00000     0.00000     0.00000
   -22.15322     0.00000     0.00000     0.00000     0.00000
   -22.13722     0.00000     0.00000     0.00000     0.00000
   -22.12222     0.00000     0.00000     0.00000     0.00000
   -22.10722     0.00000     0.00000     0.00000     0.00000
   -22.09122     0.00000     0.00000     0.00000     0.00000
   -22.07622     0.00000     0.00000     0.00000     0.00000
   -22.06122     0.00000     0.00000     0.00000     0.00000
   -22.04522     0.00000     0.00000     0.00000     0.00000
   -22.03022     0.00000     0.00000     0.00000     0.00000
   -22.01422     0.00000     0.00000     0.00000     0.00000
   -21.99922     0.00000     0.00000     0.00000     0.00000
   -21.98422     0.00000     0.00000     0.00000     0.00000
   -21.96822     0.00000     0.00000     0.00000     0.00000
   -21.95322     0.00000     0.00000     0.00000     0.00000
   -21.93822     0.00000     0.00000     0.00000     0.00000
   -21.92222     0.00000     0.00000     0.00000     0.00000
   -21.90722     0.00000     0.00000     0.00000     0.00000
   -21.89122     0.00000     0.00000     0.00000     0.00000
   -21.87622     0.00000     0.00000     0.00000     0.00000
   -21.86122     0.00000     0.00000     0.00000     0.00000
   -21.84522     0.00000     0.00000     0.00000     0.00000
   -21.83022     0.00000     0.00000     0.00000     0.00000
   -21.81422     0.00000     0.00000     0.00000     0.00000
   -21.79922     0.00000     0.00000     0.00000     0.00000
   -21.78422     0.00000     0.00000     0.00000     0.00000
   -21.76822     0.00000     0.00000     0.00000     0.00000
   -21.75322     0.00000     0.00000     0.00000     0.00000
   -21.73822     0.00000     0.00000     0.00000     0.00000
   -21.72222     0.00000     0.00000     0.00000     0.00000
   -21.70722     0.00000     0.00000     0.00000     0.00000
   -21.69122     0.00000     0.00000     0.00000     0.00000
   -21.67622     0.00000     0.00000     0.00000     0.00000
   -21.66122     0.00000     0.00000     0.00000     0.00000
   -21.64522     0.00000     0.00000     0.00000     0.00000
   -21.63022     0.00000     0.00000     0.00000     0.00000
   -21.61522     0.00000     0.00000     0.00000     0.00000
   -21.59922     0.00000     0.00000     0.00000     0.00000
   -21.58422     0.00000     0.00000     0.00000     0.00000
   -21.56822     0.00000     0.00000     0.00000     0.00000
   -21.55322     0.00000     0.00000     0.00000     0.00000
   -21.53822     0.00000     0.00000     0.00000     0.00000
   -21.52222     0.00000     0.00000     0.00000     0.00000
   -21.50722     0.00000     0.00000     0.00000     0.00000
   -21.49222     0.00000     0.00000     0.00000     0.00000
   -21.47622     0.00000     0.00000     0.00000     0.00000
   -21.46122     0.00000     0.00000     0.00000     0.00000
   -21.44522     0.00000     0.00000     0.00000     0.00000
   -21.43022     0.00000     0.00000     0.00000     0.00000
   -21.41522     0.00000     0.00000     0.00000     0.00000
   -21.39922     0.00000     0.00000     0.00000     0.00000
   -21.38422     0.00000     0.00000     0.00000     0.00000
   -21.36822     0.00000     0.00000     0.00000     0.00000
   -21.35322     0.00000     0.00000     0.00000     0.00000
   -21.33822     0.00000     0.00000     0.00000     0.00000
   -21.32222     0.00000     0.00000     0.00000     0.00000
   -21.30722     0.00000     0.00000     0.00000     0.00000
   -21.29222     0.00000     0.00000     0.00000     0.00000
   -21.27622     0.00000     0.00000     0.00000     0.00000
   -21.26122     0.00000     0.00000     0.00000     0.00000
   -21.24522     0.00000     0.00000     0.00000     0.00000
   -21.23022     0.00000     0.00000     0.00000     0.00000
   -21.21522     0.00000     0.00000     0.00000     0.00000
   -21.19922     0.00000     0.00000     0.00000     0.00000
   -21.18422     0.00000     0.00000     0.00000     0.00000
   -21.16922     0.00000     0.00000     0.00000     0.00000
   -21.15322     0.00000     0.00000     0.00000     0.00000
   -21.13822     0.00000     0.00000     0.00000     0.00000
   -21.12222     0.00000     0.00000     0.00000     0.00000
   -21.10722     0.00000     0.00000     0.00000     0.00000
   -21.09222     0.00000     0.00000     0.00000     0.00000
   -21.07622     0.00000     0.00000     0.00000     0.00000
   -21.06122     0.00000     0.00000     0.00000     0.00000
   -21.04622     0.00000     0.00000     0.00000     0.00000
   -21.03022     0.00000     0.00000     0.00000     0.00000
   -21.01522     0.00000     0.00000     0.00000     0.00000
   -20.99922     0.00000     0.00000     0.00000     0.00000
   -20.98422     0.00000     0.00000     0.00000     0.00000
   -20.96922     0.00000     0.00000     0.00000     0.00000
   -20.95322     0.00000     0.00000     0.00000     0.00000
   -20.93822     0.00000     0.00000     0.00000     0.00000
   -20.92222     0.00000     0.00000     0.00000     0.00000
   -20.90722     0.00000     0.00000     0.00000     0.00000
   -20.89222     0.00000     0.00000     0.00000     0.00000
   -20.87622     0.00000     0.00000     0.00000     0.00000
   -20.86122     0.00000     0.00000     0.00000     0.00000
   -20.84622     0.00000     0.00000     0.00000     0.00000
   -20.83022     0.00000     0.00000     0.00000     0.00000
   -20.81522     0.00000     0.00000     0.00000     0.00000
   -20.79922     0.00000     0.00000     0.00000     0.00000
   -20.78422     0.00000     0.00000     0.00000     0.00000
   -20.76922     0.00000     0.00000     0.00000     0.00000
   -20.75322     0.00000     0.00000     0.00000     0.00000
   -20.73822     0.00000     0.00000     0.00000     0.00000
   -20.72322     0.00000     0.00000     0.00000     0.00000
   -20.70722     0.00000     0.00000     0.00000     0.00000
   -20.69222     0.00000     0.00000     0.00000     0.00000
   -20.67622     0.00000     0.00000     0.00000     0.00000
   -20.66122     0.00000     0.00000     0.00000     0.00000
   -20.64622     0.00000     0.00000     0.00000     0.00000
   -20.63022     0.00000     0.00000     0.00000     0.00000
   -20.61522     0.00000     0.00000     0.00000     0.00000
   -20.60022     0.00000     0.00000     0.00000     0.00000
   -20.58422     0.00000     0.00000     0.00000     0.00000
   -20.56922     0.00000     0.00000     0.00000     0.00000
   -20.55322     0.00000     0.00000     0.00000     0.00000
   -20.53822     0.00000     0.00000     0.00000     0.00000
   -20.52322     0.00000     0.00000     0.00000     0.00000
   -20.50722     0.00000     0.00000     0.00000     0.00000
   -20.49222     0.00000     0.00000     0.00000     0.00000
   -20.47622     0.00000     0.00000     0.00000     0.00000
   -20.46122     0.00000     0.00000     0.00000     0.00000
   -20.44622     0.00000     0.00000     0.00000     0.00000
   -20.43022     0.00000     0.00000     0.00000     0.00000
   -20.41522     0.00000     0.00000     0.00000     0.00000
   -20.40022     0.00000     0.00000     0.00000     0.00000
   -20.38422     0.00000     0.00000     0.00000     0.00000
   -20.36922     0.00000     0.00000     0.00000     0.00000
   -20.35322     0.00000     0.00000     0.00000     0.00000
   -20.33822     0.00000     0.00000     0.00000     0.00000
   -20.32322     0.00000     0.00000     0.00000     0.00000
   -20.30722     0.00000     0.00000     0.00000     0.00000
   -20.29222     0.00000     0.00000     0.00000     0.00000
   -20.27722     0.00000     0.00000     0.00000     0.00000
   -20.26122     0.00000     0.00000     0.00000     0.00000
   -20.24622     0.00000     0.00000     0.00000     0.00000
   -20.23022     0.00000     0.00000     0.00000     0.00000
   -20.21522     0.00000     0.00000     0.00000     0.00000
   -20.20022     0.00000     0.00000     0.00000     0.00000
   -20.18422     0.00000     0.00000     0.00000     0.00000
   -20.16922     0.00000     0.00000     0.00000     0.00000
   -20.15422     0.00000     0.00000     0.00000     0.00000
   -20.13822     0.00000     0.00000     0.00000     0.00000
   -20.12322     0.00000     0.00000     0.00000     0.00000
   -20.10722     0.00000     0.00000     0.00000     0.00000
   -20.09222     0.00000     0.00000     0.00000     0.00000
   -20.07722     0.00000     0.00000     0.00000     0.00000
   -20.06122     0.00000     0.00000     0.00000     0.00000
   -20.04622     0.00000     0.00000     0.00000     0.00000
   -20.03022     0.00000     0.00000     0.00000     0.00000
   -20.01522     0.00000     0.00000     0.00000     0.00000
   -20.00022     0.00000     0.00000     0.00000     0.00000
   -19.98422     0.00000     0.00000     0.00000     0.00000
   -19.96922     0.00000     0.00000     0.00000     0.00000
   -19.95422     0.00000     0.00000     0.00000     0.00000
   -19.93822     0.00000     0.00000     0.00000     0.00000
   -19.92322     0.00000     0.00000     0.00000     0.00000
   -19.90722     0.00000     0.00000     0.00000     0.00000
   -19.89222     0.00000     0.00000     0.00000     0.00000
   -19.87722     0.00000     0.00000     0.00000     0.00000
   -19.86122     0.00000     0.00000     0.00000     0.00000
   -19.84622     0.00000     0.00000     0.00000     0.00000
   -19.83122     0.00000     0.00000     0.00000     0.00000
   -19.81522     0.00000     0.00000     0.00000     0.00000
   -19.80022     0.00000     0.00000     0.00000     0.00000
   -19.78422     0.00000     0.00000     0.00000     0.00000
   -19.76922     0.00000     0.00000     0.00000     0.00000
   -19.75422     0.00000     0.00000     0.00000     0.00000
   -19.73822     0.00000     0.00000     0.00000     0.00000
   -19.72322     0.00000     0.00000     0.00000     0.00000
   -19.70822     0.00000     0.00000     0.00000     0.00000
   -19.69222     0.00000     0.00000     0.00000     0.00000
   -19.67722     0.00000     0.00000     0.00000     0.00000
   -19.66122     0.00000     0.00000     0.00000     0.00000
   -19.64622     0.00000     0.00000     0.00000     0.00000
   -19.63122     0.00000     0.00000     0.00000     0.00000
   -19.61522     0.00000     0.00000     0.00000     0.00000
   -19.60022     0.00000     0.00000     0.00000     0.00000
   -19.58422     0.00000     0.00000     0.00000     0.00000
   -19.56922     0.00000     0.00000     0.00000     0.00000
   -19.55422     0.00000     0.00000     0.00000     0.00000
   -19.53822     0.00000     0.00000     0.00000     0.00000
   -19.52322     0.00000     0.00000     0.00000     0.00000
   -19.50822     0.00000     0.00000     0.00000     0.00000
   -19.49222     0.00000     0.00000     0.00000     0.00000
   -19.47722     0.00000     0.00000     0.00000     0.00000
   -19.46122     0.00000     0.00000     0.00000     0.00000
   -19.44622     0.00000     0.00000     0.00000     0.00000
   -19.43122     0.00000     0.00000     0.00000     0.00000
   -19.41522     0.00000     0.00000     0.00000     0.00000
   -19.40022     0.00000     0.00000     0.00000     0.00000
   -19.38522     0.00000     0.00000     0.00000     0.00000
   -19.36922     0.00000     0.00000     0.00000     0.00000
   -19.35422     0.00000     0.00000     0.00000     0.00000
   -19.33822     0.00000     0.00000     0.00000     0.00000
   -19.32322     0.00000     0.00000     0.00000     0.00000
   -19.30822     0.00000     0.00000     0.00000     0.00000
   -19.29222     0.00000     0.00000     0.00000     0.00000
   -19.27722     0.00000     0.00000     0.00000     0.00000
   -19.26222     0.00000     0.00000     0.00000     0.00000
   -19.24622     0.00000     0.00000     0.00000     0.00000
   -19.23122     0.00000     0.00000     0.00000     0.00000
   -19.21522     0.00000     0.00000     0.00000     0.00000
   -19.20022     0.00000     0.00000     0.00000     0.00000
   -19.18522     0.00000     0.00000     0.00000     0.00000
   -19.16922     0.00000     0.00000     0.00000     0.00000
   -19.15422     0.00000     0.00000     0.00000     0.00000
   -19.13822     0.00000     0.00000     0.00000     0.00000
   -19.12322     0.00000     0.00000     0.00000     0.00000
   -19.10822     0.00000     0.00000     0.00000     0.00000
   -19.09222     0.00000     0.00000     0.00000     0.00000
   -19.07722     0.00000     0.00000     0.00000     0.00000
   -19.06222     0.00000     0.00000     0.00000     0.00000
   -19.04622     0.00000     0.00000     0.00000     0.00000
   -19.03122     0.00000     0.00000     0.00000     0.00000
   -19.01522     0.00000     0.00000     0.00000     0.00000
   -19.00022     0.00000     0.00000     0.00000     0.00000
   -18.98522     0.00000     0.00000     0.00000     0.00000
   -18.96922     0.00000     0.00000     0.00000     0.00000
   -18.95422     0.00000     0.00000     0.00000     0.00000
   -18.93922     0.00000     0.00000     0.00000     0.00000
   -18.92322     0.00000     0.00000     0.00000     0.00000
   -18.90822     0.00000     0.00000     0.00000     0.00000
   -18.89222     0.00000     0.00000     0.00000     0.00000
   -18.87722     0.00000     0.00000     0.00000     0.00000
   -18.86222     0.00000     0.00000     0.00000     0.00000
   -18.84622     0.00000     0.00000     0.00000     0.00000
   -18.83122     0.00000     0.00000     0.00000     0.00000
   -18.81622     0.00000     0.00000     0.00000     0.00000
   -18.80022     0.00000     0.00000     0.00000     0.00000
   -18.78522     0.00000     0.00000     0.00000     0.00000
   -18.76922     0.00000     0.00000     0.00000     0.00000
   -18.75422     0.00000     0.00000     0.00000     0.00000
   -18.73922     0.00000     0.00000     0.00000     0.00000
   -18.72322     0.00000     0.00000     0.00000     0.00000
   -18.70822     0.00000     0.00000     0.00000     0.00000
   -18.69222     0.00000     0.00000     0.00000     0.00000
   -18.67722     0.00000     0.00000     0.00000     0.00000
   -18.66222     0.00000     0.00000     0.00000     0.00000
   -18.64622     0.00000     0.00000     0.00000     0.00000
   -18.63122     0.00000     0.00000     0.00000     0.00000
   -18.61622     0.00000     0.00000     0.00000     0.00000
   -18.60022     0.00000     0.00000     0.00000     0.00000
   -18.58522     0.00000     0.00000     0.00000     0.00000
   -18.56922     0.00000     0.00000     0.00000     0.00000
   -18.55422     0.00000     0.00000     0.00000     0.00000
   -18.53922     0.00000     0.00000     0.00000     0.00000
   -18.52322     0.00000     0.00000     0.00000     0.00000
   -18.50822     0.00000     0.00000     0.00000     0.00000
   -18.49322     0.00000     0.00000     0.00000     0.00000
   -18.47722     0.00000     0.00000     0.00000     0.00000
   -18.46222     0.00000     0.00000     0.00000     0.00000
   -18.44622     0.00000     0.00000     0.00000     0.00000
   -18.43122     0.00000     0.00000     0.00000     0.00000
   -18.41622     0.00000     0.00000     0.00000     0.00000
   -18.40022     0.00000     0.00000     0.00000     0.00000
   -18.38522     0.00000     0.00000     0.00000     0.00000
   -18.37022     0.00000     0.00000     0.00000     0.00000
   -18.35422     0.00000     0.00000     0.00000     0.00000
   -18.33922     0.00000     0.00000     0.00000     0.00000
   -18.32322     0.00000     0.00000     0.00000     0.00000
   -18.30822     0.00000     0.00000     0.00000     0.00000
   -18.29322     0.00000     0.00000     0.00000     0.00000
   -18.27722     0.00000     0.00000     0.00000     0.00000
   -18.26222     0.00000     0.00000     0.00000     0.00000
   -18.24622     0.00000     0.00000     0.00000     0.00000
   -18.23122     0.00000     0.00000     0.00000     0.00000
   -18.21622     0.00000     0.00000     0.00000     0.00000
   -18.20022     0.00000     0.00000     0.00000     0.00000
   -18.18522     0.00000     0.00000     0.00000     0.00000
   -18.17022     0.00000     0.00000     0.00000     0.00000
   -18.15422     0.00000     0.00000     0.00000     0.00000
   -18.13922     0.00000     0.00000     0.00000     0.00000
   -18.12322     0.00000     0.00000     0.00000     0.00000
   -18.10822     0.00000     0.00000     0.00000     0.00000
   -18.09322     0.00000     0.00000     0.00000     0.00000
   -18.07722     0.00000     0.00000     0.00000     0.00000
   -18.06222     0.00000     0.00000     0.00000     0.00000
   -18.04722     0.00000     0.00000     0.00000     0.00000
   -18.03122     0.00000     0.00000     0.00000     0.00000
   -18.01622     0.00000     0.00000     0.00000     0.00000
   -18.00022     0.00000     0.00000     0.00000     0.00000
   -17.98522     0.00000     0.00000     0.00000     0.00000
   -17.97022     0.00000     0.00000     0.00000     0.00000
   -17.95422     0.00000     0.00000     0.00000     0.00000
   -17.93922     0.00000     0.00000     0.00000     0.00000
   -17.92422     0.00000     0.00000     0.00000     0.00000
   -17.90822     0.00000     0.00000     0.00000     0.00000
   -17.89322     0.00000     0.00000     0.00000     0.00000
   -17.87722     0.00000     0.00000     0.00000     0.00000
   -17.86222     0.00000     0.00000     0.00000     0.00000
   -17.84722     0.00000     0.00000     0.00000     0.00000
   -17.83122     0.00000     0.00000     0.00000     0.00000
   -17.81622     0.00000     0.00000     0.00000     0.00000
   -17.80022     0.00000     0.00000     0.00000     0.00000
   -17.78522     0.00000     0.00000     0.00000     0.00000
   -17.77022     0.00000     0.00000     0.00000     0.00000
   -17.75422     0.00000     0.00000     0.00000     0.00000
   -17.73922     0.00000     0.00000     0.00000     0.00000
   -17.72422     0.00000     0.00000     0.00000     0.00000
   -17.70822     0.00000     0.00000     0.00000     0.00000
   -17.69322     0.00000     0.00000     0.00000     0.00000
   -17.67722     0.00000     0.00000     0.00000     0.00000
   -17.66222     0.00000     0.00000     0.00000     0.00000
   -17.64722     0.00000     0.00000     0.00000     0.00000
   -17.63122     0.00000     0.00000     0.00000     0.00000
   -17.61622     0.00000     0.00000     0.00000     0.00000
   -17.60122     0.00000     0.00000     0.00000     0.00000
   -17.58522     0.00000     0.00000     0.00000     0.00000
   -17.57022     0.00000     0.00000     0.00000     0.00000
   -17.55422     0.00000     0.00000     0.00000     0.00000
   -17.53922     0.00000     0.00000     0.00000     0.00000
   -17.52422     0.00000     0.00000     0.00000     0.00000
   -17.50822     0.00000     0.00000     0.00000     0.00000
   -17.49322     0.00000     0.00000     0.00000     0.00000
   -17.47822     0.00000     0.00000     0.00000     0.00000
   -17.46222     0.00000     0.00000     0.00000     0.00000
   -17.44722     0.00000     0.00000     0.00000     0.00000
   -17.43122     0.00000     0.00000     0.00000     0.00000
   -17.41622     0.00000     0.00000     0.00000     0.00000
   -17.40122     0.00000     0.00000     0.00000     0.00000
   -17.38522     0.00000     0.00000     0.00000     0.00000
   -17.37022     0.00000     0.00000     0.00000     0.00000
   -17.35422     0.00000     0.00000     0.00000     0.00000
   -17.33922     0.00000     0.00000     0.00000     0.00000
   -17.32422     0.00000     0.00000     0.00000     0.00000
   -17.30822     0.00000     0.00000     0.00000     0.00000
   -17.29322     0.00000     0.00000     0.00000     0.00000
   -17.27822     0.00000     0.00000     0.00000     0.00000
   -17.26222     0.00000     0.00000     0.00000     0.00000
   -17.24722     0.00000     0.00000     0.00000     0.00000
   -17.23122     0.00000     0.00000     0.00000     0.00000
   -17.21622     0.00000     0.00000     0.00000     0.00000
   -17.20122     0.00000     0.00000     0.00000     0.00000
   -17.18522     0.00000     0.00000     0.00000     0.00000
   -17.17022     0.00000     0.00000     0.00000     0.00000
   -17.15522     0.00000     0.00000     0.00000     0.00000
   -17.13922     0.00000     0.00000     0.00000     0.00000
   -17.12422     0.00000     0.00000     0.00000     0.00000
   -17.10822     0.00000     0.00000     0.00000     0.00000
   -17.09322     0.00000     0.00000     0.00000     0.00000
   -17.07822     0.00000     0.00000     0.00000     0.00000
   -17.06222     0.00000     0.00000     0.00000     0.00000
   -17.04722     0.00000     0.00000     0.00000     0.00000
   -17.03122     0.00000     0.00000     0.00000     0.00000
   -17.01622     0.00000     0.00000     0.00000     0.00000
   -17.00122     0.00000     0.00000     0.00000     0.00000
   -16.98522     0.00000     0.00000     0.00000     0.00000
   -16.97022     0.00000     0.00000     0.00000     0.00000
   -16.95522     0.00000     0.00000     0.00000     0.00000
   -16.93922     0.00000     0.00000     0.00000     0.00000
   -16.92422     0.00000     0.00000     0.00000     0.00000
   -16.90822     0.00000     0.00000     0.00000     0.00000
   -16.89322     0.00000     0.00000     0.00000     0.00000
   -16.87822     0.00000     0.00000     0.00000     0.00000
   -16.86222     0.00000     0.00000     0.00000     0.00000
   -16.84722     0.00000     0.00000     0.00000     0.00000
   -16.83222     0.00000     0.00000     0.00000     0.00000
   -16.81622     0.00000     0.00000     0.00000     0.00000
   -16.80122     0.00000     0.00000     0.00000     0.00000
   -16.78522     0.00000     0.00000     0.00000     0.00000
   -16.77022     0.00000     0.00000     0.00000     0.00000
   -16.75522     0.00000     0.00000     0.00000     0.00000
   -16.73922     0.00000     0.00000     0.00000     0.00000
   -16.72422     0.00000     0.00000     0.00000     0.00000
   -16.70922     0.00000     0.00000     0.00000     0.00000
   -16.69322     0.00000     0.00000     0.00000     0.00000
   -16.67822     0.00000     0.00000     0.00000     0.00000
   -16.66222     0.00000     0.00000     0.00000     0.00000
   -16.64722     0.00000     0.00000     0.00000     0.00000
   -16.63222     0.00000     0.00000     0.00000     0.00000
   -16.61622     0.00000     0.00000     0.00000     0.00000
   -16.60122     0.00000     0.00000     0.00000     0.00000
   -16.58522     0.00000     0.00000     0.00000     0.00000
   -16.57022     0.00000     0.00000     0.00000     0.00000
   -16.55522     0.00000     0.00000     0.00000     0.00000
   -16.53922     0.00000     0.00000     0.00000     0.00000
   -16.52422     0.00000     0.00000     0.00000     0.00000
   -16.50922     0.00000     0.00000     0.00000     0.00000
   -16.49322     0.00000     0.00000     0.00000     0.00000
   -16.47822     0.00000     0.00000     0.00000     0.00000
   -16.46222     0.00000     0.00000     0.00000     0.00000
   -16.44722     0.00000     0.00000     0.00000     0.00000
   -16.43222     0.00000     0.00000     0.00000     0.00000
   -16.41622     0.00000     0.00000     0.00000     0.00000
   -16.40122     0.00000     0.00000     0.00000     0.00000
   -16.38622     0.00000     0.00000     0.00000     0.00000
   -16.37022     0.00000     0.00000     0.00000     0.00000
   -16.35522     0.00000     0.00000     0.00000     0.00000
   -16.33922     0.00000     0.00000     0.00000     0.00000
   -16.32422     0.00000     0.00000     0.00000     0.00000
   -16.30922     0.00000     0.00000     0.00000     0.00000
   -16.29322     0.00000     0.00000     0.00000     0.00000
   -16.27822     0.00000     0.00000     0.00000     0.00000
   -16.26322     0.00001     0.00000     0.00000     0.00001
   -16.24722     0.00003     0.00000     0.00000     0.00003
   -16.23222     0.00011     0.00001     0.00000     0.00011
   -16.21622     0.00032     0.00002     0.00000     0.00034
   -16.20122     0.00081     0.00005     0.00000     0.00087
   -16.18622     0.00177     0.00011     0.00001     0.00189
   -16.17022     0.00330     0.00021     0.00002     0.00353
   -16.15522     0.00534     0.00034     0.00003     0.00572
   -16.13922     0.00762     0.00049     0.00004     0.00815
   -16.12422     0.00974     0.00062     0.00005     0.01042
   -16.10922     0.01140     0.00072     0.00006     0.01219
   -16.09322     0.01248     0.00079     0.00007     0.01335
   -16.07822     0.01303     0.00083     0.00008     0.01394
   -16.06322     0.01307     0.00084     0.00008     0.01400
   -16.04722     0.01250     0.00082     0.00008     0.01340
   -16.03222     0.01117     0.00076     0.00008     0.01200
   -16.01622     0.00914     0.00064     0.00007     0.00985
   -16.00122     0.00673     0.00050     0.00005     0.00728
   -15.98622     0.00440     0.00034     0.00004     0.00479
   -15.97022     0.00258     0.00021     0.00003     0.00282
   -15.95522     0.00147     0.00013     0.00002     0.00161
   -15.94022     0.00108     0.00009     0.00001     0.00117
   -15.92422     0.00130     0.00009     0.00001     0.00140
   -15.90922     0.00196     0.00014     0.00002     0.00211
   -15.89322     0.00279     0.00020     0.00002     0.00301
   -15.87822     0.00345     0.00026     0.00003     0.00374
   -15.86322     0.00369     0.00029     0.00004     0.00401
   -15.84722     0.00344     0.00029     0.00004     0.00376
   -15.83222     0.00285     0.00025     0.00003     0.00313
   -15.81722     0.00213     0.00019     0.00003     0.00235
   -15.80122     0.00148     0.00014     0.00002     0.00163
   -15.78622     0.00097     0.00009     0.00002     0.00107
   -15.77022     0.00061     0.00006     0.00001     0.00068
   -15.75522     0.00037     0.00003     0.00001     0.00041
   -15.74022     0.00021     0.00002     0.00000     0.00023
   -15.72422     0.00011     0.00001     0.00000     0.00012
   -15.70922     0.00005     0.00000     0.00000     0.00006
   -15.69322     0.00002     0.00000     0.00000     0.00002
   -15.67822     0.00001     0.00000     0.00000     0.00001
   -15.66322     0.00000     0.00000     0.00000     0.00000
   -15.64722     0.00000     0.00000     0.00000     0.00000
   -15.63222     0.00000     0.00000     0.00000     0.00000
   -15.61722     0.00000     0.00000     0.00000     0.00000
   -15.60122     0.00000     0.00000     0.00000     0.00000
   -15.58622     0.00001     0.00000     0.00000     0.00001
   -15.57022     0.00004     0.00000     0.00000     0.00005
   -15.55522     0.00018     0.00001     0.00000     0.00019
   -15.54022     0.00060     0.00002     0.00000     0.00063
   -15.52422     0.00170     0.00007     0.00001     0.00177
   -15.50922     0.00398     0.00016     0.00002     0.00415
   -15.49422     0.00775     0.00032     0.00003     0.00810
   -15.47822     0.01260     0.00052     0.00005     0.01318
   -15.46322     0.01708     0.00072     0.00007     0.01787
   -15.44722     0.01931     0.00083     0.00009     0.02023
   -15.43222     0.01823     0.00080     0.00008     0.01911
   -15.41722     0.01436     0.00065     0.00007     0.01508
   -15.40122     0.00945     0.00044     0.00005     0.00994
   -15.38622     0.00520     0.00025     0.00003     0.00547
   -15.37122     0.00239     0.00012     0.00001     0.00252
   -15.35522     0.00092     0.00005     0.00001     0.00097
   -15.34022     0.00029     0.00002     0.00000     0.00031
   -15.32422     0.00008     0.00000     0.00000     0.00008
   -15.30922     0.00002     0.00000     0.00000     0.00002
   -15.29422     0.00000     0.00000     0.00000     0.00000
   -15.27822     0.00000     0.00000     0.00000     0.00000
   -15.26322     0.00000     0.00000     0.00000     0.00000
   -15.24722     0.00000     0.00000     0.00000     0.00000
   -15.23222     0.00000     0.00000     0.00000     0.00000
   -15.21722     0.00000     0.00000     0.00000     0.00000
   -15.20122     0.00000     0.00000     0.00000     0.00000
   -15.18622     0.00000     0.00000     0.00000     0.00000
   -15.17122     0.00000     0.00000     0.00000     0.00000
   -15.15522     0.00000     0.00000     0.00000     0.00000
   -15.14022     0.00000     0.00000     0.00000     0.00000
   -15.12422     0.00000     0.00000     0.00000     0.00000
   -15.10922     0.00000     0.00000     0.00000     0.00000
   -15.09422     0.00000     0.00000     0.00000     0.00000
   -15.07822     0.00000     0.00000     0.00000     0.00000
   -15.06322     0.00000     0.00000     0.00000     0.00000
   -15.04822     0.00000     0.00000     0.00000     0.00000
   -15.03222     0.00000     0.00000     0.00000     0.00000
   -15.01722     0.00000     0.00000     0.00000     0.00000
   -15.00122     0.00000     0.00000     0.00000     0.00000
   -14.98622     0.00000     0.00000     0.00000     0.00000
   -14.97122     0.00000     0.00000     0.00000     0.00000
   -14.95522     0.00000     0.00000     0.00000     0.00000
   -14.94022     0.00000     0.00000     0.00000     0.00000
   -14.92522     0.00000     0.00000     0.00000     0.00000
   -14.90922     0.00000     0.00000     0.00000     0.00000
   -14.89422     0.00000     0.00000     0.00000     0.00000
   -14.87822     0.00000     0.00000     0.00000     0.00000
   -14.86322     0.00000     0.00000     0.00000     0.00000
   -14.84822     0.00000     0.00000     0.00000     0.00000
   -14.83222     0.00000     0.00000     0.00000     0.00000
   -14.81722     0.00000     0.00000     0.00000     0.00000
   -14.80122     0.00000     0.00000     0.00000     0.00000
   -14.78622     0.00000     0.00000     0.00000     0.00000
   -14.77122     0.00000     0.00000     0.00000     0.00000
   -14.75522     0.00000     0.00000     0.00000     0.00000
   -14.74022     0.00000     0.00000     0.00000     0.00000
   -14.72522     0.00000     0.00000     0.00000     0.00000
   -14.70922     0.00000     0.00000     0.00000     0.00000
   -14.69422     0.00000     0.00000     0.00000     0.00000
   -14.67822     0.00000     0.00000     0.00000     0.00000
   -14.66322     0.00000     0.00000     0.00000     0.00000
   -14.64822     0.00000     0.00000     0.00000     0.00000
   -14.63222     0.00000     0.00000     0.00000     0.00000
   -14.61722     0.00000     0.00000     0.00000     0.00000
   -14.60222     0.00000     0.00000     0.00000     0.00000
   -14.58622     0.00000     0.00000     0.00000     0.00000
   -14.57122     0.00000     0.00000     0.00000     0.00000
   -14.55522     0.00000     0.00000     0.00000     0.00000
   -14.54022     0.00000     0.00000     0.00000     0.00000
   -14.52522     0.00000     0.00000     0.00000     0.00000
   -14.50922     0.00000     0.00000     0.00000     0.00000
   -14.49422     0.00000     0.00000     0.00000     0.00000
   -14.47922     0.00000     0.00000     0.00000     0.00000
   -14.46322     0.00000     0.00000     0.00000     0.00000
   -14.44822     0.00000     0.00000     0.00000     0.00000
   -14.43222     0.00000     0.00000     0.00000     0.00000
   -14.41722     0.00000     0.00000     0.00000     0.00000
   -14.40222     0.00000     0.00000     0.00000     0.00000
   -14.38622     0.00000     0.00000     0.00000     0.00000
   -14.37122     0.00000     0.00000     0.00000     0.00000
   -14.35522     0.00000     0.00000     0.00000     0.00000
   -14.34022     0.00000     0.00000     0.00000     0.00000
   -14.32522     0.00000     0.00000     0.00000     0.00000
   -14.30922     0.00000     0.00000     0.00000     0.00000
   -14.29422     0.00000     0.00000     0.00000     0.00000
   -14.27922     0.00000     0.00000     0.00000     0.00000
   -14.26322     0.00000     0.00000     0.00000     0.00000
   -14.24822     0.00000     0.00000     0.00000     0.00000
   -14.23222     0.00000     0.00000     0.00000     0.00000
   -14.21722     0.00000     0.00000     0.00000     0.00000
   -14.20222     0.00000     0.00000     0.00000     0.00000
   -14.18622     0.00000     0.00000     0.00000     0.00000
   -14.17122     0.00000     0.00000     0.00000     0.00000
   -14.15622     0.00000     0.00000     0.00000     0.00000
   -14.14022     0.00000     0.00000     0.00000     0.00000
   -14.12522     0.00000     0.00000     0.00000     0.00000
   -14.10922     0.00000     0.00000     0.00000     0.00000
   -14.09422     0.00000     0.00000     0.00000     0.00000
   -14.07922     0.00000     0.00000     0.00000     0.00000
   -14.06322     0.00000     0.00000     0.00000     0.00000
   -14.04822     0.00000     0.00000     0.00000     0.00000
   -14.03322     0.00000     0.00000     0.00000     0.00000
   -14.01722     0.00000     0.00000     0.00000     0.00000
   -14.00222     0.00000     0.00000     0.00000     0.00000
   -13.98622     0.00000     0.00000     0.00000     0.00000
   -13.97122     0.00000     0.00000     0.00000     0.00000
   -13.95622     0.00000     0.00000     0.00000     0.00000
   -13.94022     0.00000     0.00000     0.00000     0.00000
   -13.92522     0.00000     0.00000     0.00000     0.00000
   -13.90922     0.00000     0.00000     0.00000     0.00000
   -13.89422     0.00000     0.00000     0.00000     0.00000
   -13.87922     0.00000     0.00000     0.00000     0.00000
   -13.86322     0.00000     0.00000     0.00000     0.00000
   -13.84822     0.00000     0.00000     0.00000     0.00000
   -13.83322     0.00000     0.00000     0.00000     0.00000
   -13.81722     0.00000     0.00000     0.00000     0.00000
   -13.80222     0.00000     0.00000     0.00000     0.00000
   -13.78622     0.00000     0.00000     0.00000     0.00000
   -13.77122     0.00000     0.00000     0.00000     0.00000
   -13.75622     0.00000     0.00000     0.00000     0.00000
   -13.74022     0.00000     0.00000     0.00000     0.00000
   -13.72522     0.00000     0.00000     0.00000     0.00000
   -13.71022     0.00003     0.00000     0.00000     0.00003
   -13.69422     0.00023     0.00000     0.00000     0.00023
   -13.67922     0.00154     0.00000     0.00000     0.00154
   -13.66322     0.00862     0.00000     0.00000     0.00862
   -13.64822     0.04058     0.00000     0.00001     0.04059
   -13.63322     0.16112     0.00000     0.00002     0.16115
   -13.61722     0.54120     0.00001     0.00007     0.54128
   -13.60222     1.54220     0.00002     0.00021     1.54243
   -13.58722     3.73800     0.00006     0.00050     3.73856
   -13.57122     7.73000     0.00012     0.00102     7.73114
   -13.55622    13.66200     0.00020     0.00177    13.66397
   -13.54022    20.68000     0.00029     0.00263    20.68293
   -13.52522    26.82000     0.00036     0.00336    26.82372
   -13.51022    29.78000     0.00038     0.00366    29.78405
   -13.49422    28.26000     0.00035     0.00342    28.26377
   -13.47922    22.90000     0.00027     0.00273    22.90300
   -13.46322    15.78000     0.00018     0.00186    15.78204
   -13.44822     9.22600     0.00010     0.00108     9.22718
   -13.43322     4.56200     0.00005     0.00053     4.56258
   -13.41722     1.90360     0.00002     0.00022     1.90384
   -13.40222     0.66860     0.00001     0.00008     0.66868
   -13.38722     0.19724     0.00000     0.00002     0.19726
   -13.37122     0.04880     0.00000     0.00001     0.04881
   -13.35622     0.01011     0.00000     0.00000     0.01012
   -13.34022     0.00175     0.00000     0.00000     0.00175
   -13.32522     0.00025     0.00000     0.00000     0.00025
   -13.31022     0.00003     0.00000     0.00000     0.00003
   -13.29422     0.00000     0.00000     0.00000     0.00000
   -13.27922     0.00000     0.00000     0.00000     0.00000
   -13.26422     0.00000     0.00000     0.00000     0.00000
   -13.24822     0.00000     0.00000     0.00000     0.00000
   -13.23322     0.00000     0.00000     0.00000     0.00000
   -13.21722     0.00000     0.00000     0.00000     0.00000
   -13.20222     0.00000     0.00000     0.00000     0.00000
   -13.18722     0.00000     0.00000     0.00000     0.00000
   -13.17122     0.00000     0.00000     0.00000     0.00000
   -13.15622     0.00000     0.00000     0.00000     0.00000
   -13.14122     0.00000     0.00000     0.00000     0.00000
   -13.12522     0.00000     0.00000     0.00000     0.00000
   -13.11022     0.00000     0.00000     0.00000     0.00000
   -13.09422     0.00000     0.00000     0.00000     0.00000
   -13.07922     0.00000     0.00000     0.00000     0.00000
   -13.06422     0.00000     0.00000     0.00000     0.00000
   -13.04822     0.00000     0.00000     0.00000     0.00000
   -13.03322     0.00000     0.00000     0.00000     0.00000
   -13.01722     0.00000     0.00000     0.00000     0.00000
   -13.00222     0.00000     0.00000     0.00000     0.00000
   -12.98722     0.00000     0.00000     0.00000     0.00000
   -12.97122     0.00000     0.00000     0.00000     0.00000
   -12.95622     0.00000     0.00000     0.00000     0.00000
   -12.94122     0.00000     0.00000     0.00000     0.00000
   -12.92522     0.00000     0.00000     0.00000     0.00000
   -12.91022     0.00000     0.00000     0.00000     0.00000
   -12.89422     0.00000     0.00000     0.00000     0.00000
   -12.87922     0.00000     0.00000     0.00000     0.00000
   -12.86422     0.00000     0.00000     0.00000     0.00000
   -12.84822     0.00000     0.00000     0.00000     0.00000
   -12.83322     0.00000     0.00000     0.00000     0.00000
   -12.81822     0.00000     0.00000     0.00000     0.00000
   -12.80222     0.00000     0.00000     0.00000     0.00000
   -12.78722     0.00000     0.00000     0.00000     0.00000
   -12.77122     0.00000     0.00000     0.00000     0.00000
   -12.75622     0.00000     0.00000     0.00000     0.00000
   -12.74122     0.00000     0.00000     0.00000     0.00000
   -12.72522     0.00000     0.00000     0.00000     0.00000
   -12.71022     0.00000     0.00000     0.00000     0.00000
   -12.69522     0.00000     0.00000     0.00000     0.00000
   -12.67922     0.00000     0.00000     0.00000     0.00000
   -12.66422     0.00000     0.00000     0.00000     0.00000
   -12.64822     0.00000     0.00000     0.00000     0.00000
   -12.63322     0.00000     0.00000     0.00000     0.00000
   -12.61822     0.00000     0.00000     0.00000     0.00000
   -12.60222     0.00000     0.00000     0.00000     0.00000
   -12.58722     0.00000     0.00000     0.00000     0.00000
   -12.57122     0.00000     0.00000     0.00000     0.00000
   -12.55622     0.00000     0.00000     0.00000     0.00000
   -12.54122     0.00000     0.00000     0.00000     0.00000
   -12.52522     0.00000     0.00000     0.00000     0.00000
   -12.51022     0.00000     0.00000     0.00000     0.00000
   -12.49522     0.00000     0.00000     0.00000     0.00000
   -12.47922     0.00000     0.00000     0.00000     0.00000
   -12.46422     0.00000     0.00000     0.00000     0.00000
   -12.44822     0.00000     0.00000     0.00000     0.00000
   -12.43322     0.00000     0.00000     0.00000     0.00000
   -12.41822     0.00000     0.00000     0.00000     0.00000
   -12.40222     0.00000     0.00000     0.00000     0.00000
   -12.38722     0.00000     0.00000     0.00000     0.00000
   -12.37222     0.00000     0.00000     0.00000     0.00000
   -12.35622     0.00000     0.00000     0.00000     0.00000
   -12.34122     0.00000     0.00000     0.00000     0.00000
   -12.32522     0.00000     0.00000     0.00000     0.00000
   -12.31022     0.00000     0.00000     0.00000     0.00000
   -12.29522     0.00000     0.00000     0.00000     0.00000
   -12.27922     0.00000     0.00000     0.00000     0.00000
   -12.26422     0.00000     0.00000     0.00000     0.00000
   -12.24922     0.00000     0.00000     0.00000     0.00000
   -12.23322     0.00000     0.00000     0.00000     0.00000
   -12.21822     0.00000     0.00000     0.00000     0.00000
   -12.20222     0.00000     0.00000     0.00000     0.00000
   -12.18722     0.00000     0.00000     0.00000     0.00000
   -12.17222     0.00000     0.00000     0.00000     0.00000
   -12.15622     0.00000     0.00000     0.00000     0.00000
   -12.14122     0.00000     0.00000     0.00000     0.00000
   -12.12522     0.00000     0.00000     0.00000     0.00000
   -12.11022     0.00000     0.00000     0.00000     0.00000
   -12.09522     0.00000     0.00000     0.00000     0.00000
   -12.07922     0.00000     0.00000     0.00000     0.00000
   -12.06422     0.00000     0.00000     0.00000     0.00000
   -12.04922     0.00000     0.00000     0.00000     0.00000
   -12.03322     0.00000     0.00000     0.00000     0.00000
   -12.01822     0.00000     0.00000     0.00000     0.00000
   -12.00222     0.00000     0.00000     0.00000     0.00000
   -11.98722     0.00000     0.00000     0.00000     0.00000
   -11.97222     0.00000     0.00000     0.00000     0.00000
   -11.95622     0.00000     0.00000     0.00000     0.00000
   -11.94122     0.00000     0.00000     0.00000     0.00000
   -11.92622     0.00000     0.00000     0.00000     0.00000
   -11.91022     0.00000     0.00000     0.00000     0.00000
   -11.89522     0.00000     0.00000     0.00000     0.00000
   -11.87922     0.00000     0.00000     0.00000     0.00000
   -11.86422     0.00000     0.00000     0.00000     0.00000
   -11.84922     0.00000     0.00000     0.00000     0.00000
   -11.83322     0.00000     0.00000     0.00000     0.00000
   -11.81822     0.00000     0.00000     0.00000     0.00000
   -11.80322     0.00000     0.00000     0.00000     0.00000
   -11.78722     0.00000     0.00000     0.00000     0.00000
   -11.77222     0.00000     0.00000     0.00000     0.00000
   -11.75622     0.00000     0.00000     0.00000     0.00000
   -11.74122     0.00000     0.00000     0.00000     0.00000
   -11.72622     0.00000     0.00000     0.00000     0.00000
   -11.71022     0.00000     0.00000     0.00000     0.00000
   -11.69522     0.00000     0.00000     0.00000     0.00000
   -11.67922     0.00000     0.00000     0.00000     0.00000
   -11.66422     0.00000     0.00000     0.00000     0.00000
   -11.64922     0.00000     0.00000     0.00000     0.00000
   -11.63322     0.00000     0.00000     0.00000     0.00000
   -11.61822     0.00000     0.00000     0.00000     0.00000
   -11.60322     0.00000     0.00000     0.00000     0.00000
   -11.58722     0.00000     0.00000     0.00000     0.00000
   -11.57222     0.00000     0.00000     0.00000     0.00000
   -11.55622     0.00000     0.00000     0.00000     0.00000
   -11.54122     0.00000     0.00000     0.00000     0.00000
   -11.52622     0.00000     0.00000     0.00000     0.00000
   -11.51022     0.00000     0.00000     0.00000     0.00000
   -11.49522     0.00000     0.00000     0.00000     0.00000
   -11.48022     0.00000     0.00000     0.00000     0.00000
   -11.46422     0.00000     0.00000     0.00000     0.00000
   -11.44922     0.00000     0.00000     0.00000     0.00000
   -11.43322     0.00000     0.00000     0.00000     0.00000
   -11.41822     0.00000     0.00000     0.00000     0.00000
   -11.40322     0.00000     0.00000     0.00000     0.00000
   -11.38722     0.00000     0.00000     0.00000     0.00000
   -11.37222     0.00000     0.00000     0.00000     0.00000
   -11.35722     0.00000     0.00000     0.00000     0.00000
   -11.34122     0.00000     0.00000     0.00000     0.00000
   -11.32622     0.00000     0.00000     0.00000     0.00000
   -11.31022     0.00000     0.00000     0.00000     0.00000
   -11.29522     0.00000     0.00000     0.00000     0.00000
   -11.28022     0.00000     0.00000     0.00000     0.00000
   -11.26422     0.00000     0.00000     0.00000     0.00000
   -11.24922     0.00000     0.00000     0.00000     0.00000
   -11.23322     0.00000     0.00000     0.00000     0.00000
   -11.21822     0.00000     0.00000     0.00000     0.00000
   -11.20322     0.00000     0.00000     0.00000     0.00000
   -11.18722     0.00000     0.00000     0.00000     0.00000
   -11.17222     0.00000     0.00000     0.00000     0.00000
   -11.15722     0.00000     0.00000     0.00000     0.00000
   -11.14122     0.00000     0.00000     0.00000     0.00000
   -11.12622     0.00000     0.00000     0.00000     0.00000
   -11.11022     0.00000     0.00000     0.00000     0.00000
   -11.09522     0.00000     0.00000     0.00000     0.00000
   -11.08022     0.00000     0.00000     0.00000     0.00000
   -11.06422     0.00000     0.00000     0.00000     0.00000
   -11.04922     0.00000     0.00000     0.00000     0.00000
   -11.03422     0.00000     0.00000     0.00000     0.00000
   -11.01822     0.00000     0.00000     0.00000     0.00000
   -11.00322     0.00000     0.00000     0.00000     0.00000
   -10.98722     0.00000     0.00000     0.00000     0.00000
   -10.97222     0.00000     0.00000     0.00000     0.00000
   -10.95722     0.00000     0.00000     0.00000     0.00000
   -10.94122     0.00000     0.00000     0.00000     0.00000
   -10.92622     0.00000     0.00000     0.00000     0.00000
   -10.91122     0.00000     0.00000     0.00000     0.00000
   -10.89522     0.00000     0.00000     0.00000     0.00000
   -10.88022     0.00000     0.00000     0.00000     0.00000
   -10.86422     0.00000     0.00000     0.00000     0.00000
   -10.84922     0.00000     0.00000     0.00000     0.00000
   -10.83422     0.00000     0.00000     0.00000     0.00000
   -10.81822     0.00000     0.00000     0.00000     0.00000
   -10.80322     0.00000     0.00000     0.00000     0.00000
   -10.78722     0.00000     0.00000     0.00000     0.00000
   -10.77222     0.00000     0.00000     0.00000     0.00000
   -10.75722     0.00000     0.00000     0.00000     0.00000
   -10.74122     0.00000     0.00000     0.00000     0.00000
   -10.72622     0.00000     0.00000     0.00000     0.00000
   -10.71122     0.00000     0.00000     0.00000     0.00000
   -10.69522     0.00000     0.00000     0.00000     0.00000
   -10.68022     0.00000     0.00000     0.00000     0.00000
   -10.66422     0.00000     0.00000     0.00000     0.00000
   -10.64922     0.00000     0.00000     0.00000     0.00000
   -10.63422     0.00000     0.00000     0.00000     0.00000
   -10.61822     0.00000     0.00000     0.00000     0.00000
   -10.60322     0.00000     0.00000     0.00000     0.00000
   -10.58822     0.00000     0.00000     0.00000     0.00000
   -10.57222     0.00000     0.00000     0.00000     0.00000
   -10.55722     0.00000     0.00000     0.00000     0.00000
   -10.54122     0.00000     0.00000     0.00000     0.00000
   -10.52622     0.00000     0.00000     0.00000     0.00000
   -10.51122     0.00000     0.00000     0.00000     0.00000
   -10.49522     0.00000     0.00000     0.00000     0.00000
   -10.48022     0.00000     0.00000     0.00000     0.00000
   -10.46522     0.00000     0.00000     0.00000     0.00000
   -10.44922     0.00000     0.00000     0.00000     0.00000
   -10.43422     0.00000     0.00000     0.00000     0.00000
   -10.41822     0.00000     0.00000     0.00000     0.00000
   -10.40322     0.00000     0.00000     0.00000     0.00000
   -10.38822     0.00000     0.00000     0.00000     0.00000
   -10.37222     0.00000     0.00000     0.00000     0.00000
   -10.35722     0.00000     0.00000     0.00000     0.00000
   -10.34122     0.00000     0.00000     0.00000     0.00000
   -10.32622     0.00000     0.00000     0.00000     0.00000
   -10.31122     0.00000     0.00000     0.00000     0.00000
   -10.29522     0.00000     0.00000     0.00000     0.00001
   -10.28022     0.00002     0.00001     0.00000     0.00003
   -10.26522     0.00007     0.00006     0.00000     0.00013
   -10.24922     0.00025     0.00018     0.00000     0.00043
   -10.23422     0.00071     0.00051     0.00001     0.00123
   -10.21822     0.00174     0.00122     0.00003     0.00298
   -10.20322     0.00363     0.00248     0.00005     0.00617
   -10.18822     0.00656     0.00436     0.00010     0.01102
   -10.17222     0.01039     0.00674     0.00015     0.01729
   -10.15722     0.01472     0.00940     0.00022     0.02434
   -10.14222     0.01912     0.01213     0.00029     0.03155
   -10.12622     0.02332     0.01483     0.00036     0.03851
   -10.11122     0.02702     0.01727     0.00042     0.04471
   -10.09522     0.02962     0.01903     0.00047     0.04912
   -10.08022     0.03048     0.01973     0.00049     0.05070
   -10.06522     0.02942     0.01943     0.00049     0.04934
   -10.04922     0.02738     0.01900     0.00047     0.04685
   -10.03422     0.02632     0.02002     0.00049     0.04683
   -10.01922     0.02896     0.02438     0.00061     0.05395
   -10.00322     0.03836     0.03364     0.00091     0.07291
    -9.98822     0.05702     0.04772     0.00144     0.10618
    -9.97222     0.08482     0.06396     0.00221     0.15099
    -9.95722     0.11650     0.07716     0.00305     0.19671
    -9.94222     0.14184     0.08196     0.00368     0.22748
    -9.92622     0.15000     0.07602     0.00384     0.22986
    -9.91122     0.13662     0.06176     0.00344     0.20182
    -9.89522     0.10728     0.04488     0.00264     0.15480
    -9.88022     0.07404     0.03116     0.00177     0.10697
    -9.86522     0.04804     0.02384     0.00109     0.07297
    -9.84922     0.03426     0.02306     0.00072     0.05804
    -9.83422     0.03142     0.02692     0.00061     0.05895
    -9.81922     0.03516     0.03282     0.00067     0.06865
    -9.80322     0.04108     0.03850     0.00078     0.08036
    -9.78822     0.04624     0.04248     0.00088     0.08960
    -9.77222     0.04912     0.04392     0.00095     0.09399
    -9.75722     0.04902     0.04254     0.00095     0.09251
    -9.74222     0.04568     0.03854     0.00089     0.08511
    -9.72622     0.03970     0.03300     0.00078     0.07348
    -9.71122     0.03270     0.02790     0.00065     0.06125
    -9.69622     0.02718     0.02552     0.00056     0.05326
    -9.68022     0.02522     0.02736     0.00054     0.05312
    -9.66522     0.02744     0.03350     0.00060     0.06154
    -9.64922     0.03274     0.04242     0.00074     0.07590
    -9.63422     0.03896     0.05166     0.00089     0.09151
    -9.61922     0.04398     0.05864     0.00102     0.10364
    -9.60322     0.04644     0.06176     0.00108     0.10928
    -9.58822     0.04604     0.06088     0.00108     0.10800
    -9.57322     0.04328     0.05698     0.00103     0.10129
    -9.55722     0.03904     0.05132     0.00093     0.09129
    -9.54222     0.03420     0.04486     0.00083     0.07989
    -9.52622     0.02932     0.03826     0.00072     0.06829
    -9.51122     0.02472     0.03230     0.00061     0.05763
    -9.49622     0.02054     0.02770     0.00051     0.04875
    -9.48022     0.01712     0.02522     0.00043     0.04277
    -9.46522     0.01514     0.02550     0.00039     0.04103
    -9.44922     0.01521     0.02860     0.00041     0.04422
    -9.43422     0.01738     0.03370     0.00048     0.05155
    -9.41922     0.02072     0.03900     0.00057     0.06029
    -9.40322     0.02374     0.04252     0.00066     0.06692
    -9.38822     0.02518     0.04306     0.00071     0.06895
    -9.37322     0.02472     0.04090     0.00070     0.06632
    -9.35722     0.02298     0.03736     0.00065     0.06099
    -9.34222     0.02082     0.03382     0.00060     0.05524
    -9.32622     0.01878     0.03076     0.00055     0.05008
    -9.31122     0.01693     0.02794     0.00050     0.04537
    -9.29622     0.01546     0.02526     0.00045     0.04117
    -9.28022     0.01494     0.02344     0.00044     0.03882
    -9.26522     0.01628     0.02380     0.00047     0.04055
    -9.25022     0.02024     0.02728     0.00058     0.04810
    -9.23422     0.02730     0.03380     0.00078     0.06188
    -9.21922     0.03766     0.04244     0.00108     0.08118
    -9.20322     0.05118     0.05224     0.00147     0.10489
    -9.18822     0.06708     0.06218     0.00194     0.13120
    -9.17322     0.08356     0.07118     0.00242     0.15716
    -9.15722     0.09866     0.07802     0.00288     0.17956
    -9.14222     0.11118     0.08202     0.00326     0.19646
    -9.12722     0.12056     0.08300     0.00357     0.20713
    -9.11122     0.12564     0.08072     0.00374     0.21010
    -9.09622     0.12444     0.07474     0.00373     0.20291
    -9.08022     0.11548     0.06504     0.00349     0.18401
    -9.06522     0.09984     0.05312     0.00304     0.15600
    -9.05022     0.08134     0.04180     0.00250     0.12564
    -9.03422     0.06450     0.03406     0.00201     0.10057
    -9.01922     0.05252     0.03142     0.00166     0.08560
    -9.00322     0.04638     0.03354     0.00150     0.08142
    -8.98822     0.04572     0.03854     0.00150     0.08576
    -8.97322     0.04986     0.04422     0.00165     0.09573
    -8.95722     0.05822     0.04896     0.00195     0.10913
    -8.94222     0.06936     0.05192     0.00233     0.12361
    -8.92722     0.08024     0.05250     0.00272     0.13546
    -8.91122     0.08678     0.04986     0.00296     0.13960
    -8.89622     0.08586     0.04366     0.00294     0.13246
    -8.88022     0.07724     0.03472     0.00266     0.11462
    -8.86522     0.06360     0.02500     0.00220     0.09080
    -8.85022     0.04884     0.01669     0.00171     0.06723
    -8.83422     0.03616     0.01138     0.00128     0.04882
    -8.81922     0.02720     0.01000     0.00098     0.03818
    -8.80422     0.02258     0.01283     0.00083     0.03624
    -8.78822     0.02234     0.01941     0.00084     0.04259
    -8.77322     0.02622     0.02840     0.00100     0.05562
    -8.75722     0.03364     0.03788     0.00130     0.07282
    -8.74222     0.04398     0.04622     0.00171     0.09191
    -8.72722     0.05640     0.05274     0.00220     0.11134
    -8.71122     0.06916     0.05732     0.00272     0.12920
    -8.69622     0.07954     0.05966     0.00315     0.14235
    -8.68122     0.08478     0.05932     0.00338     0.14748
    -8.66522     0.08386     0.05618     0.00336     0.14340
    -8.65022     0.07814     0.05100     0.00316     0.13230
    -8.63422     0.07060     0.04516     0.00288     0.11864
    -8.61922     0.06394     0.03986     0.00264     0.10644
    -8.60422     0.05902     0.03552     0.00247     0.09701
    -8.58822     0.05470     0.03150     0.00231     0.08851
    -8.57322     0.04932     0.02698     0.00210     0.07840
    -8.55722     0.04216     0.02166     0.00180     0.06562
    -8.54222     0.03380     0.01601     0.00146     0.05127
    -8.52722     0.02558     0.01082     0.00111     0.03751
    -8.51122     0.01858     0.00671     0.00082     0.02610
    -8.49622     0.01325     0.00386     0.00059     0.01769
    -8.48122     0.00934     0.00210     0.00042     0.01186
    -8.46522     0.00641     0.00111     0.00029     0.00780
    -8.45022     0.00413     0.00056     0.00019     0.00488
    -8.43422     0.00242     0.00028     0.00011     0.00281
    -8.41922     0.00125     0.00013     0.00006     0.00143
    -8.40422     0.00056     0.00005     0.00003     0.00064
    -8.38822     0.00022     0.00002     0.00001     0.00024
    -8.37322     0.00007     0.00001     0.00000     0.00008
    -8.35822     0.00002     0.00000     0.00000     0.00002
    -8.34222     0.00000     0.00000     0.00000     0.00000
    -8.32722     0.00000     0.00000     0.00000     0.00000
    -8.31122     0.00000     0.00000     0.00000     0.00000
    -8.29622     0.00000     0.00000     0.00000     0.00000
    -8.28122     0.00000     0.00000     0.00000     0.00000
    -8.26522     0.00000     0.00000     0.00000     0.00000
    -8.25022     0.00000     0.00000     0.00000     0.00000
    -8.23522     0.00000     0.00000     0.00000     0.00000
    -8.21922     0.00000     0.00000     0.00000     0.00000
    -8.20422     0.00000     0.00000     0.00000     0.00000
    -8.18822     0.00000     0.00000     0.00000     0.00000
    -8.17322     0.00000     0.00000     0.00000     0.00000
    -8.15822     0.00000     0.00000     0.00000     0.00000
    -8.14222     0.00000     0.00000     0.00000     0.00000
    -8.12722     0.00000     0.00000     0.00000     0.00000
    -8.11122     0.00000     0.00000     0.00000     0.00000
    -8.09622     0.00000     0.00000     0.00000     0.00000
    -8.08122     0.00000     0.00000     0.00000     0.00000
    -8.06522     0.00000     0.00000     0.00000     0.00000
    -8.05022     0.00000     0.00000     0.00000     0.00000
    -8.03522     0.00000     0.00000     0.00000     0.00000
    -8.01922     0.00000     0.00000     0.00000     0.00000
    -8.00422     0.00000     0.00000     0.00000     0.00000
    -7.98822     0.00000     0.00000     0.00000     0.00000
    -7.97322     0.00000     0.00000     0.00000     0.00000
    -7.95822     0.00000     0.00000     0.00000     0.00000
    -7.94222     0.00000     0.00000     0.00000     0.00000
    -7.92722     0.00000     0.00000     0.00000     0.00000
    -7.91222     0.00000     0.00000     0.00000     0.00000
    -7.89622     0.00000     0.00000     0.00000     0.00000
    -7.88122     0.00000     0.00000     0.00000     0.00000
    -7.86522     0.00000     0.00000     0.00000     0.00000
    -7.85022     0.00000     0.00000     0.00000     0.00000
    -7.83522     0.00000     0.00000     0.00000     0.00000
    -7.81922     0.00000     0.00000     0.00000     0.00000
    -7.80422     0.00000     0.00000     0.00000     0.00000
    -7.78922     0.00000     0.00000     0.00000     0.00000
    -7.77322     0.00000     0.00000     0.00000     0.00000
    -7.75822     0.00000     0.00000     0.00000     0.00000
    -7.74222     0.00000     0.00000     0.00000     0.00000
    -7.72722     0.00000     0.00000     0.00000     0.00000
    -7.71222     0.00000     0.00000     0.00000     0.00000
    -7.69622     0.00000     0.00000     0.00000     0.00000
    -7.68122     0.00000     0.00000     0.00000     0.00000
    -7.66522     0.00000     0.00000     0.00000     0.00000
    -7.65022     0.00000     0.00000     0.00000     0.00000
    -7.63522     0.00000     0.00000     0.00000     0.00000
    -7.61922     0.00000     0.00000     0.00000     0.00000
    -7.60422     0.00000     0.00000     0.00000     0.00000
    -7.58922     0.00000     0.00000     0.00000     0.00000
    -7.57322     0.00000     0.00000     0.00000     0.00000
    -7.55822     0.00000     0.00000     0.00000     0.00000
    -7.54222     0.00000     0.00000     0.00000     0.00000
    -7.52722     0.00000     0.00000     0.00000     0.00000
    -7.51222     0.00000     0.00000     0.00000     0.00000
    -7.49622     0.00000     0.00000     0.00000     0.00000
    -7.48122     0.00000     0.00000     0.00000     0.00000
    -7.46622     0.00000     0.00000     0.00000     0.00000
    -7.45022     0.00000     0.00000     0.00000     0.00000
    -7.43522     0.00000     0.00000     0.00000     0.00000
    -7.41922     0.00000     0.00000     0.00000     0.00000
    -7.40422     0.00000     0.00000     0.00000     0.00000
    -7.38922     0.00000     0.00000     0.00000     0.00000
    -7.37322     0.00000     0.00000     0.00000     0.00000
    -7.35822     0.00000     0.00000     0.00000     0.00000
    -7.34222     0.00000     0.00000     0.00000     0.00000
    -7.32722     0.00000     0.00000     0.00000     0.00000
    -7.31222     0.00000     0.00000     0.00000     0.00000
    -7.29622     0.00000     0.00000     0.00000     0.00000
    -7.28122     0.00000     0.00000     0.00000     0.00000
    -7.26622     0.00000     0.00000     0.00000     0.00000
    -7.25022     0.00000     0.00000     0.00000     0.00000
    -7.23522     0.00000     0.00000     0.00000     0.00000
    -7.21922     0.00000     0.00000     0.00000     0.00000
    -7.20422     0.00000     0.00000     0.00000     0.00000
    -7.18922     0.00000     0.00000     0.00000     0.00000
    -7.17322     0.00000     0.00000     0.00000     0.00000
    -7.15822     0.00000     0.00000     0.00000     0.00000
    -7.14322     0.00000     0.00000     0.00000     0.00000
    -7.12722     0.00000     0.00000     0.00000     0.00000
    -7.11222     0.00000     0.00000     0.00000     0.00000
    -7.09622     0.00000     0.00000     0.00000     0.00000
    -7.08122     0.00000     0.00000     0.00000     0.00000
    -7.06622     0.00000     0.00000     0.00000     0.00000
    -7.05022     0.00000     0.00000     0.00000     0.00000
    -7.03522     0.00000     0.00000     0.00000     0.00000
    -7.02022     0.00000     0.00000     0.00000     0.00000
    -7.00422     0.00000     0.00000     0.00000     0.00000
    -6.98922     0.00000     0.00000     0.00000     0.00000
    -6.97322     0.00000     0.00000     0.00000     0.00000
    -6.95822     0.00000     0.00000     0.00000     0.00000
    -6.94322     0.00000     0.00000     0.00000     0.00000
    -6.92722     0.00000     0.00000     0.00000     0.00000
    -6.91222     0.00000     0.00000     0.00000     0.00000
    -6.89622     0.00000     0.00000     0.00000     0.00000
    -6.88122     0.00000     0.00000     0.00000     0.00000
    -6.86622     0.00000     0.00000     0.00000     0.00000
    -6.85022     0.00000     0.00000     0.00000     0.00000
    -6.83522     0.00000     0.00000     0.00000     0.00000
    -6.82022     0.00000     0.00000     0.00000     0.00000
    -6.80422     0.00000     0.00000     0.00000     0.00000
    -6.78922     0.00000     0.00000     0.00000     0.00000
    -6.77322     0.00000     0.00000     0.00000     0.00000
    -6.75822     0.00000     0.00000     0.00000     0.00000
    -6.74322     0.00000     0.00000     0.00000     0.00000
    -6.72722     0.00000     0.00000     0.00000     0.00000
    -6.71222     0.00000     0.00000     0.00000     0.00000
    -6.69722     0.00000     0.00000     0.00000     0.00000
    -6.68122     0.00000     0.00000     0.00000     0.00000
    -6.66622     0.00000     0.00000     0.00000     0.00000
    -6.65022     0.00000     0.00000     0.00000     0.00000
    -6.63522     0.00000     0.00000     0.00000     0.00000
    -6.62022     0.00000     0.00000     0.00000     0.00000
    -6.60422     0.00000     0.00000     0.00000     0.00000
    -6.58922     0.00000     0.00000     0.00000     0.00000
    -6.57422     0.00000     0.00000     0.00000     0.00000
    -6.55822     0.00000     0.00000     0.00000     0.00000
    -6.54322     0.00000     0.00000     0.00000     0.00000
    -6.52722     0.00000     0.00000     0.00000     0.00000
    -6.51222     0.00000     0.00000     0.00000     0.00000
    -6.49722     0.00000     0.00000     0.00000     0.00000
    -6.48122     0.00000     0.00000     0.00000     0.00000
    -6.46622     0.00000     0.00000     0.00000     0.00000
    -6.45022     0.00000     0.00000     0.00000     0.00000
    -6.43522     0.00000     0.00000     0.00000     0.00000
    -6.42022     0.00000     0.00000     0.00000     0.00000
    -6.40422     0.00000     0.00000     0.00000     0.00000
    -6.38922     0.00000     0.00000     0.00000     0.00000
    -6.37422     0.00000     0.00000     0.00000     0.00000
    -6.35822     0.00000     0.00000     0.00000     0.00000
    -6.34322     0.00000     0.00000     0.00000     0.00000
    -6.32722     0.00000     0.00000     0.00000     0.00000
    -6.31222     0.00000     0.00000     0.00000     0.00000
    -6.29722     0.00000     0.00000     0.00000     0.00000
    -6.28122     0.00000     0.00000     0.00000     0.00000
    -6.26622     0.00000     0.00000     0.00000     0.00000
    -6.25122     0.00000     0.00000     0.00000     0.00000
    -6.23522     0.00000     0.00000     0.00000     0.00000
    -6.22022     0.00000     0.00000     0.00000     0.00000
    -6.20422     0.00000     0.00000     0.00000     0.00000
    -6.18922     0.00000     0.00000     0.00000     0.00000
    -6.17422     0.00000     0.00000     0.00000     0.00000
    -6.15822     0.00000     0.00000     0.00000     0.00000
    -6.14322     0.00000     0.00000     0.00000     0.00000
    -6.12822     0.00000     0.00000     0.00000     0.00000
    -6.11222     0.00000     0.00000     0.00000     0.00000
    -6.09722     0.00000     0.00000     0.00000     0.00000
    -6.08122     0.00000     0.00000     0.00000     0.00000
    -6.06622     0.00000     0.00000     0.00000     0.00000
    -6.05122     0.00000     0.00000     0.00000     0.00000
    -6.03522     0.00000     0.00000     0.00000     0.00000
    -6.02022     0.00000     0.00000     0.00000     0.00000
    -6.00422     0.00000     0.00000     0.00000     0.00000
    -5.98922     0.00000     0.00000     0.00000     0.00000
    -5.97422     0.00000     0.00001     0.00000     0.00001
    -5.95822     0.00000     0.00003     0.00000     0.00003
    -5.94322     0.00000     0.00010     0.00000     0.00011
    -5.92822     0.00000     0.00032     0.00001     0.00033
    -5.91222     0.00000     0.00082     0.00003     0.00085
    -5.89722     0.00000     0.00181     0.00006     0.00187
    -5.88122     0.00000     0.00338     0.00011     0.00349
    -5.86622     0.00000     0.00544     0.00018     0.00561
    -5.85122     0.00000     0.00764     0.00024     0.00788
    -5.83522     0.00000     0.00956     0.00030     0.00986
    -5.82022     0.00000     0.01092     0.00034     0.01126
    -5.80522     0.00000     0.01163     0.00035     0.01198
    -5.78922     0.00000     0.01162     0.00034     0.01196
    -5.77422     0.00000     0.01080     0.00031     0.01111
    -5.75822     0.00000     0.00915     0.00026     0.00941
    -5.74322     0.00000     0.00696     0.00019     0.00715
    -5.72822     0.00000     0.00486     0.00013     0.00499
    -5.71222     0.00000     0.00366     0.00010     0.00376
    -5.69722     0.00001     0.00413     0.00011     0.00425
    -5.68222     0.00003     0.00693     0.00017     0.00714
    -5.66622     0.00007     0.01239     0.00031     0.01276
    -5.65122     0.00012     0.02016     0.00049     0.02077
    -5.63522     0.00019     0.02898     0.00069     0.02986
    -5.62022     0.00025     0.03704     0.00087     0.03816
    -5.60522     0.00029     0.04272     0.00099     0.04399
    -5.58922     0.00029     0.04546     0.00103     0.04678
    -5.57422     0.00027     0.04560     0.00101     0.04688
    -5.55822     0.00022     0.04366     0.00094     0.04483
    -5.54322     0.00017     0.03982     0.00084     0.04084
    -5.52822     0.00013     0.03414     0.00071     0.03497
    -5.51222     0.00008     0.02714     0.00055     0.02777
    -5.49722     0.00005     0.01998     0.00040     0.02043
    -5.48222     0.00003     0.01418     0.00028     0.01449
    -5.46622     0.00004     0.01114     0.00021     0.01138
    -5.45122     0.00006     0.01182     0.00022     0.01210
    -5.43522     0.00010     0.01644     0.00030     0.01684
    -5.42022     0.00016     0.02398     0.00043     0.02457
    -5.40522     0.00023     0.03224     0.00056     0.03303
    -5.38922     0.00028     0.03864     0.00067     0.03959
    -5.37422     0.00031     0.04152     0.00070     0.04253
    -5.35922     0.00030     0.04096     0.00068     0.04194
    -5.34322     0.00025     0.03848     0.00063     0.03936
    -5.32822     0.00019     0.03572     0.00058     0.03649
    -5.31222     0.00013     0.03332     0.00054     0.03399
    -5.29722     0.00009     0.03080     0.00049     0.03138
    -5.28222     0.00006     0.02742     0.00043     0.02791
    -5.26622     0.00005     0.02338     0.00034     0.02377
    -5.25122     0.00005     0.02086     0.00024     0.02115
    -5.23622     0.00008     0.02418     0.00015     0.02441
    -5.22022     0.00015     0.03892     0.00008     0.03915
    -5.20522     0.00028     0.06958     0.00005     0.06990
    -5.18922     0.00046     0.11692     0.00004     0.11742
    -5.17422     0.00068     0.17636     0.00005     0.17709
    -5.15922     0.00088     0.23980     0.00010     0.24077
    -5.14322     0.00104     0.30040     0.00016     0.30160
    -5.12822     0.00114     0.35540     0.00024     0.35678
    -5.11222     0.00120     0.40780     0.00034     0.40935
    -5.09722     0.00127     0.46420     0.00046     0.46593
    -5.08222     0.00141     0.53460     0.00061     0.53663
    -5.06622     0.00175     0.62580     0.00083     0.62839
    -5.05122     0.00243     0.73480     0.00111     0.73834
    -5.03622     0.00356     0.84780     0.00139     0.85276
    -5.02022     0.00513     0.94560     0.00161     0.95234
    -5.00522     0.00688     1.01240     0.00170     1.02098
    -4.98922     0.00838     1.03940     0.00166     1.04944
    -4.97422     0.00927     1.02900     0.00153     1.03980
    -4.95922     0.00956     0.99840     0.00137     1.00933
    -4.94322     0.00965     0.97740     0.00126     0.98831
    -4.92822     0.01004     0.99500     0.00126     1.00629
    -4.91322     0.01090     1.05980     0.00136     1.07206
    -4.89722     0.01195     1.15220     0.00154     1.16569
    -4.88222     0.01274     1.23680     0.00173     1.25127
    -4.86622     0.01301     1.28280     0.00192     1.29774
    -4.85122     0.01284     1.27880     0.00212     1.29376
    -4.83622     0.01246     1.23260     0.00233     1.24739
    -4.82022     0.01205     1.16220     0.00254     1.17679
    -4.80522     0.01169     1.08420     0.00273     1.09862
    -4.79022     0.01140     1.00740     0.00284     1.02163
    -4.77422     0.01120     0.93400     0.00283     0.94803
    -4.75922     0.01118     0.86500     0.00271     0.87888
    -4.74322     0.01144     0.80360     0.00250     0.81754
    -4.72822     0.01208     0.75360     0.00229     0.76796
    -4.71322     0.01302     0.71700     0.00212     0.73214
    -4.69722     0.01408     0.69080     0.00200     0.70688
    -4.68222     0.01491     0.66520     0.00191     0.68202
    -4.66622     0.01526     0.63000     0.00180     0.64706
    -4.65122     0.01509     0.58100     0.00167     0.59776
    -4.63622     0.01453     0.52180     0.00153     0.53786
    -4.62022     0.01368     0.45740     0.00140     0.47248
    -4.60522     0.01261     0.39160     0.00128     0.40549
    -4.59022     0.01145     0.33020     0.00117     0.34282
    -4.57422     0.01045     0.28240     0.00108     0.29393
    -4.55922     0.00977     0.25460     0.00104     0.26542
    -4.54322     0.00929     0.24420     0.00103     0.25452
    -4.52822     0.00869     0.24300     0.00101     0.25270
    -4.51322     0.00783     0.24620     0.00098     0.25501
    -4.49722     0.00693     0.25580     0.00096     0.26369
    -4.48222     0.00638     0.27640     0.00100     0.28378
    -4.46722     0.00639     0.30820     0.00112     0.31571
    -4.45122     0.00679     0.34440     0.00129     0.35248
    -4.43622     0.00719     0.37400     0.00144     0.38263
    -4.42022     0.00716     0.38700     0.00151     0.39567
    -4.40522     0.00654     0.37900     0.00147     0.38701
    -4.39022     0.00552     0.35380     0.00132     0.36064
    -4.37422     0.00446     0.32140     0.00114     0.32700
    -4.35922     0.00369     0.29420     0.00098     0.29887
    -4.34422     0.00337     0.28500     0.00086     0.28923
    -4.32822     0.00346     0.30300     0.00081     0.30728
    -4.31322     0.00380     0.35180     0.00083     0.35642
    -4.29722     0.00421     0.42900     0.00088     0.43409
    -4.28222     0.00468     0.53300     0.00099     0.53867
    -4.26722     0.00547     0.67080     0.00119     0.67746
    -4.25122     0.00706     0.86000     0.00152     0.86858
    -4.23622     0.00976     1.11840     0.00206     1.13023
    -4.22022     0.01349     1.44300     0.00280     1.45929
    -4.20522     0.01753     1.79120     0.00360     1.81233
    -4.19022     0.02084     2.08800     0.00427     2.11311
    -4.17422     0.02268     2.26200     0.00461     2.28929
    -4.15922     0.02314     2.29200     0.00457     2.31971
    -4.14422     0.02306     2.22000     0.00425     2.24731
    -4.12822     0.02340     2.11000     0.00383     2.13723
    -4.11322     0.02446     2.00400     0.00348     2.03194
    -4.09722     0.02584     1.90080     0.00322     1.92986
    -4.08222     0.02670     1.77260     0.00302     1.80232
    -4.06722     0.02644     1.59540     0.00281     1.62465
    -4.05122     0.02496     1.37620     0.00254     1.40370
    -4.03622     0.02268     1.15500     0.00226     1.17994
    -4.02122     0.02038     0.98220     0.00204     1.00462
    -4.00522     0.01860     0.88840     0.00195     0.90895
    -3.99022     0.01751     0.86760     0.00199     0.88711
    -3.97422     0.01679     0.88640     0.00213     0.90532
    -3.95922     0.01605     0.90780     0.00229     0.92614
    -3.94422     0.01518     0.91320     0.00242     0.93080
    -3.92822     0.01435     0.90600     0.00252     0.92287
    -3.91322     0.01377     0.90380     0.00261     0.92017
    -3.89822     0.01344     0.92300     0.00269     0.93913
    -3.88222     0.01313     0.96820     0.00275     0.98409
    -3.86722     0.01256     1.03100     0.00275     1.04631
    -3.85122     0.01154     1.09440     0.00265     1.10859
    -3.83622     0.01008     1.14260     0.00245     1.15513
    -3.82122     0.00834     1.16680     0.00217     1.17731
    -3.80522     0.00653     1.16980     0.00186     1.17819
    -3.79022     0.00488     1.17000     0.00159     1.17647
    -3.77422     0.00361     1.19640     0.00140     1.20141
    -3.75922     0.00281     1.27240     0.00134     1.27655
    -3.74422     0.00244     1.39240     0.00139     1.39622
    -3.72822     0.00232     1.51620     0.00151     1.52002
    -3.71322     0.00226     1.59440     0.00164     1.59830
    -3.69822     0.00215     1.60720     0.00176     1.61111
    -3.68222     0.00200     1.58240     0.00187     1.58627
    -3.66722     0.00193     1.57820     0.00201     1.58214
    -3.65122     0.00203     1.64500     0.00221     1.64924
    -3.63622     0.00236     1.79700     0.00247     1.80184
    -3.62122     0.00287     2.00600     0.00275     2.01162
    -3.60522     0.00340     2.21200     0.00296     2.21836
    -3.59022     0.00374     2.35600     0.00303     2.36276
    -3.57522     0.00377     2.40800     0.00293     2.41470
    -3.55922     0.00354     2.39000     0.00275     2.39629
    -3.54422     0.00324     2.36800     0.00262     2.37386
    -3.52822     0.00307     2.42400     0.00266     2.42974
    -3.51322     0.00313     2.61400     0.00291     2.62004
    -3.49822     0.00336     2.94800     0.00330     2.95466
    -3.48222     0.00367     3.37200     0.00371     3.37938
    -3.46722     0.00396     3.80600     0.00403     3.81399
    -3.45222     0.00423     4.18800     0.00421     4.19644
    -3.43622     0.00448     4.51200     0.00427     4.52075
    -3.42122     0.00471     4.84400     0.00427     4.85298
    -3.40522     0.00487     5.27000     0.00425     5.27913
    -3.39022     0.00498     5.85200     0.00423     5.86121
    -3.37522     0.00510     6.59000     0.00419     6.59929
    -3.35922     0.00541     7.41800     0.00411     7.42752
    -3.34422     0.00600     8.23800     0.00400     8.24800
    -3.32822     0.00684     8.92600     0.00388     8.93672
    -3.31322     0.00769     9.37200     0.00377     9.38345
    -3.29822     0.00822     9.52400     0.00364     9.53586
    -3.28222     0.00820     9.45200     0.00350     9.46370
    -3.26722     0.00767     9.33200     0.00335     9.34302
    -3.25222     0.00686     9.37000     0.00326     9.38012
    -3.23622     0.00610     9.64800     0.00327     9.65737
    -3.22122     0.00559    10.04600     0.00339    10.05498
    -3.20522     0.00539    10.26600     0.00357    10.27496
    -3.19022     0.00538    10.00200     0.00371    10.01109
    -3.17522     0.00537     9.10000     0.00373     9.10910
    -3.15922     0.00520     7.65200     0.00357     7.66078
    -3.14422     0.00490     5.95000     0.00328     5.95818
    -3.12922     0.00463     4.35600     0.00295     4.36358
    -3.11322     0.00461     3.15600     0.00268     3.16329
    -3.09822     0.00485     2.46200     0.00255     2.46940
    -3.08222     0.00517     2.20000     0.00255     2.20772
    -3.06722     0.00532     2.18600     0.00265     2.19397
    -3.05222     0.00517     2.23600     0.00281     2.24398
    -3.03622     0.00483     2.23400     0.00300     2.24183
    -3.02122     0.00456     2.17200     0.00322     2.17978
    -3.00622     0.00463     2.13800     0.00353     2.14616
    -2.99022     0.00516     2.23800     0.00401     2.24717
    -2.97522     0.00603     2.50400     0.00466     2.51468
    -2.95922     0.00690     2.84600     0.00533     2.85823
    -2.94422     0.00740     3.09000     0.00580     3.10319
    -2.92922     0.00732     3.10000     0.00589     3.11321
    -2.91322     0.00672     2.85400     0.00560     2.86632
    -2.89822     0.00583     2.43600     0.00505     2.44689
    -2.88222     0.00492     1.96040     0.00443     1.96975
    -2.86722     0.00416     1.51620     0.00384     1.52420
    -2.85222     0.00356     1.13640     0.00332     1.14328
    -2.83622     0.00311     0.82640     0.00285     0.83236
    -2.82122     0.00282     0.59620     0.00248     0.60149
    -2.80622     0.00279     0.46900     0.00228     0.47407
    -2.79022     0.00311     0.46480     0.00233     0.47024
    -2.77522     0.00373     0.57400     0.00259     0.58032
    -2.75922     0.00442     0.74740     0.00292     0.75474
    -2.74422     0.00492     0.91660     0.00315     0.92467
    -2.72922     0.00513     1.03140     0.00324     1.03977
    -2.71322     0.00519     1.08320     0.00330     1.09169
    -2.69822     0.00531     1.09320     0.00343     1.10194
    -2.68322     0.00552     1.08140     0.00363     1.09055
    -2.66722     0.00566     1.04760     0.00380     1.05705
    -2.65222     0.00553     0.97900     0.00379     0.98832
    -2.63622     0.00506     0.86640     0.00353     0.87499
    -2.62122     0.00429     0.71680     0.00305     0.72415
    -2.60622     0.00338     0.55500     0.00245     0.56083
    -2.59022     0.00250     0.41240     0.00185     0.41675
    -2.57522     0.00178     0.31100     0.00134     0.31412
    -2.56022     0.00130     0.25600     0.00097     0.25827
    -2.54422     0.00110     0.24520     0.00079     0.24709
    -2.52922     0.00123     0.27880     0.00080     0.28083
    -2.51322     0.00163     0.35480     0.00100     0.35743
    -2.49822     0.00221     0.45380     0.00131     0.45732
    -2.48322     0.00280     0.53980     0.00166     0.54427
    -2.46722     0.00328     0.57720     0.00195     0.58243
    -2.45222     0.00353     0.55500     0.00210     0.56063
    -2.43622     0.00345     0.49080     0.00207     0.49632
    -2.42122     0.00303     0.41560     0.00184     0.42047
    -2.40622     0.00237     0.35160     0.00150     0.35547
    -2.39022     0.00167     0.30040     0.00114     0.30320
    -2.37522     0.00110     0.25140     0.00084     0.25333
    -2.36022     0.00072     0.19688     0.00061     0.19821
    -2.34422     0.00047     0.14204     0.00044     0.14295
    -2.32922     0.00032     0.10016     0.00030     0.10078
    -2.31322     0.00022     0.08058     0.00020     0.08100
    -2.29822     0.00020     0.08238     0.00015     0.08273
    -2.28322     0.00026     0.09680     0.00018     0.09724
    -2.26722     0.00042     0.11436     0.00027     0.11505
    -2.25222     0.00064     0.12992     0.00042     0.13098
    -2.23722     0.00084     0.14252     0.00056     0.14392
    -2.22122     0.00092     0.15152     0.00064     0.15308
    -2.20622     0.00085     0.15372     0.00062     0.15519
    -2.19022     0.00066     0.14472     0.00050     0.14588
    -2.17522     0.00042     0.12298     0.00034     0.12375
    -2.16022     0.00023     0.09246     0.00020     0.09289
    -2.14422     0.00010     0.06066     0.00010     0.06086
    -2.12922     0.00004     0.03444     0.00004     0.03452
    -2.11422     0.00001     0.01689     0.00002     0.01692
    -2.09822     0.00000     0.00745     0.00001     0.00746
    -2.08322     0.00000     0.00398     0.00000     0.00398
    -2.06722     0.00000     0.00472     0.00000     0.00473
    -2.05222     0.00000     0.00890     0.00001     0.00891
    -2.03722     0.00000     0.01585     0.00002     0.01586
    -2.02122     0.00000     0.02380     0.00002     0.02382
    -2.00622     0.00000     0.02974     0.00003     0.02977
    -1.99022     0.00000     0.03084     0.00003     0.03087
    -1.97522     0.00000     0.02656     0.00003     0.02659
    -1.96022     0.00000     0.01898     0.00002     0.01900
    -1.94422     0.00000     0.01126     0.00001     0.01127
    -1.92922     0.00000     0.00555     0.00001     0.00555
    -1.91422     0.00000     0.00227     0.00000     0.00227
    -1.89822     0.00000     0.00077     0.00000     0.00077
    -1.88322     0.00000     0.00022     0.00000     0.00022
    -1.86722     0.00000     0.00005     0.00000     0.00005
    -1.85222     0.00000     0.00001     0.00000     0.00001
    -1.83722     0.00000     0.00000     0.00000     0.00000
    -1.82122     0.00000     0.00000     0.00000     0.00000
    -1.80622     0.00000     0.00000     0.00000     0.00000
    -1.79122     0.00000     0.00000     0.00000     0.00000
    -1.77522     0.00000     0.00000     0.00000     0.00000
    -1.76022     0.00000     0.00000     0.00000     0.00000
    -1.74422     0.00000     0.00000     0.00000     0.00000
    -1.72922     0.00000     0.00000     0.00000     0.00000
    -1.71422     0.00000     0.00000     0.00000     0.00000
    -1.69822     0.00000     0.00000     0.00000     0.00000
    -1.68322     0.00000     0.00000     0.00000     0.00000
    -1.66822     0.00000     0.00000     0.00000     0.00000
    -1.65222     0.00000     0.00000     0.00000     0.00000
    -1.63722     0.00000     0.00000     0.00000     0.00000
    -1.62122     0.00000     0.00000     0.00000     0.00000
    -1.60622     0.00000     0.00000     0.00000     0.00000
    -1.59122     0.00000     0.00000     0.00000     0.00000
    -1.57522     0.00000     0.00000     0.00000     0.00000
    -1.56022     0.00000     0.00000     0.00000     0.00000
    -1.54422     0.00000     0.00000     0.00000     0.00000
    -1.52922     0.00000     0.00000     0.00000     0.00000
    -1.51422     0.00000     0.00000     0.00000     0.00000
    -1.49822     0.00000     0.00000     0.00000     0.00000
    -1.48322     0.00000     0.00000     0.00000     0.00000
    -1.46822     0.00000     0.00000     0.00000     0.00000
    -1.45222     0.00000     0.00000     0.00000     0.00000
    -1.43722     0.00000     0.00000     0.00000     0.00000
    -1.42122     0.00000     0.00000     0.00000     0.00000
    -1.40622     0.00000     0.00000     0.00000     0.00000
    -1.39122     0.00000     0.00000     0.00000     0.00000
    -1.37522     0.00000     0.00000     0.00000     0.00000
    -1.36022     0.00000     0.00000     0.00000     0.00000
    -1.34522     0.00000     0.00000     0.00000     0.00000
    -1.32922     0.00000     0.00000     0.00000     0.00000
    -1.31422     0.00000     0.00000     0.00000     0.00000
    -1.29822     0.00000     0.00000     0.00000     0.00000
    -1.28322     0.00000     0.00000     0.00000     0.00000
    -1.26822     0.00000     0.00000     0.00000     0.00000
    -1.25222     0.00000     0.00000     0.00000     0.00000
    -1.23722     0.00000     0.00000     0.00000     0.00000
    -1.22222     0.00000     0.00000     0.00000     0.00000
    -1.20622     0.00000     0.00000     0.00000     0.00000
    -1.19122     0.00000     0.00000     0.00000     0.00000
    -1.17522     0.00000     0.00000     0.00000     0.00000
    -1.16022     0.00000     0.00000     0.00000     0.00000
    -1.14522     0.00000     0.00000     0.00000     0.00000
    -1.12922     0.00000     0.00000     0.00000     0.00000
    -1.11422     0.00000     0.00000     0.00000     0.00000
    -1.09822     0.00000     0.00000     0.00000     0.00000
    -1.08322     0.00000     0.00000     0.00000     0.00000
    -1.06822     0.00000     0.00000     0.00000     0.00000
    -1.05222     0.00000     0.00000     0.00000     0.00000
    -1.03722     0.00000     0.00000     0.00000     0.00000
    -1.02222     0.00000     0.00000     0.00000     0.00000
    -1.00622     0.00000     0.00000     0.00000     0.00000
    -0.99122     0.00000     0.00000     0.00000     0.00000
    -0.97522     0.00000     0.00000     0.00000     0.00000
    -0.96022     0.00000     0.00000     0.00000     0.00000
    -0.94522     0.00000     0.00000     0.00000     0.00000
    -0.92922     0.00000     0.00000     0.00000     0.00000
    -0.91422     0.00000     0.00000     0.00000     0.00000
    -0.89922     0.00000     0.00000     0.00000     0.00000
    -0.88322     0.00000     0.00000     0.00000     0.00000
    -0.86822     0.00000     0.00000     0.00000     0.00000
    -0.85222     0.00000     0.00000     0.00000     0.00000
    -0.83722     0.00000     0.00000     0.00000     0.00000
    -0.82222     0.00000     0.00000     0.00000     0.00000
    -0.80622     0.00000     0.00000     0.00000     0.00000
    -0.79122     0.00000     0.00000     0.00000     0.00000
    -0.77622     0.00000     0.00000     0.00000     0.00000
    -0.76022     0.00000     0.00000     0.00000     0.00000
    -0.74522     0.00000     0.00000     0.00000     0.00000
    -0.72922     0.00000     0.00000     0.00000     0.00000
    -0.71422     0.00000     0.00000     0.00000     0.00000
    -0.69922     0.00000     0.00000     0.00000     0.00000
    -0.68322     0.00000     0.00000     0.00000     0.00000
    -0.66822     0.00000     0.00000     0.00000     0.00000
    -0.65222     0.00000     0.00001     0.00000     0.00002
    -0.63722     0.00000     0.00005     0.00001     0.00006
    -0.62222     0.00000     0.00017     0.00004     0.00021
    -0.60622     0.00000     0.00048     0.00010     0.00058
    -0.59122     0.00000     0.00114     0.00023     0.00137
    -0.57622     0.00000     0.00238     0.00046     0.00284
    -0.56022     0.00000     0.00437     0.00080     0.00518
    -0.54522     0.00000     0.00720     0.00126     0.00845
    -0.52922     0.00000     0.01080     0.00179     0.01260
    -0.51422     0.00000     0.01502     0.00240     0.01742
    -0.49922     0.00001     0.01959     0.00304     0.02264
    -0.48322     0.00001     0.02424     0.00367     0.02792
    -0.46822     0.00001     0.02860     0.00422     0.03283
    -0.45322     0.00001     0.03222     0.00461     0.03684
    -0.43722     0.00001     0.03466     0.00476     0.03943
    -0.42222     0.00002     0.03582     0.00468     0.04052
    -0.40622     0.00002     0.03604     0.00447     0.04053
    -0.39122     0.00003     0.03588     0.00426     0.04017
    -0.37622     0.00004     0.03576     0.00417     0.03998
    -0.36022     0.00006     0.03604     0.00429     0.04038
    -0.34522     0.00007     0.03750     0.00470     0.04227
    -0.33022     0.00008     0.04102     0.00550     0.04660
    -0.31422     0.00009     0.04658     0.00660     0.05326
    -0.29922     0.00010     0.05240     0.00764     0.06014
    -0.28322     0.00010     0.05558     0.00819     0.06386
    -0.26822     0.00008     0.05402     0.00793     0.06203
    -0.25322     0.00007     0.04776     0.00690     0.05472
    -0.23722     0.00005     0.03874     0.00545     0.04424
    -0.22222     0.00006     0.02970     0.00406     0.03382
    -0.20622     0.00014     0.02326     0.00317     0.02657
    -0.19122     0.00040     0.02160     0.00316     0.02516
    -0.17622     0.00103     0.02606     0.00429     0.03138
    -0.16022     0.00225     0.03628     0.00659     0.04512
    -0.14522     0.00420     0.04968     0.00973     0.06361
    -0.13022     0.00683     0.06260     0.01315     0.08258
    -0.11422     0.00999     0.07212     0.01632     0.09843
    -0.09922     0.01355     0.07716     0.01901     0.10971
    -0.08322     0.01748     0.07752     0.02116     0.11616
    -0.06822     0.02154     0.07320     0.02268     0.11742
    -0.05322     0.02508     0.06476     0.02340     0.11324
    -0.03722     0.02742     0.05446     0.02332     0.10520
    -0.02222     0.02840     0.04570     0.02286     0.09696
    -0.00722     0.02824     0.04144     0.02244     0.09212
     0.00878     0.02718     0.04270     0.02232     0.09220
     0.02378     0.02566     0.04856     0.02260     0.09682
     0.03978     0.02476     0.05696     0.02364     0.10536
     0.05478     0.02588     0.06570     0.02598     0.11756
     0.06978     0.02956     0.07286     0.02958     0.13200
     0.08578     0.03482     0.07678     0.03356     0.14516
     0.10078     0.03966     0.07644     0.03658     0.15268
     0.11578     0.04270     0.07216     0.03788     0.15274
     0.13178     0.04368     0.06568     0.03754     0.14690
     0.14678     0.04286     0.05888     0.03606     0.13780
     0.16278     0.04034     0.05254     0.03374     0.12662
     0.17778     0.03656     0.04666     0.03084     0.11406
     0.19278     0.03268     0.04180     0.02824     0.10272
     0.20878     0.03020     0.03956     0.02706     0.09682
     0.22378     0.02988     0.04110     0.02794     0.09892
     0.23978     0.03136     0.04576     0.03052     0.10764
     0.25478     0.03386     0.05140     0.03398     0.11924
     0.26978     0.03678     0.05622     0.03764     0.13064
     0.28578     0.03966     0.05990     0.04106     0.14062
     0.30078     0.04158     0.06266     0.04354     0.14778
     0.31578     0.04158     0.06382     0.04422     0.14962
     0.33178     0.03940     0.06194     0.04264     0.14398
     0.34678     0.03582     0.05654     0.03926     0.13162
     0.36278     0.03188     0.04936     0.03516     0.11640
     0.37778     0.02856     0.04372     0.03150     0.10378
     0.39278     0.02688     0.04296     0.02932     0.09916
     0.40878     0.02800     0.04922     0.02946     0.10668
     0.42378     0.03256     0.06322     0.03222     0.12800
     0.43878     0.04006     0.08392     0.03698     0.16096
     0.45478     0.04880     0.10820     0.04240     0.19940
     0.46978     0.05648     0.13104     0.04694     0.23446
     0.48578     0.06130     0.14744     0.04952     0.25826
     0.50078     0.06272     0.15574     0.04998     0.26844
     0.51578     0.06166     0.15864     0.04910     0.26940
     0.53178     0.05970     0.16070     0.04808     0.26848
     0.54678     0.05818     0.16460     0.04774     0.27052
     0.56178     0.05800     0.17042     0.04834     0.27676
     0.57778     0.05984     0.17788     0.04992     0.28764
     0.59278     0.06422     0.18800     0.05260     0.30482
     0.60878     0.07090     0.20180     0.05636     0.32906
     0.62378     0.07856     0.21820     0.06056     0.35732
     0.63878     0.08468     0.23260     0.06390     0.38118
     0.65478     0.08666     0.23880     0.06496     0.39042
     0.66978     0.08344     0.23380     0.06318     0.38042
     0.68578     0.07648     0.22020     0.05942     0.35610
     0.70078     0.06902     0.20360     0.05552     0.32814
     0.71578     0.06414     0.19004     0.05320     0.30738
     0.73178     0.06342     0.18346     0.05346     0.30034
     0.74678     0.06686     0.18456     0.05642     0.30784
     0.76178     0.07278     0.19040     0.06104     0.32422
     0.77778     0.07808     0.19472     0.06514     0.33794
     0.79278     0.07962     0.19124     0.06654     0.33740
     0.80878     0.07626     0.17822     0.06452     0.31900
     0.82378     0.06946     0.15912     0.06018     0.28876
     0.83878     0.06186     0.13920     0.05528     0.25634
     0.85478     0.05566     0.12236     0.05122     0.22924
     0.86978     0.05200     0.11034     0.04862     0.21096
     0.88478     0.05066     0.10280     0.04718     0.20064
     0.90078     0.05008     0.09724     0.04570     0.19302
     0.91578     0.04812     0.09022     0.04274     0.18108
     0.93178     0.04344     0.07970     0.03766     0.16080
     0.94678     0.03628     0.06630     0.03108     0.13366
     0.96178     0.02790     0.05210     0.02412     0.10412
     0.97778     0.01965     0.03914     0.01776     0.07655
     0.99278     0.01253     0.02866     0.01258     0.05377
     1.00778     0.00712     0.02126     0.00886     0.03724
     1.02378     0.00355     0.01684     0.00658     0.02697
     1.03878     0.00154     0.01462     0.00541     0.02156
     1.05478     0.00059     0.01363     0.00487     0.01909
     1.06978     0.00022     0.01344     0.00467     0.01833
     1.08478     0.00013     0.01460     0.00476     0.01949
     1.10078     0.00015     0.01843     0.00534     0.02391
     1.11578     0.00021     0.02630     0.00658     0.03309
     1.13178     0.00029     0.03856     0.00852     0.04737
     1.14678     0.00039     0.05362     0.01092     0.06493
     1.16178     0.00050     0.06840     0.01328     0.08218
     1.17778     0.00062     0.07964     0.01500     0.09526
     1.19278     0.00078     0.08538     0.01568     0.10183
     1.20778     0.00102     0.08512     0.01523     0.10137
     1.22378     0.00136     0.07930     0.01391     0.09458
     1.23878     0.00176     0.06884     0.01206     0.08266
     1.25478     0.00208     0.05550     0.00999     0.06757
     1.26978     0.00225     0.04198     0.00802     0.05225
     1.28478     0.00239     0.03150     0.00651     0.04040
     1.30078     0.00293     0.02676     0.00577     0.03545
     1.31578     0.00436     0.02952     0.00595     0.03983
     1.33078     0.00701     0.03990     0.00699     0.05390
     1.34678     0.01074     0.05606     0.00857     0.07537
     1.36178     0.01483     0.07442     0.01019     0.09944
     1.37778     0.01832     0.09050     0.01133     0.12015
     1.39278     0.02058     0.10106     0.01167     0.13331
     1.40778     0.02176     0.10596     0.01140     0.13912
     1.42378     0.02266     0.10842     0.01111     0.14219
     1.43878     0.02428     0.11254     0.01144     0.14826
     1.45378     0.02688     0.11952     0.01270     0.15910
     1.46978     0.02986     0.12632     0.01471     0.17089
     1.48478     0.03228     0.12884     0.01708     0.17820
     1.50078     0.03390     0.12720     0.01967     0.18077
     1.51578     0.03548     0.12700     0.02254     0.18502
     1.53078     0.03798     0.13492     0.02564     0.19854
     1.54678     0.04158     0.15250     0.02848     0.22256
     1.56178     0.04558     0.17420     0.03046     0.25024
     1.57778     0.04930     0.19208     0.03136     0.27274
     1.59278     0.05318     0.20280     0.03164     0.28762
     1.60778     0.05876     0.21200     0.03212     0.30288
     1.62378     0.06744     0.23140     0.03370     0.33254
     1.63878     0.07892     0.26980     0.03666     0.38538
     1.65378     0.09062     0.32300     0.04044     0.45406
     1.66978     0.09860     0.37280     0.04376     0.51516
     1.68478     0.09982     0.39840     0.04540     0.54362
     1.70078     0.09408     0.39120     0.04506     0.53034
     1.71578     0.08434     0.36060     0.04360     0.48854
     1.73078     0.07518     0.32660     0.04230     0.44408
     1.74678     0.07020     0.30540     0.04192     0.41752
     1.76178     0.07036     0.30080     0.04228     0.41344
     1.77678     0.07382     0.30420     0.04246     0.42048
     1.79278     0.07734     0.30200     0.04148     0.42082
     1.80778     0.07820     0.28660     0.03908     0.40388
     1.82378     0.07542     0.26000     0.03598     0.37140
     1.83878     0.06978     0.23080     0.03350     0.33408
     1.85378     0.06278     0.20660     0.03264     0.30202
     1.86978     0.05586     0.18918     0.03326     0.27830
     1.88478     0.04994     0.17634     0.03448     0.26076
     1.89978     0.04544     0.16696     0.03550     0.24790
     1.91578     0.04246     0.16240     0.03616     0.24102
     1.93078     0.04114     0.16454     0.03686     0.24254
     1.94678     0.04158     0.17238     0.03784     0.25180
     1.96178     0.04336     0.18144     0.03878     0.26358
     1.97678     0.04508     0.18566     0.03890     0.26964
     1.99278     0.04478     0.18018     0.03732     0.26228
     2.00778     0.04116     0.16304     0.03350     0.23770
     2.02378     0.03450     0.13622     0.02792     0.19864
     2.03878     0.02674     0.10524     0.02196     0.15394
     2.05378     0.02008     0.07674     0.01721     0.11403
     2.06978     0.01575     0.05520     0.01463     0.08557
     2.08478     0.01362     0.04172     0.01416     0.06950
     2.09978     0.01290     0.03562     0.01538     0.06390
     2.11578     0.01286     0.03616     0.01812     0.06714
     2.13078     0.01320     0.04300     0.02256     0.07876
     2.14678     0.01402     0.05554     0.02876     0.09832
     2.16178     0.01559     0.07230     0.03634     0.12423
     2.17678     0.01808     0.09054     0.04416     0.15278
     2.19278     0.02110     0.10624     0.05068     0.17802
     2.20778     0.02366     0.11488     0.05424     0.19278
     2.22278     0.02486     0.11392     0.05420     0.19298
     2.23878     0.02468     0.10508     0.05148     0.18124
     2.25378     0.02408     0.09368     0.04824     0.16600
     2.26978     0.02412     0.08484     0.04632     0.15528
     2.28478     0.02502     0.07970     0.04590     0.15062
     2.29978     0.02616     0.07570     0.04566     0.14752
     2.31578     0.02692     0.07010     0.04442     0.14144
     2.33078     0.02730     0.06316     0.04232     0.13278
     2.34678     0.02808     0.05766     0.04032     0.12606
     2.36178     0.03018     0.05630     0.03918     0.12566
     2.37678     0.03414     0.06022     0.03906     0.13342
     2.39278     0.04010     0.06982     0.04016     0.15008
     2.40778     0.04796     0.08542     0.04318     0.17656
     2.42278     0.05712     0.10630     0.04868     0.21210
     2.43878     0.06568     0.12842     0.05612     0.25022
     2.45378     0.07038     0.14466     0.06358     0.27862
     2.46978     0.06840     0.14892     0.06884     0.28616
     2.48478     0.05986     0.14132     0.07096     0.27214
     2.49978     0.04860     0.12952     0.07084     0.24896
     2.51578     0.03986     0.12500     0.07026     0.23512
     2.53078     0.03714     0.13860     0.07034     0.24608
     2.54578     0.04098     0.17896     0.07112     0.29106
     2.56178     0.05004     0.25300     0.07212     0.37516
     2.57678     0.06236     0.36380     0.07314     0.49930
     2.59278     0.07572     0.50160     0.07422     0.65154
     2.60778     0.08702     0.63500     0.07536     0.79738
     2.62278     0.09264     0.71880     0.07646     0.88790
     2.63878     0.09044     0.71940     0.07794     0.88778
     2.65378     0.08152     0.64040     0.08098     0.80290
     2.66878     0.06976     0.52140     0.08626     0.67742
     2.68478     0.05896     0.41100     0.09272     0.56268
     2.69978     0.05074     0.33540     0.09778     0.48392
     2.71578     0.04456     0.29180     0.09940     0.43576
     2.73078     0.03952     0.26360     0.09816     0.40128
     2.74578     0.03598     0.23980     0.09724     0.37302
     2.76178     0.03542     0.22320     0.10042     0.35904
     2.77678     0.03910     0.22380     0.10940     0.37230
     2.79278     0.04662     0.24560     0.12246     0.41468
     2.80778     0.05596     0.28160     0.13524     0.47280
     2.82278     0.06446     0.31840     0.14316     0.52602
     2.83878     0.06990     0.34640     0.14422     0.56052
     2.85378     0.07126     0.36520     0.14008     0.57654
     2.86878     0.06870     0.38120     0.13468     0.58458
     2.88478     0.06338     0.40020     0.13138     0.59496
     2.89978     0.05682     0.42180     0.13104     0.60966
     2.91578     0.05032     0.44220     0.13254     0.62506
     2.93078     0.04480     0.46120     0.13514     0.64114
     2.94578     0.04108     0.48460     0.14008     0.66576
     2.96178     0.03966     0.51720     0.14910     0.70596
     2.97678     0.04040     0.55440     0.16182     0.75662
     2.99178     0.04228     0.58320     0.17512     0.80060
     3.00778     0.04398     0.59240     0.18572     0.82210
     3.02278     0.04458     0.58140     0.19248     0.81846
     3.03878     0.04390     0.55760     0.19588     0.79738
     3.05378     0.04204     0.53140     0.19616     0.76960
     3.06878     0.03930     0.51160     0.19316     0.74406
     3.08478     0.03628     0.50480     0.18754     0.72862
     3.09978     0.03410     0.51060     0.18134     0.72604
     3.11478     0.03402     0.52160     0.17710     0.73272
     3.13078     0.03676     0.52940     0.17656     0.74272
     3.14578     0.04208     0.53200     0.17986     0.75394
     3.16178     0.04882     0.53440     0.18568     0.76890
     3.17678     0.05528     0.53760     0.19180     0.78468
     3.19178     0.05974     0.53040     0.19560     0.78574
     3.20778     0.06104     0.49540     0.19506     0.75150
     3.22278     0.05884     0.42660     0.19004     0.67548
     3.23878     0.05388     0.33960     0.18286     0.57634
     3.25378     0.04750     0.26160     0.17674     0.48584
     3.26878     0.04122     0.21320     0.17328     0.42770
     3.28478     0.03622     0.19788     0.17154     0.40564
     3.29978     0.03316     0.20960     0.16998     0.41274
     3.31478     0.03232     0.24140     0.16884     0.44256
     3.33078     0.03374     0.28720     0.17056     0.49150
     3.34578     0.03734     0.33720     0.17768     0.55222
     3.36178     0.04276     0.37680     0.19058     0.61014
     3.37678     0.04956     0.39280     0.20720     0.64956
     3.39178     0.05736     0.38400     0.22400     0.66536
     3.40778     0.06600     0.36020     0.23680     0.66300
     3.42278     0.07510     0.33520     0.24280     0.65310
     3.43778     0.08390     0.31900     0.24140     0.64430
     3.45378     0.09124     0.31420     0.23540     0.64084
     3.46878     0.09540     0.31660     0.22860     0.64060
     3.48478     0.09482     0.31760     0.22380     0.63622
     3.49978     0.08928     0.30820     0.22040     0.61788
     3.51478     0.08076     0.28460     0.21680     0.58216
     3.53078     0.07252     0.24980     0.21060     0.53292
     3.54578     0.06746     0.21140     0.20060     0.47946
     3.56078     0.06678     0.17800     0.18820     0.43298
     3.57678     0.07016     0.15728     0.17774     0.40518
     3.59178     0.07660     0.15478     0.17424     0.40562
     3.60778     0.08482     0.17348     0.18068     0.43898
     3.62278     0.09298     0.21220     0.19568     0.50086
     3.63778     0.09858     0.26460     0.21380     0.57698
     3.65378     0.09922     0.31860     0.22760     0.64542
     3.66878     0.09396     0.35820     0.23240     0.68456
     3.68478     0.08414     0.37080     0.22760     0.68254
     3.69978     0.07268     0.35360     0.21740     0.64368
     3.71478     0.06240     0.31660     0.20800     0.58700
     3.73078     0.05482     0.27740     0.20360     0.53582
     3.74578     0.04998     0.24960     0.20400     0.50358
     3.76078     0.04694     0.23620     0.20560     0.48874
     3.77678     0.04446     0.23140     0.20520     0.48106
     3.79178     0.04174     0.22840     0.20320     0.47334
     3.80778     0.03862     0.22560     0.20420     0.46842
     3.82278     0.03558     0.22520     0.21300     0.47378
     3.83778     0.03314     0.22980     0.22940     0.49234
     3.85378     0.03150     0.23680     0.24700     0.51530
     3.86878     0.03038     0.24060     0.25600     0.52698
     3.88378     0.02924     0.23480     0.24940     0.51344
     3.89978     0.02760     0.21700     0.22760     0.47220
     3.91478     0.02538     0.19100     0.19766     0.41404
     3.93078     0.02288     0.16534     0.16976     0.35798
     3.94578     0.02064     0.14826     0.15100     0.31990
     3.96078     0.01889     0.14252     0.14238     0.30379
     3.97678     0.01749     0.14428     0.14018     0.30195
     3.99178     0.01609     0.14682     0.13970     0.30261
     4.00678     0.01459     0.14572     0.13808     0.29839
     4.02278     0.01325     0.14092     0.13486     0.28903
     4.03778     0.01248     0.13502     0.13096     0.27846
     4.05378     0.01242     0.13048     0.12784     0.27074
     4.06878     0.01293     0.12876     0.12716     0.26885
     4.08378     0.01400     0.13108     0.13104     0.27612
     4.09978     0.01601     0.13872     0.14176     0.29649
     4.11478     0.01943     0.15186     0.16040     0.33169
     4.13078     0.02412     0.16820     0.18502     0.37734
     4.14578     0.02882     0.18326     0.20980     0.42188
     4.16078     0.03166     0.19228     0.22740     0.45134
     4.17678     0.03138     0.19293     0.23180     0.45611
     4.19178     0.02826     0.18640     0.22260     0.43726
     4.20678     0.02386     0.17674     0.20500     0.40560
     4.22278     0.01999     0.16908     0.18736     0.37643
     4.23778     0.01778     0.16738     0.17686     0.36202
     4.25378     0.01739     0.17256     0.17592     0.36587
     4.26878     0.01814     0.18182     0.18119     0.38115
     4.28378     0.01895     0.18987     0.18602     0.39484
     4.29978     0.01886     0.19194     0.18463     0.39543
     4.31478     0.01759     0.18662     0.17546     0.37967
     4.32978     0.01560     0.17655     0.16151     0.35366
     4.34578     0.01367     0.16676     0.14798     0.32842
     4.36078     0.01231     0.16176     0.13916     0.31323
     4.37678     0.01147     0.16374     0.13675     0.31196
     4.39178     0.01085     0.17241     0.14059     0.32385
     4.40678     0.01034     0.18620     0.15037     0.34691
     4.42278     0.01022     0.20300     0.16596     0.37918
     4.43778     0.01078     0.21920     0.18533     0.41531
     4.45278     0.01193     0.22970     0.20290     0.44453
     4.46878     0.01308     0.22880     0.21080     0.45268
     4.48378     0.01349     0.21330     0.20320     0.42999
     4.49978     0.01273     0.18417     0.17928     0.37618
     4.51478     0.01091     0.14649     0.14397     0.30137
     4.52978     0.00854     0.10736     0.10529     0.22119
     4.54578     0.00633     0.07347     0.07112     0.15092
     4.56078     0.00474     0.04899     0.04636     0.10009
     4.57678     0.00386     0.03444     0.03155     0.06985
     4.59178     0.00342     0.02749     0.02390     0.05481
     4.60678     0.00306     0.02459     0.01953     0.04718
     4.62278     0.00259     0.02295     0.01581     0.04135
     4.63778     0.00204     0.02124     0.01204     0.03532
     4.65278     0.00157     0.01935     0.00868     0.02960
     4.66878     0.00130     0.01752     0.00626     0.02508
     4.68378     0.00120     0.01595     0.00490     0.02205
     4.69978     0.00117     0.01475     0.00439     0.02031
     4.71478     0.00108     0.01413     0.00436     0.01957
     4.72978     0.00090     0.01428     0.00445     0.01964
     4.74578     0.00066     0.01537     0.00438     0.02040
     4.76078     0.00043     0.01750     0.00399     0.02191
     4.77578     0.00025     0.02055     0.00334     0.02414
     4.79178     0.00013     0.02364     0.00261     0.02638
     4.80678     0.00006     0.02506     0.00194     0.02706
     4.82278     0.00003     0.02337     0.00138     0.02478
     4.83778     0.00001     0.01862     0.00093     0.01956
     4.85278     0.00000     0.01250     0.00056     0.01306
     4.86878     0.00000     0.00701     0.00030     0.00731
     4.88378     0.00000     0.00328     0.00013     0.00341
     4.89878     0.00000     0.00127     0.00005     0.00133
     4.91478     0.00000     0.00041     0.00002     0.00043
     4.92978     0.00000     0.00011     0.00000     0.00011
     4.94578     0.00000     0.00002     0.00000     0.00003
     4.96078     0.00000     0.00000     0.00000     0.00000
     4.97578     0.00000     0.00000     0.00000     0.00000
     4.99178     0.00000     0.00000     0.00000     0.00000
     5.00678     0.00000     0.00000     0.00000     0.00000
     5.02278     0.00000     0.00000     0.00000     0.00000
     5.03778     0.00000     0.00000     0.00000     0.00000
     5.05278     0.00000     0.00000     0.00000     0.00000
     5.06878     0.00000     0.00000     0.00000     0.00000
     5.08378     0.00000     0.00000     0.00000     0.00000
     5.09878     0.00000     0.00000     0.00000     0.00000
     5.11478     0.00000     0.00000     0.00000     0.00000
     5.12978     0.00000     0.00000     0.00000     0.00000
     5.14578     0.00000     0.00000     0.00000     0.00000
     5.16078     0.00000     0.00000     0.00000     0.00000
     5.17578     0.00000     0.00000     0.00000     0.00000
     5.19178     0.00000     0.00000     0.00000     0.00000
     5.20678     0.00000     0.00000     0.00000     0.00000
     5.22178     0.00000     0.00000     0.00000     0.00000
     5.23778     0.00000     0.00000     0.00000     0.00000
     5.25278     0.00000     0.00000     0.00000     0.00000
     5.26878     0.00000     0.00000     0.00000     0.00000
     5.28378     0.00000     0.00000     0.00000     0.00000
     5.29878     0.00000     0.00000     0.00000     0.00000
     5.31478     0.00000     0.00000     0.00000     0.00000
     5.32978     0.00000     0.00000     0.00000     0.00000
     5.34478     0.00000     0.00000     0.00000     0.00000
     5.36078     0.00000     0.00000     0.00000     0.00000
     5.37578     0.00000     0.00000     0.00000     0.00000
     5.39178     0.00000     0.00000     0.00000     0.00000
     5.40678     0.00000     0.00000     0.00000     0.00000
     5.42178     0.00000     0.00000     0.00000     0.00000
     5.43778     0.00000     0.00000     0.00000     0.00000
     5.45278     0.00000     0.00000     0.00000     0.00000
     5.46878     0.00000     0.00000     0.00000     0.00000
     5.48378     0.00000     0.00000     0.00000     0.00000
     5.49878     0.00000     0.00000     0.00000     0.00000
     5.51478     0.00000     0.00000     0.00000     0.00000
     5.52978     0.00000     0.00000     0.00000     0.00000
     5.54478     0.00000     0.00000     0.00000     0.00000
     5.56078     0.00000     0.00000     0.00000     0.00000
     5.57578     0.00000     0.00000     0.00000     0.00000
     5.59178     0.00000     0.00000     0.00000     0.00000
     5.60678     0.00000     0.00000     0.00000     0.00000
     5.62178     0.00000     0.00000     0.00000     0.00000
     5.63778     0.00000     0.00000     0.00000     0.00000
     5.65278     0.00000     0.00000     0.00000     0.00000
     5.66778     0.00000     0.00000     0.00000     0.00000
     5.68378     0.00000     0.00000     0.00000     0.00000
     5.69878     0.00000     0.00000     0.00000     0.00000
     5.71478     0.00000     0.00000     0.00000     0.00000
     5.72978     0.00000     0.00000     0.00000     0.00000
     5.74478     0.00000     0.00000     0.00000     0.00000
     5.76078     0.00000     0.00000     0.00000     0.00000
     5.77578     0.00000     0.00000     0.00000     0.00000
     5.79078     0.00000     0.00000     0.00000     0.00000
     5.80678     0.00000     0.00000     0.00000     0.00000
     5.82178     0.00000     0.00000     0.00000     0.00000
     5.83778     0.00000     0.00000     0.00000     0.00000
     5.85278     0.00000     0.00000     0.00000     0.00000
     5.86778     0.00000     0.00000     0.00000     0.00000
     5.88378     0.00000     0.00000     0.00000     0.00000
     5.89878     0.00000     0.00000     0.00000     0.00000
     5.91478     0.00000     0.00000     0.00000     0.00000
     5.92978     0.00000     0.00000     0.00000     0.00000
     5.94478     0.00000     0.00000     0.00000     0.00000
     5.96078     0.00000     0.00000     0.00000     0.00000
     5.97578     0.00000     0.00000     0.00000     0.00000
     5.99078     0.00000     0.00000     0.00000     0.00000
     6.00678     0.00000     0.00000     0.00000     0.00000
     6.02178     0.00000     0.00000     0.00000     0.00000
     6.03778     0.00000     0.00000     0.00000     0.00000
     6.05278     0.00000     0.00000     0.00000     0.00000
     6.06778     0.00000     0.00000     0.00000     0.00000
     6.08378     0.00000     0.00000     0.00000     0.00000
     6.09878     0.00000     0.00000     0.00000     0.00000
     6.11378     0.00000     0.00000     0.00000     0.00000
     6.12978     0.00000     0.00000     0.00000     0.00000
     6.14478     0.00000     0.00000     0.00000     0.00000
     6.16078     0.00000     0.00000     0.00000     0.00000
     6.17578     0.00000     0.00000     0.00000     0.00000
     6.19078     0.00000     0.00000     0.00000     0.00000
     6.20678     0.00000     0.00000     0.00000     0.00000
