# Supplementary material for: Extending the defect tolerance of halide perovskite nanocrystals to hot carrier cooling dynamics
Source: Nat Commun. 2024 Sep 16;15:8120. doi: 10.1038/s41467-024-52377-4 (PMC11405528; doi:10.1038/s41467-024-52377-4)
Supplement: Supplementary file 3 — Dataset 1 [file 41467_2024_52377_MOESM3_ESM.zip › Supplementary Information for DFT Calculation/CsPbIBr2-defect/PDOS_Pb.dat]

     #Energy           s           p           d       tot  
   -24.55222     0.00000     0.00000     0.00000     0.00000
   -24.53722     0.00000     0.00000     0.00000     0.00000
   -24.52122     0.00000     0.00000     0.00000     0.00000
   -24.50622     0.00000     0.00000     0.00000     0.00000
   -24.49022     0.00000     0.00000     0.00000     0.00000
   -24.47522     0.00000     0.00000     0.00000     0.00000
   -24.46022     0.00000     0.00000     0.00000     0.00000
   -24.44422     0.00000     0.00000     0.00000     0.00000
   -24.42922     0.00000     0.00000     0.00000     0.00000
   -24.41422     0.00000     0.00000     0.00000     0.00000
   -24.39822     0.00000     0.00000     0.00000     0.00000
   -24.38322     0.00000     0.00000     0.00000     0.00000
   -24.36722     0.00000     0.00000     0.00000     0.00000
   -24.35222     0.00000     0.00000     0.00000     0.00000
   -24.33722     0.00000     0.00000     0.00000     0.00000
   -24.32122     0.00000     0.00000     0.00000     0.00000
   -24.30622     0.00000     0.00000     0.00000     0.00000
   -24.29122     0.00000     0.00000     0.00000     0.00000
   -24.27522     0.00000     0.00000     0.00000     0.00000
   -24.26022     0.00000     0.00000     0.00000     0.00000
   -24.24422     0.00000     0.00000     0.00000     0.00000
   -24.22922     0.00000     0.00000     0.00000     0.00000
   -24.21422     0.00000     0.00000     0.00000     0.00000
   -24.19822     0.00000     0.00000     0.00000     0.00000
   -24.18322     0.00000     0.00000     0.00000     0.00000
   -24.16822     0.00000     0.00000     0.00000     0.00000
   -24.15222     0.00000     0.00000     0.00000     0.00000
   -24.13722     0.00000     0.00000     0.00000     0.00000
   -24.12122     0.00000     0.00000     0.00000     0.00000
   -24.10622     0.00000     0.00000     0.00000     0.00000
   -24.09122     0.00000     0.00000     0.00000     0.00000
   -24.07522     0.00000     0.00000     0.00000     0.00000
   -24.06022     0.00000     0.00000     0.00000     0.00000
   -24.04422     0.00000     0.00000     0.00000     0.00000
   -24.02922     0.00000     0.00000     0.00000     0.00000
   -24.01422     0.00000     0.00000     0.00000     0.00000
   -23.99822     0.00000     0.00000     0.00000     0.00000
   -23.98322     0.00000     0.00000     0.00000     0.00000
   -23.96822     0.00000     0.00000     0.00000     0.00000
   -23.95222     0.00000     0.00000     0.00000     0.00000
   -23.93722     0.00000     0.00000     0.00000     0.00000
   -23.92122     0.00000     0.00000     0.00000     0.00000
   -23.90622     0.00000     0.00000     0.00000     0.00000
   -23.89122     0.00000     0.00000     0.00000     0.00000
   -23.87522     0.00000     0.00000     0.00000     0.00000
   -23.86022     0.00000     0.00000     0.00000     0.00000
   -23.84522     0.00000     0.00000     0.00000     0.00000
   -23.82922     0.00000     0.00000     0.00000     0.00000
   -23.81422     0.00000     0.00000     0.00000     0.00000
   -23.79822     0.00000     0.00000     0.00000     0.00000
   -23.78322     0.00000     0.00000     0.00000     0.00000
   -23.76822     0.00000     0.00000     0.00000     0.00000
   -23.75222     0.00000     0.00000     0.00000     0.00000
   -23.73722     0.00000     0.00000     0.00000     0.00000
   -23.72222     0.00000     0.00000     0.00000     0.00000
   -23.70622     0.00000     0.00000     0.00000     0.00000
   -23.69122     0.00000     0.00000     0.00000     0.00000
   -23.67522     0.00000     0.00000     0.00000     0.00000
   -23.66022     0.00000     0.00000     0.00000     0.00000
   -23.64522     0.00000     0.00000     0.00000     0.00000
   -23.62922     0.00000     0.00000     0.00000     0.00000
   -23.61422     0.00000     0.00000     0.00000     0.00000
   -23.59822     0.00000     0.00000     0.00000     0.00000
   -23.58322     0.00000     0.00000     0.00000     0.00000
   -23.56822     0.00000     0.00000     0.00000     0.00000
   -23.55222     0.00000     0.00000     0.00000     0.00000
   -23.53722     0.00000     0.00000     0.00000     0.00000
   -23.52222     0.00000     0.00000     0.00000     0.00000
   -23.50622     0.00000     0.00000     0.00000     0.00000
   -23.49122     0.00000     0.00000     0.00000     0.00000
   -23.47522     0.00000     0.00000     0.00000     0.00000
   -23.46022     0.00000     0.00000     0.00000     0.00000
   -23.44522     0.00000     0.00000     0.00000     0.00000
   -23.42922     0.00000     0.00000     0.00000     0.00000
   -23.41422     0.00000     0.00000     0.00000     0.00000
   -23.39922     0.00000     0.00000     0.00000     0.00000
   -23.38322     0.00000     0.00000     0.00000     0.00000
   -23.36822     0.00000     0.00000     0.00000     0.00000
   -23.35222     0.00000     0.00000     0.00000     0.00000
   -23.33722     0.00000     0.00000     0.00000     0.00000
   -23.32222     0.00000     0.00000     0.00000     0.00000
   -23.30622     0.00000     0.00000     0.00000     0.00000
   -23.29122     0.00000     0.00000     0.00000     0.00000
   -23.27622     0.00000     0.00000     0.00000     0.00000
   -23.26022     0.00000     0.00000     0.00000     0.00000
   -23.24522     0.00000     0.00000     0.00000     0.00000
   -23.22922     0.00000     0.00000     0.00000     0.00000
   -23.21422     0.00000     0.00000     0.00000     0.00000
   -23.19922     0.00000     0.00000     0.00000     0.00001
   -23.18322     0.00001     0.00001     0.00000     0.00001
   -23.16822     0.00001     0.00001     0.00000     0.00002
   -23.15222     0.00001     0.00001     0.00000     0.00003
   -23.13722     0.00001     0.00001     0.00000     0.00003
   -23.12222     0.00001     0.00001     0.00000     0.00002
   -23.10622     0.00001     0.00001     0.00000     0.00001
   -23.09122     0.00000     0.00000     0.00000     0.00001
   -23.07622     0.00000     0.00000     0.00000     0.00000
   -23.06022     0.00000     0.00000     0.00000     0.00000
   -23.04522     0.00000     0.00000     0.00000     0.00000
   -23.02922     0.00000     0.00000     0.00000     0.00000
   -23.01422     0.00000     0.00000     0.00000     0.00000
   -22.99922     0.00000     0.00000     0.00000     0.00000
   -22.98322     0.00000     0.00000     0.00000     0.00000
   -22.96822     0.00000     0.00000     0.00000     0.00000
   -22.95322     0.00000     0.00000     0.00000     0.00000
   -22.93722     0.00000     0.00000     0.00000     0.00000
   -22.92222     0.00000     0.00000     0.00000     0.00000
   -22.90622     0.00000     0.00000     0.00000     0.00000
   -22.89122     0.00000     0.00000     0.00000     0.00000
   -22.87622     0.00000     0.00000     0.00000     0.00000
   -22.86022     0.00000     0.00000     0.00000     0.00000
   -22.84522     0.00000     0.00000     0.00000     0.00000
   -22.83022     0.00000     0.00000     0.00000     0.00000
   -22.81422     0.00000     0.00000     0.00000     0.00000
   -22.79922     0.00000     0.00000     0.00000     0.00000
   -22.78322     0.00000     0.00000     0.00000     0.00000
   -22.76822     0.00000     0.00000     0.00000     0.00000
   -22.75322     0.00000     0.00000     0.00000     0.00000
   -22.73722     0.00000     0.00000     0.00000     0.00000
   -22.72222     0.00000     0.00000     0.00000     0.00000
   -22.70622     0.00000     0.00000     0.00000     0.00000
   -22.69122     0.00000     0.00000     0.00000     0.00000
   -22.67622     0.00000     0.00000     0.00000     0.00000
   -22.66022     0.00000     0.00000     0.00000     0.00000
   -22.64522     0.00000     0.00000     0.00000     0.00000
   -22.63022     0.00000     0.00000     0.00000     0.00000
   -22.61422     0.00000     0.00000     0.00000     0.00000
   -22.59922     0.00000     0.00000     0.00000     0.00000
   -22.58322     0.00000     0.00000     0.00000     0.00000
   -22.56822     0.00000     0.00000     0.00000     0.00000
   -22.55322     0.00000     0.00000     0.00000     0.00000
   -22.53722     0.00000     0.00000     0.00000     0.00000
   -22.52222     0.00000     0.00000     0.00000     0.00000
   -22.50722     0.00000     0.00000     0.00000     0.00000
   -22.49122     0.00000     0.00000     0.00000     0.00000
   -22.47622     0.00000     0.00000     0.00000     0.00000
   -22.46022     0.00000     0.00000     0.00000     0.00000
   -22.44522     0.00000     0.00000     0.00000     0.00000
   -22.43022     0.00000     0.00000     0.00000     0.00000
   -22.41422     0.00000     0.00000     0.00000     0.00000
   -22.39922     0.00000     0.00000     0.00000     0.00000
   -22.38422     0.00000     0.00000     0.00000     0.00000
   -22.36822     0.00000     0.00000     0.00000     0.00000
   -22.35322     0.00000     0.00000     0.00000     0.00000
   -22.33722     0.00000     0.00000     0.00000     0.00000
   -22.32222     0.00000     0.00000     0.00000     0.00000
   -22.30722     0.00000     0.00000     0.00000     0.00000
   -22.29122     0.00000     0.00000     0.00000     0.00000
   -22.27622     0.00000     0.00000     0.00000     0.00000
   -22.26022     0.00000     0.00000     0.00000     0.00000
   -22.24522     0.00000     0.00000     0.00000     0.00000
   -22.23022     0.00000     0.00000     0.00000     0.00000
   -22.21422     0.00000     0.00000     0.00000     0.00000
   -22.19922     0.00000     0.00000     0.00000     0.00000
   -22.18422     0.00000     0.00000     0.00000     0.00000
   -22.16822     0.00000     0.00000     0.00000     0.00000
   -22.15322     0.00000     0.00000     0.00000     0.00000
   -22.13722     0.00000     0.00000     0.00000     0.00000
   -22.12222     0.00000     0.00000     0.00000     0.00000
   -22.10722     0.00000     0.00000     0.00000     0.00000
   -22.09122     0.00000     0.00000     0.00000     0.00000
   -22.07622     0.00000     0.00000     0.00000     0.00000
   -22.06122     0.00000     0.00000     0.00000     0.00000
   -22.04522     0.00000     0.00000     0.00000     0.00000
   -22.03022     0.00000     0.00000     0.00000     0.00000
   -22.01422     0.00000     0.00000     0.00000     0.00000
   -21.99922     0.00000     0.00000     0.00000     0.00000
   -21.98422     0.00000     0.00000     0.00000     0.00000
   -21.96822     0.00000     0.00000     0.00000     0.00000
   -21.95322     0.00000     0.00000     0.00000     0.00000
   -21.93822     0.00000     0.00000     0.00000     0.00000
   -21.92222     0.00000     0.00000     0.00000     0.00000
   -21.90722     0.00000     0.00000     0.00000     0.00000
   -21.89122     0.00000     0.00000     0.00000     0.00000
   -21.87622     0.00000     0.00000     0.00000     0.00000
   -21.86122     0.00000     0.00000     0.00000     0.00000
   -21.84522     0.00000     0.00000     0.00000     0.00000
   -21.83022     0.00000     0.00000     0.00000     0.00000
   -21.81422     0.00000     0.00000     0.00000     0.00000
   -21.79922     0.00000     0.00000     0.00000     0.00000
   -21.78422     0.00000     0.00000     0.00000     0.00000
   -21.76822     0.00000     0.00000     0.00000     0.00000
   -21.75322     0.00000     0.00000     0.00000     0.00000
   -21.73822     0.00000     0.00000     0.00000     0.00000
   -21.72222     0.00000     0.00000     0.00000     0.00000
   -21.70722     0.00000     0.00000     0.00000     0.00000
   -21.69122     0.00000     0.00000     0.00000     0.00000
   -21.67622     0.00000     0.00000     0.00000     0.00000
   -21.66122     0.00000     0.00000     0.00000     0.00000
   -21.64522     0.00000     0.00000     0.00000     0.00000
   -21.63022     0.00000     0.00000     0.00000     0.00000
   -21.61522     0.00000     0.00000     0.00000     0.00000
   -21.59922     0.00000     0.00000     0.00000     0.00000
   -21.58422     0.00000     0.00000     0.00000     0.00000
   -21.56822     0.00000     0.00000     0.00000     0.00000
   -21.55322     0.00000     0.00000     0.00000     0.00000
   -21.53822     0.00000     0.00000     0.00000     0.00000
   -21.52222     0.00000     0.00000     0.00000     0.00000
   -21.50722     0.00000     0.00000     0.00000     0.00000
   -21.49222     0.00000     0.00000     0.00000     0.00000
   -21.47622     0.00000     0.00000     0.00000     0.00000
   -21.46122     0.00000     0.00000     0.00000     0.00000
   -21.44522     0.00000     0.00000     0.00000     0.00000
   -21.43022     0.00000     0.00000     0.00000     0.00000
   -21.41522     0.00000     0.00000     0.00000     0.00000
   -21.39922     0.00000     0.00000     0.00000     0.00000
   -21.38422     0.00000     0.00000     0.00000     0.00000
   -21.36822     0.00000     0.00000     0.00000     0.00000
   -21.35322     0.00000     0.00000     0.00000     0.00000
   -21.33822     0.00000     0.00000     0.00000     0.00000
   -21.32222     0.00000     0.00000     0.00000     0.00000
   -21.30722     0.00000     0.00000     0.00000     0.00000
   -21.29222     0.00000     0.00000     0.00000     0.00000
   -21.27622     0.00000     0.00000     0.00000     0.00000
   -21.26122     0.00000     0.00000     0.00000     0.00000
   -21.24522     0.00000     0.00000     0.00000     0.00000
   -21.23022     0.00000     0.00000     0.00000     0.00000
   -21.21522     0.00000     0.00000     0.00000     0.00000
   -21.19922     0.00000     0.00000     0.00000     0.00000
   -21.18422     0.00000     0.00000     0.00000     0.00000
   -21.16922     0.00000     0.00000     0.00000     0.00000
   -21.15322     0.00000     0.00000     0.00000     0.00000
   -21.13822     0.00000     0.00000     0.00000     0.00000
   -21.12222     0.00000     0.00000     0.00000     0.00000
   -21.10722     0.00000     0.00000     0.00000     0.00000
   -21.09222     0.00000     0.00000     0.00000     0.00000
   -21.07622     0.00000     0.00000     0.00000     0.00000
   -21.06122     0.00000     0.00000     0.00000     0.00000
   -21.04622     0.00000     0.00000     0.00000     0.00000
   -21.03022     0.00000     0.00000     0.00000     0.00000
   -21.01522     0.00000     0.00000     0.00000     0.00000
   -20.99922     0.00000     0.00000     0.00000     0.00000
   -20.98422     0.00000     0.00000     0.00000     0.00000
   -20.96922     0.00000     0.00000     0.00000     0.00000
   -20.95322     0.00000     0.00000     0.00000     0.00000
   -20.93822     0.00000     0.00000     0.00000     0.00000
   -20.92222     0.00000     0.00000     0.00000     0.00000
   -20.90722     0.00000     0.00000     0.00000     0.00000
   -20.89222     0.00000     0.00000     0.00000     0.00000
   -20.87622     0.00000     0.00000     0.00000     0.00000
   -20.86122     0.00000     0.00000     0.00000     0.00000
   -20.84622     0.00000     0.00000     0.00000     0.00000
   -20.83022     0.00000     0.00000     0.00000     0.00000
   -20.81522     0.00000     0.00000     0.00000     0.00000
   -20.79922     0.00000     0.00000     0.00000     0.00000
   -20.78422     0.00000     0.00000     0.00000     0.00000
   -20.76922     0.00000     0.00000     0.00000     0.00000
   -20.75322     0.00000     0.00000     0.00000     0.00000
   -20.73822     0.00000     0.00000     0.00000     0.00000
   -20.72322     0.00000     0.00000     0.00000     0.00000
   -20.70722     0.00000     0.00000     0.00000     0.00000
   -20.69222     0.00000     0.00000     0.00000     0.00000
   -20.67622     0.00000     0.00000     0.00000     0.00000
   -20.66122     0.00000     0.00000     0.00000     0.00000
   -20.64622     0.00000     0.00000     0.00000     0.00000
   -20.63022     0.00000     0.00000     0.00000     0.00000
   -20.61522     0.00000     0.00000     0.00000     0.00000
   -20.60022     0.00000     0.00000     0.00000     0.00000
   -20.58422     0.00000     0.00000     0.00000     0.00000
   -20.56922     0.00000     0.00000     0.00000     0.00000
   -20.55322     0.00000     0.00000     0.00000     0.00000
   -20.53822     0.00000     0.00000     0.00000     0.00000
   -20.52322     0.00000     0.00000     0.00000     0.00000
   -20.50722     0.00000     0.00000     0.00000     0.00000
   -20.49222     0.00000     0.00000     0.00000     0.00000
   -20.47622     0.00000     0.00000     0.00000     0.00000
   -20.46122     0.00000     0.00000     0.00000     0.00000
   -20.44622     0.00000     0.00000     0.00000     0.00000
   -20.43022     0.00000     0.00000     0.00000     0.00000
   -20.41522     0.00000     0.00000     0.00000     0.00000
   -20.40022     0.00000     0.00000     0.00000     0.00000
   -20.38422     0.00000     0.00000     0.00000     0.00000
   -20.36922     0.00000     0.00000     0.00000     0.00000
   -20.35322     0.00000     0.00000     0.00000     0.00000
   -20.33822     0.00000     0.00000     0.00000     0.00000
   -20.32322     0.00000     0.00000     0.00000     0.00000
   -20.30722     0.00000     0.00000     0.00000     0.00000
   -20.29222     0.00000     0.00000     0.00000     0.00000
   -20.27722     0.00000     0.00000     0.00000     0.00000
   -20.26122     0.00000     0.00000     0.00000     0.00000
   -20.24622     0.00000     0.00000     0.00000     0.00000
   -20.23022     0.00000     0.00000     0.00000     0.00000
   -20.21522     0.00000     0.00000     0.00000     0.00000
   -20.20022     0.00000     0.00000     0.00000     0.00000
   -20.18422     0.00000     0.00000     0.00000     0.00000
   -20.16922     0.00000     0.00000     0.00000     0.00000
   -20.15422     0.00000     0.00000     0.00000     0.00000
   -20.13822     0.00000     0.00000     0.00000     0.00000
   -20.12322     0.00000     0.00000     0.00000     0.00000
   -20.10722     0.00000     0.00000     0.00000     0.00000
   -20.09222     0.00000     0.00000     0.00000     0.00000
   -20.07722     0.00000     0.00000     0.00000     0.00000
   -20.06122     0.00000     0.00000     0.00000     0.00000
   -20.04622     0.00000     0.00000     0.00000     0.00000
   -20.03022     0.00000     0.00000     0.00000     0.00000
   -20.01522     0.00000     0.00000     0.00000     0.00000
   -20.00022     0.00000     0.00000     0.00000     0.00000
   -19.98422     0.00000     0.00000     0.00000     0.00000
   -19.96922     0.00000     0.00000     0.00000     0.00000
   -19.95422     0.00000     0.00000     0.00000     0.00000
   -19.93822     0.00000     0.00000     0.00000     0.00000
   -19.92322     0.00000     0.00000     0.00000     0.00000
   -19.90722     0.00000     0.00000     0.00000     0.00000
   -19.89222     0.00000     0.00000     0.00000     0.00000
   -19.87722     0.00000     0.00000     0.00000     0.00000
   -19.86122     0.00000     0.00000     0.00000     0.00000
   -19.84622     0.00000     0.00000     0.00000     0.00000
   -19.83122     0.00000     0.00000     0.00000     0.00000
   -19.81522     0.00000     0.00000     0.00000     0.00000
   -19.80022     0.00000     0.00000     0.00000     0.00000
   -19.78422     0.00000     0.00000     0.00000     0.00000
   -19.76922     0.00000     0.00000     0.00000     0.00000
   -19.75422     0.00000     0.00000     0.00000     0.00000
   -19.73822     0.00000     0.00000     0.00000     0.00000
   -19.72322     0.00000     0.00000     0.00000     0.00000
   -19.70822     0.00000     0.00000     0.00000     0.00000
   -19.69222     0.00000     0.00000     0.00000     0.00000
   -19.67722     0.00000     0.00000     0.00000     0.00000
   -19.66122     0.00000     0.00000     0.00000     0.00000
   -19.64622     0.00000     0.00000     0.00000     0.00000
   -19.63122     0.00000     0.00000     0.00000     0.00000
   -19.61522     0.00000     0.00000     0.00000     0.00000
   -19.60022     0.00000     0.00000     0.00000     0.00000
   -19.58422     0.00000     0.00000     0.00000     0.00000
   -19.56922     0.00000     0.00000     0.00000     0.00000
   -19.55422     0.00000     0.00000     0.00000     0.00000
   -19.53822     0.00000     0.00000     0.00000     0.00000
   -19.52322     0.00000     0.00000     0.00000     0.00000
   -19.50822     0.00000     0.00000     0.00000     0.00000
   -19.49222     0.00000     0.00000     0.00000     0.00000
   -19.47722     0.00000     0.00000     0.00000     0.00000
   -19.46122     0.00000     0.00000     0.00000     0.00000
   -19.44622     0.00000     0.00000     0.00000     0.00000
   -19.43122     0.00000     0.00000     0.00000     0.00000
   -19.41522     0.00000     0.00000     0.00000     0.00000
   -19.40022     0.00000     0.00000     0.00000     0.00000
   -19.38522     0.00000     0.00000     0.00000     0.00000
   -19.36922     0.00000     0.00000     0.00000     0.00000
   -19.35422     0.00000     0.00000     0.00000     0.00000
   -19.33822     0.00000     0.00000     0.00000     0.00000
   -19.32322     0.00000     0.00000     0.00000     0.00000
   -19.30822     0.00000     0.00000     0.00000     0.00000
   -19.29222     0.00000     0.00000     0.00000     0.00000
   -19.27722     0.00000     0.00000     0.00000     0.00000
   -19.26222     0.00000     0.00000     0.00000     0.00000
   -19.24622     0.00000     0.00000     0.00000     0.00000
   -19.23122     0.00000     0.00000     0.00000     0.00000
   -19.21522     0.00000     0.00000     0.00000     0.00000
   -19.20022     0.00000     0.00000     0.00000     0.00000
   -19.18522     0.00000     0.00000     0.00000     0.00000
   -19.16922     0.00000     0.00000     0.00000     0.00000
   -19.15422     0.00000     0.00000     0.00000     0.00000
   -19.13822     0.00000     0.00000     0.00000     0.00000
   -19.12322     0.00000     0.00000     0.00000     0.00000
   -19.10822     0.00000     0.00000     0.00000     0.00000
   -19.09222     0.00000     0.00000     0.00000     0.00000
   -19.07722     0.00000     0.00000     0.00000     0.00000
   -19.06222     0.00000     0.00000     0.00000     0.00000
   -19.04622     0.00000     0.00000     0.00000     0.00000
   -19.03122     0.00000     0.00000     0.00000     0.00000
   -19.01522     0.00000     0.00000     0.00000     0.00000
   -19.00022     0.00000     0.00000     0.00000     0.00000
   -18.98522     0.00000     0.00000     0.00000     0.00000
   -18.96922     0.00000     0.00000     0.00000     0.00000
   -18.95422     0.00000     0.00000     0.00000     0.00000
   -18.93922     0.00000     0.00000     0.00000     0.00000
   -18.92322     0.00000     0.00000     0.00000     0.00000
   -18.90822     0.00000     0.00000     0.00000     0.00000
   -18.89222     0.00000     0.00000     0.00000     0.00000
   -18.87722     0.00000     0.00000     0.00000     0.00000
   -18.86222     0.00000     0.00000     0.00000     0.00000
   -18.84622     0.00000     0.00000     0.00000     0.00000
   -18.83122     0.00000     0.00000     0.00000     0.00000
   -18.81622     0.00000     0.00000     0.00000     0.00000
   -18.80022     0.00000     0.00000     0.00000     0.00000
   -18.78522     0.00000     0.00000     0.00000     0.00000
   -18.76922     0.00000     0.00000     0.00000     0.00000
   -18.75422     0.00000     0.00000     0.00000     0.00000
   -18.73922     0.00000     0.00000     0.00000     0.00000
   -18.72322     0.00000     0.00000     0.00000     0.00000
   -18.70822     0.00000     0.00000     0.00000     0.00000
   -18.69222     0.00000     0.00000     0.00000     0.00000
   -18.67722     0.00000     0.00000     0.00000     0.00000
   -18.66222     0.00000     0.00000     0.00000     0.00000
   -18.64622     0.00000     0.00000     0.00000     0.00000
   -18.63122     0.00000     0.00000     0.00000     0.00000
   -18.61622     0.00000     0.00000     0.00000     0.00000
   -18.60022     0.00000     0.00000     0.00000     0.00000
   -18.58522     0.00000     0.00000     0.00000     0.00000
   -18.56922     0.00000     0.00000     0.00000     0.00000
   -18.55422     0.00000     0.00000     0.00000     0.00000
   -18.53922     0.00000     0.00000     0.00000     0.00000
   -18.52322     0.00000     0.00000     0.00000     0.00000
   -18.50822     0.00000     0.00000     0.00000     0.00000
   -18.49322     0.00000     0.00000     0.00000     0.00000
   -18.47722     0.00000     0.00000     0.00000     0.00000
   -18.46222     0.00000     0.00000     0.00000     0.00000
   -18.44622     0.00000     0.00000     0.00000     0.00000
   -18.43122     0.00000     0.00000     0.00000     0.00000
   -18.41622     0.00000     0.00000     0.00000     0.00000
   -18.40022     0.00000     0.00000     0.00000     0.00000
   -18.38522     0.00000     0.00000     0.00000     0.00000
   -18.37022     0.00000     0.00000     0.00000     0.00000
   -18.35422     0.00000     0.00000     0.00000     0.00000
   -18.33922     0.00000     0.00000     0.00000     0.00000
   -18.32322     0.00000     0.00000     0.00000     0.00000
   -18.30822     0.00000     0.00000     0.00000     0.00000
   -18.29322     0.00000     0.00000     0.00000     0.00000
   -18.27722     0.00000     0.00000     0.00000     0.00000
   -18.26222     0.00000     0.00000     0.00000     0.00000
   -18.24622     0.00000     0.00000     0.00000     0.00000
   -18.23122     0.00000     0.00000     0.00000     0.00000
   -18.21622     0.00000     0.00000     0.00000     0.00000
   -18.20022     0.00000     0.00000     0.00000     0.00000
   -18.18522     0.00000     0.00000     0.00000     0.00000
   -18.17022     0.00000     0.00000     0.00000     0.00000
   -18.15422     0.00000     0.00000     0.00000     0.00000
   -18.13922     0.00000     0.00000     0.00000     0.00000
   -18.12322     0.00000     0.00000     0.00000     0.00000
   -18.10822     0.00000     0.00000     0.00000     0.00000
   -18.09322     0.00000     0.00000     0.00000     0.00000
   -18.07722     0.00000     0.00000     0.00000     0.00000
   -18.06222     0.00000     0.00000     0.00000     0.00000
   -18.04722     0.00000     0.00000     0.00000     0.00000
   -18.03122     0.00000     0.00000     0.00000     0.00000
   -18.01622     0.00000     0.00000     0.00000     0.00000
   -18.00022     0.00000     0.00000     0.00000     0.00000
   -17.98522     0.00000     0.00000     0.00000     0.00000
   -17.97022     0.00000     0.00000     0.00000     0.00000
   -17.95422     0.00000     0.00000     0.00000     0.00000
   -17.93922     0.00000     0.00000     0.00000     0.00000
   -17.92422     0.00000     0.00000     0.00000     0.00000
   -17.90822     0.00000     0.00000     0.00000     0.00000
   -17.89322     0.00000     0.00000     0.00000     0.00000
   -17.87722     0.00000     0.00000     0.00000     0.00000
   -17.86222     0.00000     0.00000     0.00000     0.00000
   -17.84722     0.00000     0.00000     0.00000     0.00000
   -17.83122     0.00000     0.00000     0.00000     0.00000
   -17.81622     0.00000     0.00000     0.00000     0.00000
   -17.80022     0.00000     0.00000     0.00000     0.00000
   -17.78522     0.00000     0.00000     0.00000     0.00000
   -17.77022     0.00000     0.00000     0.00000     0.00000
   -17.75422     0.00000     0.00000     0.00000     0.00000
   -17.73922     0.00000     0.00000     0.00000     0.00000
   -17.72422     0.00000     0.00000     0.00000     0.00000
   -17.70822     0.00000     0.00000     0.00000     0.00000
   -17.69322     0.00000     0.00000     0.00000     0.00000
   -17.67722     0.00000     0.00000     0.00000     0.00000
   -17.66222     0.00000     0.00000     0.00000     0.00000
   -17.64722     0.00000     0.00000     0.00000     0.00000
   -17.63122     0.00000     0.00000     0.00000     0.00000
   -17.61622     0.00000     0.00000     0.00000     0.00000
   -17.60122     0.00000     0.00000     0.00000     0.00000
   -17.58522     0.00000     0.00000     0.00000     0.00000
   -17.57022     0.00000     0.00000     0.00000     0.00000
   -17.55422     0.00000     0.00000     0.00000     0.00000
   -17.53922     0.00000     0.00000     0.00000     0.00000
   -17.52422     0.00000     0.00000     0.00000     0.00000
   -17.50822     0.00000     0.00000     0.00000     0.00000
   -17.49322     0.00000     0.00000     0.00000     0.00000
   -17.47822     0.00000     0.00000     0.00000     0.00000
   -17.46222     0.00000     0.00000     0.00000     0.00000
   -17.44722     0.00000     0.00000     0.00000     0.00000
   -17.43122     0.00000     0.00000     0.00000     0.00000
   -17.41622     0.00000     0.00000     0.00000     0.00000
   -17.40122     0.00000     0.00000     0.00000     0.00000
   -17.38522     0.00000     0.00000     0.00000     0.00000
   -17.37022     0.00000     0.00000     0.00000     0.00000
   -17.35422     0.00000     0.00000     0.00000     0.00000
   -17.33922     0.00000     0.00000     0.00000     0.00000
   -17.32422     0.00000     0.00000     0.00000     0.00000
   -17.30822     0.00000     0.00000     0.00000     0.00000
   -17.29322     0.00000     0.00000     0.00000     0.00000
   -17.27822     0.00000     0.00000     0.00000     0.00000
   -17.26222     0.00000     0.00000     0.00000     0.00000
   -17.24722     0.00000     0.00000     0.00000     0.00000
   -17.23122     0.00000     0.00000     0.00000     0.00000
   -17.21622     0.00000     0.00000     0.00000     0.00000
   -17.20122     0.00000     0.00000     0.00000     0.00000
   -17.18522     0.00000     0.00000     0.00000     0.00000
   -17.17022     0.00000     0.00000     0.00000     0.00000
   -17.15522     0.00000     0.00000     0.00000     0.00000
   -17.13922     0.00000     0.00000     0.00000     0.00000
   -17.12422     0.00000     0.00000     0.00000     0.00000
   -17.10822     0.00000     0.00000     0.00000     0.00000
   -17.09322     0.00000     0.00000     0.00000     0.00000
   -17.07822     0.00000     0.00000     0.00000     0.00000
   -17.06222     0.00000     0.00000     0.00000     0.00000
   -17.04722     0.00000     0.00000     0.00000     0.00000
   -17.03122     0.00000     0.00000     0.00000     0.00000
   -17.01622     0.00000     0.00000     0.00000     0.00000
   -17.00122     0.00000     0.00000     0.00000     0.00000
   -16.98522     0.00000     0.00000     0.00000     0.00000
   -16.97022     0.00000     0.00000     0.00000     0.00000
   -16.95522     0.00000     0.00000     0.00000     0.00000
   -16.93922     0.00000     0.00000     0.00000     0.00000
   -16.92422     0.00000     0.00000     0.00000     0.00000
   -16.90822     0.00000     0.00000     0.00000     0.00000
   -16.89322     0.00000     0.00000     0.00000     0.00000
   -16.87822     0.00000     0.00000     0.00000     0.00000
   -16.86222     0.00000     0.00000     0.00000     0.00000
   -16.84722     0.00000     0.00000     0.00000     0.00000
   -16.83222     0.00000     0.00000     0.00000     0.00000
   -16.81622     0.00000     0.00000     0.00000     0.00000
   -16.80122     0.00000     0.00000     0.00000     0.00000
   -16.78522     0.00000     0.00000     0.00000     0.00000
   -16.77022     0.00000     0.00000     0.00000     0.00000
   -16.75522     0.00000     0.00000     0.00000     0.00000
   -16.73922     0.00000     0.00000     0.00000     0.00000
   -16.72422     0.00000     0.00000     0.00000     0.00000
   -16.70922     0.00000     0.00000     0.00000     0.00000
   -16.69322     0.00000     0.00000     0.00000     0.00000
   -16.67822     0.00000     0.00000     0.00000     0.00000
   -16.66222     0.00000     0.00000     0.00000     0.00000
   -16.64722     0.00000     0.00000     0.00000     0.00000
   -16.63222     0.00000     0.00000     0.00000     0.00000
   -16.61622     0.00000     0.00000     0.00000     0.00000
   -16.60122     0.00000     0.00000     0.00000     0.00000
   -16.58522     0.00000     0.00000     0.00000     0.00000
   -16.57022     0.00000     0.00000     0.00000     0.00000
   -16.55522     0.00000     0.00000     0.00000     0.00000
   -16.53922     0.00000     0.00000     0.00000     0.00000
   -16.52422     0.00000     0.00000     0.00000     0.00000
   -16.50922     0.00000     0.00000     0.00000     0.00000
   -16.49322     0.00000     0.00000     0.00000     0.00000
   -16.47822     0.00000     0.00000     0.00000     0.00000
   -16.46222     0.00000     0.00000     0.00000     0.00000
   -16.44722     0.00000     0.00000     0.00000     0.00000
   -16.43222     0.00000     0.00000     0.00000     0.00000
   -16.41622     0.00000     0.00000     0.00000     0.00000
   -16.40122     0.00000     0.00000     0.00000     0.00000
   -16.38622     0.00000     0.00000     0.00000     0.00000
   -16.37022     0.00000     0.00000     0.00000     0.00000
   -16.35522     0.00000     0.00000     0.00000     0.00000
   -16.33922     0.00000     0.00000     0.00000     0.00000
   -16.32422     0.00000     0.00000     0.00000     0.00000
   -16.30922     0.00000     0.00000     0.00000     0.00000
   -16.29322     0.00001     0.00000     0.00000     0.00001
   -16.27822     0.00003     0.00000     0.00000     0.00003
   -16.26322     0.00016     0.00000     0.00001     0.00016
   -16.24722     0.00066     0.00001     0.00002     0.00069
   -16.23222     0.00234     0.00005     0.00008     0.00247
   -16.21622     0.00702     0.00017     0.00024     0.00742
   -16.20122     0.01784     0.00049     0.00061     0.01894
   -16.18622     0.03864     0.00126     0.00132     0.04122
   -16.17022     0.07186     0.00282     0.00249     0.07717
   -16.15522     0.11591     0.00563     0.00408     0.12562
   -16.13922     0.16442     0.01012     0.00592     0.18045
   -16.12422     0.20852     0.01664     0.00779     0.23295
   -16.10922     0.24172     0.02564     0.00951     0.27688
   -16.09322     0.26163     0.03779     0.01107     0.31049
   -16.07822     0.26973     0.05397     0.01248     0.33618
   -16.06322     0.26723     0.07456     0.01360     0.35539
   -16.04722     0.25263     0.09797     0.01404     0.36464
   -16.03222     0.22382     0.11941     0.01338     0.35662
   -16.01622     0.18172     0.13141     0.01149     0.32462
   -16.00122     0.13291     0.12771     0.00875     0.26937
   -15.98622     0.08649     0.10790     0.00585     0.20025
   -15.97022     0.05029     0.07855     0.00350     0.13234
   -15.95522     0.02789     0.05019     0.00211     0.08020
   -15.94022     0.01906     0.03174     0.00183     0.05264
   -15.92422     0.02145     0.02772     0.00270     0.05188
   -15.90922     0.03149     0.03844     0.00467     0.07460
   -15.89322     0.04437     0.06053     0.00759     0.11250
   -15.87822     0.05462     0.08683     0.01110     0.15256
   -15.86322     0.05807     0.10770     0.01470     0.18048
   -15.84722     0.05377     0.11490     0.01795     0.18663
   -15.83222     0.04401     0.10660     0.02052     0.17113
   -15.81722     0.03246     0.08717     0.02222     0.14185
   -15.80122     0.02205     0.06409     0.02281     0.10895
   -15.78622     0.01410     0.04322     0.02197     0.07930
   -15.77022     0.00865     0.02710     0.01951     0.05526
   -15.75522     0.00509     0.01583     0.01568     0.03660
   -15.74022     0.00284     0.00854     0.01119     0.02257
   -15.72422     0.00147     0.00418     0.00699     0.01264
   -15.70922     0.00068     0.00183     0.00378     0.00629
   -15.69322     0.00028     0.00070     0.00175     0.00274
   -15.67822     0.00010     0.00024     0.00069     0.00103
   -15.66322     0.00003     0.00007     0.00023     0.00033
   -15.64722     0.00001     0.00002     0.00006     0.00009
   -15.63222     0.00000     0.00000     0.00002     0.00002
   -15.61722     0.00000     0.00000     0.00000     0.00001
   -15.60122     0.00002     0.00000     0.00000     0.00002
   -15.58622     0.00010     0.00002     0.00001     0.00013
   -15.57022     0.00050     0.00009     0.00005     0.00064
   -15.55522     0.00202     0.00039     0.00021     0.00263
   -15.54022     0.00681     0.00150     0.00072     0.00904
   -15.52422     0.01913     0.00482     0.00202     0.02598
   -15.50922     0.04474     0.01294     0.00473     0.06241
   -15.49422     0.08721     0.02901     0.00922     0.12544
   -15.47822     0.14171     0.05438     0.01498     0.21107
   -15.46322     0.19192     0.08518     0.02029     0.29738
   -15.44722     0.21692     0.11143     0.02293     0.35128
   -15.43222     0.20452     0.12173     0.02162     0.34786
   -15.41722     0.16101     0.11092     0.01703     0.28896
   -15.40122     0.10591     0.08439     0.01119     0.20149
   -15.38622     0.05820     0.05353     0.00615     0.11787
   -15.37122     0.02672     0.02830     0.00282     0.05785
   -15.35522     0.01026     0.01247     0.00108     0.02382
   -15.34022     0.00329     0.00458     0.00035     0.00822
   -15.32422     0.00088     0.00140     0.00009     0.00238
   -15.30922     0.00020     0.00036     0.00002     0.00058
   -15.29422     0.00004     0.00008     0.00000     0.00012
   -15.27822     0.00001     0.00001     0.00000     0.00002
   -15.26322     0.00000     0.00000     0.00000     0.00000
   -15.24722     0.00000     0.00000     0.00000     0.00000
   -15.23222     0.00000     0.00000     0.00000     0.00000
   -15.21722     0.00000     0.00000     0.00000     0.00000
   -15.20122     0.00000     0.00000     0.00000     0.00000
   -15.18622     0.00000     0.00000     0.00000     0.00000
   -15.17122     0.00000     0.00000     0.00000     0.00000
   -15.15522     0.00000     0.00000     0.00000     0.00000
   -15.14022     0.00000     0.00000     0.00000     0.00000
   -15.12422     0.00000     0.00000     0.00000     0.00000
   -15.10922     0.00000     0.00000     0.00000     0.00000
   -15.09422     0.00000     0.00000     0.00000     0.00000
   -15.07822     0.00000     0.00000     0.00000     0.00000
   -15.06322     0.00000     0.00000     0.00000     0.00000
   -15.04822     0.00000     0.00000     0.00000     0.00000
   -15.03222     0.00000     0.00000     0.00000     0.00000
   -15.01722     0.00000     0.00000     0.00000     0.00000
   -15.00122     0.00000     0.00000     0.00000     0.00000
   -14.98622     0.00000     0.00000     0.00000     0.00000
   -14.97122     0.00000     0.00000     0.00000     0.00000
   -14.95522     0.00000     0.00000     0.00000     0.00000
   -14.94022     0.00000     0.00000     0.00000     0.00000
   -14.92522     0.00000     0.00000     0.00000     0.00000
   -14.90922     0.00000     0.00000     0.00000     0.00000
   -14.89422     0.00000     0.00000     0.00000     0.00000
   -14.87822     0.00000     0.00000     0.00000     0.00000
   -14.86322     0.00000     0.00000     0.00000     0.00000
   -14.84822     0.00000     0.00000     0.00000     0.00000
   -14.83222     0.00000     0.00000     0.00000     0.00000
   -14.81722     0.00000     0.00000     0.00000     0.00000
   -14.80122     0.00000     0.00000     0.00000     0.00000
   -14.78622     0.00000     0.00000     0.00000     0.00000
   -14.77122     0.00000     0.00000     0.00000     0.00000
   -14.75522     0.00000     0.00000     0.00000     0.00000
   -14.74022     0.00000     0.00000     0.00000     0.00000
   -14.72522     0.00000     0.00000     0.00000     0.00000
   -14.70922     0.00000     0.00000     0.00000     0.00000
   -14.69422     0.00000     0.00000     0.00000     0.00000
   -14.67822     0.00000     0.00000     0.00000     0.00000
   -14.66322     0.00000     0.00000     0.00000     0.00000
   -14.64822     0.00000     0.00000     0.00000     0.00000
   -14.63222     0.00000     0.00000     0.00000     0.00000
   -14.61722     0.00000     0.00000     0.00000     0.00000
   -14.60222     0.00000     0.00000     0.00000     0.00000
   -14.58622     0.00000     0.00000     0.00000     0.00000
   -14.57122     0.00000     0.00000     0.00000     0.00000
   -14.55522     0.00000     0.00000     0.00000     0.00000
   -14.54022     0.00000     0.00000     0.00000     0.00000
   -14.52522     0.00000     0.00000     0.00000     0.00000
   -14.50922     0.00000     0.00000     0.00000     0.00000
   -14.49422     0.00000     0.00000     0.00000     0.00000
   -14.47922     0.00000     0.00000     0.00000     0.00000
   -14.46322     0.00000     0.00000     0.00000     0.00000
   -14.44822     0.00000     0.00000     0.00000     0.00000
   -14.43222     0.00000     0.00000     0.00000     0.00000
   -14.41722     0.00000     0.00000     0.00000     0.00000
   -14.40222     0.00000     0.00000     0.00000     0.00000
   -14.38622     0.00000     0.00000     0.00000     0.00000
   -14.37122     0.00000     0.00000     0.00000     0.00000
   -14.35522     0.00000     0.00000     0.00000     0.00000
   -14.34022     0.00000     0.00000     0.00000     0.00000
   -14.32522     0.00000     0.00000     0.00000     0.00000
   -14.30922     0.00000     0.00000     0.00000     0.00000
   -14.29422     0.00000     0.00000     0.00000     0.00000
   -14.27922     0.00000     0.00000     0.00000     0.00000
   -14.26322     0.00000     0.00000     0.00000     0.00000
   -14.24822     0.00000     0.00000     0.00000     0.00000
   -14.23222     0.00000     0.00000     0.00000     0.00000
   -14.21722     0.00000     0.00000     0.00000     0.00000
   -14.20222     0.00000     0.00000     0.00000     0.00000
   -14.18622     0.00000     0.00000     0.00000     0.00000
   -14.17122     0.00000     0.00000     0.00000     0.00000
   -14.15622     0.00000     0.00000     0.00000     0.00000
   -14.14022     0.00000     0.00000     0.00000     0.00000
   -14.12522     0.00000     0.00000     0.00000     0.00000
   -14.10922     0.00000     0.00000     0.00000     0.00000
   -14.09422     0.00000     0.00000     0.00000     0.00000
   -14.07922     0.00000     0.00000     0.00000     0.00000
   -14.06322     0.00000     0.00000     0.00000     0.00000
   -14.04822     0.00000     0.00000     0.00000     0.00000
   -14.03322     0.00000     0.00000     0.00000     0.00000
   -14.01722     0.00000     0.00000     0.00000     0.00000
   -14.00222     0.00000     0.00000     0.00000     0.00000
   -13.98622     0.00000     0.00000     0.00000     0.00000
   -13.97122     0.00000     0.00000     0.00000     0.00000
   -13.95622     0.00000     0.00000     0.00000     0.00000
   -13.94022     0.00000     0.00000     0.00000     0.00000
   -13.92522     0.00000     0.00000     0.00000     0.00000
   -13.90922     0.00000     0.00000     0.00000     0.00000
   -13.89422     0.00000     0.00000     0.00000     0.00000
   -13.87922     0.00000     0.00000     0.00000     0.00000
   -13.86322     0.00000     0.00000     0.00000     0.00000
   -13.84822     0.00000     0.00000     0.00000     0.00000
   -13.83322     0.00000     0.00000     0.00000     0.00000
   -13.81722     0.00000     0.00000     0.00000     0.00000
   -13.80222     0.00000     0.00000     0.00000     0.00000
   -13.78622     0.00000     0.00000     0.00000     0.00000
   -13.77122     0.00000     0.00000     0.00000     0.00000
   -13.75622     0.00000     0.00000     0.00000     0.00000
   -13.74022     0.00000     0.00000     0.00000     0.00000
   -13.72522     0.00000     0.00000     0.00000     0.00000
   -13.71022     0.00000     0.00000     0.00000     0.00000
   -13.69422     0.00001     0.00000     0.00000     0.00001
   -13.67922     0.00006     0.00000     0.00000     0.00006
   -13.66322     0.00032     0.00002     0.00002     0.00035
   -13.64822     0.00145     0.00009     0.00009     0.00163
   -13.63322     0.00555     0.00040     0.00035     0.00630
   -13.61722     0.01790     0.00156     0.00113     0.02059
   -13.60222     0.04857     0.00513     0.00313     0.05682
   -13.58722     0.11099     0.01439     0.00729     0.13267
   -13.57122     0.21406     0.03444     0.01432     0.26282
   -13.55622     0.34890     0.07015     0.02382     0.44287
   -13.54022     0.48100     0.12140     0.03352     0.63592
   -13.52522     0.56190     0.17806     0.03998     0.77994
   -13.51022     0.55680     0.22080     0.04041     0.81801
   -13.49422     0.46830     0.23100     0.03465     0.73395
   -13.47922     0.33430     0.20340     0.02519     0.56289
   -13.46322     0.20262     0.15047     0.01552     0.36861
   -13.44822     0.10418     0.09338     0.00809     0.20565
   -13.43322     0.04542     0.04854     0.00357     0.09753
   -13.41722     0.01676     0.02111     0.00133     0.03920
   -13.40222     0.00523     0.00768     0.00042     0.01333
   -13.38722     0.00138     0.00233     0.00011     0.00382
   -13.37122     0.00031     0.00059     0.00002     0.00092
   -13.35622     0.00006     0.00013     0.00000     0.00019
   -13.34022     0.00001     0.00002     0.00000     0.00003
   -13.32522     0.00000     0.00000     0.00000     0.00000
   -13.31022     0.00000     0.00000     0.00000     0.00000
   -13.29422     0.00000     0.00000     0.00000     0.00000
   -13.27922     0.00000     0.00000     0.00000     0.00000
   -13.26422     0.00000     0.00000     0.00000     0.00000
   -13.24822     0.00000     0.00000     0.00000     0.00000
   -13.23322     0.00000     0.00000     0.00000     0.00000
   -13.21722     0.00000     0.00000     0.00000     0.00000
   -13.20222     0.00000     0.00000     0.00000     0.00000
   -13.18722     0.00000     0.00000     0.00000     0.00000
   -13.17122     0.00000     0.00000     0.00000     0.00000
   -13.15622     0.00000     0.00000     0.00000     0.00000
   -13.14122     0.00000     0.00000     0.00000     0.00000
   -13.12522     0.00000     0.00000     0.00000     0.00000
   -13.11022     0.00000     0.00000     0.00000     0.00000
   -13.09422     0.00000     0.00000     0.00000     0.00000
   -13.07922     0.00000     0.00000     0.00000     0.00000
   -13.06422     0.00000     0.00000     0.00000     0.00000
   -13.04822     0.00000     0.00000     0.00000     0.00000
   -13.03322     0.00000     0.00000     0.00000     0.00000
   -13.01722     0.00000     0.00000     0.00000     0.00000
   -13.00222     0.00000     0.00000     0.00000     0.00000
   -12.98722     0.00000     0.00000     0.00000     0.00000
   -12.97122     0.00000     0.00000     0.00000     0.00000
   -12.95622     0.00000     0.00000     0.00000     0.00000
   -12.94122     0.00000     0.00000     0.00000     0.00000
   -12.92522     0.00000     0.00000     0.00000     0.00000
   -12.91022     0.00000     0.00000     0.00000     0.00000
   -12.89422     0.00000     0.00000     0.00000     0.00000
   -12.87922     0.00000     0.00000     0.00000     0.00000
   -12.86422     0.00000     0.00000     0.00000     0.00000
   -12.84822     0.00000     0.00000     0.00000     0.00000
   -12.83322     0.00000     0.00000     0.00000     0.00000
   -12.81822     0.00000     0.00000     0.00000     0.00000
   -12.80222     0.00000     0.00000     0.00000     0.00000
   -12.78722     0.00000     0.00000     0.00000     0.00000
   -12.77122     0.00000     0.00000     0.00000     0.00000
   -12.75622     0.00000     0.00000     0.00000     0.00000
   -12.74122     0.00000     0.00000     0.00000     0.00000
   -12.72522     0.00000     0.00000     0.00000     0.00000
   -12.71022     0.00000     0.00000     0.00000     0.00000
   -12.69522     0.00000     0.00000     0.00000     0.00000
   -12.67922     0.00000     0.00000     0.00000     0.00000
   -12.66422     0.00000     0.00000     0.00000     0.00000
   -12.64822     0.00000     0.00000     0.00000     0.00000
   -12.63322     0.00000     0.00000     0.00000     0.00000
   -12.61822     0.00000     0.00000     0.00000     0.00000
   -12.60222     0.00000     0.00000     0.00000     0.00000
   -12.58722     0.00000     0.00000     0.00000     0.00000
   -12.57122     0.00000     0.00000     0.00000     0.00000
   -12.55622     0.00000     0.00000     0.00000     0.00000
   -12.54122     0.00000     0.00000     0.00000     0.00000
   -12.52522     0.00000     0.00000     0.00000     0.00000
   -12.51022     0.00000     0.00000     0.00000     0.00000
   -12.49522     0.00000     0.00000     0.00000     0.00000
   -12.47922     0.00000     0.00000     0.00000     0.00000
   -12.46422     0.00000     0.00000     0.00000     0.00000
   -12.44822     0.00000     0.00000     0.00000     0.00000
   -12.43322     0.00000     0.00000     0.00000     0.00000
   -12.41822     0.00000     0.00000     0.00000     0.00000
   -12.40222     0.00000     0.00000     0.00000     0.00000
   -12.38722     0.00000     0.00000     0.00000     0.00000
   -12.37222     0.00000     0.00000     0.00000     0.00000
   -12.35622     0.00000     0.00000     0.00000     0.00000
   -12.34122     0.00000     0.00000     0.00000     0.00000
   -12.32522     0.00000     0.00000     0.00000     0.00000
   -12.31022     0.00000     0.00000     0.00000     0.00000
   -12.29522     0.00000     0.00000     0.00000     0.00000
   -12.27922     0.00000     0.00000     0.00000     0.00000
   -12.26422     0.00000     0.00000     0.00000     0.00000
   -12.24922     0.00000     0.00000     0.00000     0.00000
   -12.23322     0.00000     0.00000     0.00000     0.00000
   -12.21822     0.00000     0.00000     0.00000     0.00000
   -12.20222     0.00000     0.00000     0.00000     0.00000
   -12.18722     0.00000     0.00000     0.00000     0.00000
   -12.17222     0.00000     0.00000     0.00000     0.00000
   -12.15622     0.00000     0.00000     0.00000     0.00000
   -12.14122     0.00000     0.00000     0.00000     0.00000
   -12.12522     0.00000     0.00000     0.00000     0.00000
   -12.11022     0.00000     0.00000     0.00000     0.00000
   -12.09522     0.00000     0.00000     0.00000     0.00000
   -12.07922     0.00000     0.00000     0.00000     0.00000
   -12.06422     0.00000     0.00000     0.00000     0.00000
   -12.04922     0.00000     0.00000     0.00000     0.00000
   -12.03322     0.00000     0.00000     0.00000     0.00000
   -12.01822     0.00000     0.00000     0.00000     0.00000
   -12.00222     0.00000     0.00000     0.00000     0.00000
   -11.98722     0.00000     0.00000     0.00000     0.00000
   -11.97222     0.00000     0.00000     0.00000     0.00000
   -11.95622     0.00000     0.00000     0.00000     0.00000
   -11.94122     0.00000     0.00000     0.00000     0.00000
   -11.92622     0.00000     0.00000     0.00000     0.00000
   -11.91022     0.00000     0.00000     0.00000     0.00000
   -11.89522     0.00000     0.00000     0.00000     0.00000
   -11.87922     0.00000     0.00000     0.00000     0.00000
   -11.86422     0.00000     0.00000     0.00000     0.00000
   -11.84922     0.00000     0.00000     0.00000     0.00000
   -11.83322     0.00000     0.00000     0.00000     0.00000
   -11.81822     0.00000     0.00000     0.00000     0.00000
   -11.80322     0.00000     0.00000     0.00000     0.00000
   -11.78722     0.00000     0.00000     0.00000     0.00000
   -11.77222     0.00000     0.00000     0.00000     0.00000
   -11.75622     0.00000     0.00000     0.00000     0.00000
   -11.74122     0.00000     0.00000     0.00000     0.00000
   -11.72622     0.00000     0.00000     0.00000     0.00000
   -11.71022     0.00000     0.00000     0.00000     0.00000
   -11.69522     0.00000     0.00000     0.00000     0.00000
   -11.67922     0.00000     0.00000     0.00000     0.00000
   -11.66422     0.00000     0.00000     0.00000     0.00000
   -11.64922     0.00000     0.00000     0.00000     0.00000
   -11.63322     0.00000     0.00000     0.00000     0.00000
   -11.61822     0.00000     0.00000     0.00000     0.00000
   -11.60322     0.00000     0.00000     0.00000     0.00000
   -11.58722     0.00000     0.00000     0.00000     0.00000
   -11.57222     0.00000     0.00000     0.00000     0.00000
   -11.55622     0.00000     0.00000     0.00000     0.00000
   -11.54122     0.00000     0.00000     0.00000     0.00000
   -11.52622     0.00000     0.00000     0.00000     0.00000
   -11.51022     0.00000     0.00000     0.00000     0.00000
   -11.49522     0.00000     0.00000     0.00000     0.00000
   -11.48022     0.00000     0.00000     0.00000     0.00000
   -11.46422     0.00000     0.00000     0.00000     0.00000
   -11.44922     0.00000     0.00000     0.00000     0.00000
   -11.43322     0.00000     0.00000     0.00000     0.00000
   -11.41822     0.00000     0.00000     0.00000     0.00000
   -11.40322     0.00000     0.00000     0.00000     0.00000
   -11.38722     0.00000     0.00000     0.00000     0.00000
   -11.37222     0.00000     0.00000     0.00000     0.00000
   -11.35722     0.00000     0.00000     0.00000     0.00000
   -11.34122     0.00000     0.00000     0.00000     0.00000
   -11.32622     0.00000     0.00000     0.00000     0.00000
   -11.31022     0.00000     0.00000     0.00000     0.00000
   -11.29522     0.00000     0.00000     0.00000     0.00000
   -11.28022     0.00000     0.00000     0.00000     0.00000
   -11.26422     0.00000     0.00000     0.00000     0.00000
   -11.24922     0.00000     0.00000     0.00000     0.00000
   -11.23322     0.00000     0.00000     0.00000     0.00000
   -11.21822     0.00000     0.00000     0.00000     0.00000
   -11.20322     0.00000     0.00000     0.00000     0.00000
   -11.18722     0.00000     0.00000     0.00000     0.00000
   -11.17222     0.00000     0.00000     0.00000     0.00000
   -11.15722     0.00000     0.00000     0.00000     0.00000
   -11.14122     0.00000     0.00000     0.00000     0.00000
   -11.12622     0.00000     0.00000     0.00000     0.00000
   -11.11022     0.00000     0.00000     0.00000     0.00000
   -11.09522     0.00000     0.00000     0.00000     0.00000
   -11.08022     0.00000     0.00000     0.00000     0.00000
   -11.06422     0.00000     0.00000     0.00000     0.00000
   -11.04922     0.00000     0.00000     0.00000     0.00000
   -11.03422     0.00000     0.00000     0.00000     0.00000
   -11.01822     0.00000     0.00000     0.00000     0.00000
   -11.00322     0.00000     0.00000     0.00000     0.00000
   -10.98722     0.00000     0.00000     0.00000     0.00000
   -10.97222     0.00000     0.00000     0.00000     0.00000
   -10.95722     0.00000     0.00000     0.00000     0.00000
   -10.94122     0.00000     0.00000     0.00000     0.00000
   -10.92622     0.00000     0.00000     0.00000     0.00000
   -10.91122     0.00000     0.00000     0.00000     0.00000
   -10.89522     0.00000     0.00000     0.00000     0.00000
   -10.88022     0.00000     0.00000     0.00000     0.00000
   -10.86422     0.00000     0.00000     0.00000     0.00000
   -10.84922     0.00000     0.00000     0.00000     0.00000
   -10.83422     0.00000     0.00000     0.00000     0.00000
   -10.81822     0.00000     0.00000     0.00000     0.00000
   -10.80322     0.00000     0.00000     0.00000     0.00000
   -10.78722     0.00000     0.00000     0.00000     0.00000
   -10.77222     0.00000     0.00000     0.00000     0.00000
   -10.75722     0.00000     0.00000     0.00000     0.00000
   -10.74122     0.00000     0.00000     0.00000     0.00000
   -10.72622     0.00000     0.00000     0.00000     0.00000
   -10.71122     0.00000     0.00000     0.00000     0.00000
   -10.69522     0.00000     0.00000     0.00000     0.00000
   -10.68022     0.00000     0.00000     0.00000     0.00000
   -10.66422     0.00000     0.00000     0.00000     0.00000
   -10.64922     0.00000     0.00000     0.00000     0.00000
   -10.63422     0.00000     0.00000     0.00000     0.00000
   -10.61822     0.00000     0.00000     0.00000     0.00000
   -10.60322     0.00000     0.00000     0.00000     0.00000
   -10.58822     0.00000     0.00000     0.00000     0.00000
   -10.57222     0.00000     0.00000     0.00000     0.00000
   -10.55722     0.00000     0.00000     0.00000     0.00000
   -10.54122     0.00000     0.00000     0.00000     0.00000
   -10.52622     0.00000     0.00000     0.00000     0.00000
   -10.51122     0.00000     0.00000     0.00000     0.00000
   -10.49522     0.00000     0.00000     0.00000     0.00000
   -10.48022     0.00000     0.00000     0.00000     0.00000
   -10.46522     0.00000     0.00000     0.00000     0.00000
   -10.44922     0.00000     0.00000     0.00000     0.00000
   -10.43422     0.00000     0.00000     0.00000     0.00000
   -10.41822     0.00000     0.00000     0.00000     0.00000
   -10.40322     0.00000     0.00000     0.00000     0.00000
   -10.38822     0.00000     0.00000     0.00000     0.00000
   -10.37222     0.00000     0.00000     0.00000     0.00000
   -10.35722     0.00000     0.00000     0.00000     0.00000
   -10.34122     0.00000     0.00000     0.00000     0.00000
   -10.32622     0.00000     0.00000     0.00000     0.00000
   -10.31122     0.00003     0.00000     0.00000     0.00003
   -10.29522     0.00015     0.00000     0.00000     0.00015
   -10.28022     0.00072     0.00000     0.00000     0.00072
   -10.26522     0.00285     0.00000     0.00000     0.00285
   -10.24922     0.00951     0.00001     0.00001     0.00953
   -10.23422     0.02686     0.00002     0.00002     0.02691
   -10.21822     0.06438     0.00007     0.00006     0.06451
   -10.20322     0.13210     0.00015     0.00012     0.13237
   -10.18822     0.23421     0.00029     0.00021     0.23471
   -10.17222     0.36521     0.00052     0.00032     0.36605
   -10.15722     0.51196     0.00083     0.00045     0.51324
   -10.14222     0.66284     0.00123     0.00058     0.66465
   -10.12622     0.81010     0.00172     0.00071     0.81252
   -10.11122     0.94259     0.00225     0.00081     0.94566
   -10.09522     1.03829     0.00276     0.00088     1.04193
   -10.08022     1.07298     0.00316     0.00088     1.07702
   -10.06522     1.04330     0.00341     0.00082     1.04754
   -10.04922     0.97733     0.00360     0.00074     0.98167
   -10.03422     0.92382     0.00391     0.00068     0.92841
   -10.01922     0.92675     0.00453     0.00072     0.93201
   -10.00322     1.00543     0.00561     0.00091     1.01196
    -9.98822     1.14615     0.00713     0.00126     1.15454
    -9.97222     1.30641     0.00883     0.00170     1.31694
    -9.95722     1.42536     0.01023     0.00211     1.43771
    -9.94222     1.45199     0.01082     0.00233     1.46515
    -9.92622     1.36074     0.01030     0.00227     1.37331
    -9.91122     1.17533     0.00885     0.00194     1.18612
    -9.89522     0.96330     0.00707     0.00148     0.97185
    -9.88022     0.81235     0.00576     0.00105     0.81917
    -9.86522     0.79294     0.00553     0.00078     0.79925
    -9.84922     0.92813     0.00657     0.00069     0.93539
    -9.83422     1.18605     0.00859     0.00077     1.19541
    -9.81922     1.49616     0.01099     0.00096     1.50811
    -9.80322     1.78242     0.01305     0.00121     1.79668
    -9.78822     1.98677     0.01422     0.00150     2.00248
    -9.77222     2.07433     0.01425     0.00177     2.09036
    -9.75722     2.02861     0.01325     0.00198     2.04384
    -9.74222     1.85521     0.01145     0.00203     1.86869
    -9.72622     1.59589     0.00924     0.00194     1.60706
    -9.71122     1.33621     0.00713     0.00179     1.34512
    -9.69622     1.18129     0.00573     0.00171     1.18873
    -9.68022     1.20934     0.00561     0.00180     1.21675
    -9.66522     1.42968     0.00703     0.00203     1.43874
    -9.64922     1.78020     0.00978     0.00230     1.79228
    -9.63422     2.15350     0.01315     0.00248     2.16914
    -9.61922     2.43850     0.01614     0.00252     2.45716
    -9.60322     2.56610     0.01790     0.00243     2.58643
    -9.58822     2.52980     0.01803     0.00228     2.55011
    -9.57322     2.36640     0.01670     0.00214     2.38524
    -9.55722     2.12920     0.01446     0.00202     2.14568
    -9.54222     1.85940     0.01190     0.00191     1.87320
    -9.52622     1.58580     0.00950     0.00176     1.59706
    -9.51122     1.33580     0.00754     0.00157     1.34490
    -9.49622     1.13100     0.00616     0.00135     1.13851
    -9.48022     1.00105     0.00554     0.00115     1.00774
    -9.46522     0.97320     0.00588     0.00100     0.98008
    -9.44922     1.06020     0.00727     0.00093     1.06840
    -9.43422     1.23800     0.00946     0.00093     1.24839
    -9.41922     1.44310     0.01183     0.00096     1.45589
    -9.40322     1.59080     0.01360     0.00097     1.60538
    -9.38822     1.62920     0.01425     0.00095     1.64440
    -9.37322     1.55850     0.01374     0.00089     1.57313
    -9.35722     1.42740     0.01250     0.00083     1.44073
    -9.34222     1.29010     0.01104     0.00079     1.30193
    -9.32622     1.16820     0.00967     0.00076     1.17863
    -9.31122     1.05590     0.00840     0.00073     1.06502
    -9.29622     0.95400     0.00718     0.00069     0.96187
    -9.28022     0.89110     0.00614     0.00067     0.89792
    -9.26522     0.91750     0.00552     0.00073     0.92375
    -9.25022     1.07260     0.00553     0.00089     1.07903
    -9.23422     1.36260     0.00623     0.00118     1.37000
    -9.21922     1.76830     0.00748     0.00157     1.77735
    -9.20322     2.26110     0.00910     0.00205     2.27225
    -9.18822     2.80180     0.01086     0.00259     2.81525
    -9.17322     3.32990     0.01254     0.00312     3.34557
    -9.15722     3.77970     0.01394     0.00359     3.79723
    -9.14222     4.11470     0.01493     0.00396     4.13359
    -9.12722     4.31840     0.01547     0.00421     4.33808
    -9.11122     4.36280     0.01539     0.00433     4.38252
    -9.09622     4.19850     0.01450     0.00424     4.21724
    -9.08022     3.79470     0.01279     0.00391     3.81139
    -9.06522     3.20970     0.01060     0.00335     3.22365
    -9.05022     2.58250     0.00858     0.00267     2.59375
    -9.03422     2.07340     0.00732     0.00204     2.08276
    -9.01922     1.77740     0.00717     0.00154     1.78611
    -9.00322     1.70640     0.00808     0.00120     1.71568
    -8.98822     1.80970     0.00974     0.00102     1.82047
    -8.97322     2.02490     0.01178     0.00097     2.03765
    -8.95722     2.30420     0.01385     0.00103     2.31908
    -8.94222     2.60150     0.01570     0.00117     2.61837
    -8.92722     2.84180     0.01693     0.00132     2.86006
    -8.91122     2.92040     0.01706     0.00143     2.93889
    -8.89622     2.76640     0.01581     0.00142     2.78362
    -8.88022     2.39010     0.01337     0.00127     2.40474
    -8.86522     1.89230     0.01036     0.00104     1.90370
    -8.85022     1.40090     0.00753     0.00078     1.40921
    -8.83422     1.01850     0.00541     0.00055     1.02447
    -8.81922     0.79900     0.00427     0.00040     0.80367
    -8.80422     0.76154     0.00417     0.00032     0.76603
    -8.78822     0.89825     0.00504     0.00031     0.90360
    -8.77322     1.17501     0.00661     0.00038     1.18200
    -8.75722     1.53942     0.00852     0.00050     1.54844
    -8.74222     1.94569     0.01041     0.00066     1.95676
    -8.72722     2.36158     0.01210     0.00085     2.37453
    -8.71122     2.74660     0.01344     0.00104     2.76108
    -8.69622     3.03280     0.01417     0.00120     3.04816
    -8.68122     3.14790     0.01403     0.00128     3.16321
    -8.66522     3.06680     0.01299     0.00128     3.08107
    -8.65022     2.83450     0.01129     0.00122     2.84701
    -8.63422     2.54650     0.00939     0.00113     2.55702
    -8.61922     2.29140     0.00766     0.00104     2.30011
    -8.60422     2.09440     0.00626     0.00098     2.10164
    -8.58822     1.91800     0.00510     0.00092     1.92401
    -8.57322     1.70500     0.00403     0.00083     1.70986
    -8.55722     1.43240     0.00301     0.00071     1.43612
    -8.54222     1.12490     0.00209     0.00056     1.12755
    -8.52722     0.82830     0.00136     0.00040     0.83006
    -8.51122     0.58186     0.00083     0.00027     0.58296
    -8.49622     0.39905     0.00049     0.00016     0.39970
    -8.48122     0.27095     0.00028     0.00009     0.27132
    -8.46522     0.18025     0.00015     0.00005     0.18045
    -8.45022     0.11379     0.00008     0.00002     0.11389
    -8.43422     0.06575     0.00003     0.00001     0.06580
    -8.41922     0.03374     0.00001     0.00001     0.03376
    -8.40422     0.01505     0.00000     0.00000     0.01506
    -8.38822     0.00576     0.00000     0.00000     0.00576
    -8.37322     0.00187     0.00000     0.00000     0.00187
    -8.35822     0.00051     0.00000     0.00000     0.00051
    -8.34222     0.00012     0.00000     0.00000     0.00012
    -8.32722     0.00002     0.00000     0.00000     0.00002
    -8.31122     0.00000     0.00000     0.00000     0.00000
    -8.29622     0.00000     0.00000     0.00000     0.00000
    -8.28122     0.00000     0.00000     0.00000     0.00000
    -8.26522     0.00000     0.00000     0.00000     0.00000
    -8.25022     0.00000     0.00000     0.00000     0.00000
    -8.23522     0.00000     0.00000     0.00000     0.00000
    -8.21922     0.00000     0.00000     0.00000     0.00000
    -8.20422     0.00000     0.00000     0.00000     0.00000
    -8.18822     0.00000     0.00000     0.00000     0.00000
    -8.17322     0.00000     0.00000     0.00000     0.00000
    -8.15822     0.00000     0.00000     0.00000     0.00000
    -8.14222     0.00000     0.00000     0.00000     0.00000
    -8.12722     0.00000     0.00000     0.00000     0.00000
    -8.11122     0.00000     0.00000     0.00000     0.00000
    -8.09622     0.00000     0.00000     0.00000     0.00000
    -8.08122     0.00000     0.00000     0.00000     0.00000
    -8.06522     0.00000     0.00000     0.00000     0.00000
    -8.05022     0.00000     0.00000     0.00000     0.00000
    -8.03522     0.00000     0.00000     0.00000     0.00000
    -8.01922     0.00000     0.00000     0.00000     0.00000
    -8.00422     0.00000     0.00000     0.00000     0.00000
    -7.98822     0.00000     0.00000     0.00000     0.00000
    -7.97322     0.00000     0.00000     0.00000     0.00000
    -7.95822     0.00000     0.00000     0.00000     0.00000
    -7.94222     0.00000     0.00000     0.00000     0.00000
    -7.92722     0.00000     0.00000     0.00000     0.00000
    -7.91222     0.00000     0.00000     0.00000     0.00000
    -7.89622     0.00000     0.00000     0.00000     0.00000
    -7.88122     0.00000     0.00000     0.00000     0.00000
    -7.86522     0.00000     0.00000     0.00000     0.00000
    -7.85022     0.00000     0.00000     0.00000     0.00000
    -7.83522     0.00000     0.00000     0.00000     0.00000
    -7.81922     0.00000     0.00000     0.00000     0.00000
    -7.80422     0.00000     0.00000     0.00000     0.00000
    -7.78922     0.00000     0.00000     0.00000     0.00000
    -7.77322     0.00000     0.00000     0.00000     0.00000
    -7.75822     0.00000     0.00000     0.00000     0.00000
    -7.74222     0.00000     0.00000     0.00000     0.00000
    -7.72722     0.00000     0.00000     0.00000     0.00000
    -7.71222     0.00000     0.00000     0.00000     0.00000
    -7.69622     0.00000     0.00000     0.00000     0.00000
    -7.68122     0.00000     0.00000     0.00000     0.00000
    -7.66522     0.00000     0.00000     0.00000     0.00000
    -7.65022     0.00000     0.00000     0.00000     0.00000
    -7.63522     0.00000     0.00000     0.00000     0.00000
    -7.61922     0.00000     0.00000     0.00000     0.00000
    -7.60422     0.00000     0.00000     0.00000     0.00000
    -7.58922     0.00000     0.00000     0.00000     0.00000
    -7.57322     0.00000     0.00000     0.00000     0.00000
    -7.55822     0.00000     0.00000     0.00000     0.00000
    -7.54222     0.00000     0.00000     0.00000     0.00000
    -7.52722     0.00000     0.00000     0.00000     0.00000
    -7.51222     0.00000     0.00000     0.00000     0.00000
    -7.49622     0.00000     0.00000     0.00000     0.00000
    -7.48122     0.00000     0.00000     0.00000     0.00000
    -7.46622     0.00000     0.00000     0.00000     0.00000
    -7.45022     0.00000     0.00000     0.00000     0.00000
    -7.43522     0.00000     0.00000     0.00000     0.00000
    -7.41922     0.00000     0.00000     0.00000     0.00000
    -7.40422     0.00000     0.00000     0.00000     0.00000
    -7.38922     0.00000     0.00000     0.00000     0.00000
    -7.37322     0.00000     0.00000     0.00000     0.00000
    -7.35822     0.00000     0.00000     0.00000     0.00000
    -7.34222     0.00000     0.00000     0.00000     0.00000
    -7.32722     0.00000     0.00000     0.00000     0.00000
    -7.31222     0.00000     0.00000     0.00000     0.00000
    -7.29622     0.00000     0.00000     0.00000     0.00000
    -7.28122     0.00000     0.00000     0.00000     0.00000
    -7.26622     0.00000     0.00000     0.00000     0.00000
    -7.25022     0.00000     0.00000     0.00000     0.00000
    -7.23522     0.00000     0.00000     0.00000     0.00000
    -7.21922     0.00000     0.00000     0.00000     0.00000
    -7.20422     0.00000     0.00000     0.00000     0.00000
    -7.18922     0.00000     0.00000     0.00000     0.00000
    -7.17322     0.00000     0.00000     0.00000     0.00000
    -7.15822     0.00000     0.00000     0.00000     0.00000
    -7.14322     0.00000     0.00000     0.00000     0.00000
    -7.12722     0.00000     0.00000     0.00000     0.00000
    -7.11222     0.00000     0.00000     0.00000     0.00000
    -7.09622     0.00000     0.00000     0.00000     0.00000
    -7.08122     0.00000     0.00000     0.00000     0.00000
    -7.06622     0.00000     0.00000     0.00000     0.00000
    -7.05022     0.00000     0.00000     0.00000     0.00000
    -7.03522     0.00000     0.00000     0.00000     0.00000
    -7.02022     0.00000     0.00000     0.00000     0.00000
    -7.00422     0.00000     0.00000     0.00000     0.00000
    -6.98922     0.00000     0.00000     0.00000     0.00000
    -6.97322     0.00000     0.00000     0.00000     0.00000
    -6.95822     0.00000     0.00000     0.00000     0.00000
    -6.94322     0.00000     0.00000     0.00000     0.00000
    -6.92722     0.00000     0.00000     0.00000     0.00000
    -6.91222     0.00000     0.00000     0.00000     0.00000
    -6.89622     0.00000     0.00000     0.00000     0.00000
    -6.88122     0.00000     0.00000     0.00000     0.00000
    -6.86622     0.00000     0.00000     0.00000     0.00000
    -6.85022     0.00000     0.00000     0.00000     0.00000
    -6.83522     0.00000     0.00000     0.00000     0.00000
    -6.82022     0.00000     0.00000     0.00000     0.00000
    -6.80422     0.00000     0.00000     0.00000     0.00000
    -6.78922     0.00000     0.00000     0.00000     0.00000
    -6.77322     0.00000     0.00000     0.00000     0.00000
    -6.75822     0.00000     0.00000     0.00000     0.00000
    -6.74322     0.00000     0.00000     0.00000     0.00000
    -6.72722     0.00000     0.00000     0.00000     0.00000
    -6.71222     0.00000     0.00000     0.00000     0.00000
    -6.69722     0.00000     0.00000     0.00000     0.00000
    -6.68122     0.00000     0.00000     0.00000     0.00000
    -6.66622     0.00000     0.00000     0.00000     0.00000
    -6.65022     0.00000     0.00000     0.00000     0.00000
    -6.63522     0.00000     0.00000     0.00000     0.00000
    -6.62022     0.00000     0.00000     0.00000     0.00000
    -6.60422     0.00000     0.00000     0.00000     0.00000
    -6.58922     0.00000     0.00000     0.00000     0.00000
    -6.57422     0.00000     0.00000     0.00000     0.00000
    -6.55822     0.00000     0.00000     0.00000     0.00000
    -6.54322     0.00000     0.00000     0.00000     0.00000
    -6.52722     0.00000     0.00000     0.00000     0.00000
    -6.51222     0.00000     0.00000     0.00000     0.00000
    -6.49722     0.00000     0.00000     0.00000     0.00000
    -6.48122     0.00000     0.00000     0.00000     0.00000
    -6.46622     0.00000     0.00000     0.00000     0.00000
    -6.45022     0.00000     0.00000     0.00000     0.00000
    -6.43522     0.00000     0.00000     0.00000     0.00000
    -6.42022     0.00000     0.00000     0.00000     0.00000
    -6.40422     0.00000     0.00000     0.00000     0.00000
    -6.38922     0.00000     0.00000     0.00000     0.00000
    -6.37422     0.00000     0.00000     0.00000     0.00000
    -6.35822     0.00000     0.00000     0.00000     0.00000
    -6.34322     0.00000     0.00000     0.00000     0.00000
    -6.32722     0.00000     0.00000     0.00000     0.00000
    -6.31222     0.00000     0.00000     0.00000     0.00000
    -6.29722     0.00000     0.00000     0.00000     0.00000
    -6.28122     0.00000     0.00000     0.00000     0.00000
    -6.26622     0.00000     0.00000     0.00000     0.00000
    -6.25122     0.00000     0.00000     0.00000     0.00000
    -6.23522     0.00000     0.00000     0.00000     0.00000
    -6.22022     0.00000     0.00000     0.00000     0.00000
    -6.20422     0.00000     0.00000     0.00000     0.00000
    -6.18922     0.00000     0.00000     0.00000     0.00000
    -6.17422     0.00000     0.00000     0.00000     0.00000
    -6.15822     0.00000     0.00000     0.00000     0.00000
    -6.14322     0.00000     0.00000     0.00000     0.00000
    -6.12822     0.00000     0.00000     0.00000     0.00000
    -6.11222     0.00000     0.00000     0.00000     0.00000
    -6.09722     0.00000     0.00000     0.00000     0.00000
    -6.08122     0.00000     0.00000     0.00000     0.00000
    -6.06622     0.00000     0.00000     0.00000     0.00000
    -6.05122     0.00000     0.00000     0.00000     0.00000
    -6.03522     0.00000     0.00000     0.00000     0.00000
    -6.02022     0.00000     0.00000     0.00000     0.00000
    -6.00422     0.00000     0.00001     0.00000     0.00001
    -5.98922     0.00000     0.00004     0.00000     0.00004
    -5.97422     0.00000     0.00022     0.00000     0.00022
    -5.95822     0.00000     0.00098     0.00000     0.00098
    -5.94322     0.00000     0.00359     0.00000     0.00359
    -5.92822     0.00000     0.01104     0.00000     0.01104
    -5.91222     0.00000     0.02857     0.00000     0.02857
    -5.89722     0.00000     0.06245     0.00000     0.06246
    -5.88122     0.00000     0.11601     0.00001     0.11601
    -5.86622     0.00000     0.18471     0.00001     0.18472
    -5.85122     0.00000     0.25592     0.00002     0.25594
    -5.83522     0.00000     0.31442     0.00003     0.31445
    -5.82022     0.00000     0.35072     0.00004     0.35076
    -5.80522     0.00000     0.36313     0.00004     0.36316
    -5.78922     0.00000     0.35293     0.00004     0.35296
    -5.77422     0.00000     0.32012     0.00003     0.32016
    -5.75822     0.00001     0.26602     0.00003     0.26605
    -5.74322     0.00003     0.19922     0.00003     0.19928
    -5.72822     0.00014     0.13642     0.00006     0.13662
    -5.71222     0.00050     0.09793     0.00017     0.09860
    -5.69722     0.00150     0.10190     0.00049     0.10389
    -5.68222     0.00379     0.16132     0.00121     0.16632
    -5.66622     0.00810     0.28022     0.00253     0.29085
    -5.65122     0.01469     0.44690     0.00453     0.46612
    -5.63522     0.02278     0.63083     0.00698     0.66059
    -5.62022     0.03045     0.79112     0.00943     0.83100
    -5.60522     0.03561     0.89571     0.01134     0.94266
    -5.58922     0.03714     0.93499     0.01242     0.98454
    -5.57422     0.03529     0.91937     0.01258     0.96724
    -5.55822     0.03109     0.86300     0.01185     0.90595
    -5.54322     0.02548     0.77260     0.01029     0.80837
    -5.52822     0.01919     0.65125     0.00807     0.67851
    -5.51222     0.01305     0.50947     0.00562     0.52814
    -5.49722     0.00809     0.36855     0.00349     0.38014
    -5.48222     0.00524     0.25426     0.00213     0.26163
    -5.46622     0.00506     0.18836     0.00179     0.19521
    -5.45122     0.00783     0.18443     0.00253     0.19479
    -5.43522     0.01356     0.24170     0.00421     0.25946
    -5.42022     0.02164     0.34123     0.00646     0.36933
    -5.40522     0.03058     0.44754     0.00861     0.48672
    -5.38922     0.03798     0.52325     0.01004     0.57127
    -5.37422     0.04144     0.54946     0.01050     0.60139
    -5.35922     0.03989     0.53351     0.01032     0.58372
    -5.34322     0.03436     0.49910     0.01000     0.54346
    -5.32822     0.02728     0.46576     0.00983     0.50287
    -5.31222     0.02092     0.43696     0.00970     0.46758
    -5.29722     0.01616     0.40291     0.00926     0.42832
    -5.28222     0.01260     0.35200     0.00824     0.37284
    -5.26622     0.00951     0.28144     0.00662     0.29757
    -5.25122     0.00659     0.20151     0.00469     0.21279
    -5.23622     0.00402     0.13081     0.00289     0.13772
    -5.22022     0.00212     0.08599     0.00157     0.08968
    -5.20522     0.00101     0.07422     0.00091     0.07614
    -5.18922     0.00061     0.09374     0.00102     0.09537
    -5.17422     0.00084     0.13885     0.00212     0.14181
    -5.15922     0.00169     0.20434     0.00455     0.21059
    -5.14322     0.00322     0.28579     0.00840     0.29741
    -5.12822     0.00541     0.37838     0.01304     0.39683
    -5.11222     0.00823     0.47810     0.01717     0.50350
    -5.09722     0.01205     0.59050     0.01964     0.62219
    -5.08222     0.01793     0.73380     0.02064     0.77237
    -5.06622     0.02730     0.92400     0.02183     0.97313
    -5.05122     0.04088     1.14560     0.02506     1.21154
    -5.03622     0.05741     1.34290     0.03063     1.43095
    -5.02022     0.07338     1.45020     0.03670     1.56028
    -5.00522     0.08424     1.43470     0.04044     1.55937
    -4.98922     0.08683     1.31380     0.03987     1.44050
    -4.97422     0.08123     1.13780     0.03520     1.25423
    -4.95922     0.07083     0.96310     0.02839     1.06232
    -4.94322     0.06052     0.83430     0.02200     0.91682
    -4.92822     0.05410     0.77660     0.01793     0.84863
    -4.91322     0.05260     0.79190     0.01698     0.86148
    -4.89722     0.05480     0.86220     0.01907     0.93607
    -4.88222     0.05937     0.96340     0.02381     1.04658
    -4.86622     0.06655     1.07700     0.03068     1.17423
    -4.85122     0.07767     1.19340     0.03866     1.30973
    -4.83622     0.09327     1.30650     0.04608     1.44585
    -4.82022     0.11187     1.40720     0.05109     1.57016
    -4.80522     0.13004     1.48150     0.05271     1.66425
    -4.79022     0.14334     1.50830     0.05133     1.70297
    -4.77422     0.14814     1.46710     0.04832     1.66356
    -4.75922     0.14346     1.35170     0.04507     1.54023
    -4.74322     0.13208     1.18240     0.04214     1.35662
    -4.72822     0.11923     0.99800     0.03924     1.15647
    -4.71322     0.10905     0.83460     0.03567     0.97933
    -4.69722     0.10173     0.70700     0.03112     0.83985
    -4.68222     0.09409     0.60830     0.02582     0.72821
    -4.66622     0.08316     0.52360     0.02051     0.62727
    -4.65122     0.06909     0.44500     0.01600     0.53009
    -4.63622     0.05467     0.37329     0.01271     0.44067
    -4.62022     0.04262     0.31091     0.01058     0.36411
    -4.60522     0.03386     0.25781     0.00927     0.30094
    -4.59022     0.02798     0.21415     0.00865     0.25078
    -4.57422     0.02435     0.18230     0.00895     0.21560
    -4.55922     0.02252     0.16455     0.01067     0.19774
    -4.54322     0.02183     0.15902     0.01426     0.19511
    -4.52822     0.02164     0.16117     0.02008     0.20289
    -4.51322     0.02185     0.16956     0.02846     0.21987
    -4.49722     0.02333     0.18834     0.03956     0.25124
    -4.48222     0.02744     0.22363     0.05315     0.30422
    -4.46722     0.03522     0.27700     0.06813     0.38035
    -4.45122     0.04676     0.34098     0.08236     0.47010
    -4.43622     0.06058     0.40040     0.09295     0.55393
    -4.42022     0.07360     0.43802     0.09739     0.60901
    -4.40522     0.08196     0.44391     0.09492     0.62079
    -4.39022     0.08293     0.41941     0.08700     0.58934
    -4.37422     0.07630     0.37538     0.07629     0.52797
    -4.35922     0.06445     0.32493     0.06529     0.45467
    -4.34422     0.05062     0.27730     0.05551     0.38344
    -4.32822     0.03753     0.23692     0.04754     0.32199
    -4.31322     0.02682     0.20540     0.04164     0.27386
    -4.29722     0.01968     0.18437     0.03834     0.24238
    -4.28222     0.01765     0.18003     0.03852     0.23620
    -4.26722     0.02355     0.20509     0.04330     0.27194
    -4.25122     0.04135     0.27788     0.05397     0.37320
    -4.23622     0.07439     0.41331     0.07184     0.55954
    -4.22022     0.12100     0.60804     0.09717     0.82621
    -4.20522     0.17100     0.82529     0.12747     1.12376
    -4.19022     0.20756     1.00013     0.15640     1.36409
    -4.17422     0.21662     1.07100     0.17566     1.46328
    -4.15922     0.19593     1.01940     0.17913     1.39446
    -4.14422     0.15632     0.88120     0.16690     1.20442
    -4.12822     0.11392     0.71935     0.14504     0.97831
    -4.11322     0.08006     0.58292     0.12150     0.78448
    -4.09722     0.05807     0.48646     0.10169     0.64622
    -4.08222     0.04551     0.41857     0.08641     0.55049
    -4.06722     0.03825     0.36249     0.07399     0.47473
    -4.05122     0.03300     0.30941     0.06302     0.40543
    -4.03622     0.02827     0.26097     0.05397     0.34321
    -4.02122     0.02426     0.22461     0.04870     0.29758
    -4.00522     0.02229     0.20602     0.04887     0.27719
    -3.99022     0.02365     0.20519     0.05471     0.28355
    -3.97422     0.02872     0.21619     0.06477     0.30968
    -3.95922     0.03700     0.23113     0.07631     0.34444
    -3.94422     0.04770     0.24457     0.08589     0.37816
    -3.92822     0.06055     0.25480     0.09062     0.40597
    -3.91322     0.07569     0.26310     0.08949     0.42828
    -3.89822     0.09270     0.27060     0.08407     0.44737
    -3.88222     0.10924     0.27670     0.07732     0.46326
    -3.86722     0.12119     0.27840     0.07166     0.47125
    -3.85122     0.12473     0.27350     0.06785     0.46608
    -3.83622     0.11905     0.26131     0.06527     0.44563
    -3.82122     0.10634     0.24390     0.06297     0.41321
    -3.80522     0.09011     0.22487     0.06051     0.37549
    -3.79022     0.07315     0.20829     0.05832     0.33976
    -3.77422     0.05756     0.20010     0.05752     0.31518
    -3.75922     0.04539     0.20565     0.05915     0.31019
    -3.74422     0.03833     0.22610     0.06306     0.32749
    -3.72822     0.03663     0.25640     0.06750     0.36053
    -3.71322     0.03867     0.28640     0.07040     0.39547
    -3.69822     0.04202     0.30850     0.07130     0.42182
    -3.68222     0.04553     0.32174     0.07207     0.43934
    -3.66722     0.05021     0.33243     0.07564     0.45828
    -3.65122     0.05808     0.34871     0.08385     0.49064
    -3.63622     0.06969     0.37376     0.09612     0.53957
    -3.62122     0.08278     0.40260     0.10950     0.59488
    -3.60522     0.09321     0.42360     0.11962     0.63643
    -3.59022     0.09760     0.42460     0.12256     0.64476
    -3.57522     0.09570     0.40180     0.11704     0.61454
    -3.55922     0.09095     0.36270     0.10570     0.55935
    -3.54422     0.08900     0.32220     0.09408     0.50528
    -3.52822     0.09477     0.29450     0.08757     0.47684
    -3.51322     0.10990     0.28600     0.08839     0.48429
    -3.49822     0.13189     0.29420     0.09464     0.52073
    -3.48222     0.15572     0.31000     0.10227     0.56799
    -3.46722     0.17670     0.32350     0.10806     0.60826
    -3.45222     0.19227     0.32810     0.11137     0.63174
    -3.43622     0.20165     0.32220     0.11357     0.63742
    -3.42122     0.20530     0.30870     0.11627     0.63027
    -3.40522     0.20446     0.29260     0.11990     0.61696
    -3.39022     0.20075     0.27740     0.12324     0.60139
    -3.37522     0.19550     0.26430     0.12413     0.58393
    -3.35922     0.18975     0.25350     0.12087     0.56412
    -3.34422     0.18416     0.24480     0.11353     0.54249
    -3.32822     0.17996     0.23830     0.10370     0.52196
    -3.31322     0.17728     0.23340     0.09318     0.50386
    -3.29822     0.17464     0.22790     0.08284     0.48538
    -3.28222     0.16994     0.22050     0.07299     0.46343
    -3.26722     0.16319     0.21192     0.06412     0.43923
    -3.25222     0.15766     0.20533     0.05738     0.42037
    -3.23622     0.15847     0.20373     0.05402     0.41622
    -3.22122     0.16953     0.20701     0.05455     0.43109
    -3.20522     0.19078     0.21220     0.05826     0.46124
    -3.19022     0.21719     0.21420     0.06326     0.49465
    -3.17522     0.24001     0.20910     0.06688     0.51599
    -3.15922     0.25051     0.19511     0.06678     0.51240
    -3.14422     0.24552     0.17472     0.06211     0.48235
    -3.12922     0.22871     0.15296     0.05406     0.43573
    -3.11322     0.20781     0.13513     0.04505     0.38799
    -3.09822     0.18912     0.12362     0.03741     0.35015
    -3.08222     0.17668     0.11747     0.03257     0.32672
    -3.06722     0.17295     0.11452     0.03107     0.31854
    -3.05222     0.17994     0.11355     0.03283     0.32632
    -3.03622     0.19869     0.11492     0.03738     0.35099
    -3.02122     0.23012     0.12025     0.04433     0.39470
    -3.00622     0.27610     0.13231     0.05375     0.46216
    -2.99022     0.33840     0.15344     0.06573     0.55757
    -2.97522     0.41310     0.18244     0.07926     0.67480
    -2.95922     0.48700     0.21242     0.09169     0.79111
    -2.94422     0.54110     0.23350     0.09960     0.87420
    -2.92922     0.56120     0.23840     0.10076     0.90036
    -2.91322     0.54610     0.22720     0.09519     0.86849
    -2.89822     0.50560     0.20620     0.08482     0.79662
    -2.88222     0.45340     0.18273     0.07220     0.70833
    -2.86722     0.39930     0.16088     0.05944     0.61962
    -2.85222     0.34685     0.14083     0.04792     0.53560
    -2.83622     0.29879     0.12168     0.03859     0.45906
    -2.82122     0.26221     0.10510     0.03241     0.39972
    -2.80622     0.24915     0.09600     0.03045     0.37560
    -2.79022     0.26910     0.09903     0.03321     0.40134
    -2.77522     0.31890     0.11368     0.03977     0.47235
    -2.75922     0.38100     0.13293     0.04777     0.56170
    -2.74422     0.43410     0.14782     0.05454     0.63646
    -2.72922     0.46930     0.15438     0.05887     0.68255
    -2.71322     0.49400     0.15561     0.06171     0.71132
    -2.69822     0.52070     0.15634     0.06498     0.74202
    -2.68322     0.55130     0.15714     0.06971     0.77815
    -2.66722     0.57390     0.15436     0.07469     0.80295
    -2.65222     0.57170     0.14466     0.07694     0.79330
    -2.63622     0.53350     0.12820     0.07353     0.73523
    -2.62122     0.46180     0.10785     0.06376     0.63341
    -2.60622     0.37180     0.08711     0.04987     0.50878
    -2.59022     0.28390     0.06855     0.03579     0.38824
    -2.57522     0.21400     0.05339     0.02474     0.29213
    -2.56022     0.16955     0.04207     0.01811     0.22973
    -2.54422     0.15480     0.03546     0.01601     0.20627
    -2.52922     0.17367     0.03511     0.01808     0.22686
    -2.51322     0.22480     0.04198     0.02339     0.29017
    -2.49822     0.29510     0.05506     0.02992     0.38008
    -2.48322     0.36170     0.07121     0.03488     0.46779
    -2.46722     0.40290     0.08620     0.03613     0.52523
    -2.45222     0.40840     0.09571     0.03343     0.53754
    -2.43622     0.38170     0.09671     0.02831     0.50672
    -2.42122     0.33560     0.08883     0.02278     0.44721
    -2.40622     0.28419     0.07496     0.01822     0.37737
    -2.39022     0.23606     0.05931     0.01483     0.31020
    -2.37522     0.19211     0.04484     0.01209     0.24904
    -2.36022     0.14994     0.03234     0.00954     0.19182
    -2.34422     0.11075     0.02178     0.00718     0.13970
    -2.32922     0.08053     0.01337     0.00546     0.09937
    -2.31322     0.06517     0.00770     0.00477     0.07764
    -2.29822     0.06602     0.00511     0.00507     0.07620
    -2.28322     0.07958     0.00561     0.00592     0.09111
    -2.26722     0.10065     0.00897     0.00680     0.11642
    -2.25222     0.12446     0.01451     0.00736     0.14633
    -2.23722     0.14623     0.02077     0.00754     0.17453
    -2.22122     0.16020     0.02563     0.00734     0.19317
    -2.20622     0.16053     0.02716     0.00679     0.19448
    -2.19022     0.14513     0.02476     0.00589     0.17577
    -2.17522     0.11711     0.01946     0.00470     0.14127
    -2.16022     0.08362     0.01322     0.00339     0.10023
    -2.14422     0.05250     0.00777     0.00218     0.06245
    -2.12922     0.02881     0.00396     0.00123     0.03400
    -2.11422     0.01381     0.00175     0.00060     0.01617
    -2.09822     0.00613     0.00069     0.00026     0.00708
    -2.08322     0.00365     0.00030     0.00013     0.00408
    -2.06722     0.00505     0.00029     0.00013     0.00547
    -2.05222     0.00991     0.00051     0.00024     0.01066
    -2.03722     0.01774     0.00090     0.00043     0.01907
    -2.02122     0.02668     0.00135     0.00064     0.02867
    -2.00622     0.03334     0.00168     0.00081     0.03583
    -1.99022     0.03458     0.00175     0.00084     0.03716
    -1.97522     0.02977     0.00150     0.00072     0.03199
    -1.96022     0.02128     0.00107     0.00051     0.02286
    -1.94422     0.01262     0.00064     0.00030     0.01357
    -1.92922     0.00622     0.00031     0.00015     0.00668
    -1.91422     0.00254     0.00013     0.00006     0.00273
    -1.89822     0.00086     0.00004     0.00002     0.00093
    -1.88322     0.00024     0.00001     0.00001     0.00026
    -1.86722     0.00006     0.00000     0.00000     0.00006
    -1.85222     0.00001     0.00000     0.00000     0.00001
    -1.83722     0.00000     0.00000     0.00000     0.00000
    -1.82122     0.00000     0.00000     0.00000     0.00000
    -1.80622     0.00000     0.00000     0.00000     0.00000
    -1.79122     0.00000     0.00000     0.00000     0.00000
    -1.77522     0.00000     0.00000     0.00000     0.00000
    -1.76022     0.00000     0.00000     0.00000     0.00000
    -1.74422     0.00000     0.00000     0.00000     0.00000
    -1.72922     0.00000     0.00000     0.00000     0.00000
    -1.71422     0.00000     0.00000     0.00000     0.00000
    -1.69822     0.00000     0.00000     0.00000     0.00000
    -1.68322     0.00000     0.00000     0.00000     0.00000
    -1.66822     0.00000     0.00000     0.00000     0.00000
    -1.65222     0.00000     0.00000     0.00000     0.00000
    -1.63722     0.00000     0.00000     0.00000     0.00000
    -1.62122     0.00000     0.00000     0.00000     0.00000
    -1.60622     0.00000     0.00000     0.00000     0.00000
    -1.59122     0.00000     0.00000     0.00000     0.00000
    -1.57522     0.00000     0.00000     0.00000     0.00000
    -1.56022     0.00000     0.00000     0.00000     0.00000
    -1.54422     0.00000     0.00000     0.00000     0.00000
    -1.52922     0.00000     0.00000     0.00000     0.00000
    -1.51422     0.00000     0.00000     0.00000     0.00000
    -1.49822     0.00000     0.00000     0.00000     0.00000
    -1.48322     0.00000     0.00000     0.00000     0.00000
    -1.46822     0.00000     0.00000     0.00000     0.00000
    -1.45222     0.00000     0.00000     0.00000     0.00000
    -1.43722     0.00000     0.00000     0.00000     0.00000
    -1.42122     0.00000     0.00000     0.00000     0.00000
    -1.40622     0.00000     0.00000     0.00000     0.00000
    -1.39122     0.00000     0.00000     0.00000     0.00000
    -1.37522     0.00000     0.00000     0.00000     0.00000
    -1.36022     0.00000     0.00000     0.00000     0.00000
    -1.34522     0.00000     0.00000     0.00000     0.00000
    -1.32922     0.00000     0.00000     0.00000     0.00000
    -1.31422     0.00000     0.00000     0.00000     0.00000
    -1.29822     0.00000     0.00000     0.00000     0.00000
    -1.28322     0.00000     0.00000     0.00000     0.00000
    -1.26822     0.00000     0.00000     0.00000     0.00000
    -1.25222     0.00000     0.00000     0.00000     0.00000
    -1.23722     0.00000     0.00000     0.00000     0.00000
    -1.22222     0.00000     0.00000     0.00000     0.00000
    -1.20622     0.00000     0.00000     0.00000     0.00000
    -1.19122     0.00000     0.00000     0.00000     0.00000
    -1.17522     0.00000     0.00000     0.00000     0.00000
    -1.16022     0.00000     0.00000     0.00000     0.00000
    -1.14522     0.00000     0.00000     0.00000     0.00000
    -1.12922     0.00000     0.00000     0.00000     0.00000
    -1.11422     0.00000     0.00000     0.00000     0.00000
    -1.09822     0.00000     0.00000     0.00000     0.00000
    -1.08322     0.00000     0.00000     0.00000     0.00000
    -1.06822     0.00000     0.00000     0.00000     0.00000
    -1.05222     0.00000     0.00000     0.00000     0.00000
    -1.03722     0.00000     0.00000     0.00000     0.00000
    -1.02222     0.00000     0.00000     0.00000     0.00000
    -1.00622     0.00000     0.00000     0.00000     0.00000
    -0.99122     0.00000     0.00000     0.00000     0.00000
    -0.97522     0.00000     0.00000     0.00000     0.00000
    -0.96022     0.00000     0.00000     0.00000     0.00000
    -0.94522     0.00000     0.00000     0.00000     0.00000
    -0.92922     0.00000     0.00000     0.00000     0.00000
    -0.91422     0.00000     0.00000     0.00000     0.00000
    -0.89922     0.00000     0.00000     0.00000     0.00000
    -0.88322     0.00000     0.00000     0.00000     0.00000
    -0.86822     0.00000     0.00000     0.00000     0.00000
    -0.85222     0.00000     0.00000     0.00000     0.00000
    -0.83722     0.00000     0.00000     0.00000     0.00000
    -0.82222     0.00000     0.00000     0.00000     0.00000
    -0.80622     0.00000     0.00000     0.00000     0.00000
    -0.79122     0.00000     0.00000     0.00000     0.00000
    -0.77622     0.00000     0.00000     0.00000     0.00000
    -0.76022     0.00000     0.00000     0.00000     0.00000
    -0.74522     0.00000     0.00000     0.00000     0.00000
    -0.72922     0.00000     0.00000     0.00000     0.00000
    -0.71422     0.00000     0.00000     0.00000     0.00000
    -0.69922     0.00000     0.00000     0.00000     0.00000
    -0.68322     0.00000     0.00001     0.00000     0.00001
    -0.66822     0.00000     0.00006     0.00000     0.00006
    -0.65222     0.00000     0.00026     0.00000     0.00026
    -0.63722     0.00000     0.00103     0.00000     0.00103
    -0.62222     0.00001     0.00338     0.00000     0.00339
    -0.60622     0.00002     0.00934     0.00001     0.00937
    -0.59122     0.00005     0.02196     0.00002     0.02203
    -0.57622     0.00010     0.04447     0.00003     0.04461
    -0.56022     0.00017     0.07894     0.00006     0.07918
    -0.54522     0.00025     0.12542     0.00011     0.12578
    -0.52922     0.00033     0.18213     0.00017     0.18263
    -0.51422     0.00041     0.24675     0.00025     0.24741
    -0.49922     0.00048     0.31605     0.00036     0.31688
    -0.48322     0.00053     0.38544     0.00048     0.38645
    -0.46822     0.00057     0.44821     0.00061     0.44939
    -0.45322     0.00059     0.49565     0.00072     0.49696
    -0.43722     0.00060     0.52084     0.00080     0.52225
    -0.42222     0.00064     0.52359     0.00083     0.52506
    -0.40622     0.00071     0.51290     0.00083     0.51444
    -0.39122     0.00084     0.50110     0.00082     0.50275
    -0.37622     0.00101     0.49784     0.00082     0.49967
    -0.36022     0.00120     0.51128     0.00088     0.51335
    -0.34522     0.00139     0.55251     0.00103     0.55493
    -0.33022     0.00160     0.63185     0.00130     0.63475
    -0.31422     0.00180     0.74289     0.00166     0.74635
    -0.29922     0.00193     0.85137     0.00202     0.85531
    -0.28322     0.00188     0.90802     0.00223     0.91213
    -0.26822     0.00163     0.87922     0.00222     0.88308
    -0.25322     0.00125     0.76867     0.00199     0.77191
    -0.23722     0.00086     0.61300     0.00162     0.61548
    -0.22222     0.00057     0.46194     0.00125     0.46376
    -0.20622     0.00049     0.36238     0.00098     0.36385
    -0.19122     0.00065     0.35301     0.00094     0.35461
    -0.17622     0.00108     0.45690     0.00119     0.45918
    -0.16022     0.00172     0.66785     0.00171     0.67128
    -0.14522     0.00240     0.94270     0.00238     0.94748
    -0.13022     0.00296     1.21698     0.00301     1.22295
    -0.11422     0.00328     1.44066     0.00346     1.44740
    -0.09922     0.00337     1.59030     0.00366     1.59733
    -0.08322     0.00324     1.66370     0.00362     1.67056
    -0.06822     0.00291     1.65610     0.00334     1.66235
    -0.05322     0.00240     1.57260     0.00287     1.57787
    -0.03722     0.00181     1.44500     0.00232     1.44913
    -0.02222     0.00133     1.32750     0.00189     1.33072
    -0.00722     0.00112     1.27060     0.00172     1.27343
     0.00878     0.00123     1.29170     0.00187     1.29480
     0.02378     0.00165     1.38380     0.00231     1.38776
     0.03978     0.00225     1.53450     0.00295     1.53970
     0.05478     0.00290     1.73130     0.00366     1.73786
     0.06978     0.00346     1.94540     0.00427     1.95312
     0.08578     0.00376     2.12530     0.00461     2.13367
     0.10078     0.00374     2.21500     0.00460     2.22333
     0.11578     0.00341     2.19260     0.00429     2.20029
     0.13178     0.00292     2.09110     0.00385     2.09787
     0.14678     0.00244     1.95480     0.00345     1.96069
     0.16278     0.00203     1.80510     0.00312     1.81025
     0.17778     0.00174     1.64550     0.00283     1.65007
     0.19278     0.00158     1.50460     0.00261     1.50879
     0.20878     0.00163     1.43530     0.00258     1.43950
     0.22378     0.00190     1.47810     0.00280     1.48280
     0.23978     0.00230     1.62040     0.00323     1.62592
     0.25478     0.00267     1.81150     0.00371     1.81788
     0.26978     0.00294     2.00780     0.00419     2.01492
     0.28578     0.00318     2.18570     0.00466     2.19354
     0.30078     0.00349     2.32260     0.00517     2.33126
     0.31578     0.00379     2.37940     0.00567     2.38886
     0.33178     0.00391     2.31970     0.00602     2.32963
     0.34678     0.00374     2.14900     0.00617     2.15891
     0.36278     0.00338     1.92470     0.00619     1.93428
     0.37778     0.00310     1.72520     0.00629     1.73459
     0.39278     0.00321     1.61540     0.00668     1.62529
     0.40878     0.00399     1.62730     0.00758     1.63887
     0.42378     0.00567     1.75370     0.00913     1.76851
     0.43878     0.00831     1.95520     0.01137     1.97488
     0.45478     0.01165     2.17100     0.01408     2.19673
     0.46978     0.01525     2.34100     0.01677     2.37302
     0.48578     0.01880     2.43200     0.01890     2.46970
     0.50078     0.02251     2.44800     0.02027     2.49078
     0.51578     0.02693     2.44000     0.02118     2.48811
     0.53178     0.03226     2.46700     0.02218     2.52144
     0.54678     0.03771     2.54800     0.02355     2.60926
     0.56178     0.04188     2.65300     0.02522     2.72010
     0.57778     0.04383     2.74400     0.02695     2.81478
     0.59278     0.04395     2.81500     0.02865     2.88760
     0.60878     0.04338     2.89100     0.03031     2.96469
     0.62378     0.04277     2.98500     0.03178     3.05955
     0.63878     0.04154     3.08500     0.03261     3.15915
     0.65478     0.03874     3.15600     0.03225     3.22699
     0.66978     0.03428     3.16800     0.03059     3.23287
     0.68578     0.02931     3.11700     0.02826     3.17457
     0.70078     0.02554     3.02000     0.02626     3.07180
     0.71578     0.02419     2.90600     0.02538     2.95557
     0.73178     0.02552     2.80900     0.02586     2.86038
     0.74678     0.02893     2.75800     0.02756     2.81449
     0.76178     0.03309     2.74550     0.02988     2.80847
     0.77778     0.03635     2.72010     0.03185     2.78830
     0.79278     0.03753     2.62320     0.03256     2.69329
     0.80878     0.03657     2.44370     0.03178     2.51205
     0.82378     0.03437     2.21950     0.02999     2.28386
     0.83878     0.03203     2.00050     0.02787     2.06040
     0.85478     0.03013     1.81280     0.02590     1.86883
     0.86978     0.02870     1.66370     0.02424     1.71664
     0.88478     0.02729     1.53710     0.02273     1.58712
     0.90078     0.02525     1.40580     0.02101     1.45206
     0.91578     0.02214     1.24480     0.01871     1.28565
     0.93178     0.01822     1.05510     0.01591     1.08924
     0.94678     0.01426     0.86340     0.01310     0.89075
     0.96178     0.01097     0.69950     0.01076     0.72122
     0.97778     0.00867     0.57610     0.00908     0.59385
     0.99278     0.00731     0.49270     0.00804     0.50804
     1.00778     0.00670     0.44420     0.00752     0.45842
     1.02378     0.00658     0.42370     0.00741     0.43769
     1.03878     0.00667     0.41840     0.00750     0.43257
     1.05478     0.00672     0.41560     0.00763     0.42996
     1.06978     0.00680     0.41600     0.00788     0.43068
     1.08478     0.00731     0.44200     0.00869     0.45800
     1.10078     0.00891     0.53120     0.01077     0.55088
     1.11578     0.01225     0.71950     0.01471     0.74646
     1.13178     0.01758     1.01590     0.02066     1.05414
     1.14678     0.02446     1.38490     0.02801     1.43737
     1.16178     0.03180     1.75170     0.03543     1.81893
     1.17778     0.03818     2.03510     0.04134     2.11462
     1.19278     0.04255     2.18090     0.04462     2.26807
     1.20778     0.04442     2.17250     0.04488     2.26180
     1.22378     0.04374     2.02280     0.04235     2.10889
     1.23878     0.04060     1.75780     0.03767     1.83607
     1.25478     0.03530     1.42150     0.03165     1.48845
     1.26978     0.02860     1.07410     0.02540     1.12810
     1.28478     0.02183     0.77770     0.02016     0.81968
     1.30078     0.01645     0.57570     0.01693     0.60908
     1.31578     0.01357     0.48083     0.01612     0.51052
     1.33078     0.01354     0.47807     0.01745     0.50906
     1.34678     0.01580     0.53438     0.02007     0.57025
     1.36178     0.01899     0.60633     0.02276     0.64808
     1.37778     0.02155     0.65146     0.02420     0.69721
     1.39278     0.02241     0.64464     0.02364     0.69070
     1.40778     0.02168     0.59170     0.02143     0.63480
     1.42378     0.02048     0.52762     0.01891     0.56701
     1.43878     0.02024     0.49495     0.01767     0.53286
     1.45378     0.02180     0.51995     0.01866     0.56042
     1.46978     0.02515     0.60338     0.02180     0.65033
     1.48478     0.02985     0.73120     0.02641     0.78746
     1.50078     0.03556     0.88980     0.03192     0.95728
     1.51578     0.04201     1.06728     0.03788     1.14717
     1.53078     0.04851     1.24430     0.04361     1.33642
     1.54678     0.05385     1.38595     0.04804     1.48784
     1.56178     0.05713     1.46564     0.05027     1.57304
     1.57778     0.05852     1.47838     0.05023     1.58713
     1.59278     0.05924     1.44620     0.04883     1.55427
     1.60778     0.06070     1.40740     0.04752     1.51562
     1.62378     0.06350     1.39950     0.04755     1.51055
     1.63878     0.06720     1.44220     0.04941     1.55881
     1.65378     0.07055     1.51940     0.05243     1.64238
     1.66978     0.07225     1.58810     0.05504     1.71539
     1.68478     0.07180     1.60530     0.05577     1.73287
     1.70078     0.06986     1.56350     0.05428     1.68764
     1.71578     0.06800     1.49550     0.05155     1.61505
     1.73078     0.06770     1.44660     0.04908     1.56338
     1.74678     0.06952     1.43880     0.04772     1.55604
     1.76178     0.07250     1.45860     0.04735     1.57845
     1.77678     0.07468     1.46960     0.04714     1.59142
     1.79278     0.07408     1.43800     0.04621     1.55829
     1.80778     0.06990     1.35360     0.04419     1.46769
     1.82378     0.06316     1.23810     0.04151     1.34277
     1.83878     0.05602     1.13210     0.03927     1.22739
     1.85378     0.05033     1.06730     0.03842     1.15605
     1.86978     0.04648     1.04360     0.03891     1.12899
     1.88478     0.04361     1.03410     0.03972     1.11743
     1.89978     0.04071     1.01270     0.03982     1.09323
     1.91578     0.03767     0.97670     0.03899     1.05336
     1.93078     0.03540     0.94360     0.03782     1.01682
     1.94678     0.03515     0.93090     0.03689     1.00294
     1.96178     0.03730     0.93880     0.03631     1.01241
     1.97678     0.04060     0.94740     0.03556     1.02356
     1.99278     0.04257     0.92570     0.03377     1.00204
     2.00778     0.04093     0.84880     0.03026     0.91999
     2.02378     0.03521     0.71650     0.02514     0.77685
     2.03878     0.02717     0.55840     0.01954     0.60511
     2.05378     0.01952     0.41780     0.01499     0.45231
     2.06978     0.01429     0.32572     0.01248     0.35250
     2.08478     0.01207     0.29125     0.01220     0.31552
     2.09978     0.01256     0.31204     0.01393     0.33853
     2.11578     0.01536     0.38638     0.01767     0.41941
     2.13078     0.02006     0.51280     0.02360     0.55646
     2.14678     0.02598     0.67870     0.03153     0.73621
     2.16178     0.03212     0.85870     0.04059     0.93141
     2.17678     0.03747     1.02330     0.04941     1.11018
     2.19278     0.04129     1.14790     0.05659     1.24578
     2.20778     0.04305     1.21540     0.06107     1.31952
     2.22278     0.04244     1.22110     0.06273     1.32627
     2.23878     0.03973     1.18120     0.06272     1.28365
     2.25378     0.03587     1.13180     0.06300     1.23067
     2.26978     0.03193     1.10500     0.06478     1.20171
     2.28478     0.02841     1.10040     0.06719     1.19600
     2.29978     0.02513     1.08380     0.06779     1.17672
     2.31578     0.02185     1.01910     0.06455     1.10550
     2.33078     0.01868     0.89970     0.05757     0.97595
     2.34678     0.01618     0.75000     0.04881     0.81499
     2.36178     0.01483     0.60290     0.04049     0.65822
     2.37678     0.01469     0.48250     0.03391     0.53110
     2.39278     0.01556     0.40430     0.02964     0.44950
     2.40778     0.01725     0.38300     0.02805     0.42830
     2.42278     0.01975     0.42880     0.02941     0.47796
     2.43878     0.02287     0.53620     0.03324     0.59232
     2.45378     0.02596     0.68000     0.03825     0.74421
     2.46978     0.02807     0.82920     0.04297     0.90024
     2.48478     0.02872     0.96590     0.04702     1.04164
     2.49978     0.02841     1.09050     0.05117     1.17008
     2.51578     0.02813     1.20490     0.05622     1.28925
     2.53078     0.02861     1.29750     0.06165     1.38776
     2.54578     0.03000     1.35360     0.06597     1.44957
     2.56178     0.03221     1.38840     0.06831     1.48892
     2.57678     0.03522     1.44350     0.06935     1.54807
     2.59278     0.03874     1.55290     0.07026     1.66190
     2.60778     0.04187     1.69270     0.07104     1.80561
     2.62278     0.04319     1.78410     0.07028     1.89757
     2.63878     0.04171     1.75570     0.06688     1.86429
     2.65378     0.03782     1.60840     0.06161     1.70783
     2.66878     0.03309     1.41510     0.05676     1.50495
     2.68478     0.02924     1.25710     0.05410     1.34044
     2.69978     0.02703     1.16260     0.05344     1.24307
     2.71578     0.02622     1.10280     0.05321     1.18223
     2.73078     0.02628     1.03680     0.05212     1.11520
     2.74578     0.02683     0.95360     0.05033     1.03076
     2.76178     0.02756     0.87640     0.04900     0.95296
     2.77678     0.02793     0.83380     0.04901     0.91074
     2.79278     0.02730     0.83220     0.05023     0.90973
     2.80778     0.02543     0.85250     0.05171     0.92964
     2.82278     0.02294     0.87120     0.05267     0.94681
     2.83878     0.02105     0.88320     0.05309     0.95734
     2.85378     0.02095     0.90510     0.05380     0.97985
     2.86878     0.02291     0.95900     0.05559     1.03750
     2.88478     0.02609     1.04900     0.05842     1.13351
     2.89978     0.02898     1.15470     0.06129     1.24497
     2.91578     0.03024     1.25000     0.06328     1.34352
     2.93078     0.02967     1.33270     0.06481     1.42718
     2.94578     0.02823     1.43280     0.06768     1.52871
     2.96178     0.02733     1.58180     0.07349     1.68262
     2.97678     0.02785     1.77300     0.08218     1.88303
     2.99178     0.02969     1.95540     0.09199     2.07708
     3.00778     0.03221     2.06990     0.10068     2.20279
     3.02278     0.03468     2.08610     0.10641     2.22719
     3.03878     0.03637     2.00930     0.10779     2.15346
     3.05378     0.03657     1.86610     0.10414     2.00681
     3.06878     0.03474     1.69810     0.09650     1.82934
     3.08478     0.03107     1.55150     0.08814     1.67071
     3.09978     0.02654     1.46090     0.08327     1.57071
     3.11478     0.02248     1.43470     0.08494     1.54212
     3.13078     0.01999     1.45690     0.09370     1.57059
     3.14578     0.01943     1.50300     0.10782     1.63025
     3.16178     0.02039     1.55400     0.12423     1.69862
     3.17678     0.02192     1.59150     0.13937     1.75278
     3.19178     0.02287     1.58900     0.14988     1.76175
     3.20778     0.02247     1.51810     0.15408     1.69465
     3.22278     0.02060     1.37350     0.15328     1.54738
     3.23878     0.01782     1.18710     0.15139     1.35631
     3.25378     0.01495     1.01200     0.15207     1.17902
     3.26878     0.01262     0.88910     0.15577     1.05749
     3.28478     0.01105     0.83070     0.15979     1.00154
     3.29978     0.01011     0.83130     0.16145     1.00286
     3.31478     0.00961     0.88400     0.16111     1.05472
     3.33078     0.00941     0.98380     0.16208     1.15529
     3.34578     0.00943     1.11690     0.16740     1.29373
     3.36178     0.00963     1.25710     0.17726     1.44399
     3.37678     0.00999     1.37770     0.18871     1.57640
     3.39178     0.01060     1.46500     0.19735     1.67295
     3.40778     0.01149     1.51970     0.19923     1.73042
     3.42278     0.01262     1.54880     0.19226     1.75368
     3.43778     0.01377     1.55900     0.17774     1.75051
     3.45378     0.01462     1.55190     0.16018     1.72670
     3.46878     0.01482     1.51780     0.14537     1.67799
     3.48478     0.01421     1.43870     0.13717     1.59008
     3.49978     0.01291     1.30320     0.13555     1.45166
     3.51478     0.01127     1.12230     0.13680     1.27037
     3.53078     0.00964     0.92620     0.13562     1.07147
     3.54578     0.00823     0.75030     0.12818     0.88671
     3.56078     0.00707     0.62290     0.11461     0.74458
     3.57678     0.00627     0.56270     0.09962     0.66859
     3.59178     0.00597     0.57870     0.09028     0.67495
     3.60778     0.00629     0.66900     0.09229     0.76758
     3.62278     0.00718     0.82160     0.10672     0.93550
     3.63778     0.00846     1.01400     0.12910     1.15156
     3.65378     0.00979     1.21180     0.15141     1.37300
     3.66878     0.01086     1.36950     0.16615     1.54651
     3.68478     0.01141     1.44550     0.17040     1.62731
     3.69978     0.01134     1.42670     0.16713     1.60517
     3.71478     0.01083     1.34000     0.16257     1.51340
     3.73078     0.01024     1.23540     0.16173     1.40737
     3.74578     0.00989     1.15080     0.16508     1.32577
     3.76078     0.00984     1.09110     0.16900     1.26994
     3.77678     0.00990     1.03900     0.16944     1.21834
     3.79178     0.00986     0.98600     0.16583     1.16169
     3.80778     0.00981     0.94820     0.16203     1.12004
     3.82278     0.01009     0.95410     0.16311     1.12730
     3.83778     0.01099     1.01420     0.17057     1.19576
     3.85378     0.01241     1.10470     0.18017     1.29728
     3.86878     0.01376     1.17750     0.18421     1.37548
     3.88378     0.01427     1.18820     0.17674     1.37921
     3.89978     0.01346     1.12270     0.15773     1.29389
     3.91478     0.01145     1.00370     0.13322     1.14837
     3.93078     0.00892     0.87360     0.11129     0.99381
     3.94578     0.00664     0.76860     0.09727     0.87251
     3.96078     0.00505     0.70150     0.09153     0.79808
     3.97678     0.00414     0.66150     0.09072     0.75636
     3.99178     0.00366     0.62740     0.09087     0.72193
     4.00678     0.00338     0.58330     0.08968     0.67636
     4.02278     0.00327     0.52910     0.08708     0.61945
     4.03778     0.00343     0.47940     0.08433     0.56716
     4.05378     0.00392     0.45300     0.08274     0.53966
     4.06878     0.00462     0.46020     0.08327     0.54809
     4.08378     0.00528     0.49440     0.08659     0.58627
     4.09978     0.00566     0.53320     0.09305     0.63192
     4.11478     0.00566     0.55080     0.10242     0.65888
     4.13078     0.00539     0.53540     0.11365     0.65444
     4.14578     0.00507     0.49850     0.12505     0.62862
     4.16078     0.00491     0.46500     0.13447     0.60438
     4.17678     0.00496     0.45530     0.14002     0.60028
     4.19178     0.00514     0.47330     0.14129     0.61973
     4.20678     0.00532     0.50990     0.14027     0.65550
     4.22278     0.00543     0.55190     0.14057     0.69790
     4.23778     0.00546     0.58730     0.14507     0.73783
     4.25378     0.00545     0.60600     0.15372     0.76517
     4.26878     0.00539     0.60010     0.16324     0.76873
     4.28378     0.00521     0.56650     0.16894     0.74065
     4.29978     0.00488     0.51110     0.16772     0.68370
     4.31478     0.00446     0.44890     0.15998     0.61334
     4.32978     0.00414     0.39650     0.14943     0.55007
     4.34578     0.00405     0.36490     0.14086     0.50982
     4.36078     0.00420     0.35440     0.13770     0.49630
     4.37678     0.00442     0.35780     0.14056     0.50278
     4.39178     0.00453     0.36610     0.14833     0.51896
     4.40678     0.00452     0.37430     0.15995     0.53877
     4.42278     0.00456     0.38230     0.17473     0.56159
     4.43778     0.00476     0.39190     0.19068     0.58734
     4.45278     0.00505     0.40100     0.20279     0.60884
     4.46878     0.00516     0.40150     0.20478     0.61144
     4.48378     0.00484     0.38220     0.19214     0.57918
     4.49978     0.00407     0.33740     0.16513     0.50660
     4.51478     0.00308     0.27050     0.12894     0.40252
     4.52978     0.00216     0.19477     0.09092     0.28785
     4.54578     0.00149     0.12596     0.05794     0.18539
     4.56078     0.00106     0.07508     0.03385     0.10999
     4.57678     0.00082     0.04464     0.01897     0.06443
     4.59178     0.00068     0.03052     0.01112     0.04232
     4.60678     0.00060     0.02629     0.00732     0.03421
     4.62278     0.00054     0.02635     0.00528     0.03217
     4.63778     0.00047     0.02688     0.00383     0.03118
     4.65278     0.00038     0.02571     0.00267     0.02876
     4.66878     0.00029     0.02235     0.00185     0.02449
     4.68378     0.00021     0.01792     0.00147     0.01960
     4.69978     0.00016     0.01426     0.00155     0.01596
     4.71478     0.00013     0.01269     0.00200     0.01482
     4.72978     0.00012     0.01308     0.00265     0.01585
     4.74578     0.00011     0.01406     0.00326     0.01744
     4.76078     0.00010     0.01410     0.00370     0.01789
     4.77578     0.00007     0.01256     0.00393     0.01656
     4.79178     0.00005     0.00990     0.00397     0.01392
     4.80678     0.00003     0.00703     0.00376     0.01082
     4.82278     0.00001     0.00460     0.00324     0.00786
     4.83778     0.00001     0.00280     0.00245     0.00526
     4.85278     0.00000     0.00157     0.00159     0.00315
     4.86878     0.00000     0.00078     0.00087     0.00165
     4.88378     0.00000     0.00034     0.00040     0.00074
     4.89878     0.00000     0.00013     0.00015     0.00028
     4.91478     0.00000     0.00004     0.00005     0.00009
     4.92978     0.00000     0.00001     0.00001     0.00002
     4.94578     0.00000     0.00000     0.00000     0.00000
     4.96078     0.00000     0.00000     0.00000     0.00000
     4.97578     0.00000     0.00000     0.00000     0.00000
     4.99178     0.00000     0.00000     0.00000     0.00000
     5.00678     0.00000     0.00000     0.00000     0.00000
     5.02278     0.00000     0.00000     0.00000     0.00000
     5.03778     0.00000     0.00000     0.00000     0.00000
     5.05278     0.00000     0.00000     0.00000     0.00000
     5.06878     0.00000     0.00000     0.00000     0.00000
     5.08378     0.00000     0.00000     0.00000     0.00000
     5.09878     0.00000     0.00000     0.00000     0.00000
     5.11478     0.00000     0.00000     0.00000     0.00000
     5.12978     0.00000     0.00000     0.00000     0.00000
     5.14578     0.00000     0.00000     0.00000     0.00000
     5.16078     0.00000     0.00000     0.00000     0.00000
     5.17578     0.00000     0.00000     0.00000     0.00000
     5.19178     0.00000     0.00000     0.00000     0.00000
     5.20678     0.00000     0.00000     0.00000     0.00000
     5.22178     0.00000     0.00000     0.00000     0.00000
     5.23778     0.00000     0.00000     0.00000     0.00000
     5.25278     0.00000     0.00000     0.00000     0.00000
     5.26878     0.00000     0.00000     0.00000     0.00000
     5.28378     0.00000     0.00000     0.00000     0.00000
     5.29878     0.00000     0.00000     0.00000     0.00000
     5.31478     0.00000     0.00000     0.00000     0.00000
     5.32978     0.00000     0.00000     0.00000     0.00000
     5.34478     0.00000     0.00000     0.00000     0.00000
     5.36078     0.00000     0.00000     0.00000     0.00000
     5.37578     0.00000     0.00000     0.00000     0.00000
     5.39178     0.00000     0.00000     0.00000     0.00000
     5.40678     0.00000     0.00000     0.00000     0.00000
     5.42178     0.00000     0.00000     0.00000     0.00000
     5.43778     0.00000     0.00000     0.00000     0.00000
     5.45278     0.00000     0.00000     0.00000     0.00000
     5.46878     0.00000     0.00000     0.00000     0.00000
     5.48378     0.00000     0.00000     0.00000     0.00000
     5.49878     0.00000     0.00000     0.00000     0.00000
     5.51478     0.00000     0.00000     0.00000     0.00000
     5.52978     0.00000     0.00000     0.00000     0.00000
     5.54478     0.00000     0.00000     0.00000     0.00000
     5.56078     0.00000     0.00000     0.00000     0.00000
     5.57578     0.00000     0.00000     0.00000     0.00000
     5.59178     0.00000     0.00000     0.00000     0.00000
     5.60678     0.00000     0.00000     0.00000     0.00000
     5.62178     0.00000     0.00000     0.00000     0.00000
     5.63778     0.00000     0.00000     0.00000     0.00000
     5.65278     0.00000     0.00000     0.00000     0.00000
     5.66778     0.00000     0.00000     0.00000     0.00000
     5.68378     0.00000     0.00000     0.00000     0.00000
     5.69878     0.00000     0.00000     0.00000     0.00000
     5.71478     0.00000     0.00000     0.00000     0.00000
     5.72978     0.00000     0.00000     0.00000     0.00000
     5.74478     0.00000     0.00000     0.00000     0.00000
     5.76078     0.00000     0.00000     0.00000     0.00000
     5.77578     0.00000     0.00000     0.00000     0.00000
     5.79078     0.00000     0.00000     0.00000     0.00000
     5.80678     0.00000     0.00000     0.00000     0.00000
     5.82178     0.00000     0.00000     0.00000     0.00000
     5.83778     0.00000     0.00000     0.00000     0.00000
     5.85278     0.00000     0.00000     0.00000     0.00000
     5.86778     0.00000     0.00000     0.00000     0.00000
     5.88378     0.00000     0.00000     0.00000     0.00000
     5.89878     0.00000     0.00000     0.00000     0.00000
     5.91478     0.00000     0.00000     0.00000     0.00000
     5.92978     0.00000     0.00000     0.00000     0.00000
     5.94478     0.00000     0.00000     0.00000     0.00000
     5.96078     0.00000     0.00000     0.00000     0.00000
     5.97578     0.00000     0.00000     0.00000     0.00000
     5.99078     0.00000     0.00000     0.00000     0.00000
     6.00678     0.00000     0.00000     0.00000     0.00000
     6.02178     0.00000     0.00000     0.00000     0.00000
     6.03778     0.00000     0.00000     0.00000     0.00000
     6.05278     0.00000     0.00000     0.00000     0.00000
     6.06778     0.00000     0.00000     0.00000     0.00000
     6.08378     0.00000     0.00000     0.00000     0.00000
     6.09878     0.00000     0.00000     0.00000     0.00000
     6.11378     0.00000     0.00000     0.00000     0.00000
     6.12978     0.00000     0.00000     0.00000     0.00000
     6.14478     0.00000     0.00000     0.00000     0.00000
     6.16078     0.00000     0.00000     0.00000     0.00000
     6.17578     0.00000     0.00000     0.00000     0.00000
     6.19078     0.00000     0.00000     0.00000     0.00000
     6.20678     0.00000     0.00000     0.00000     0.00000
