# Supplementary material for: Extending the defect tolerance of halide perovskite nanocrystals to hot carrier cooling dynamics
Source: Nat Commun. 2024 Sep 16;15:8120. doi: 10.1038/s41467-024-52377-4 (PMC11405528; doi:10.1038/s41467-024-52377-4)
Supplement: Supplementary file 3 — Dataset 1 [file 41467_2024_52377_MOESM3_ESM.zip › Supplementary Information for DFT Calculation/CsPbIBr2-defect/POSCAR]

generated by phonopy                    
   1.00000000000000     
    12.9399466510766299    0.0000000000000000    0.0000000000000000
     0.0000000000000000    6.0203221877290805   -0.0000000000000001
     0.0000000000000000   -0.0000000000000001    5.8444170091595966
   Cs   Pb   Br   I 
     2     2     3     2
Direct
  0.2251247433404440  0.5000000000000000  0.5000000000000000
  0.7748752566595560  0.5000000000000000  0.5000000000000000
 -0.0000000000000000  0.0000000000000000  0.0000000000000000
  0.5000000000000000  0.0000000000000000  0.0000000000000000
 -0.0000000000000000  0.0000000000000000  0.5000000000000000
 -0.0000000000000000  0.5000000000000000  0.0000000000000000
  0.5000000000000000  0.5000000000000000 -0.0000000000000000
  0.2499354054818772  0.0000000000000000 -0.0000000000000000
  0.7500645945181227  0.0000000000000000  0.0000000000000000
 
  0.00000000E+00  0.00000000E+00  0.00000000E+00
  0.00000000E+00  0.00000000E+00  0.00000000E+00
  0.00000000E+00  0.00000000E+00  0.00000000E+00
  0.00000000E+00  0.00000000E+00  0.00000000E+00
  0.00000000E+00  0.00000000E+00  0.00000000E+00
  0.00000000E+00  0.00000000E+00  0.00000000E+00
  0.00000000E+00  0.00000000E+00  0.00000000E+00
  0.00000000E+00  0.00000000E+00  0.00000000E+00
  0.00000000E+00  0.00000000E+00  0.00000000E+00
