# Supplementary material for: Extending the defect tolerance of halide perovskite nanocrystals to hot carrier cooling dynamics
Source: Nat Commun. 2024 Sep 16;15:8120. doi: 10.1038/s41467-024-52377-4 (PMC11405528; doi:10.1038/s41467-024-52377-4)
Supplement: Supplementary file 3 — Dataset 1 [file 41467_2024_52377_MOESM3_ESM.zip › Supplementary Information for DFT Calculation/CsPbIBr2/BAND.dat]

#K-Path(1/A) Energy-Level(eV)
# Interpolated-NKPTS & NBANDS: 106  32
# Band-Index    1
   0.00000    -21.296835
   0.04226    -21.296824
   0.08451    -21.296799
   0.12677    -21.296765
   0.16902    -21.296718
   0.21128    -21.296664
   0.25353    -21.296600
   0.29579    -21.296532
   0.33805    -21.296460
   0.38030    -21.296390
   0.42256    -21.296318
   0.46481    -21.296250
   0.50707    -21.296191
   0.54932    -21.296142
   0.59158    -21.296097
   0.63384    -21.296068
   0.67609    -21.296050
   0.71835    -21.296041
   0.71835    -21.296041
   0.75870    -21.296050
   0.79905    -21.296074
   0.83939    -21.296112
   0.87974    -21.296161
   0.92009    -21.296223
   0.96044    -21.296289
   1.00079    -21.296356
   1.04114    -21.296421
   1.08149    -21.296484
   1.12184    -21.296535
   1.16219    -21.296578
   1.20253    -21.296601
   1.24288    -21.296610
   1.24288    -21.296610
   1.28514    -21.296617
   1.32739    -21.296636
   1.36965    -21.296672
   1.41191    -21.296719
   1.45416    -21.296776
   1.49642    -21.296846
   1.53867    -21.296920
   1.58093    -21.297001
   1.62318    -21.297083
   1.66544    -21.297166
   1.70770    -21.297245
   1.74995    -21.297317
   1.79221    -21.297383
   1.83446    -21.297432
   1.87672    -21.297468
   1.91897    -21.297489
   1.96123    -21.297492
   1.96123    -21.297492
   2.00158    -21.297484
   2.04193    -21.297459
   2.08228    -21.297414
   2.12263    -21.297357
   2.16298    -21.297283
   2.20332    -21.297204
   2.24367    -21.297121
   2.28402    -21.297042
   2.32437    -21.296969
   2.36472    -21.296909
   2.40507    -21.296864
   2.44542    -21.296838
   2.48577    -21.296835
   2.48577    -21.296835
   2.52612    -21.296823
   2.56646    -21.296794
   2.60681    -21.296753
   2.64716    -21.296698
   2.68751    -21.296635
   2.72786    -21.296561
   2.76821    -21.296485
   2.80856    -21.296416
   2.84891    -21.296352
   2.88926    -21.296298
   2.92960    -21.296263
   2.96995    -21.296236
   3.01030    -21.296224
   3.01030    -21.296224
   3.05065    -21.296236
   3.09100    -21.296263
   3.13135    -21.296298
   3.17170    -21.296352
   3.21205    -21.296416
   3.25240    -21.296485
   3.29274    -21.296561
   3.33309    -21.296635
   3.37344    -21.296698
   3.41379    -21.296753
   3.45414    -21.296794
   3.49449    -21.296823
   3.53484    -21.296835
   3.53484    -21.296835
   3.57519    -21.296838
   3.61554    -21.296864
   3.65588    -21.296909
   3.69623    -21.296969
   3.73658    -21.297042
   3.77693    -21.297121
   3.81728    -21.297204
   3.85763    -21.297283
   3.89798    -21.297357
   3.93833    -21.297414
   3.97868    -21.297459
   4.01903    -21.297484
   4.05937    -21.297492
 
# Band-Index    2
   4.05937    -14.082207
   4.01903    -14.080854
   3.97868    -14.076796
   3.93833    -14.070102
   3.89798    -14.060882
   3.85763    -14.049293
   3.81728    -14.035537
   3.77693    -14.019844
   3.73658    -14.002503
   3.69623    -13.983864
   3.65588    -13.964375
   3.61554    -13.944703
   3.57519    -13.926511
   3.53484    -13.916861
   3.53484    -13.916861
   3.49449    -13.916310
   3.45414    -13.914688
   3.41379    -13.912082
   3.37344    -13.908639
   3.33309    -13.904541
   3.29274    -13.900013
   3.25240    -13.895310
   3.21205    -13.890714
   3.17170    -13.886491
   3.13135    -13.882898
   3.09100    -13.880158
   3.05065    -13.878437
   3.01030    -13.877851
   3.01030    -13.877851
   2.96995    -13.878437
   2.92960    -13.880158
   2.88926    -13.882898
   2.84891    -13.886491
   2.80856    -13.890714
   2.76821    -13.895310
   2.72786    -13.900013
   2.68751    -13.904541
   2.64716    -13.908639
   2.60681    -13.912082
   2.56646    -13.914688
   2.52612    -13.916310
   2.48577    -13.916861
   2.48577    -13.916861
   2.44542    -13.926511
   2.40507    -13.944703
   2.36472    -13.964375
   2.32437    -13.983864
   2.28402    -14.002503
   2.24367    -14.019844
   2.20332    -14.035537
   2.16298    -14.049293
   2.12263    -14.060882
   2.08228    -14.070102
   2.04193    -14.076796
   2.00158    -14.080854
   1.96123    -14.082207
   1.96123    -14.082207
   1.91897    -14.081319
   1.87672    -14.078649
   1.83446    -14.074236
   1.79221    -14.068152
   1.74995    -14.060488
   1.70770    -14.051353
   1.66544    -14.040870
   1.62318    -14.029173
   1.58093    -14.016430
   1.53867    -14.002795
   1.49642    -13.988435
   1.45416    -13.973521
   1.41191    -13.958249
   1.36965    -13.942852
   1.32739    -13.927714
   1.28514    -13.913913
   1.24288    -13.906580
   1.24288    -13.906580
   1.20253    -13.906148
   1.16219    -13.904880
   1.12184    -13.902835
   1.08149    -13.900135
   1.04114    -13.896924
   1.00079    -13.893388
   0.96044    -13.889731
   0.92009    -13.886158
   0.87974    -13.882881
   0.83939    -13.880097
   0.79905    -13.877977
   0.75870    -13.876650
   0.71835    -13.876195
   0.71835    -13.876195
   0.67609    -13.876477
   0.63384    -13.877314
   0.59158    -13.878697
   0.54932    -13.880613
   0.50707    -13.883027
   0.46481    -13.885903
   0.42256    -13.889175
   0.38030    -13.892750
   0.33805    -13.896514
   0.29579    -13.900338
   0.25353    -13.904081
   0.21128    -13.907586
   0.16902    -13.910705
   0.12677    -13.913295
   0.08451    -13.915241
   0.04226    -13.916450
   0.00000    -13.916861
 
# Band-Index    3
   0.00000    -13.878443
   0.04226    -13.878438
   0.08451    -13.878427
   0.12677    -13.878410
   0.16902    -13.878377
   0.21128    -13.878320
   0.25353    -13.878230
   0.29579    -13.878102
   0.33805    -13.877934
   0.38030    -13.877727
   0.42256    -13.877488
   0.46481    -13.877228
   0.50707    -13.876967
   0.54932    -13.876724
   0.59158    -13.876509
   0.63384    -13.876342
   0.67609    -13.876234
   0.71835    -13.876195
   0.71835    -13.876195
   0.75870    -13.876236
   0.79905    -13.876350
   0.83939    -13.876532
   0.87974    -13.876773
   0.92009    -13.877057
   0.96044    -13.877364
   1.00079    -13.877676
   1.04114    -13.877984
   1.08149    -13.878268
   1.12184    -13.878507
   1.16219    -13.878689
   1.20253    -13.878799
   1.24288    -13.878836
   1.24288    -13.878836
   1.28514    -13.871704
   1.32739    -13.858487
   1.36965    -13.844306
   1.41191    -13.830213
   1.45416    -13.816566
   1.49642    -13.803552
   1.53867    -13.791309
   1.58093    -13.779941
   1.62318    -13.769547
   1.66544    -13.760208
   1.70770    -13.751992
   1.74995    -13.744956
   1.79221    -13.739144
   1.83446    -13.734590
   1.87672    -13.731315
   1.91897    -13.729339
   1.96123    -13.728677
   1.96123    -13.728677
   2.00158    -13.729812
   2.04193    -13.733210
   2.08228    -13.738835
   2.12263    -13.746643
   2.16298    -13.756560
   2.20332    -13.768492
   2.24367    -13.782304
   2.28402    -13.797815
   2.32437    -13.814789
   2.36472    -13.832878
   2.40507    -13.851488
   2.44542    -13.869014
   2.48577    -13.878443
   2.48577    -13.878443
   2.52612    -13.878431
   2.56646    -13.878403
   2.60681    -13.878361
   2.64716    -13.878310
   2.68751    -13.878251
   2.72786    -13.878181
   2.76821    -13.878110
   2.80856    -13.878042
   2.84891    -13.877980
   2.88926    -13.877929
   2.92960    -13.877890
   2.96995    -13.877860
   3.01030    -13.877851
   3.01030    -13.877851
   3.05065    -13.877860
   3.09100    -13.877890
   3.13135    -13.877929
   3.17170    -13.877980
   3.21205    -13.878042
   3.25240    -13.878110
   3.29274    -13.878181
   3.33309    -13.878251
   3.37344    -13.878310
   3.41379    -13.878361
   3.45414    -13.878403
   3.49449    -13.878431
   3.53484    -13.878443
   3.53484    -13.878443
   3.57519    -13.869014
   3.61554    -13.851488
   3.65588    -13.832878
   3.69623    -13.814789
   3.73658    -13.797815
   3.77693    -13.782304
   3.81728    -13.768492
   3.85763    -13.756560
   3.89798    -13.746643
   3.93833    -13.738835
   3.97868    -13.733210
   4.01903    -13.729812
   4.05937    -13.728677
 
# Band-Index    4
   4.05937    -11.788729
   4.01903    -11.789214
   3.97868    -11.790627
   3.93833    -11.792893
   3.89798    -11.795876
   3.85763    -11.799416
   3.81728    -11.803308
   3.77693    -11.807331
   3.73658    -11.811246
   3.69623    -11.814828
   3.65588    -11.817858
   3.61554    -11.820164
   3.57519    -11.821603
   3.53484    -11.822095
   3.53484    -11.822095
   3.49449    -11.822500
   3.45414    -11.823704
   3.41379    -11.825647
   3.37344    -11.828241
   3.33309    -11.831355
   3.29274    -11.834828
   3.25240    -11.838475
   3.21205    -11.842074
   3.17170    -11.845413
   3.13135    -11.848283
   3.09100    -11.850494
   3.05065    -11.851886
   3.01030    -11.852360
   3.01030    -11.852360
   2.96995    -11.851886
   2.92960    -11.850494
   2.88926    -11.848283
   2.84891    -11.845413
   2.80856    -11.842074
   2.76821    -11.838475
   2.72786    -11.834828
   2.68751    -11.831355
   2.64716    -11.828241
   2.60681    -11.825647
   2.56646    -11.823704
   2.52612    -11.822500
   2.48577    -11.822095
   2.48577    -11.822095
   2.44542    -11.821603
   2.40507    -11.820164
   2.36472    -11.817858
   2.32437    -11.814828
   2.28402    -11.811246
   2.24367    -11.807331
   2.20332    -11.803308
   2.16298    -11.799416
   2.12263    -11.795876
   2.08228    -11.792893
   2.04193    -11.790627
   2.00158    -11.789214
   1.96123    -11.788729
   1.96123    -11.788729
   1.91897    -11.788940
   1.87672    -11.789527
   1.83446    -11.790399
   1.79221    -11.791431
   1.74995    -11.792462
   1.70770    -11.793318
   1.66544    -11.793851
   1.62318    -11.793953
   1.58093    -11.793565
   1.53867    -11.792687
   1.49642    -11.791393
   1.45416    -11.789821
   1.41191    -11.788146
   1.36965    -11.786553
   1.32739    -11.785244
   1.28514    -11.784389
   1.24288    -11.784092
   1.24288    -11.784092
   1.20253    -11.783904
   1.16219    -11.783351
   1.12184    -11.782458
   1.08149    -11.781274
   1.04114    -11.779880
   1.00079    -11.778349
   0.96044    -11.776769
   0.92009    -11.775229
   0.87974    -11.773814
   0.83939    -11.772620
   0.79905    -11.771726
   0.75870    -11.771172
   0.71835    -11.770984
   0.71835    -11.770984
   0.67609    -11.771829
   0.63384    -11.774286
   0.59158    -11.778152
   0.54932    -11.783089
   0.50707    -11.788690
   0.46481    -11.794538
   0.42256    -11.800249
   0.38030    -11.805508
   0.33805    -11.810092
   0.29579    -11.813858
   0.25353    -11.816780
   0.21128    -11.818912
   0.16902    -11.820358
   0.12677    -11.821262
   0.08451    -11.821772
   0.04226    -11.822020
   0.00000    -11.822095
 
# Band-Index    5
   0.00000     -8.075623
   0.04226     -8.075860
   0.08451     -8.076590
   0.12677     -8.077850
   0.16902     -8.079642
   0.21128     -8.082363
   0.25353     -8.086230
   0.29579     -8.090800
   0.33805     -8.096917
   0.38030     -8.114358
   0.42256     -8.180021
   0.46481     -8.257923
   0.50707     -8.329057
   0.54932     -8.390223
   0.59158     -8.439585
   0.63384     -8.475802
   0.67609     -8.497921
   0.71835     -8.505362
   0.71835     -8.505362
   0.75870     -8.499002
   0.79905     -8.480144
   0.83939     -8.449469
   0.87974     -8.408135
   0.92009     -8.357778
   0.96044     -8.300573
   1.00079     -8.239258
   1.04114     -8.177153
   1.08149     -8.117964
   1.12184     -8.081825
   1.16219     -8.079981
   1.20253     -8.078378
   1.24288     -8.077827
   1.24288     -8.077827
   1.28514     -8.077967
   1.32739     -8.078272
   1.36965     -8.078578
   1.41191     -8.078843
   1.45416     -8.079100
   1.49642     -8.079387
   1.53867     -8.079733
   1.58093     -8.080160
   1.62318     -8.080684
   1.66544     -8.081307
   1.70770     -8.082016
   1.74995     -8.083023
   1.79221     -8.083968
   1.83446     -8.084747
   1.87672     -8.085326
   1.91897     -8.085683
   1.96123     -8.085804
   1.96123     -8.085804
   2.00158     -8.085657
   2.04193     -8.085223
   2.08228     -8.084529
   2.12263     -8.083612
   2.16298     -8.082528
   2.20332     -8.081339
   2.24367     -8.080112
   2.28402     -8.078920
   2.32437     -8.077830
   2.36472     -8.076909
   2.40507     -8.076208
   2.44542     -8.075772
   2.48577     -8.075623
   2.48577     -8.075623
   2.52612     -8.076066
   2.56646     -8.077371
   2.60681     -8.079455
   2.64716     -8.082198
   2.68751     -8.085428
   2.72786     -8.089392
   2.76821     -8.093651
   2.80856     -8.097623
   2.84891     -8.100999
   2.88926     -8.103514
   2.92960     -8.105026
   2.96995     -8.105648
   3.01030     -8.105770
   3.01030     -8.105770
   3.05065     -8.105648
   3.09100     -8.105026
   3.13135     -8.103514
   3.17170     -8.100999
   3.21205     -8.097623
   3.25240     -8.093651
   3.29274     -8.089392
   3.33309     -8.085428
   3.37344     -8.082198
   3.41379     -8.079455
   3.45414     -8.077371
   3.49449     -8.076066
   3.53484     -8.075623
   3.53484     -8.075623
   3.57519     -8.075772
   3.61554     -8.076208
   3.65588     -8.076909
   3.69623     -8.077830
   3.73658     -8.078920
   3.77693     -8.080112
   3.81728     -8.081339
   3.85763     -8.082528
   3.89798     -8.083612
   3.93833     -8.084529
   3.97868     -8.085223
   4.01903     -8.085657
   4.05937     -8.085804
 
# Band-Index    6
   4.05937     -8.085804
   4.01903     -8.085581
   3.97868     -8.084924
   3.93833     -8.083887
   3.89798     -8.082551
   3.85763     -8.081015
   3.81728     -8.079398
   3.77693     -8.077819
   3.73658     -8.076391
   3.69623     -8.075196
   3.65588     -8.074277
   3.61554     -8.073647
   3.57519     -8.073291
   3.53484     -8.073177
   3.53484     -8.073177
   3.49449     -8.073722
   3.45414     -8.075322
   3.41379     -8.077878
   3.37344     -8.081227
   3.33309     -8.085156
   3.29274     -8.088968
   3.25240     -8.092606
   3.21205     -8.096123
   3.17170     -8.099322
   3.13135     -8.102022
   3.09100     -8.104067
   3.05065     -8.105339
   3.01030     -8.105770
   3.01030     -8.105770
   2.96995     -8.105339
   2.92960     -8.104067
   2.88926     -8.102023
   2.84891     -8.099322
   2.80856     -8.096124
   2.76821     -8.092606
   2.72786     -8.088968
   2.68751     -8.085156
   2.64716     -8.081227
   2.60681     -8.077878
   2.56646     -8.075322
   2.52612     -8.073722
   2.48577     -8.073177
   2.48577     -8.073177
   2.44542     -8.073291
   2.40507     -8.073647
   2.36472     -8.074277
   2.32437     -8.075196
   2.28402     -8.076391
   2.24367     -8.077819
   2.20332     -8.079398
   2.16298     -8.081015
   2.12263     -8.082551
   2.08228     -8.083887
   2.04193     -8.084924
   2.00158     -8.085581
   1.96123     -8.085804
   1.96123     -8.085804
   1.91897     -8.085640
   1.87672     -8.085176
   1.83446     -8.084487
   1.79221     -8.083673
   1.74995     -8.082828
   1.70770     -8.081958
   1.66544     -8.080780
   1.62318     -8.079566
   1.58093     -8.078349
   1.53867     -8.077168
   1.49642     -8.076062
   1.45416     -8.075065
   1.41191     -8.074203
   1.36965     -8.073837
   1.32739     -8.074406
   1.28514     -8.074757
   1.24288     -8.074870
   1.24288     -8.074870
   1.20253     -8.074995
   1.16219     -8.075393
   1.12184     -8.077668
   1.08149     -8.086051
   1.04114     -8.090055
   1.00079     -8.094490
   0.96044     -8.099057
   0.92009     -8.103493
   0.87974     -8.107539
   0.83939     -8.110958
   0.79905     -8.113553
   0.75870     -8.115172
   0.71835     -8.115722
   0.71835     -8.115722
   0.67609     -8.115314
   0.63384     -8.114102
   0.59158     -8.112107
   0.54932     -8.109364
   0.50707     -8.105956
   0.46481     -8.102397
   0.42256     -8.098679
   0.38030     -8.094934
   0.33805     -8.091288
   0.29579     -8.087847
   0.25353     -8.084709
   0.21128     -8.081976
   0.16902     -8.079174
   0.12677     -8.076595
   0.08451     -8.074712
   0.04226     -8.073563
   0.00000     -8.073177
 
# Band-Index    7
   0.00000     -8.068897
   0.04226     -8.068902
   0.08451     -8.068907
   0.12677     -8.068918
   0.16902     -8.068989
   0.21128     -8.069200
   0.25353     -8.069645
   0.29579     -8.070396
   0.33805     -8.071668
   0.38030     -8.076118
   0.42256     -8.094856
   0.46481     -8.101424
   0.50707     -8.105852
   0.54932     -8.109163
   0.59158     -8.111894
   0.63384     -8.113973
   0.67609     -8.115277
   0.71835     -8.115722
   0.71835     -8.115722
   0.75870     -8.115105
   0.79905     -8.113288
   0.83939     -8.110375
   0.87974     -8.106525
   0.92009     -8.101957
   0.96044     -8.096927
   1.00079     -8.091731
   1.04114     -8.086666
   1.08149     -8.082054
   1.12184     -8.075573
   1.16219     -8.075055
   1.20253     -8.073234
   1.24288     -8.072598
   1.24288     -8.072598
   1.28514     -8.072702
   1.32739     -8.073009
   1.36965     -8.073496
   1.41191     -8.073066
   1.45416     -8.072257
   1.49642     -8.071545
   1.53867     -8.071051
   1.58093     -8.070873
   1.62318     -8.071049
   1.66544     -8.071561
   1.70770     -8.072334
   1.74995     -8.073249
   1.79221     -8.074177
   1.83446     -8.074999
   1.87672     -8.075631
   1.91897     -8.076026
   1.96123     -8.076159
   1.96123     -8.076159
   2.00158     -8.076054
   2.04193     -8.075744
   2.08228     -8.075248
   2.12263     -8.074594
   2.16298     -8.073820
   2.20332     -8.072971
   2.24367     -8.072095
   2.28402     -8.071244
   2.32437     -8.070468
   2.36472     -8.069812
   2.40507     -8.069314
   2.44542     -8.069003
   2.48577     -8.068897
   2.48577     -8.068897
   2.52612     -8.068818
   2.56646     -8.068586
   2.60681     -8.068212
   2.64716     -8.067718
   2.68751     -8.067133
   2.72786     -8.066490
   2.76821     -8.065828
   2.80856     -8.065187
   2.84891     -8.064601
   2.88926     -8.064105
   2.92960     -8.063727
   2.96995     -8.063491
   3.01030     -8.063410
   3.01030     -8.063410
   3.05065     -8.063491
   3.09100     -8.063727
   3.13135     -8.064105
   3.17170     -8.064601
   3.21205     -8.065187
   3.25240     -8.065828
   3.29274     -8.066490
   3.33309     -8.067133
   3.37344     -8.067718
   3.41379     -8.068212
   3.45414     -8.068586
   3.49449     -8.068818
   3.53484     -8.068897
   3.53484     -8.068897
   3.57519     -8.069003
   3.61554     -8.069314
   3.65588     -8.069812
   3.69623     -8.070468
   3.73658     -8.071244
   3.77693     -8.072095
   3.81728     -8.072971
   3.85763     -8.073820
   3.89798     -8.074594
   3.93833     -8.075248
   3.97868     -8.075744
   4.01903     -8.076054
   4.05937     -8.076159
 
# Band-Index    8
   4.05937     -6.879130
   4.01903     -6.891307
   3.97868     -6.926218
   3.93833     -6.979529
   3.89798     -7.045466
   3.85763     -7.118085
   3.81728     -7.192074
   3.77693     -7.263057
   3.73658     -7.327615
   3.69623     -7.383211
   3.65588     -7.428023
   3.61554     -7.460796
   3.57519     -7.480745
   3.53484     -7.487441
   3.53484     -7.487441
   3.49449     -7.497098
   3.45414     -7.525015
   3.41379     -7.568286
   3.37344     -7.622817
   3.33309     -7.684089
   3.29274     -7.747759
   3.25240     -7.810007
   3.21205     -7.867660
   3.17170     -7.918221
   3.13135     -7.959771
   3.09100     -7.990839
   3.05065     -8.010185
   3.01030     -8.016788
   3.01030     -8.016788
   2.96995     -8.010185
   2.92960     -7.990839
   2.88926     -7.959771
   2.84891     -7.918221
   2.80856     -7.867660
   2.76821     -7.810007
   2.72786     -7.747759
   2.68751     -7.684089
   2.64716     -7.622817
   2.60681     -7.568286
   2.56646     -7.525015
   2.52612     -7.497098
   2.48577     -7.487441
   2.48577     -7.487441
   2.44542     -7.480745
   2.40507     -7.460796
   2.36472     -7.428023
   2.32437     -7.383211
   2.28402     -7.327615
   2.24367     -7.263057
   2.20332     -7.192074
   2.16298     -7.118085
   2.12263     -7.045466
   2.08228     -6.979529
   2.04193     -6.926218
   2.00158     -6.891307
   1.96123     -6.879130
   1.96123     -6.879130
   1.91897     -6.892268
   1.87672     -6.930478
   1.83446     -6.990575
   1.79221     -7.068108
   1.74995     -7.158148
   1.70770     -7.255991
   1.66544     -7.357425
   1.62318     -7.458771
   1.58093     -7.556935
   1.53867     -7.649329
   1.49642     -7.733753
   1.45416     -7.808362
   1.41191     -7.871637
   1.36965     -7.922335
   1.32739     -7.959464
   1.28514     -7.982203
   1.24288     -7.989883
   1.24288     -7.989883
   1.20253     -7.998904
   1.16219     -8.025121
   1.12184     -8.067562
   1.08149     -8.076736
   1.04114     -8.077653
   1.00079     -8.078664
   0.96044     -8.079704
   0.92009     -8.080716
   0.87974     -8.081638
   0.83939     -8.082418
   0.79905     -8.083009
   0.75870     -8.083378
   0.71835     -8.083504
   0.71835     -8.083504
   0.67609     -8.083262
   0.63384     -8.082551
   0.59158     -8.081416
   0.54932     -8.079934
   0.50707     -8.078213
   0.46481     -8.076387
   0.42256     -8.074513
   0.38030     -8.065986
   0.33805     -7.990992
   0.29579     -7.900410
   0.25353     -7.809828
   0.21128     -7.723706
   0.16902     -7.645823
   0.12677     -7.579955
   0.08451     -7.529728
   0.04226     -7.498201
   0.00000     -7.487441
 
# Band-Index    9
   0.00000     -3.649029
   0.04226     -3.634579
   0.08451     -3.592228
   0.12677     -3.524518
   0.16902     -3.434836
   0.21128     -3.326488
   0.25353     -3.202092
   0.29579     -3.063715
   0.33805     -2.913442
   0.38030     -2.753962
   0.42256     -2.589090
   0.46481     -2.422138
   0.50707     -2.349471
   0.54932     -2.353866
   0.59158     -2.355718
   0.63384     -2.358014
   0.67609     -2.359935
   0.71835     -2.360675
   0.71835     -2.360675
   0.75870     -2.357804
   0.79905     -2.349198
   0.83939     -2.334970
   0.87974     -2.321315
   0.92009     -2.448329
   0.96044     -2.650174
   1.00079     -2.853338
   1.04114     -3.045692
   1.08149     -3.217520
   1.12184     -3.360645
   1.16219     -3.468282
   1.20253     -3.535141
   1.24288     -3.557825
   1.24288     -3.557825
   1.28514     -3.559813
   1.32739     -3.565655
   1.36965     -3.575017
   1.41191     -3.587370
   1.45416     -3.602051
   1.49642     -3.618353
   1.53867     -3.635553
   1.58093     -3.652964
   1.62318     -3.669966
   1.66544     -3.686022
   1.70770     -3.700691
   1.74995     -3.713619
   1.79221     -3.724517
   1.83446     -3.733178
   1.87672     -3.739458
   1.91897     -3.743262
   1.96123     -3.744536
   1.96123     -3.744536
   2.00158     -3.743242
   2.04193     -3.739421
   2.08228     -3.733257
   2.12263     -3.725058
   2.16298     -3.715209
   2.20332     -3.704246
   2.24367     -3.692757
   2.28402     -3.681401
   2.32437     -3.670873
   2.36472     -3.661837
   2.40507     -3.654888
   2.44542     -3.650517
   2.48577     -3.649029
   2.48577     -3.649029
   2.52612     -3.625555
   2.56646     -3.556544
   2.60681     -3.444625
   2.64716     -3.380457
   2.68751     -3.360969
   2.72786     -3.338523
   2.76821     -3.314431
   2.80856     -3.289968
   2.84891     -3.266628
   2.88926     -3.246035
   2.92960     -3.229817
   2.96995     -3.219412
   3.01030     -3.215823
   3.01030     -3.215823
   3.05065     -3.219412
   3.09100     -3.229817
   3.13135     -3.246035
   3.17170     -3.266628
   3.21205     -3.289968
   3.25240     -3.314431
   3.29274     -3.338523
   3.33309     -3.360969
   3.37344     -3.380457
   3.41379     -3.444625
   3.45414     -3.556544
   3.49449     -3.625555
   3.53484     -3.649029
   3.53484     -3.649029
   3.57519     -3.650517
   3.61554     -3.654888
   3.65588     -3.661837
   3.69623     -3.670873
   3.73658     -3.681401
   3.77693     -3.692757
   3.81728     -3.704246
   3.85763     -3.715209
   3.89798     -3.725058
   3.93833     -3.733257
   3.97868     -3.739421
   4.01903     -3.743242
   4.05937     -3.744536
 
# Band-Index   10
   4.05937     -3.744536
   4.01903     -3.718430
   3.97868     -3.642458
   3.93833     -3.540436
   3.89798     -3.525104
   3.85763     -3.511712
   3.81728     -3.496695
   3.77693     -3.480804
   3.73658     -3.464939
   3.69623     -3.450065
   3.65588     -3.437167
   3.61554     -3.427165
   3.57519     -3.420826
   3.53484     -3.418663
   3.53484     -3.418663
   3.49449     -3.416178
   3.45414     -3.408846
   3.41379     -3.398308
   3.37344     -3.300389
   3.33309     -3.126315
   3.29274     -2.933238
   3.25240     -2.730747
   3.21205     -2.530365
   3.17170     -2.418614
   3.13135     -2.438929
   3.09100     -2.453640
   3.05065     -2.462591
   3.01030     -2.465594
   3.01030     -2.465594
   2.96995     -2.462591
   2.92960     -2.453640
   2.88926     -2.438929
   2.84891     -2.418614
   2.80856     -2.530365
   2.76821     -2.730747
   2.72786     -2.933238
   2.68751     -3.126315
   2.64716     -3.300389
   2.60681     -3.398308
   2.56646     -3.408846
   2.52612     -3.416178
   2.48577     -3.418663
   2.48577     -3.418663
   2.44542     -3.420826
   2.40507     -3.427165
   2.36472     -3.437167
   2.32437     -3.450065
   2.28402     -3.464939
   2.24367     -3.480804
   2.20332     -3.496695
   2.16298     -3.511712
   2.12263     -3.525104
   2.08228     -3.540436
   2.04193     -3.642458
   2.00158     -3.718430
   1.96123     -3.744536
   1.96123     -3.744536
   1.91897     -3.728808
   1.87672     -3.683567
   1.83446     -3.613745
   1.79221     -3.525165
   1.74995     -3.421891
   1.70770     -3.305668
   1.66544     -3.177382
   1.62318     -3.038312
   1.58093     -2.890612
   1.53867     -2.737346
   1.49642     -2.583021
   1.45416     -2.441486
   1.41191     -2.415556
   1.36965     -2.427099
   1.32739     -2.441115
   1.28514     -2.451217
   1.24288     -2.454836
   1.24288     -2.454836
   1.20253     -2.452383
   1.16219     -2.445174
   1.12184     -2.433599
   1.08149     -2.418318
   1.04114     -2.400192
   1.00079     -2.380254
   0.96044     -2.359650
   0.92009     -2.339478
   0.87974     -2.313702
   0.83939     -2.305520
   0.79905     -2.293846
   0.75870     -2.286455
   0.71835     -2.283939
   0.71835     -2.283939
   0.67609     -2.283784
   0.63384     -2.282789
   0.59158     -2.279538
   0.54932     -2.272944
   0.50707     -2.286526
   0.46481     -2.353344
   0.42256     -2.390171
   0.38030     -2.518697
   0.33805     -2.664453
   0.29579     -2.814810
   0.25353     -2.960196
   0.21128     -3.093016
   0.16902     -3.207341
   0.12677     -3.298928
   0.08451     -3.365271
   0.04226     -3.405294
   0.00000     -3.418663
 
# Band-Index   11
   0.00000     -2.193215
   0.04226     -2.198701
   0.08451     -2.213621
   0.12677     -2.234583
   0.16902     -2.258072
   0.21128     -2.281313
   0.25353     -2.302380
   0.29579     -2.320044
   0.33805     -2.333642
   0.38030     -2.342990
   0.42256     -2.348359
   0.46481     -2.297061
   0.50707     -2.255413
   0.54932     -2.251870
   0.59158     -2.261098
   0.63384     -2.272609
   0.67609     -2.280959
   0.71835     -2.283939
   0.71835     -2.283939
   0.75870     -2.281491
   0.79905     -2.274163
   0.83939     -2.262200
   0.87974     -2.263932
   0.92009     -2.289063
   0.96044     -2.258800
   1.00079     -2.222880
   1.04114     -2.182059
   1.08149     -2.136794
   1.12184     -2.087757
   1.16219     -2.036537
   1.20253     -1.994784
   1.24288     -1.984428
   1.24288     -1.984428
   1.28514     -2.001447
   1.32739     -2.064224
   1.36965     -2.163387
   1.41191     -2.286920
   1.45416     -2.402950
   1.49642     -2.443047
   1.53867     -2.515616
   1.58093     -2.626026
   1.62318     -2.762444
   1.66544     -2.911869
   1.70770     -3.062456
   1.74995     -3.203880
   1.79221     -3.327282
   1.83446     -3.425816
   1.87672     -3.496007
   1.91897     -3.537538
   1.96123     -3.551237
   1.96123     -3.551237
   2.00158     -3.549509
   2.04193     -3.544095
   2.08228     -3.516967
   2.12263     -3.363818
   2.16298     -3.179592
   2.20332     -2.979628
   2.24367     -2.777089
   2.28402     -2.587892
   2.32437     -2.429289
   2.36472     -2.313713
   2.40507     -2.241741
   2.44542     -2.204515
   2.48577     -2.193215
   2.48577     -2.193215
   2.52612     -2.198694
   2.56646     -2.214430
   2.60681     -2.238488
   2.64716     -2.268190
   2.68751     -2.300779
   2.72786     -2.333833
   2.76821     -2.365415
   2.80856     -2.393483
   2.84891     -2.341776
   2.88926     -2.176506
   2.92960     -2.042742
   2.96995     -1.947477
   3.01030     -1.916896
   3.01030     -1.916896
   3.05065     -1.947477
   3.09100     -2.042742
   3.13135     -2.176506
   3.17170     -2.341776
   3.21205     -2.393483
   3.25240     -2.365415
   3.29274     -2.333833
   3.33309     -2.300779
   3.37344     -2.268190
   3.41379     -2.238488
   3.45414     -2.214430
   3.49449     -2.198694
   3.53484     -2.193215
   3.53484     -2.193215
   3.57519     -2.204515
   3.61554     -2.241741
   3.65588     -2.313713
   3.69623     -2.429289
   3.73658     -2.587892
   3.77693     -2.777089
   3.81728     -2.979628
   3.85763     -3.179592
   3.89798     -3.363818
   3.93833     -3.516967
   3.97868     -3.544095
   4.01903     -3.549509
   4.05937     -3.551237
 
# Band-Index   12
   4.05937     -1.709505
   4.01903     -1.711133
   3.97868     -1.716051
   3.93833     -1.724257
   3.89798     -1.735748
   3.85763     -1.750403
   3.81728     -1.767856
   3.77693     -1.787369
   3.73658     -1.807807
   3.69623     -1.827692
   3.65588     -1.845394
   3.61554     -1.859362
   3.57519     -1.868303
   3.53484     -1.871393
   3.53484     -1.871393
   3.49449     -1.872056
   3.45414     -1.874016
   3.41379     -1.877157
   3.37344     -1.881293
   3.33309     -1.886176
   3.29274     -1.891513
   3.25240     -1.896998
   3.21205     -1.902314
   3.17170     -1.907146
   3.13135     -1.911218
   3.09100     -1.914316
   3.05065     -1.916244
   3.01030     -1.916896
   3.01030     -1.916896
   2.96995     -1.916244
   2.92960     -1.914316
   2.88926     -1.911218
   2.84891     -1.907146
   2.80856     -1.902314
   2.76821     -1.896998
   2.72786     -1.891513
   2.68751     -1.886176
   2.64716     -1.881293
   2.60681     -1.877157
   2.56646     -1.874016
   2.52612     -1.872056
   2.48577     -1.871393
   2.48577     -1.871393
   2.44542     -1.868303
   2.40507     -1.859362
   2.36472     -1.845394
   2.32437     -1.827692
   2.28402     -1.807807
   2.24367     -1.787369
   2.20332     -1.767856
   2.16298     -1.750403
   2.12263     -1.735748
   2.08228     -1.724257
   2.04193     -1.716051
   2.00158     -1.711133
   1.96123     -1.709505
   1.96123     -1.709505
   1.91897     -1.711168
   1.87672     -1.716720
   1.83446     -1.727984
   1.79221     -1.748100
   1.74995     -1.780539
   1.70770     -1.826038
   1.66544     -1.880908
   1.62318     -1.938790
   1.58093     -1.992533
   1.53867     -2.034165
   1.49642     -2.054920
   1.45416     -2.051320
   1.41191     -2.031747
   1.36965     -2.008431
   1.32739     -1.988376
   1.28514     -1.972014
   1.24288     -1.960745
   1.24288     -1.960745
   1.20253     -1.987427
   1.16219     -2.021900
   1.12184     -2.057443
   1.08149     -2.095256
   1.04114     -2.132157
   1.00079     -2.166371
   0.96044     -2.196910
   0.92009     -2.223303
   0.87974     -2.242400
   0.83939     -2.102661
   0.79905     -1.989466
   0.75870     -1.925443
   0.71835     -1.905569
   0.71835     -1.905569
   0.67609     -1.917101
   0.63384     -1.953891
   0.59158     -2.021842
   0.54932     -2.125485
   0.50707     -2.241188
   0.46481     -2.240822
   0.42256     -2.218010
   0.38030     -2.189813
   0.33805     -2.157356
   0.29579     -2.121071
   0.25353     -2.081440
   0.21128     -2.039073
   0.16902     -1.994856
   0.12677     -1.950391
   0.08451     -1.909235
   0.04226     -1.880154
   0.00000     -1.871393
 
# Band-Index   13
   0.00000     -1.805201
   0.04226     -1.805551
   0.08451     -1.792387
   0.12677     -1.763084
   0.16902     -1.723090
   0.21128     -1.722883
   0.25353     -1.777897
   0.29579     -1.832519
   0.33805     -1.885054
   0.38030     -1.930919
   0.42256     -1.962626
   0.46481     -1.966499
   0.50707     -1.929247
   0.54932     -1.860101
   0.59158     -1.778598
   0.63384     -1.701732
   0.67609     -1.647274
   0.71835     -1.627731
   0.71835     -1.627731
   0.75870     -1.635879
   0.79905     -1.654347
   0.83939     -1.672533
   0.87974     -1.685751
   0.92009     -1.694585
   0.96044     -1.700576
   1.00079     -1.704811
   1.04114     -1.707910
   1.08149     -1.710217
   1.12184     -1.710913
   1.16219     -1.754934
   1.20253     -1.812224
   1.24288     -1.841535
   1.24288     -1.841535
   1.28514     -1.839455
   1.32739     -1.833330
   1.36965     -1.823479
   1.41191     -1.810371
   1.45416     -1.794589
   1.49642     -1.776781
   1.53867     -1.757580
   1.58093     -1.737660
   1.62318     -1.717665
   1.66544     -1.698220
   1.70770     -1.679933
   1.74995     -1.663384
   1.79221     -1.649072
   1.83446     -1.637455
   1.87672     -1.628886
   1.91897     -1.623637
   1.96123     -1.621866
   1.96123     -1.621866
   2.00158     -1.624485
   2.04193     -1.632193
   2.08228     -1.644566
   2.12263     -1.660909
   2.16298     -1.680299
   2.20332     -1.701642
   2.24367     -1.723717
   2.28402     -1.745237
   2.32437     -1.764963
   2.36472     -1.781721
   2.40507     -1.794482
   2.44542     -1.802477
   2.48577     -1.805201
   2.48577     -1.805201
   2.52612     -1.809527
   2.56646     -1.816975
   2.60681     -1.820628
   2.64716     -1.818326
   2.68751     -1.810567
   2.72786     -1.798731
   2.76821     -1.783027
   2.80856     -1.807041
   2.84891     -1.842282
   2.88926     -1.872846
   2.92960     -1.896613
   2.96995     -1.911625
   3.01030     -1.908601
   3.01030     -1.908601
   3.05065     -1.911625
   3.09100     -1.896613
   3.13135     -1.872846
   3.17170     -1.842282
   3.21205     -1.807041
   3.25240     -1.783027
   3.29274     -1.798731
   3.33309     -1.810567
   3.37344     -1.818326
   3.41379     -1.820628
   3.45414     -1.816975
   3.49449     -1.809527
   3.53484     -1.805201
   3.53484     -1.805201
   3.57519     -1.802477
   3.61554     -1.794482
   3.65588     -1.781721
   3.69623     -1.764963
   3.73658     -1.745237
   3.77693     -1.723717
   3.81728     -1.701642
   3.85763     -1.680299
   3.89798     -1.660909
   3.93833     -1.644566
   3.97868     -1.632193
   4.01903     -1.624485
   4.05937     -1.621866
 
# Band-Index   14
   4.05937     -1.621866
   4.01903     -1.623247
   3.97868     -1.627148
   3.93833     -1.632911
   3.89798     -1.639436
   3.85763     -1.645158
   3.81728     -1.648331
   3.77693     -1.648086
   3.73658     -1.647282
   3.69623     -1.651363
   3.65588     -1.659911
   3.61554     -1.668643
   3.57519     -1.674716
   3.53484     -1.676884
   3.53484     -1.676884
   3.49449     -1.663511
   3.45414     -1.629095
   3.41379     -1.638093
   3.37344     -1.664412
   3.33309     -1.696259
   3.29274     -1.731943
   3.25240     -1.771032
   3.21205     -1.769429
   3.17170     -1.754805
   3.13135     -1.742034
   3.09100     -1.732115
   3.05065     -1.725834
   3.01030     -1.723684
   3.01030     -1.723684
   2.96995     -1.725834
   2.92960     -1.732115
   2.88926     -1.742034
   2.84891     -1.754805
   2.80856     -1.769429
   2.76821     -1.771032
   2.72786     -1.731943
   2.68751     -1.696259
   2.64716     -1.664412
   2.60681     -1.638093
   2.56646     -1.629095
   2.52612     -1.663511
   2.48577     -1.676884
   2.48577     -1.676884
   2.44542     -1.674716
   2.40507     -1.668643
   2.36472     -1.659911
   2.32437     -1.651363
   2.28402     -1.647282
   2.24367     -1.648086
   2.20332     -1.648331
   2.16298     -1.645158
   2.12263     -1.639436
   2.08228     -1.632911
   2.04193     -1.627148
   2.00158     -1.623247
   1.96123     -1.621866
   1.96123     -1.621866
   1.91897     -1.622899
   1.87672     -1.625731
   1.83446     -1.629734
   1.79221     -1.634130
   1.74995     -1.638286
   1.70770     -1.641976
   1.66544     -1.645441
   1.62318     -1.649106
   1.58093     -1.653261
   1.53867     -1.658022
   1.49642     -1.663539
   1.45416     -1.670034
   1.41191     -1.677886
   1.36965     -1.687443
   1.32739     -1.698562
   1.28514     -1.709162
   1.24288     -1.713988
   1.24288     -1.713988
   1.20253     -1.713764
   1.16219     -1.712905
   1.12184     -1.690876
   1.08149     -1.622683
   1.04114     -1.555386
   1.00079     -1.489706
   0.96044     -1.427316
   0.92009     -1.369960
   0.87974     -1.319479
   0.83939     -1.277733
   0.79905     -1.246423
   0.75870     -1.226997
   0.71835     -1.220414
   0.71835     -1.220414
   0.67609     -1.224341
   0.63384     -1.236264
   0.59158     -1.256503
   0.54932     -1.285258
   0.50707     -1.322150
   0.46481     -1.366031
   0.42256     -1.415174
   0.38030     -1.467637
   0.33805     -1.521631
   0.29579     -1.575612
   0.25353     -1.628297
   0.21128     -1.680426
   0.16902     -1.678660
   0.12677     -1.640670
   0.08451     -1.624660
   0.04226     -1.659564
   0.00000     -1.676884
 
# Band-Index   15
   0.00000     -1.601700
   0.04226     -1.604557
   0.08451     -1.611312
   0.12677     -1.571645
   0.16902     -1.521573
   0.21128     -1.471184
   0.25353     -1.428816
   0.29579     -1.399291
   0.33805     -1.365650
   0.38030     -1.329718
   0.42256     -1.292546
   0.46481     -1.255069
   0.50707     -1.218076
   0.54932     -1.182243
   0.59158     -1.148477
   0.63384     -1.118812
   0.67609     -1.097338
   0.71835     -1.089283
   0.71835     -1.089283
   0.75870     -1.096182
   0.79905     -1.116466
   0.83939     -1.149026
   0.87974     -1.192185
   0.92009     -1.243932
   0.96044     -1.302064
   1.00079     -1.364319
   1.04114     -1.428397
   1.08149     -1.491796
   1.12184     -1.551488
   1.16219     -1.603212
   1.20253     -1.640336
   1.24288     -1.654275
   1.24288     -1.654275
   1.28514     -1.651904
   1.32739     -1.644881
   1.36965     -1.633469
   1.41191     -1.618104
   1.45416     -1.599380
   1.49642     -1.578024
   1.53867     -1.554842
   1.58093     -1.530914
   1.62318     -1.510153
   1.66544     -1.531280
   1.70770     -1.542823
   1.74995     -1.537331
   1.79221     -1.519812
   1.83446     -1.498970
   1.87672     -1.483919
   1.91897     -1.476939
   1.96123     -1.475144
   1.96123     -1.475144
   2.00158     -1.477589
   2.04193     -1.484688
   2.08228     -1.495725
   2.12263     -1.509680
   2.16298     -1.525269
   2.20332     -1.541198
   2.24367     -1.556328
   2.28402     -1.569832
   2.32437     -1.581190
   2.36472     -1.590133
   2.40507     -1.596556
   2.44542     -1.600410
   2.48577     -1.601700
   2.48577     -1.601700
   2.52612     -1.605862
   2.56646     -1.618903
   2.60681     -1.585172
   2.64716     -1.535450
   2.68751     -1.524587
   2.72786     -1.541058
   2.76821     -1.560121
   2.80856     -1.581958
   2.84891     -1.607173
   2.88926     -1.636519
   2.92960     -1.670220
   2.96995     -1.705049
   3.01030     -1.723684
   3.01030     -1.723684
   3.05065     -1.705049
   3.09100     -1.670220
   3.13135     -1.636519
   3.17170     -1.607173
   3.21205     -1.581958
   3.25240     -1.560121
   3.29274     -1.541058
   3.33309     -1.524587
   3.37344     -1.535450
   3.41379     -1.585172
   3.45414     -1.618903
   3.49449     -1.605862
   3.53484     -1.601700
   3.53484     -1.601700
   3.57519     -1.600410
   3.61554     -1.596556
   3.65588     -1.590133
   3.69623     -1.581190
   3.73658     -1.569832
   3.77693     -1.556328
   3.81728     -1.541198
   3.85763     -1.525269
   3.89798     -1.509680
   3.93833     -1.495725
   3.97868     -1.484688
   4.01903     -1.477589
   4.05937     -1.475144
 
# Band-Index   16
   4.05937     -1.391132
   4.01903     -1.395349
   3.97868     -1.407555
   3.93833     -1.426441
   3.89798     -1.449944
   3.85763     -1.475231
   3.81728     -1.498405
   3.77693     -1.513043
   3.73658     -1.507398
   3.69623     -1.468956
   3.65588     -1.469967
   3.61554     -1.475946
   3.57519     -1.479720
   3.53484     -1.481000
   3.53484     -1.481000
   3.49449     -1.482992
   3.45414     -1.488790
   3.41379     -1.497942
   3.37344     -1.509992
   3.33309     -1.483606
   3.29274     -1.432691
   3.25240     -1.384035
   3.21205     -1.339549
   3.17170     -1.300752
   3.13135     -1.268991
   3.09100     -1.245416
   3.05065     -1.230886
   3.01030     -1.225978
   3.01030     -1.225978
   2.96995     -1.230886
   2.92960     -1.245416
   2.88926     -1.268991
   2.84891     -1.300752
   2.80856     -1.339549
   2.76821     -1.384035
   2.72786     -1.432691
   2.68751     -1.483606
   2.64716     -1.509992
   2.60681     -1.497942
   2.56646     -1.488790
   2.52612     -1.482992
   2.48577     -1.481000
   2.48577     -1.481000
   2.44542     -1.479720
   2.40507     -1.475946
   2.36472     -1.469967
   2.32437     -1.468956
   2.28402     -1.507398
   2.24367     -1.513043
   2.20332     -1.498405
   2.16298     -1.475231
   2.12263     -1.449944
   2.08228     -1.426441
   2.04193     -1.407555
   2.00158     -1.395349
   1.96123     -1.391132
   1.96123     -1.391132
   1.91897     -1.394710
   1.87672     -1.402338
   1.83446     -1.409689
   1.79221     -1.423735
   1.74995     -1.440911
   1.70770     -1.460850
   1.66544     -1.482836
   1.62318     -1.495482
   1.58093     -1.443744
   1.53867     -1.365776
   1.49642     -1.285365
   1.45416     -1.237801
   1.41191     -1.203872
   1.36965     -1.174520
   1.32739     -1.150265
   1.28514     -1.133773
   1.24288     -1.127853
   1.24288     -1.127853
   1.20253     -1.127352
   1.16219     -1.125863
   1.12184     -1.123445
   1.08149     -1.120214
   1.04114     -1.116310
   1.00079     -1.111935
   0.96044     -1.107306
   0.92009     -1.102686
   0.87974     -1.098366
   0.83939     -1.094633
   0.79905     -1.091745
   0.75870     -1.089915
   0.71835     -1.089283
   0.71835     -1.089283
   0.67609     -1.093866
   0.63384     -1.107064
   0.59158     -1.127498
   0.54932     -1.153379
   0.50707     -1.183150
   0.46481     -1.215958
   0.42256     -1.251583
   0.38030     -1.290080
   0.33805     -1.331488
   0.29579     -1.375729
   0.25353     -1.423187
   0.21128     -1.455108
   0.16902     -1.473972
   0.12677     -1.484887
   0.08451     -1.486829
   0.04226     -1.483310
   0.00000     -1.481000
 
# Band-Index   17
   0.00000     -1.212590
   0.04226     -1.208807
   0.08451     -1.198134
   0.12677     -1.181827
   0.16902     -1.160677
   0.21128     -1.134521
   0.25353     -1.102200
   0.29579     -1.061687
   0.33805     -1.010052
   0.38030     -0.943618
   0.42256     -0.858510
   0.46481     -0.751653
   0.50707     -0.622660
   0.54932     -0.475619
   0.59158     -0.320505
   0.63384     -0.174952
   0.67609     -0.065722
   0.71835     -0.023937
   0.71835     -0.023937
   0.75870     -0.055614
   0.79905     -0.133366
   0.83939     -0.225331
   0.87974     -0.309964
   0.92009     -0.379362
   0.96044     -0.433304
   1.00079     -0.474293
   1.04114     -0.505110
   1.08149     -0.527981
   1.12184     -0.544474
   1.16219     -0.555637
   1.20253     -0.562104
   1.24288     -0.564228
   1.24288     -0.564228
   1.28514     -0.594950
   1.32739     -0.680384
   1.36965     -0.804451
   1.41191     -0.947834
   1.45416     -1.091080
   1.49642     -1.209001
   1.53867     -1.270823
   1.58093     -1.305765
   1.62318     -1.334075
   1.66544     -1.358356
   1.70770     -1.378614
   1.74995     -1.394262
   1.79221     -1.404269
   1.83446     -1.407239
   1.87672     -1.399596
   1.91897     -1.393256
   1.96123     -1.391132
   1.96123     -1.391132
   2.00158     -1.392473
   2.04193     -1.396409
   2.08228     -1.402683
   2.12263     -1.410910
   2.16298     -1.420584
   2.20332     -1.431132
   2.24367     -1.441945
   2.28402     -1.452434
   2.32437     -1.460956
   2.36472     -1.395098
   2.40507     -1.308801
   2.44542     -1.239190
   2.48577     -1.212590
   2.48577     -1.212590
   2.52612     -1.208952
   2.56646     -1.198106
   2.60681     -1.180105
   2.64716     -1.154700
   2.68751     -1.121156
   2.72786     -1.078063
   2.76821     -1.023400
   2.80856     -0.955069
   2.84891     -0.872369
   2.88926     -0.778987
   2.92960     -0.686577
   2.96995     -0.615668
   3.01030     -0.588650
   3.01030     -0.588650
   3.05065     -0.615668
   3.09100     -0.686577
   3.13135     -0.778987
   3.17170     -0.872369
   3.21205     -0.955069
   3.25240     -1.023400
   3.29274     -1.078063
   3.33309     -1.121156
   3.37344     -1.154700
   3.41379     -1.180105
   3.45414     -1.198106
   3.49449     -1.208952
   3.53484     -1.212590
   3.53484     -1.212590
   3.57519     -1.239190
   3.61554     -1.308801
   3.65588     -1.395098
   3.69623     -1.460956
   3.73658     -1.452434
   3.77693     -1.441945
   3.81728     -1.431132
   3.85763     -1.420584
   3.89798     -1.410910
   3.93833     -1.402683
   3.97868     -1.396409
   4.01903     -1.392473
   4.05937     -1.391132
 
# Band-Index   18
   4.05937      3.218964
   4.01903      3.234546
   3.97868      3.280741
   3.93833      3.355937
   3.89798      3.457446
   3.85763      3.581196
   3.81728      3.719136
   3.77693      3.824230
   3.73658      3.627334
   3.69623      3.317775
   3.65588      3.034557
   3.61554      2.807025
   3.57519      2.658166
   3.53484      2.606145
   3.53484      2.606145
   3.49449      2.599973
   3.45414      2.581831
   3.41379      2.552814
   3.37344      2.514682
   3.33309      2.469715
   3.29274      2.420579
   3.25240      2.370144
   3.21205      2.321323
   3.17170      2.276914
   3.13135      2.239439
   3.09100      2.211028
   3.05065      2.193306
   3.01030      2.187285
   3.01030      2.187285
   2.96995      2.193306
   2.92960      2.211028
   2.88926      2.239439
   2.84891      2.276914
   2.80856      2.321323
   2.76821      2.370144
   2.72786      2.420579
   2.68751      2.469715
   2.64716      2.514682
   2.60681      2.552814
   2.56646      2.581831
   2.52612      2.599973
   2.48577      2.606145
   2.48577      2.606145
   2.44542      2.658166
   2.40507      2.807025
   2.36472      3.034557
   2.32437      3.317775
   2.28402      3.627334
   2.24367      3.824230
   2.20332      3.719136
   2.16298      3.581196
   2.12263      3.457446
   2.08228      3.355937
   2.04193      3.280741
   2.00158      3.234546
   1.96123      3.218964
   1.96123      3.218964
   1.91897      3.234885
   1.87672      3.281912
   1.83446      3.357970
   1.79221      3.459694
   1.74995      3.582214
   1.70770      3.717355
   1.66544      3.841133
   1.62318      3.797706
   1.58093      3.532501
   1.53867      3.242774
   1.49642      2.959688
   1.45416      2.692784
   1.41191      2.450261
   1.36965      2.241307
   1.32739      2.077053
   1.28514      1.970382
   1.24288      1.933096
   1.24288      1.933096
   1.20253      1.927360
   1.16219      1.910415
   1.12184      1.883048
   1.08149      1.846574
   1.04114      1.802804
   1.00079      1.753989
   0.96044      1.702759
   0.92009      1.652026
   0.87974      1.604838
   0.83939      1.564204
   0.79905      1.532866
   0.75870      1.513074
   0.71835      1.506306
   0.71835      1.506306
   0.67609      1.554158
   0.63384      1.688137
   0.59158      1.778467
   0.54932      1.833746
   0.50707      1.899785
   0.46481      1.974135
   0.42256      2.053939
   0.38030      2.136347
   0.33805      2.218616
   0.29579      2.298163
   0.25353      2.372552
   0.21128      2.439556
   0.16902      2.497214
   0.12677      2.543858
   0.08451      2.578140
   0.04226      2.599095
   0.00000      2.606145
 
# Band-Index   19
   0.00000      4.762873
   0.04226      4.772074
   0.08451      4.797053
   0.12677      4.825552
   0.16902      4.613636
   0.21128      4.375933
   0.25353      4.114070
   0.29579      3.834120
   0.33805      3.541296
   0.38030      3.241329
   0.42256      2.940523
   0.46481      2.645637
   0.50707      2.363855
   0.54932      2.103048
   0.59158      1.872721
   0.63384      1.732896
   0.67609      1.711423
   0.71835      1.702890
   0.71835      1.702890
   0.75870      1.710289
   0.79905      1.731992
   0.83939      1.766557
   0.87974      1.811745
   0.92009      1.864747
   0.96044      1.922387
   1.00079      1.981317
   1.04114      2.038184
   1.08149      2.089801
   1.12184      2.133293
   1.16219      2.166233
   1.20253      2.186769
   1.24288      2.193744
   1.24288      2.193744
   1.28514      2.230057
   1.32739      2.335163
   1.36965      2.499149
   1.41191      2.708959
   1.45416      2.951447
   1.49642      3.214863
   1.53867      3.487891
   1.58093      3.754620
   1.62318      3.967876
   1.66544      4.177176
   1.70770      4.400060
   1.74995      4.345496
   1.79221      4.266489
   1.83446      4.197080
   1.87672      4.144117
   1.91897      4.110967
   1.96123      4.099674
   1.96123      4.099674
   2.00158      4.110703
   2.04193      4.143445
   2.08228      4.196817
   2.12263      4.268635
   2.16298      4.353253
   2.20332      4.354728
   2.24367      4.090370
   2.28402      4.117394
   2.32437      4.280775
   2.36472      4.451543
   2.40507      4.606005
   2.44542      4.719655
   2.48577      4.762873
   2.48577      4.762873
   2.52612      4.771116
   2.56646      4.795454
   2.60681      4.823747
   2.64716      4.590341
   2.68751      4.289750
   2.72786      3.959498
   2.76821      3.615234
   2.80856      3.271339
   2.84891      2.942778
   2.88926      2.646991
   2.92960      2.405637
   2.96995      2.244439
   3.01030      2.187285
   3.01030      2.187285
   3.05065      2.244439
   3.09100      2.405637
   3.13135      2.646991
   3.17170      2.942778
   3.21205      3.271339
   3.25240      3.615234
   3.29274      3.959498
   3.33309      4.289750
   3.37344      4.590341
   3.41379      4.823747
   3.45414      4.795454
   3.49449      4.771116
   3.53484      4.762872
   3.53484      4.762872
   3.57519      4.719655
   3.61554      4.606005
   3.65588      4.451543
   3.69623      4.280775
   3.73658      4.117394
   3.77693      4.090370
   3.81728      4.354728
   3.85763      4.353253
   3.89798      4.268635
   3.93833      4.196817
   3.97868      4.143445
   4.01903      4.110703
   4.05937      4.099674
 
# Band-Index   20
   4.05937      4.585805
   4.01903      4.596050
   3.97868      4.626374
   3.93833      4.675184
   3.89798      4.736032
   3.85763      4.710320
   3.81728      4.507662
   3.77693      4.592711
   3.73658      4.707311
   3.69623      4.820986
   3.65588      4.923017
   3.61554      5.002962
   3.57519      5.052141
   3.53484      5.068057
   3.53484      5.068057
   3.49449      5.061830
   3.45414      5.008542
   3.41379      4.853475
   3.37344      4.889413
   3.33309      4.954732
   3.29274      4.967520
   3.25240      4.930989
   3.21205      4.900558
   3.17170      4.876130
   3.13135      4.857606
   3.09100      4.844703
   3.05065      4.837114
   3.01030      4.834611
   3.01030      4.834611
   2.96995      4.837114
   2.92960      4.844703
   2.88926      4.857606
   2.84891      4.876130
   2.80856      4.900558
   2.76821      4.930989
   2.72786      4.967520
   2.68751      4.954732
   2.64716      4.889413
   2.60681      4.853475
   2.56646      5.008542
   2.52612      5.061830
   2.48577      5.068057
   2.48577      5.068057
   2.44542      5.052141
   2.40507      5.002962
   2.36472      4.923017
   2.32437      4.820986
   2.28402      4.707311
   2.24367      4.592711
   2.20332      4.507662
   2.16298      4.710320
   2.12263      4.736032
   2.08228      4.675184
   2.04193      4.626374
   2.00158      4.596050
   1.96123      4.585805
   1.96123      4.585805
   1.91897      4.595390
   1.87672      4.623705
   1.83446      4.669472
   1.79221      4.728963
   1.74995      4.718445
   1.70770      4.472921
   1.66544      4.373153
   1.62318      4.262906
   1.58093      4.348216
   1.53867      4.513881
   1.49642      4.694900
   1.45416      4.873615
   1.41191      4.884004
   1.36965      4.857842
   1.32739      4.837491
   1.28514      4.824982
   1.24288      4.820765
   1.24288      4.820765
   1.20253      4.749031
   1.16219      4.576071
   1.12184      4.348632
   1.08149      4.085565
   1.04114      3.795501
   1.00079      3.484904
   0.96044      3.160750
   0.92009      2.831686
   0.87974      2.508904
   0.83939      2.207746
   0.79905      1.950480
   0.75870      1.769559
   0.71835      1.702890
   0.71835      1.702890
   0.67609      1.746895
   0.63384      1.871982
   0.59158      2.060464
   0.54932      2.291565
   0.50707      2.548846
   0.46481      2.821671
   0.42256      3.103325
   0.38030      3.389336
   0.33805      3.676323
   0.29579      3.960868
   0.25353      4.238195
   0.21128      4.501284
   0.16902      4.742124
   0.12677      4.830976
   0.08451      4.977999
   0.04226      5.055504
   0.00000      5.068057
 
# Band-Index   21
   0.00000      5.168393
   0.04226      5.142909
   0.08451      5.078764
   0.12677      4.939807
   0.16902      4.877185
   0.21128      4.917554
   0.25353      4.943262
   0.29579      4.950068
   0.33805      4.935183
   0.38030      4.898097
   0.42256      4.840920
   0.46481      4.768892
   0.50707      4.689779
   0.54932      4.612002
   0.59158      4.543260
   0.63384      4.489758
   0.67609      4.455904
   0.71835      4.444322
   0.71835      4.444322
   0.75870      4.455964
   0.79905      4.490655
   0.83939      4.547686
   0.87974      4.625882
   0.92009      4.723587
   0.96044      4.838610
   1.00079      4.968073
   1.04114      5.108049
   1.08149      5.252868
   1.12184      5.394160
   1.16219      5.453178
   1.20253      5.376107
   1.24288      5.337347
   1.24288      5.337347
   1.28514      5.334338
   1.32739      5.300232
   1.36965      5.199559
   1.41191      5.050679
   1.45416      4.921089
   1.49642      4.953905
   1.53867      4.990698
   1.58093      4.859209
   1.62318      4.738076
   1.66544      4.651112
   1.70770      4.717499
   1.74995      4.802178
   1.79221      4.914813
   1.83446      4.972128
   1.87672      4.958134
   1.91897      4.940946
   1.96123      4.934838
   1.96123      4.934838
   2.00158      4.939986
   2.04193      4.955416
   2.08228      4.981244
   2.12263      5.019305
   2.16298      4.887443
   2.20332      4.955197
   2.24367      5.061929
   2.28402      5.169583
   2.32437      5.176473
   2.36472      5.174993
   2.40507      5.171924
   2.44542      5.169362
   2.48577      5.168393
   2.48577      5.168393
   2.52612      5.158907
   2.56646      5.132635
   2.60681      5.094908
   2.64716      5.051737
   2.68751      5.007421
   2.72786      5.024940
   2.76821      5.095461
   2.80856      5.153960
   2.84891      5.190824
   2.88926      5.204495
   2.92960      5.203473
   2.96995      5.198347
   3.01030      5.195913
   3.01030      5.195913
   3.05065      5.198347
   3.09100      5.203473
   3.13135      5.204495
   3.17170      5.190824
   3.21205      5.153960
   3.25240      5.095461
   3.29274      5.024940
   3.33309      5.007421
   3.37344      5.051737
   3.41379      5.094908
   3.45414      5.132635
   3.49449      5.158907
   3.53484      5.168393
   3.53484      5.168393
   3.57519      5.169362
   3.61554      5.171924
   3.65588      5.174993
   3.69623      5.176473
   3.73658      5.169583
   3.77693      5.061929
   3.81728      4.955197
   3.85763      4.887443
   3.89798      5.019305
   3.93833      4.981244
   3.97868      4.955416
   4.01903      4.939986
   4.05937      4.934838
 
# Band-Index   22
   4.05937      4.934838
   4.01903      4.942597
   3.97868      4.965229
   3.93833      5.000731
   3.89798      5.046034
   3.85763      5.062868
   3.81728      5.118383
   3.77693      5.159555
   3.73658      5.180762
   3.69623      5.292065
   3.65588      5.313449
   3.61554      5.303283
   3.57519      5.296050
   3.53484      5.293508
   3.53484      5.293508
   3.49449      5.261505
   3.45414      5.203997
   3.41379      5.196875
   3.37344      5.223977
   3.33309      5.262362
   3.29274      5.302534
   3.25240      5.338296
   3.21205      5.365629
   3.17170      5.383278
   3.13135      5.392571
   3.09100      5.396260
   3.05065      5.397168
   3.01030      5.397244
   3.01030      5.397244
   2.96995      5.397168
   2.92960      5.396260
   2.88926      5.392571
   2.84891      5.383278
   2.80856      5.365629
   2.76821      5.338296
   2.72786      5.302534
   2.68751      5.262362
   2.64716      5.223977
   2.60681      5.196875
   2.56646      5.203997
   2.52612      5.261505
   2.48577      5.293508
   2.48577      5.293508
   2.44542      5.296050
   2.40507      5.303283
   2.36472      5.313449
   2.32437      5.292065
   2.28402      5.180762
   2.24367      5.159555
   2.20332      5.118383
   2.16298      5.062868
   2.12263      5.046034
   2.08228      5.000731
   2.04193      4.965229
   2.00158      4.942597
   1.96123      4.934838
   1.96123      4.934838
   1.91897      4.942335
   1.87672      4.960615
   1.83446      4.982029
   1.79221      5.013375
   1.74995      4.914593
   1.70770      4.907588
   1.66544      5.005580
   1.62318      5.049414
   1.58093      5.024325
   1.53867      4.993896
   1.49642      5.134246
   1.45416      5.275674
   1.41191      5.412724
   1.36965      5.528087
   1.32739      5.573807
   1.28514      5.605871
   1.24288      5.626788
   1.24288      5.626788
   1.20253      5.598847
   1.16219      5.512366
   1.12184      5.510001
   1.08149      5.541875
   1.04114      5.541291
   1.00079      5.514227
   0.96044      5.454817
   0.92009      5.391669
   0.87974      5.339632
   0.83939      5.298823
   0.79905      5.269481
   0.75870      5.251794
   0.71835      5.245886
   0.71835      5.245886
   0.67609      5.251993
   0.63384      5.266839
   0.59158      5.285306
   0.54932      5.307387
   0.50707      5.330844
   0.46481      5.352714
   0.42256      5.369798
   0.38030      5.379028
   0.33805      5.377891
   0.29579      5.364795
   0.25353      5.339485
   0.21128      5.303836
   0.16902      5.262875
   0.12677      5.226733
   0.08451      5.220222
   0.04226      5.265550
   0.00000      5.293508
 
# Band-Index   23
   0.00000      5.551016
   0.04226      5.555118
   0.08451      5.567281
   0.12677      5.587475
   0.16902      5.616265
   0.21128      5.654257
   0.25353      5.700166
   0.29579      5.743163
   0.33805      5.710679
   0.38030      5.619680
   0.42256      5.531894
   0.46481      5.455886
   0.50707      5.392225
   0.54932      5.340205
   0.59158      5.299387
   0.63384      5.269798
   0.67609      5.252355
   0.71835      5.245886
   0.71835      5.245886
   0.75870      5.253705
   0.79905      5.276683
   0.83939      5.313290
   0.87974      5.360711
   0.92009      5.414523
   0.96044      5.468233
   1.00079      5.528104
   1.04114      5.612922
   1.08149      5.707769
   1.12184      5.812098
   1.16219      5.816544
   1.20253      5.806357
   1.24288      5.806341
   1.24288      5.806341
   1.28514      5.774043
   1.32739      5.700301
   1.36965      5.662355
   1.41191      5.697295
   1.45416      5.614022
   1.49642      5.487762
   1.53867      5.359216
   1.58093      5.233889
   1.62318      5.113105
   1.66544      5.057447
   1.70770      5.052874
   1.74995      5.032595
   1.79221      5.064508
   1.83446      5.070741
   1.87672      5.026563
   1.91897      5.001119
   1.96123      4.992860
   1.96123      4.992860
   2.00158      5.003638
   2.04193      5.035360
   2.08228      5.084965
   2.12263      5.084673
   2.16298      5.091636
   2.20332      5.131320
   2.24367      5.182337
   2.28402      5.255850
   2.32437      5.326768
   2.36472      5.397962
   2.40507      5.480945
   2.44542      5.533504
   2.48577      5.551016
   2.48577      5.551016
   2.52612      5.556976
   2.56646      5.574525
   2.60681      5.602566
   2.64716      5.638696
   2.68751      5.678075
   2.72786      5.707121
   2.76821      5.730286
   2.80856      5.741033
   2.84891      5.762909
   2.88926      5.798420
   2.92960      5.811693
   2.96995      5.820436
   3.01030      5.823410
   3.01030      5.823410
   3.05065      5.820436
   3.09100      5.811693
   3.13135      5.798420
   3.17170      5.762909
   3.21205      5.741033
   3.25240      5.730286
   3.29274      5.707121
   3.33309      5.678075
   3.37344      5.638696
   3.41379      5.602566
   3.45414      5.574525
   3.49449      5.556976
   3.53484      5.551016
   3.53484      5.551016
   3.57519      5.533504
   3.61554      5.480945
   3.65588      5.397962
   3.69623      5.326768
   3.73658      5.255850
   3.77693      5.182337
   3.81728      5.131320
   3.85763      5.091636
   3.89798      5.084673
   3.93833      5.084965
   3.97868      5.035360
   4.01903      5.003638
   4.05937      4.992860
 
# Band-Index   24
   4.05937      5.546793
   4.01903      5.545139
   3.97868      5.545560
   3.93833      5.363706
   3.89798      5.154619
   3.85763      5.222883
   3.81728      5.285432
   3.77693      5.322061
   3.73658      5.331403
   3.69623      5.335613
   3.65588      5.422662
   3.61554      5.509058
   3.57519      5.582927
   3.53484      5.615375
   3.53484      5.615375
   3.49449      5.618402
   3.45414      5.627311
   3.41379      5.641605
   3.37344      5.660453
   3.33309      5.682723
   3.29274      5.711838
   3.25240      5.732762
   3.21205      5.756803
   3.17170      5.778951
   3.13135      5.803481
   3.09100      5.829609
   3.05065      5.824789
   3.01030      5.823410
   3.01030      5.823410
   2.96995      5.824789
   2.92960      5.829609
   2.88926      5.803481
   2.84891      5.778951
   2.80856      5.756803
   2.76821      5.732762
   2.72786      5.711838
   2.68751      5.682723
   2.64716      5.660453
   2.60681      5.641605
   2.56646      5.627311
   2.52612      5.618402
   2.48577      5.615375
   2.48577      5.615375
   2.44542      5.582927
   2.40507      5.509058
   2.36472      5.422662
   2.32437      5.335613
   2.28402      5.331403
   2.24367      5.322061
   2.20332      5.285432
   2.16298      5.222883
   2.12263      5.154619
   2.08228      5.363706
   2.04193      5.545560
   2.00158      5.545139
   1.96123      5.546793
   1.96123      5.546793
   1.91897      5.510774
   1.87672      5.406761
   1.83446      5.248041
   1.79221      5.135895
   1.74995      5.210075
   1.70770      5.302987
   1.66544      5.409105
   1.62318      5.525395
   1.58093      5.648742
   1.53867      5.774655
   1.49642      5.897086
   1.45416      5.850962
   1.41191      5.796401
   1.36965      5.883640
   1.32739      5.981093
   1.28514      6.045054
   1.24288      6.062507
   1.24288      6.062507
   1.20253      6.032607
   1.16219      5.927770
   1.12184      5.852013
   1.08149      5.768126
   1.04114      5.671823
   1.00079      5.581517
   0.96044      5.499781
   0.92009      5.428325
   0.87974      5.368391
   0.83939      5.320891
   0.79905      5.286502
   0.75870      5.265686
   0.71835      5.258714
   0.71835      5.258714
   0.67609      5.265484
   0.63384      5.290346
   0.59158      5.334705
   0.54932      5.395549
   0.50707      5.470262
   0.46481      5.556130
   0.42256      5.650104
   0.38030      5.748061
   0.33805      5.837246
   0.29579      5.858157
   0.25353      5.866553
   0.21128      5.792884
   0.16902      5.721966
   0.12677      5.670518
   0.08451      5.637938
   0.04226      5.620670
   0.00000      5.615375
 
# Band-Index   25
   0.00000      6.037523
   0.04226      6.039381
   0.08451      6.048017
   0.12677      6.063955
   0.16902      6.076826
   0.21128      6.065446
   0.25353      6.017144
   0.29579      5.940077
   0.33805      5.866832
   0.38030      5.917726
   0.42256      5.986306
   0.46481      6.052830
   0.50707      6.109833
   0.54932      6.152606
   0.59158      6.180413
   0.63384      6.196268
   0.67609      6.204023
   0.71835      6.206311
   0.71835      6.206311
   0.75870      6.208808
   0.79905      6.214694
   0.83939      6.217534
   0.87974      6.202306
   0.92009      6.155813
   0.96044      6.088266
   1.00079      6.016114
   1.04114      5.948673
   1.08149      5.890938
   1.12184      5.861262
   1.16219      5.959749
   1.20253      6.048621
   1.24288      6.137581
   1.24288      6.137581
   1.28514      6.130641
   1.32739      6.110111
   1.36965      6.076722
   1.41191      6.031288
   1.45416      5.972603
   1.49642      5.919969
   1.53867      5.882089
   1.58093      5.821605
   1.62318      5.775330
   1.66544      5.682124
   1.70770      5.568319
   1.74995      5.489076
   1.79221      5.485139
   1.83446      5.565645
   1.87672      5.669740
   1.91897      5.747269
   1.96123      5.775442
   1.96123      5.775442
   2.00158      5.725868
   2.04193      5.578529
   2.08228      5.537183
   2.12263      5.537369
   2.16298      5.550003
   2.20332      5.583295
   2.24367      5.643952
   2.28402      5.732163
   2.32437      5.842456
   2.36472      5.967535
   2.40507      6.104177
   2.44542      6.078442
   2.48577      6.037523
   2.48577      6.037523
   2.52612      6.018131
   2.56646      5.982255
   2.60681      5.949407
   2.64716      5.922804
   2.68751      5.901320
   2.72786      5.883497
   2.76821      5.868332
   2.80856      5.855318
   2.84891      5.844320
   2.88926      5.835090
   2.92960      5.852136
   2.96995      5.891628
   3.01030      5.906212
   3.01030      5.906212
   3.05065      5.891628
   3.09100      5.852136
   3.13135      5.835090
   3.17170      5.844320
   3.21205      5.855318
   3.25240      5.868332
   3.29274      5.883497
   3.33309      5.901320
   3.37344      5.922804
   3.41379      5.949407
   3.45414      5.982255
   3.49449      6.018131
   3.53484      6.037523
   3.53484      6.037523
   3.57519      6.078442
   3.61554      6.104177
   3.65588      5.967535
   3.69623      5.842456
   3.73658      5.732163
   3.77693      5.643952
   3.81728      5.583295
   3.85763      5.550003
   3.89798      5.537369
   3.93833      5.537183
   3.97868      5.578529
   4.01903      5.725868
   4.05937      5.775442
 
# Band-Index   26
   4.05937      5.775442
   4.01903      5.769305
   3.97868      5.752461
   3.93833      5.729394
   3.89798      5.707428
   3.85763      5.697804
   3.81728      5.717629
   3.77693      5.784519
   3.73658      5.899968
   3.69623      6.051268
   3.65588      6.225605
   3.61554      6.169155
   3.57519      6.219053
   3.53484      6.279861
   3.53484      6.279861
   3.49449      6.323591
   3.45414      6.435898
   3.41379      6.388698
   3.37344      6.270691
   3.33309      6.172930
   3.29274      6.109546
   3.25240      6.096133
   3.21205      6.134223
   3.17170      6.209256
   3.13135      6.308425
   3.09100      6.425602
   3.05065      6.555771
   3.01030      6.654978
   3.01030      6.654978
   2.96995      6.555771
   2.92960      6.425602
   2.88926      6.308425
   2.84891      6.209256
   2.80856      6.134223
   2.76821      6.096133
   2.72786      6.109546
   2.68751      6.172930
   2.64716      6.270691
   2.60681      6.388698
   2.56646      6.435898
   2.52612      6.323591
   2.48577      6.279861
   2.48577      6.279861
   2.44542      6.219053
   2.40507      6.169155
   2.36472      6.225605
   2.32437      6.051268
   2.28402      5.899968
   2.24367      5.784519
   2.20332      5.717629
   2.16298      5.697804
   2.12263      5.707428
   2.08228      5.729394
   2.04193      5.752461
   2.00158      5.769305
   1.96123      5.775442
   1.96123      5.775442
   1.91897      5.772365
   1.87672      5.763641
   1.83446      5.750881
   1.79221      5.737104
   1.74995      5.727016
   1.70770      5.726534
   1.66544      5.741423
   1.62318      5.800163
   1.58093      5.901704
   1.53867      5.952289
   1.49642      5.961969
   1.45416      6.067296
   1.41191      6.191854
   1.36965      6.318896
   1.32739      6.319534
   1.28514      6.270755
   1.24288      6.255949
   1.24288      6.255949
   1.20253      6.353819
   1.16219      6.499549
   1.12184      6.622086
   1.08149      6.580011
   1.04114      6.532166
   1.00079      6.486644
   0.96044      6.447852
   0.92009      6.423868
   0.87974      6.428403
   0.83939      6.466811
   0.79905      6.518604
   0.75870      6.559594
   0.71835      6.574968
   0.71835      6.574968
   0.67609      6.567467
   0.63384      6.546508
   0.59158      6.516323
   0.54932      6.482565
   0.50707      6.448734
   0.46481      6.411113
   0.42256      6.357991
   0.38030      6.277386
   0.33805      6.171927
   0.29579      6.066791
   0.25353      6.051394
   0.21128      6.152402
   0.16902      6.276806
   0.12677      6.396403
   0.08451      6.350793
   0.04226      6.301350
   0.00000      6.279861
 
# Band-Index   27
   0.00000      6.626142
   0.04226      6.603202
   0.08451      6.518528
   0.12677      6.407645
   0.16902      6.436297
   0.21128      6.476760
   0.25353      6.551381
   0.29579      6.659634
   0.33805      6.788632
   0.38030      6.928021
   0.42256      7.072120
   0.46481      7.218586
   0.50707      7.366729
   0.54932      7.515968
   0.59158      7.643560
   0.63384      7.722542
   0.67609      7.768537
   0.71835      7.783392
   0.71835      7.783392
   0.75870      7.764166
   0.79905      7.708923
   0.83939      7.607241
   0.87974      7.455257
   0.92009      7.314171
   0.96044      7.185302
   1.00079      7.068631
   1.04114      6.963227
   1.08149      6.812665
   1.12184      6.660857
   1.16219      6.669333
   1.20253      6.611788
   1.24288      6.583842
   1.24288      6.583842
   1.28514      6.535108
   1.32739      6.432108
   1.36965      6.374255
   1.41191      6.429535
   1.45416      6.473394
   1.49642      6.527857
   1.53867      6.628460
   1.58093      6.788324
   1.62318      6.984239
   1.66544      7.185119
   1.70770      7.241066
   1.74995      7.282128
   1.79221      7.333528
   1.83446      7.388406
   1.87672      7.437829
   1.91897      7.471248
   1.96123      7.480822
   1.96123      7.480822
   2.00158      7.459366
   2.04193      7.397578
   2.08228      7.302136
   2.12263      7.181483
   2.16298      7.043780
   2.20332      6.895963
   2.24367      6.743602
   2.28402      6.591193
   2.32437      6.442657
   2.36472      6.302678
   2.40507      6.416715
   2.44542      6.609292
   2.48577      6.626142
   2.48577      6.626142
   2.52612      6.623609
   2.56646      6.508592
   2.60681      6.579256
   2.64716      6.571611
   2.68751      6.528033
   2.72786      6.499862
   2.76821      6.491778
   2.80856      6.504859
   2.84891      6.535547
   2.88926      6.575959
   2.92960      6.615688
   2.96995      6.644488
   3.01030      6.654978
   3.01030      6.654978
   3.05065      6.644488
   3.09100      6.615688
   3.13135      6.575959
   3.17170      6.535547
   3.21205      6.504859
   3.25240      6.491778
   3.29274      6.499862
   3.33309      6.528033
   3.37344      6.571611
   3.41379      6.579256
   3.45414      6.508592
   3.49449      6.623609
   3.53484      6.626142
   3.53484      6.626142
   3.57519      6.609292
   3.61554      6.416715
   3.65588      6.302678
   3.69623      6.442657
   3.73658      6.591193
   3.77693      6.743602
   3.81728      6.895963
   3.85763      7.043780
   3.89798      7.181483
   3.93833      7.302136
   3.97868      7.397578
   4.01903      7.459366
   4.05937      7.480822
 
# Band-Index   28
   4.05937      7.480822
   4.01903      7.482361
   3.97868      7.485201
   3.93833      7.484303
   3.89798      7.472340
   3.85763      7.441738
   3.81728      7.387139
   3.77693      7.307121
   3.73658      7.204066
   3.69623      7.082812
   3.65588      6.949557
   3.61554      6.812355
   3.57519      6.683382
   3.53484      6.693925
   3.53484      6.693925
   3.49449      6.638046
   3.45414      6.635849
   3.41379      6.617777
   3.37344      6.664909
   3.33309      6.685695
   3.29274      6.710829
   3.25240      6.739175
   3.21205      6.769524
   3.17170      6.800091
   3.13135      6.828489
   3.09100      6.852009
   3.05065      6.871856
   3.01030      6.785239
   3.01030      6.785239
   2.96995      6.871856
   2.92960      6.852009
   2.88926      6.828489
   2.84891      6.800091
   2.80856      6.769524
   2.76821      6.739175
   2.72786      6.710829
   2.68751      6.685695
   2.64716      6.664909
   2.60681      6.617777
   2.56646      6.635849
   2.52612      6.638046
   2.48577      6.693925
   2.48577      6.693925
   2.44542      6.683382
   2.40507      6.812355
   2.36472      6.949557
   2.32437      7.082812
   2.28402      7.204066
   2.24367      7.307121
   2.20332      7.387139
   2.16298      7.441738
   2.12263      7.472340
   2.08228      7.484303
   2.04193      7.485201
   2.00158      7.482361
   1.96123      7.480822
   1.96123      7.480822
   1.91897      7.487266
   1.87672      7.503724
   1.83446      7.521050
   1.79221      7.521337
   1.74995      7.476086
   1.70770      7.361414
   1.66544      7.214785
   1.62318      7.200671
   1.58093      7.200613
   1.53867      7.207745
   1.49642      7.209673
   1.45416      7.190725
   1.41191      7.141600
   1.36965      7.054086
   1.32739      6.920476
   1.28514      6.821246
   1.24288      6.782665
   1.24288      6.782665
   1.20253      6.731450
   1.16219      6.689055
   1.12184      6.768295
   1.08149      6.862573
   1.04114      6.967959
   1.00079      7.120860
   0.96044      7.264748
   0.92009      7.398421
   0.87974      7.519750
   0.83939      7.624106
   0.79905      7.760668
   0.75870      7.902696
   0.71835      7.977559
   0.71835      7.977559
   0.67609      7.921461
   0.63384      7.802794
   0.59158      7.662884
   0.54932      7.533645
   0.50707      7.403237
   0.46481      7.267326
   0.42256      7.146105
   0.38030      7.055501
   0.33805      6.994527
   0.29579      6.947437
   0.25353      6.899035
   0.21128      6.844727
   0.16902      6.786392
   0.12677      6.726663
   0.08451      6.698757
   0.04226      6.683060
   0.00000      6.693925
 
# Band-Index   29
   0.00000      6.723778
   0.04226      6.719361
   0.08451      6.712610
   0.12677      6.737319
   0.16902      6.787149
   0.21128      6.889052
   0.25353      7.025978
   0.29579      7.187594
   0.33805      7.368123
   0.38030      7.559341
   0.42256      7.748831
   0.46481      7.838762
   0.50707      7.897520
   0.54932      7.925201
   0.59158      7.941844
   0.63384      7.958223
   0.67609      7.972024
   0.71835      7.977559
   0.71835      7.977559
   0.75870      7.985290
   0.79905      8.002355
   0.83939      8.013400
   0.87974      8.000800
   0.92009      7.951636
   0.96044      7.861551
   1.00079      7.734478
   1.04114      7.579616
   1.08149      7.408417
   1.12184      7.233272
   1.16219      7.067709
   1.20253      6.927030
   1.24288      6.843044
   1.24288      6.843044
   1.28514      6.887635
   1.32739      6.975254
   1.36965      7.066921
   1.41191      7.209877
   1.45416      7.376567
   1.49642      7.552128
   1.53867      7.735536
   1.58093      7.910730
   1.62318      7.859739
   1.66544      7.782380
   1.70770      7.709258
   1.74995      7.645123
   1.79221      7.591548
   1.83446      7.549406
   1.87672      7.519382
   1.91897      7.502781
   1.96123      7.499843
   1.96123      7.499843
   2.00158      7.515079
   2.04193      7.558833
   2.08228      7.625441
   2.12263      7.705666
   2.16298      7.785961
   2.20332      7.846207
   2.24367      7.852411
   2.28402      7.586031
   2.32437      7.311619
   2.36472      7.067891
   2.40507      6.870785
   2.44542      6.740362
   2.48577      6.723778
   2.48577      6.723778
   2.52612      6.709957
   2.56646      6.672909
   2.60681      6.646740
   2.64716      6.742857
   2.68751      6.934831
   2.72786      7.143989
   2.76821      7.369897
   2.80856      7.438527
   2.84891      7.337498
   2.88926      7.204279
   2.92960      7.051240
   2.96995      6.889889
   3.01030      6.872833
   3.01030      6.872833
   3.05065      6.889889
   3.09100      7.051240
   3.13135      7.204279
   3.17170      7.337498
   3.21205      7.438527
   3.25240      7.369897
   3.29274      7.143989
   3.33309      6.934831
   3.37344      6.742857
   3.41379      6.646740
   3.45414      6.672909
   3.49449      6.709957
   3.53484      6.723778
   3.53484      6.723778
   3.57519      6.740362
   3.61554      6.870785
   3.65588      7.067891
   3.69623      7.311619
   3.73658      7.586031
   3.77693      7.852411
   3.81728      7.846207
   3.85763      7.785961
   3.89798      7.705666
   3.93833      7.625441
   3.97868      7.558833
   4.01903      7.515079
   4.05937      7.499843
 
# Band-Index   30
   4.05937      8.841829
   4.01903      8.839346
   3.97868      8.833571
   3.93833      8.828800
   3.89798      8.790254
   3.85763      8.493076
   3.81728      8.185526
   3.77693      7.888006
   3.73658      7.804556
   3.69623      7.680450
   3.65588      7.509339
   3.61554      7.313989
   3.57519      7.117240
   3.53484      6.995826
   3.53484      6.995826
   3.49449      7.055152
   3.45414      7.168784
   3.41379      7.285534
   3.37344      7.387372
   3.33309      7.462496
   3.29274      7.500420
   3.25240      7.490326
   3.21205      7.599400
   3.17170      7.839469
   3.13135      8.076006
   3.09100      8.286116
   3.05065      8.329760
   3.01030      8.342891
   3.01030      8.342891
   2.96995      8.329757
   2.92960      8.286114
   2.88926      8.076007
   2.84891      7.839469
   2.80856      7.599400
   2.76821      7.490326
   2.72786      7.500420
   2.68751      7.462496
   2.64716      7.387372
   2.60681      7.285534
   2.56646      7.168784
   2.52612      7.055152
   2.48577      6.995826
   2.48577      6.995826
   2.44542      7.117240
   2.40507      7.313989
   2.36472      7.509339
   2.32437      7.680450
   2.28402      7.804556
   2.24367      7.888006
   2.20332      8.185526
   2.16298      8.493081
   2.12263      8.790254
   2.08228      8.828796
   2.04193      8.833572
   2.00158      8.839347
   1.96123      8.841832
   1.96123      8.841829
   1.91897      8.811505
   1.87672      8.725728
   1.83446      8.598859
   1.79221      8.455085
   1.74995      8.329153
   1.70770      8.248717
   1.66544      8.204156
   1.62318      8.114405
   1.58093      7.953997
   1.53867      7.999221
   1.49642      7.977244
   1.45416      7.877048
   1.41191      7.782791
   1.36965      7.701663
   1.32739      7.639167
   1.28514      7.599296
   1.24288      7.585443
   1.24288      7.585443
   1.20253      7.588326
   1.16219      7.598288
   1.12184      7.618701
   1.08149      7.653647
   1.04114      7.706475
   1.00079      7.778585
   0.96044      7.868371
   0.92009      7.970586
   0.87974      8.076751
   0.83939      8.176387
   0.79905      8.257768
   0.75870      8.273845
   0.71835      8.222246
   0.71835      8.222246
   0.67609      8.257167
   0.63384      8.279523
   0.59158      8.215356
   0.54932      8.147341
   0.50707      8.073790
   0.46481      7.925589
   0.42256      7.755750
   0.38030      7.663098
   0.33805      7.575298
   0.29579      7.496567
   0.25353      7.425150
   0.21128      7.354740
   0.16902      7.279287
   0.12677      7.196752
   0.08451      7.110472
   0.04226      7.032566
   0.00000      6.995826
 
# Band-Index   31
   0.00000      8.103568
   0.04226      8.114885
   0.08451      8.146308
   0.12677      8.191642
   0.16902      8.243718
   0.21128      8.297406
   0.25353      8.351452
   0.29579      8.405794
   0.33805      8.291339
   0.38030      8.196498
   0.42256      8.126181
   0.46481      8.088209
   0.50707      8.095401
   0.54932      8.186689
   0.59158      8.260593
   0.63384      8.288676
   0.67609      8.317262
   0.71835      8.331894
   0.71835      8.331894
   0.75870      8.311471
   0.79905      8.340428
   0.83939      8.368011
   0.87974      8.347942
   0.92009      8.286264
   0.96044      8.196273
   1.00079      8.092461
   1.04114      7.988228
   1.08149      7.894872
   1.12184      7.820658
   1.16219      7.769586
   1.20253      7.741091
   1.24288      7.732152
   1.24288      7.732152
   1.28514      7.755043
   1.32739      7.819760
   1.36965      7.916142
   1.41191      8.035786
   1.45416      8.053100
   1.49642      8.025397
   1.53867      8.066487
   1.58093      8.140884
   1.62318      8.202425
   1.66544      8.350202
   1.70770      8.559247
   1.74995      8.777259
   1.79221      8.996284
   1.83446      9.186420
   1.87672      9.238258
   1.91897      9.234139
   1.96123      9.229251
   1.96123      9.229259
   2.00158      9.231042
   2.04193      9.221770
   2.08228      9.068933
   2.12263      8.836616
   2.16298      8.852696
   2.20332      8.891886
   2.24367      8.950945
   2.28402      8.768343
   2.32437      8.563527
   2.36472      8.380257
   2.40507      8.233310
   2.44542      8.137169
   2.48577      8.103568
   2.48577      8.103568
   2.52612      8.119546
   2.56646      8.160988
   2.60681      8.212199
   2.64716      8.256280
   2.68751      8.282403
   2.72786      8.289236
   2.76821      8.283269
   2.80856      8.274264
   2.84891      8.271350
   2.88926      8.280882
   2.92960      8.316826
   2.96995      8.359211
   3.01030      8.342940
   3.01030      8.342911
   3.05065      8.359202
   3.09100      8.316828
   3.13135      8.280883
   3.17170      8.271350
   3.21205      8.274264
   3.25240      8.283269
   3.29274      8.289236
   3.33309      8.282403
   3.37344      8.256280
   3.41379      8.212199
   3.45414      8.160988
   3.49449      8.119546
   3.53484      8.103568
   3.53484      8.103568
   3.57519      8.137169
   3.61554      8.233310
   3.65588      8.380257
   3.69623      8.563525
   3.73658      8.768336
   3.77693      8.950695
   3.81728      8.891855
   3.85763      8.852688
   3.89798      8.836617
   3.93833      9.068981
   3.97868      9.221765
   4.01903      9.231044
   4.05937      9.229251
 
# Band-Index   32
   4.05937      9.686506
   4.01903      9.573587
   3.97868      9.391945
   3.93833      9.309987
   3.89798      9.321460
   3.85763      9.253741
   3.81728      9.127293
   3.77693      8.984373
   3.73658      9.025035
   3.69623      9.073127
   3.65588      9.166169
   3.61554      9.239027
   3.57519      9.178415
   3.53484      9.147401
   3.53484      9.147452
   3.49449      9.164844
   3.45414      9.198837
   3.41379      9.219123
   3.37344      9.127652
   3.33309      9.020644
   3.29274      8.900097
   3.25240      8.778284
   3.21205      8.661796
   3.17170      8.557984
   3.13135      8.469271
   3.09100      8.397906
   3.05065      8.469510
   3.01030      8.541035
   3.01030      8.541035
   2.96995      8.467962
   2.92960      8.397875
   2.88926      8.469264
   2.84891      8.557304
   2.80856      8.662119
   2.76821      8.778851
   2.72786      8.910690
   2.68751      9.019470
   2.64716      9.135830
   2.60681      9.225632
   2.56646      9.194072
   2.52612      9.158976
   2.48577      9.147814
   2.48577      9.147429
   2.44542      9.175585
   2.40507      9.241213
   2.36472      9.155335
   2.32437      9.073736
   2.28402      9.024113
   2.24367      8.988320
   2.20332      9.128831
   2.16298      9.253136
   2.12263      9.321689
   2.08228      9.310585
   2.04193      9.393992
   2.00158      9.581798
   1.96123      9.684246
   1.96123      9.690814
   1.91897      9.606552
   1.87672      9.446639
   1.83446      9.292404
   1.79221      9.230774
   1.74995      9.144551
   1.70770      8.960506
   1.66544      8.786325
   1.62318      8.626534
   1.58093      8.496391
   1.53867      8.418375
   1.49642      8.296294
   1.45416      8.157259
   1.41191      8.104503
   1.36965      8.209568
   1.32739      8.342765
   1.28514      8.477466
   1.24288      8.544675
   1.24288      8.544675
   1.20253      8.570752
   1.16219      8.646301
   1.12184      8.767493
   1.08149      8.765531
   1.04114      8.675539
   1.00079      8.602612
   0.96044      8.539351
   0.92009      8.482372
   0.87974      8.431855
   0.83939      8.389738
   0.79905      8.358106
   0.75870      8.338521
   0.71835      8.331894
   0.71835      8.331894
   0.67609      8.332094
   0.63384      8.353578
   0.59158      8.424232
   0.54932      8.509122
   0.50707      8.596728
   0.46481      8.658272
   0.42256      8.637582
   0.38030      8.557639
   0.33805      8.478001
   0.29579      8.413020
   0.25353      8.544298
   0.21128      8.692961
   0.16902      8.850290
   0.12677      9.008172
   0.08451      9.161514
   0.04226      9.159819
   0.00000      9.148230
