# Supplementary material for: Extending the defect tolerance of halide perovskite nanocrystals to hot carrier cooling dynamics
Source: Nat Commun. 2024 Sep 16;15:8120. doi: 10.1038/s41467-024-52377-4 (PMC11405528; doi:10.1038/s41467-024-52377-4)
Supplement: Supplementary file 3 — Dataset 1 [file 41467_2024_52377_MOESM3_ESM.zip › Supplementary Information for DFT Calculation/CsPbIBr2/PDOS_Br.dat]

     #Energy           s           p           d       tot  
   -23.29707     0.00000     0.00000     0.00000     0.00000
   -23.18107     0.00000     0.00000     0.00000     0.00000
   -23.06407     0.00000     0.00000     0.00000     0.00000
   -22.94707     0.00000     0.00000     0.00000     0.00000
   -22.83107     0.00000     0.00000     0.00000     0.00000
   -22.71407     0.00000     0.00000     0.00000     0.00000
   -22.59707     0.00000     0.00000     0.00000     0.00000
   -22.48107     0.00000     0.00000     0.00000     0.00000
   -22.36407     0.00000     0.00000     0.00000     0.00000
   -22.24707     0.00000     0.00000     0.00000     0.00000
   -22.13107     0.00000     0.00000     0.00000     0.00000
   -22.01407     0.00000     0.00000     0.00000     0.00000
   -21.89707     0.00000     0.00000     0.00000     0.00000
   -21.78107     0.00000     0.00000     0.00000     0.00000
   -21.66407     0.00000     0.00000     0.00000     0.00000
   -21.54707     0.00000     0.00000     0.00000     0.00000
   -21.43107     0.00000     0.00000     0.00000     0.00000
   -21.31407     0.00000     0.00000     0.00000     0.00000
   -21.19707     0.00000     0.00000     0.00000     0.00000
   -21.08107     0.00000     0.00000     0.00000     0.00000
   -20.96407     0.00000     0.00000     0.00000     0.00000
   -20.84707     0.00000     0.00000     0.00000     0.00000
   -20.73107     0.00000     0.00000     0.00000     0.00000
   -20.61407     0.00000     0.00000     0.00000     0.00000
   -20.49707     0.00000     0.00000     0.00000     0.00000
   -20.38107     0.00000     0.00000     0.00000     0.00000
   -20.26407     0.00000     0.00000     0.00000     0.00000
   -20.14807     0.00000     0.00000     0.00000     0.00000
   -20.03107     0.00000     0.00000     0.00000     0.00000
   -19.91407     0.00000     0.00000     0.00000     0.00000
   -19.79807     0.00000     0.00000     0.00000     0.00000
   -19.68107     0.00000     0.00000     0.00000     0.00000
   -19.56407     0.00000     0.00000     0.00000     0.00000
   -19.44807     0.00000     0.00000     0.00000     0.00000
   -19.33107     0.00000     0.00000     0.00000     0.00000
   -19.21407     0.00000     0.00000     0.00000     0.00000
   -19.09807     0.00000     0.00000     0.00000     0.00000
   -18.98107     0.00000     0.00000     0.00000     0.00000
   -18.86407     0.00000     0.00000     0.00000     0.00000
   -18.74807     0.00000     0.00000     0.00000     0.00000
   -18.63107     0.00000     0.00000     0.00000     0.00000
   -18.51407     0.00000     0.00000     0.00000     0.00000
   -18.39807     0.00000     0.00000     0.00000     0.00000
   -18.28107     0.00000     0.00000     0.00000     0.00000
   -18.16407     0.00000     0.00000     0.00000     0.00000
   -18.04807     0.00000     0.00000     0.00000     0.00000
   -17.93107     0.00000     0.00000     0.00000     0.00000
   -17.81407     0.00000     0.00000     0.00000     0.00000
   -17.69807     0.00000     0.00000     0.00000     0.00000
   -17.58107     0.00000     0.00000     0.00000     0.00000
   -17.46407     0.00000     0.00000     0.00000     0.00000
   -17.34807     0.00000     0.00000     0.00000     0.00000
   -17.23107     0.00000     0.00000     0.00000     0.00000
   -17.11407     0.00000     0.00000     0.00000     0.00000
   -16.99807     0.00000     0.00000     0.00000     0.00000
   -16.88107     0.00000     0.00000     0.00000     0.00000
   -16.76407     0.00000     0.00000     0.00000     0.00000
   -16.64807     0.00000     0.00000     0.00000     0.00000
   -16.53107     0.00000     0.00000     0.00000     0.00000
   -16.41407     0.00000     0.00000     0.00000     0.00000
   -16.29807     0.00000     0.00000     0.00000     0.00000
   -16.18107     0.00000     0.00000     0.00000     0.00000
   -16.06407     0.00000     0.00000     0.00000     0.00000
   -15.94807     0.00000     0.00000     0.00000     0.00000
   -15.83107     0.00000     0.00000     0.00000     0.00000
   -15.71407     0.00000     0.00000     0.00000     0.00000
   -15.59807     0.00000     0.00000     0.00000     0.00000
   -15.48107     0.00000     0.00000     0.00000     0.00000
   -15.36407     0.00000     0.00000     0.00000     0.00000
   -15.24807     0.00000     0.00000     0.00000     0.00000
   -15.13107     0.00000     0.00000     0.00000     0.00000
   -15.01407     0.00000     0.00000     0.00000     0.00000
   -14.89807     0.00000     0.00000     0.00000     0.00000
   -14.78107     0.00000     0.00000     0.00000     0.00000
   -14.66407     0.00000     0.00000     0.00000     0.00000
   -14.54807     0.00000     0.00000     0.00000     0.00000
   -14.43107     0.00000     0.00000     0.00000     0.00000
   -14.31407     0.00000     0.00000     0.00000     0.00000
   -14.19807     0.00000     0.00000     0.00000     0.00000
   -14.08107     0.04379     0.00000     0.00001     0.04381
   -13.96407     8.34900     0.00123     0.00210     8.35233
   -13.84807    14.21300     0.00087     0.00247    14.21633
   -13.73107     2.00920     0.00003     0.00022     2.00945
   -13.61407     0.00000     0.00000     0.00000     0.00000
   -13.49807     0.00000     0.00000     0.00000     0.00000
   -13.38107     0.00000     0.00000     0.00000     0.00000
   -13.26407     0.00000     0.00000     0.00000     0.00000
   -13.14807     0.00000     0.00000     0.00000     0.00000
   -13.03107     0.00000     0.00000     0.00000     0.00000
   -12.91407     0.00000     0.00000     0.00000     0.00000
   -12.79807     0.00000     0.00000     0.00000     0.00000
   -12.68107     0.00000     0.00000     0.00000     0.00000
   -12.56407     0.00000     0.00000     0.00000     0.00000
   -12.44807     0.00000     0.00000     0.00000     0.00000
   -12.33107     0.00000     0.00000     0.00000     0.00000
   -12.21407     0.00000     0.00000     0.00000     0.00000
   -12.09807     0.00000     0.00000     0.00000     0.00000
   -11.98107     0.00000     0.00000     0.00000     0.00000
   -11.86407     0.00000     0.00000     0.00000     0.00000
   -11.74807     0.00000     0.00000     0.00000     0.00000
   -11.63107     0.00000     0.00000     0.00000     0.00000
   -11.51407     0.00000     0.00000     0.00000     0.00000
   -11.39807     0.00000     0.00000     0.00000     0.00000
   -11.28107     0.00000     0.00000     0.00000     0.00000
   -11.16407     0.00000     0.00000     0.00000     0.00000
   -11.04807     0.00000     0.00000     0.00000     0.00000
   -10.93107     0.00000     0.00000     0.00000     0.00000
   -10.81407     0.00000     0.00000     0.00000     0.00000
   -10.69807     0.00000     0.00000     0.00000     0.00000
   -10.58107     0.00000     0.00000     0.00000     0.00000
   -10.46407     0.00000     0.00000     0.00000     0.00000
   -10.34807     0.00000     0.00000     0.00000     0.00000
   -10.23107     0.00000     0.00000     0.00000     0.00000
   -10.11407     0.00000     0.00000     0.00000     0.00000
    -9.99807     0.00000     0.00000     0.00000     0.00000
    -9.88107     0.00000     0.00000     0.00000     0.00000
    -9.76407     0.00000     0.00000     0.00000     0.00000
    -9.64807     0.00000     0.00000     0.00000     0.00000
    -9.53107     0.00000     0.00000     0.00000     0.00000
    -9.41407     0.00000     0.00000     0.00000     0.00000
    -9.29807     0.00000     0.00000     0.00000     0.00000
    -9.18107     0.00000     0.00000     0.00000     0.00000
    -9.06407     0.00000     0.00000     0.00000     0.00000
    -8.94807     0.00000     0.00000     0.00000     0.00000
    -8.83107     0.00000     0.00000     0.00000     0.00000
    -8.71407     0.00000     0.00000     0.00000     0.00000
    -8.59807     0.00000     0.00000     0.00000     0.00000
    -8.48107     0.00010     0.00214     0.00000     0.00224
    -8.36507     0.00332     0.03379     0.00013     0.03724
    -8.24807     0.00827     0.05411     0.00034     0.06272
    -8.13107     0.01805     0.09163     0.00080     0.11048
    -8.01507     0.03914     0.10893     0.00169     0.14976
    -7.89807     0.05444     0.11818     0.00250     0.17512
    -7.78107     0.06103     0.11100     0.00299     0.17502
    -7.66507     0.06386     0.09561     0.00334     0.16281
    -7.54807     0.06986     0.08563     0.00387     0.15936
    -7.43107     0.04942     0.04380     0.00292     0.09614
    -7.31507     0.03292     0.02377     0.00208     0.05877
    -7.19807     0.02212     0.01240     0.00147     0.03600
    -7.08107     0.01518     0.00571     0.00106     0.02195
    -6.96507     0.00413     0.00086     0.00030     0.00529
    -6.84807     0.00000     0.00000     0.00000     0.00000
    -6.73107     0.00000     0.00000     0.00000     0.00000
    -6.61507     0.00000     0.00000     0.00000     0.00000
    -6.49807     0.00000     0.00000     0.00000     0.00000
    -6.38107     0.00000     0.00000     0.00000     0.00000
    -6.26507     0.00000     0.00000     0.00000     0.00000
    -6.14807     0.00000     0.00000     0.00000     0.00000
    -6.03107     0.00000     0.00000     0.00000     0.00000
    -5.91507     0.00000     0.00000     0.00000     0.00000
    -5.79807     0.00000     0.00000     0.00000     0.00000
    -5.68107     0.00000     0.00000     0.00000     0.00000
    -5.56507     0.00000     0.00000     0.00000     0.00000
    -5.44807     0.00000     0.00000     0.00000     0.00000
    -5.33107     0.00000     0.00000     0.00000     0.00000
    -5.21507     0.00000     0.00000     0.00000     0.00000
    -5.09807     0.00000     0.00000     0.00000     0.00000
    -4.98107     0.00000     0.00000     0.00000     0.00000
    -4.86507     0.00000     0.00000     0.00000     0.00000
    -4.74807     0.00000     0.00000     0.00000     0.00000
    -4.63107     0.00000     0.00000     0.00000     0.00000
    -4.51507     0.00000     0.00000     0.00000     0.00000
    -4.39807     0.00000     0.00000     0.00000     0.00000
    -4.28107     0.00000     0.00000     0.00000     0.00000
    -4.16507     0.00000     0.00000     0.00000     0.00000
    -4.04807     0.00000     0.00000     0.00000     0.00000
    -3.93107     0.00000     0.00000     0.00000     0.00000
    -3.81507     0.00000     0.00000     0.00000     0.00000
    -3.69807     0.00051     0.51740     0.00016     0.51807
    -3.58107     0.00370     1.60370     0.00148     1.60888
    -3.46507     0.00748     1.72340     0.00237     1.73325
    -3.34807     0.00633     0.94390     0.00229     0.95252
    -3.23107     0.00634     0.77620     0.00246     0.78499
    -3.11507     0.00715     0.74080     0.00223     0.75018
    -2.99807     0.00805     0.74440     0.00210     0.75455
    -2.88107     0.00969     0.82960     0.00232     0.84161
    -2.76507     0.01145     0.94150     0.00247     0.95542
    -2.64807     0.01073     0.98590     0.00213     0.99876
    -2.53107     0.01125     1.14700     0.00197     1.16022
    -2.41507     0.01382     2.68450     0.00197     2.70029
    -2.29807     0.02465     3.29100     0.00232     3.31797
    -2.18107     0.00332     1.43970     0.00082     1.44384
    -2.06507     0.00478     2.37100     0.00125     2.37703
    -1.94807     0.00460     4.09000     0.00276     4.09736
    -1.83107     0.00475     5.94000     0.00386     5.94861
    -1.71507     0.00200     2.16430     0.00088     2.16718
    -1.59807     0.00714     3.99600     0.00441     4.00755
    -1.48107     0.00660     3.81900     0.00397     3.82957
    -1.36507     0.00549     3.83800     0.00409     3.84758
    -1.24807     0.00404     2.90490     0.00418     2.91312
    -1.13107     0.00388     1.36540     0.00414     1.37341
    -1.01507     0.00395     0.57140     0.00427     0.57963
    -0.89807     0.00367     0.46940     0.00355     0.47663
    -0.78107     0.00309     0.37470     0.00283     0.38062
    -0.66507     0.00216     0.25426     0.00191     0.25833
    -0.54807     0.00119     0.11195     0.00090     0.11404
    -0.43107     0.00062     0.05844     0.00043     0.05949
    -0.31507     0.00027     0.02921     0.00018     0.02966
    -0.19807     0.00008     0.01076     0.00005     0.01089
    -0.08107     0.00001     0.00117     0.00001     0.00119
     0.03493     0.00000     0.00000     0.00000     0.00000
     0.15193     0.00000     0.00000     0.00000     0.00000
     0.26893     0.00000     0.00000     0.00000     0.00000
     0.38493     0.00000     0.00000     0.00000     0.00000
     0.50193     0.00000     0.00000     0.00000     0.00000
     0.61893     0.00000     0.00000     0.00000     0.00000
     0.73493     0.00000     0.00000     0.00000     0.00000
     0.85193     0.00000     0.00000     0.00000     0.00000
     0.96893     0.00000     0.00000     0.00000     0.00000
     1.08493     0.00000     0.00000     0.00000     0.00000
     1.20193     0.00000     0.00000     0.00000     0.00000
     1.31893     0.00000     0.00000     0.00000     0.00000
     1.43493     0.00000     0.00000     0.00000     0.00000
     1.55193     0.00028     0.00018     0.00030     0.00076
     1.66893     0.00220     0.00226     0.00218     0.00664
     1.78493     0.00602     0.00678     0.00482     0.01762
     1.90193     0.01153     0.01664     0.00859     0.03676
     2.01893     0.01941     0.03469     0.01408     0.06819
     2.13493     0.02860     0.05294     0.01981     0.10135
     2.25193     0.04199     0.08336     0.02813     0.15347
     2.36893     0.05603     0.11881     0.03626     0.21110
     2.48493     0.05845     0.13254     0.03802     0.22901
     2.60193     0.05737     0.13736     0.03786     0.23259
     2.71893     0.05079     0.13237     0.03381     0.21697
     2.83493     0.04078     0.11980     0.02710     0.18768
     2.95193     0.03404     0.11270     0.02208     0.16882
     3.06893     0.03076     0.11040     0.01906     0.16022
     3.18493     0.03035     0.11265     0.01839     0.16139
     3.30193     0.03112     0.11552     0.01811     0.16475
     3.41793     0.03860     0.14315     0.02049     0.20224
     3.53493     0.04274     0.16532     0.02184     0.22989
     3.65193     0.05273     0.20324     0.02426     0.28023
     3.76793     0.05359     0.21487     0.02251     0.29097
     3.88493     0.03471     0.18423     0.01890     0.23784
     4.00193     0.03278     0.17339     0.01872     0.22489
     4.11793     0.02958     0.16276     0.01841     0.21075
     4.23493     0.03529     0.19021     0.02537     0.25087
     4.35193     0.02717     0.17469     0.02014     0.22200
     4.46793     0.03196     0.23427     0.02825     0.29448
     4.58493     0.03203     0.27011     0.03929     0.34143
     4.70193     0.04015     0.47080     0.07569     0.58664
     4.81793     0.03275     0.49130     0.07383     0.59788
     4.93493     0.02802     0.47160     0.08431     0.58393
     5.05193     0.02176     0.53410     0.08709     0.64295
     5.16793     0.02927     0.31192     0.07143     0.41262
     5.28493     0.03720     0.23592     0.08276     0.35588
     5.40193     0.04518     0.22686     0.12637     0.39841
     5.51793     0.02668     0.24142     0.11129     0.37939
     5.63493     0.01111     0.25140     0.08679     0.34930
     5.75193     0.00861     0.38900     0.08131     0.47892
     5.86793     0.00837     0.28580     0.07858     0.37275
     5.98493     0.00692     0.44910     0.10057     0.55659
     6.10193     0.00366     0.15027     0.04696     0.20089
     6.21793     0.00971     0.15562     0.06921     0.23455
     6.33493     0.00779     0.09414     0.03176     0.13369
     6.45193     0.01210     0.12250     0.05019     0.18479
     6.56793     0.01668     0.17204     0.08325     0.27197
     6.68493     0.01224     0.13057     0.05602     0.19883
     6.80193     0.00895     0.15974     0.06680     0.23549
     6.91793     0.00879     0.17415     0.07656     0.25950
     7.03493     0.00885     0.18870     0.08945     0.28700
     7.15193     0.00911     0.21860     0.12536     0.35307
     7.26793     0.01146     0.23146     0.16902     0.41194
     7.38493     0.01137     0.18413     0.11499     0.31049
     7.50193     0.00990     0.18207     0.13724     0.32921
     7.61793     0.01019     0.17580     0.24440     0.43039
     7.73493     0.01206     0.20297     0.37090     0.58593
     7.85193     0.00726     0.09020     0.16283     0.26029
     7.96793     0.00701     0.06541     0.17255     0.24497
     8.08493     0.00959     0.07690     0.25830     0.34479
     8.20193     0.00958     0.07474     0.22050     0.30482
     8.31793     0.01066     0.07245     0.20840     0.29151
     8.43493     0.01128     0.07191     0.24390     0.32709
     8.55193     0.01132     0.06955     0.33220     0.41308
     8.66793     0.01081     0.04526     0.17454     0.23061
     8.78493     0.01354     0.03014     0.09022     0.13390
     8.90193     0.00337     0.01731     0.05165     0.07233
     9.01793     0.00243     0.01069     0.03506     0.04818
     9.13493     0.00120     0.00551     0.01603     0.02275
     9.25193     0.00038     0.00287     0.00601     0.00927
     9.36793     0.00019     0.00174     0.00276     0.00469
     9.48493     0.00008     0.00076     0.00098     0.00182
     9.60193     0.00002     0.00016     0.00021     0.00039
     9.71793     0.00000     0.00000     0.00000     0.00000
     9.83493     0.00000     0.00000     0.00000     0.00000
     9.95193     0.00000     0.00000     0.00000     0.00000
    10.06793     0.00000     0.00000     0.00000     0.00000
    10.18493     0.00000     0.00000     0.00000     0.00000
    10.30193     0.00000     0.00000     0.00000     0.00000
    10.41793     0.00000     0.00000     0.00000     0.00000
    10.53493     0.00000     0.00000     0.00000     0.00000
    10.65193     0.00000     0.00000     0.00000     0.00000
    10.76793     0.00000     0.00000     0.00000     0.00000
    10.88493     0.00000     0.00000     0.00000     0.00000
    11.00193     0.00000     0.00000     0.00000     0.00000
    11.11793     0.00000     0.00000     0.00000     0.00000
    11.23493     0.00000     0.00000     0.00000     0.00000
    11.35193     0.00000     0.00000     0.00000     0.00000
    11.46793     0.00000     0.00000     0.00000     0.00000
    11.58493     0.00000     0.00000     0.00000     0.00000
    11.70193     0.00000     0.00000     0.00000     0.00000
