# Supplementary material for: Extending the defect tolerance of halide perovskite nanocrystals to hot carrier cooling dynamics
Source: Nat Commun. 2024 Sep 16;15:8120. doi: 10.1038/s41467-024-52377-4 (PMC11405528; doi:10.1038/s41467-024-52377-4)
Supplement: Supplementary file 3 — Dataset 1 [file 41467_2024_52377_MOESM3_ESM.zip › Supplementary Information for DFT Calculation/CsPbIBr2/PDOS_Cs.dat]

     #Energy           s           p           d       tot  
   -23.29707     0.00000     0.00000     0.00000     0.00000
   -23.18107     0.00000     0.00000     0.00000     0.00000
   -23.06407     0.00000     0.00000     0.00000     0.00000
   -22.94707     0.00000     0.00000     0.00000     0.00000
   -22.83107     0.00000     0.00000     0.00000     0.00000
   -22.71407     0.00000     0.00000     0.00000     0.00000
   -22.59707     0.00000     0.00000     0.00000     0.00000
   -22.48107     0.00000     0.00000     0.00000     0.00000
   -22.36407     0.00000     0.00000     0.00000     0.00000
   -22.24707     0.00000     0.00000     0.00000     0.00000
   -22.13107     0.00000     0.00000     0.00000     0.00000
   -22.01407     0.00000     0.00000     0.00000     0.00000
   -21.89707     0.00000     0.00000     0.00000     0.00000
   -21.78107     0.00000     0.00000     0.00000     0.00000
   -21.66407     0.00000     0.00000     0.00000     0.00000
   -21.54707     0.00000     0.00000     0.00000     0.00000
   -21.43107     0.00000     0.00000     0.00000     0.00000
   -21.31407     0.00000     0.00000     0.00000     0.00000
   -21.19707     0.00000     0.00000     0.00000     0.00000
   -21.08107     0.00000     0.00000     0.00000     0.00000
   -20.96407     0.00000     0.00000     0.00000     0.00000
   -20.84707     0.00000     0.00000     0.00000     0.00000
   -20.73107     0.00000     0.00000     0.00000     0.00000
   -20.61407     0.00000     0.00000     0.00000     0.00000
   -20.49707     0.00000     0.00000     0.00000     0.00000
   -20.38107     0.00000     0.00000     0.00000     0.00000
   -20.26407     0.00000     0.00000     0.00000     0.00000
   -20.14807     0.00000     0.00000     0.00000     0.00000
   -20.03107     0.00000     0.00000     0.00000     0.00000
   -19.91407     0.00000     0.00000     0.00000     0.00000
   -19.79807     0.00000     0.00000     0.00000     0.00000
   -19.68107     0.00000     0.00000     0.00000     0.00000
   -19.56407     0.00000     0.00000     0.00000     0.00000
   -19.44807     0.00000     0.00000     0.00000     0.00000
   -19.33107     0.00000     0.00000     0.00000     0.00000
   -19.21407     0.00000     0.00000     0.00000     0.00000
   -19.09807     0.00000     0.00000     0.00000     0.00000
   -18.98107     0.00000     0.00000     0.00000     0.00000
   -18.86407     0.00000     0.00000     0.00000     0.00000
   -18.74807     0.00000     0.00000     0.00000     0.00000
   -18.63107     0.00000     0.00000     0.00000     0.00000
   -18.51407     0.00000     0.00000     0.00000     0.00000
   -18.39807     0.00000     0.00000     0.00000     0.00000
   -18.28107     0.00000     0.00000     0.00000     0.00000
   -18.16407     0.00000     0.00000     0.00000     0.00000
   -18.04807     0.00000     0.00000     0.00000     0.00000
   -17.93107     0.00000     0.00000     0.00000     0.00000
   -17.81407     0.00000     0.00000     0.00000     0.00000
   -17.69807     0.00000     0.00000     0.00000     0.00000
   -17.58107     0.00000     0.00000     0.00000     0.00000
   -17.46407     0.00000     0.00000     0.00000     0.00000
   -17.34807     0.00000     0.00000     0.00000     0.00000
   -17.23107     0.00000     0.00000     0.00000     0.00000
   -17.11407     0.00000     0.00000     0.00000     0.00000
   -16.99807     0.00000     0.00000     0.00000     0.00000
   -16.88107     0.00000     0.00000     0.00000     0.00000
   -16.76407     0.00000     0.00000     0.00000     0.00000
   -16.64807     0.00000     0.00000     0.00000     0.00000
   -16.53107     0.00000     0.00000     0.00000     0.00000
   -16.41407     0.00000     0.00000     0.00000     0.00000
   -16.29807     0.00000     0.00000     0.00000     0.00000
   -16.18107     0.00000     0.00000     0.00000     0.00000
   -16.06407     0.00000     0.00000     0.00000     0.00000
   -15.94807     0.00000     0.00000     0.00000     0.00000
   -15.83107     0.00000     0.00000     0.00000     0.00000
   -15.71407     0.00000     0.00000     0.00000     0.00000
   -15.59807     0.00000     0.00000     0.00000     0.00000
   -15.48107     0.00000     0.00000     0.00000     0.00000
   -15.36407     0.00000     0.00000     0.00000     0.00000
   -15.24807     0.00000     0.00000     0.00000     0.00000
   -15.13107     0.00000     0.00000     0.00000     0.00000
   -15.01407     0.00000     0.00000     0.00000     0.00000
   -14.89807     0.00000     0.00000     0.00000     0.00000
   -14.78107     0.00000     0.00000     0.00000     0.00000
   -14.66407     0.00000     0.00000     0.00000     0.00000
   -14.54807     0.00000     0.00000     0.00000     0.00000
   -14.43107     0.00000     0.00000     0.00000     0.00000
   -14.31407     0.00000     0.00000     0.00000     0.00000
   -14.19807     0.00000     0.00000     0.00000     0.00000
   -14.08107     0.00001     0.00000     0.00000     0.00001
   -13.96407     0.00040     0.00108     0.00004     0.00152
   -13.84807     0.00022     0.00096     0.00007     0.00125
   -13.73107     0.00000     0.00001     0.00001     0.00002
   -13.61407     0.00000     0.00000     0.00000     0.00000
   -13.49807     0.00000     0.00000     0.00000     0.00000
   -13.38107     0.00000     0.00000     0.00000     0.00000
   -13.26407     0.00000     0.00000     0.00000     0.00000
   -13.14807     0.00000     0.00000     0.00000     0.00000
   -13.03107     0.00000     0.00000     0.00000     0.00000
   -12.91407     0.00000     0.00000     0.00000     0.00000
   -12.79807     0.00000     0.00000     0.00000     0.00000
   -12.68107     0.00000     0.00000     0.00000     0.00000
   -12.56407     0.00000     0.00000     0.00000     0.00000
   -12.44807     0.00000     0.00000     0.00000     0.00000
   -12.33107     0.00000     0.00000     0.00000     0.00000
   -12.21407     0.00000     0.00000     0.00000     0.00000
   -12.09807     0.00000     0.00000     0.00000     0.00000
   -11.98107     0.00000     0.00000     0.00000     0.00000
   -11.86407     0.00000     0.00000     0.00000     0.00000
   -11.74807     0.00000     0.00000     0.00000     0.00000
   -11.63107     0.00000     0.00000     0.00000     0.00000
   -11.51407     0.00000     0.00000     0.00000     0.00000
   -11.39807     0.00000     0.00000     0.00000     0.00000
   -11.28107     0.00000     0.00000     0.00000     0.00000
   -11.16407     0.00000     0.00000     0.00000     0.00000
   -11.04807     0.00000     0.00000     0.00000     0.00000
   -10.93107     0.00000     0.00000     0.00000     0.00000
   -10.81407     0.00000     0.00000     0.00000     0.00000
   -10.69807     0.00000     0.00000     0.00000     0.00000
   -10.58107     0.00000     0.00000     0.00000     0.00000
   -10.46407     0.00000     0.00000     0.00000     0.00000
   -10.34807     0.00000     0.00000     0.00000     0.00000
   -10.23107     0.00000     0.00000     0.00000     0.00000
   -10.11407     0.00000     0.00000     0.00000     0.00000
    -9.99807     0.00000     0.00000     0.00000     0.00000
    -9.88107     0.00000     0.00000     0.00000     0.00000
    -9.76407     0.00000     0.00000     0.00000     0.00000
    -9.64807     0.00000     0.00000     0.00000     0.00000
    -9.53107     0.00000     0.00000     0.00000     0.00000
    -9.41407     0.00000     0.00000     0.00000     0.00000
    -9.29807     0.00000     0.00000     0.00000     0.00000
    -9.18107     0.00000     0.00000     0.00000     0.00000
    -9.06407     0.00000     0.00000     0.00000     0.00000
    -8.94807     0.00000     0.00000     0.00000     0.00000
    -8.83107     0.00000     0.00000     0.00000     0.00000
    -8.71407     0.00000     0.00000     0.00000     0.00000
    -8.59807     0.00000     0.00000     0.00000     0.00000
    -8.48107     0.00000     0.00001     0.00000     0.00001
    -8.36507     0.00000     0.00228     0.00000     0.00228
    -8.24807     0.00000     0.08180     0.00000     0.08180
    -8.13107     0.00000     1.60600     0.00000     1.60600
    -8.01507     0.00000     0.93690     0.00001     0.93691
    -7.89807     0.00000     0.16330     0.00001     0.16331
    -7.78107     0.00000     0.02972     0.00001     0.02973
    -7.66507     0.00001     0.00913     0.00001     0.00914
    -7.54807     0.00001     0.00425     0.00000     0.00426
    -7.43107     0.00001     0.00138     0.00000     0.00140
    -7.31507     0.00001     0.00048     0.00000     0.00049
    -7.19807     0.00001     0.00018     0.00000     0.00019
    -7.08107     0.00001     0.00006     0.00000     0.00007
    -6.96507     0.00000     0.00001     0.00000     0.00001
    -6.84807     0.00000     0.00000     0.00000     0.00000
    -6.73107     0.00000     0.00000     0.00000     0.00000
    -6.61507     0.00000     0.00000     0.00000     0.00000
    -6.49807     0.00000     0.00000     0.00000     0.00000
    -6.38107     0.00000     0.00000     0.00000     0.00000
    -6.26507     0.00000     0.00000     0.00000     0.00000
    -6.14807     0.00000     0.00000     0.00000     0.00000
    -6.03107     0.00000     0.00000     0.00000     0.00000
    -5.91507     0.00000     0.00000     0.00000     0.00000
    -5.79807     0.00000     0.00000     0.00000     0.00000
    -5.68107     0.00000     0.00000     0.00000     0.00000
    -5.56507     0.00000     0.00000     0.00000     0.00000
    -5.44807     0.00000     0.00000     0.00000     0.00000
    -5.33107     0.00000     0.00000     0.00000     0.00000
    -5.21507     0.00000     0.00000     0.00000     0.00000
    -5.09807     0.00000     0.00000     0.00000     0.00000
    -4.98107     0.00000     0.00000     0.00000     0.00000
    -4.86507     0.00000     0.00000     0.00000     0.00000
    -4.74807     0.00000     0.00000     0.00000     0.00000
    -4.63107     0.00000     0.00000     0.00000     0.00000
    -4.51507     0.00000     0.00000     0.00000     0.00000
    -4.39807     0.00000     0.00000     0.00000     0.00000
    -4.28107     0.00000     0.00000     0.00000     0.00000
    -4.16507     0.00000     0.00000     0.00000     0.00000
    -4.04807     0.00000     0.00000     0.00000     0.00000
    -3.93107     0.00000     0.00000     0.00000     0.00000
    -3.81507     0.00000     0.00000     0.00000     0.00000
    -3.69807     0.00000     0.00256     0.00011     0.00267
    -3.58107     0.00001     0.00380     0.00053     0.00434
    -3.46507     0.00003     0.00607     0.00065     0.00675
    -3.34807     0.00005     0.00492     0.00071     0.00567
    -3.23107     0.00007     0.00380     0.00065     0.00453
    -3.11507     0.00012     0.00368     0.00049     0.00429
    -2.99807     0.00018     0.00374     0.00045     0.00437
    -2.88107     0.00035     0.00434     0.00049     0.00519
    -2.76507     0.00139     0.00548     0.00069     0.00757
    -2.64807     0.00258     0.00605     0.00087     0.00950
    -2.53107     0.00387     0.00788     0.00107     0.01282
    -2.41507     0.01508     0.01766     0.00374     0.03648
    -2.29807     0.00858     0.04714     0.00162     0.05734
    -2.18107     0.00007     0.03355     0.00141     0.03503
    -2.06507     0.00041     0.04165     0.00406     0.04611
    -1.94807     0.00071     0.03962     0.00777     0.04811
    -1.83107     0.00078     0.02754     0.01032     0.03864
    -1.71507     0.00018     0.00783     0.00270     0.01072
    -1.59807     0.00264     0.02015     0.00910     0.03188
    -1.48107     0.00306     0.04001     0.02323     0.06630
    -1.36507     0.00227     0.02508     0.00937     0.03672
    -1.24807     0.00168     0.01146     0.00409     0.01722
    -1.13107     0.00085     0.00631     0.00131     0.00847
    -1.01507     0.00027     0.00195     0.00030     0.00252
    -0.89807     0.00011     0.00109     0.00026     0.00146
    -0.78107     0.00004     0.00060     0.00022     0.00086
    -0.66507     0.00001     0.00024     0.00016     0.00041
    -0.54807     0.00000     0.00005     0.00004     0.00010
    -0.43107     0.00000     0.00001     0.00001     0.00002
    -0.31507     0.00000     0.00000     0.00000     0.00001
    -0.19807     0.00000     0.00000     0.00000     0.00000
    -0.08107     0.00000     0.00000     0.00000     0.00000
     0.03493     0.00000     0.00000     0.00000     0.00000
     0.15193     0.00000     0.00000     0.00000     0.00000
     0.26893     0.00000     0.00000     0.00000     0.00000
     0.38493     0.00000     0.00000     0.00000     0.00000
     0.50193     0.00000     0.00000     0.00000     0.00000
     0.61893     0.00000     0.00000     0.00000     0.00000
     0.73493     0.00000     0.00000     0.00000     0.00000
     0.85193     0.00000     0.00000     0.00000     0.00000
     0.96893     0.00000     0.00000     0.00000     0.00000
     1.08493     0.00000     0.00000     0.00000     0.00000
     1.20193     0.00000     0.00000     0.00000     0.00000
     1.31893     0.00000     0.00000     0.00000     0.00000
     1.43493     0.00000     0.00000     0.00000     0.00000
     1.55193     0.00000     0.00000     0.00002     0.00002
     1.66893     0.00000     0.00000     0.00014     0.00014
     1.78493     0.00000     0.00001     0.00034     0.00035
     1.90193     0.00000     0.00003     0.00058     0.00061
     2.01893     0.00002     0.00007     0.00087     0.00095
     2.13493     0.00004     0.00012     0.00118     0.00135
     2.25193     0.00009     0.00022     0.00161     0.00191
     2.36893     0.00011     0.00035     0.00222     0.00269
     2.48493     0.00013     0.00044     0.00212     0.00269
     2.60193     0.00017     0.00051     0.00202     0.00270
     2.71893     0.00032     0.00059     0.00206     0.00297
     2.83493     0.00067     0.00072     0.00211     0.00350
     2.95193     0.00122     0.00093     0.00230     0.00445
     3.06893     0.00223     0.00125     0.00253     0.00601
     3.18493     0.00277     0.00144     0.00274     0.00695
     3.30193     0.00495     0.00171     0.00298     0.00964
     3.41793     0.01272     0.00265     0.00478     0.02015
     3.53493     0.01739     0.00408     0.00603     0.02751
     3.65193     0.02837     0.00717     0.00786     0.04340
     3.76793     0.02611     0.00772     0.01015     0.04398
     3.88493     0.01628     0.00527     0.01417     0.03572
     4.00193     0.02020     0.00591     0.02253     0.04864
     4.11793     0.01960     0.00596     0.02865     0.05421
     4.23493     0.02436     0.00780     0.08411     0.11627
     4.35193     0.02825     0.00866     0.04004     0.07695
     4.46793     0.03492     0.01209     0.07601     0.12302
     4.58493     0.05715     0.01221     0.12720     0.19656
     4.70193     0.13800     0.01702     0.29140     0.44642
     4.81793     0.13420     0.01865     0.22690     0.37975
     4.93493     0.10800     0.02291     0.35860     0.48951
     5.05193     0.06496     0.02497     0.49370     0.58363
     5.16793     0.02829     0.04306     0.51160     0.58295
     5.28493     0.01505     0.05477     0.73810     0.80792
     5.40193     0.01094     0.06060     1.43300     1.50454
     5.51793     0.01594     0.03631     1.34300     1.39525
     5.63493     0.01322     0.03302     1.16500     1.21124
     5.75193     0.01874     0.04493     1.19400     1.25767
     5.86793     0.01827     0.05638     1.25200     1.32665
     5.98493     0.02662     0.06341     2.06300     2.15303
     6.10193     0.01707     0.03977     0.85430     0.91114
     6.21793     0.03590     0.11480     1.09600     1.24670
     6.33493     0.01336     0.05525     0.59770     0.66631
     6.45193     0.01826     0.06625     0.68690     0.77141
     6.56793     0.02852     0.09676     0.59340     0.71868
     6.68493     0.01738     0.07685     0.29290     0.38713
     6.80193     0.02008     0.09144     0.32820     0.43972
     6.91793     0.01547     0.10370     0.36560     0.48477
     7.03493     0.01329     0.11970     0.37580     0.50879
     7.15193     0.01178     0.14590     0.38380     0.54148
     7.26793     0.01193     0.16190     0.43450     0.60833
     7.38493     0.01127     0.12840     0.36820     0.50787
     7.50193     0.00901     0.13520     0.44600     0.59021
     7.61793     0.00792     0.15510     0.49290     0.65592
     7.73493     0.00929     0.17460     0.59710     0.78099
     7.85193     0.00437     0.09000     0.27670     0.37107
     7.96793     0.00477     0.06020     0.24610     0.31107
     8.08493     0.00619     0.06285     0.29170     0.36074
     8.20193     0.00443     0.06591     0.23860     0.30894
     8.31793     0.00338     0.07438     0.23890     0.31666
     8.43493     0.00313     0.08591     0.27420     0.36324
     8.55193     0.00273     0.09152     0.30010     0.39435
     8.66793     0.00223     0.07180     0.19400     0.26803
     8.78493     0.00185     0.05780     0.13640     0.19605
     8.90193     0.00135     0.03958     0.08256     0.12349
     9.01793     0.00063     0.02280     0.05453     0.07796
     9.13493     0.00025     0.01026     0.02824     0.03875
     9.25193     0.00006     0.00461     0.01276     0.01743
     9.36793     0.00003     0.00267     0.00607     0.00877
     9.48493     0.00001     0.00118     0.00245     0.00365
     9.60193     0.00000     0.00025     0.00052     0.00078
     9.71793     0.00000     0.00000     0.00000     0.00000
     9.83493     0.00000     0.00000     0.00000     0.00000
     9.95193     0.00000     0.00000     0.00000     0.00000
    10.06793     0.00000     0.00000     0.00000     0.00000
    10.18493     0.00000     0.00000     0.00000     0.00000
    10.30193     0.00000     0.00000     0.00000     0.00000
    10.41793     0.00000     0.00000     0.00000     0.00000
    10.53493     0.00000     0.00000     0.00000     0.00000
    10.65193     0.00000     0.00000     0.00000     0.00000
    10.76793     0.00000     0.00000     0.00000     0.00000
    10.88493     0.00000     0.00000     0.00000     0.00000
    11.00193     0.00000     0.00000     0.00000     0.00000
    11.11793     0.00000     0.00000     0.00000     0.00000
    11.23493     0.00000     0.00000     0.00000     0.00000
    11.35193     0.00000     0.00000     0.00000     0.00000
    11.46793     0.00000     0.00000     0.00000     0.00000
    11.58493     0.00000     0.00000     0.00000     0.00000
    11.70193     0.00000     0.00000     0.00000     0.00000
