# Supplementary material for: Extending the defect tolerance of halide perovskite nanocrystals to hot carrier cooling dynamics
Source: Nat Commun. 2024 Sep 16;15:8120. doi: 10.1038/s41467-024-52377-4 (PMC11405528; doi:10.1038/s41467-024-52377-4)
Supplement: Supplementary file 3 — Dataset 1 [file 41467_2024_52377_MOESM3_ESM.zip › Supplementary Information for DFT Calculation/CsPbIBr2/PDOS_I.dat]

     #Energy           s           p           d       tot  
   -23.29707     0.00000     0.00000     0.00000     0.00000
   -23.18107     0.00000     0.00000     0.00000     0.00000
   -23.06407     0.00000     0.00000     0.00000     0.00000
   -22.94707     0.00000     0.00000     0.00000     0.00000
   -22.83107     0.00000     0.00000     0.00000     0.00000
   -22.71407     0.00000     0.00000     0.00000     0.00000
   -22.59707     0.00000     0.00000     0.00000     0.00000
   -22.48107     0.00000     0.00000     0.00000     0.00000
   -22.36407     0.00000     0.00000     0.00000     0.00000
   -22.24707     0.00000     0.00000     0.00000     0.00000
   -22.13107     0.00000     0.00000     0.00000     0.00000
   -22.01407     0.00000     0.00000     0.00000     0.00000
   -21.89707     0.00000     0.00000     0.00000     0.00000
   -21.78107     0.00000     0.00000     0.00000     0.00000
   -21.66407     0.00000     0.00000     0.00000     0.00000
   -21.54707     0.00000     0.00000     0.00000     0.00000
   -21.43107     0.00000     0.00000     0.00000     0.00000
   -21.31407     0.00000     0.00000     0.00000     0.00000
   -21.19707     0.00000     0.00000     0.00000     0.00000
   -21.08107     0.00000     0.00000     0.00000     0.00000
   -20.96407     0.00000     0.00000     0.00000     0.00000
   -20.84707     0.00000     0.00000     0.00000     0.00000
   -20.73107     0.00000     0.00000     0.00000     0.00000
   -20.61407     0.00000     0.00000     0.00000     0.00000
   -20.49707     0.00000     0.00000     0.00000     0.00000
   -20.38107     0.00000     0.00000     0.00000     0.00000
   -20.26407     0.00000     0.00000     0.00000     0.00000
   -20.14807     0.00000     0.00000     0.00000     0.00000
   -20.03107     0.00000     0.00000     0.00000     0.00000
   -19.91407     0.00000     0.00000     0.00000     0.00000
   -19.79807     0.00000     0.00000     0.00000     0.00000
   -19.68107     0.00000     0.00000     0.00000     0.00000
   -19.56407     0.00000     0.00000     0.00000     0.00000
   -19.44807     0.00000     0.00000     0.00000     0.00000
   -19.33107     0.00000     0.00000     0.00000     0.00000
   -19.21407     0.00000     0.00000     0.00000     0.00000
   -19.09807     0.00000     0.00000     0.00000     0.00000
   -18.98107     0.00000     0.00000     0.00000     0.00000
   -18.86407     0.00000     0.00000     0.00000     0.00000
   -18.74807     0.00000     0.00000     0.00000     0.00000
   -18.63107     0.00000     0.00000     0.00000     0.00000
   -18.51407     0.00000     0.00000     0.00000     0.00000
   -18.39807     0.00000     0.00000     0.00000     0.00000
   -18.28107     0.00000     0.00000     0.00000     0.00000
   -18.16407     0.00000     0.00000     0.00000     0.00000
   -18.04807     0.00000     0.00000     0.00000     0.00000
   -17.93107     0.00000     0.00000     0.00000     0.00000
   -17.81407     0.00000     0.00000     0.00000     0.00000
   -17.69807     0.00000     0.00000     0.00000     0.00000
   -17.58107     0.00000     0.00000     0.00000     0.00000
   -17.46407     0.00000     0.00000     0.00000     0.00000
   -17.34807     0.00000     0.00000     0.00000     0.00000
   -17.23107     0.00000     0.00000     0.00000     0.00000
   -17.11407     0.00000     0.00000     0.00000     0.00000
   -16.99807     0.00000     0.00000     0.00000     0.00000
   -16.88107     0.00000     0.00000     0.00000     0.00000
   -16.76407     0.00000     0.00000     0.00000     0.00000
   -16.64807     0.00000     0.00000     0.00000     0.00000
   -16.53107     0.00000     0.00000     0.00000     0.00000
   -16.41407     0.00000     0.00000     0.00000     0.00000
   -16.29807     0.00000     0.00000     0.00000     0.00000
   -16.18107     0.00000     0.00000     0.00000     0.00000
   -16.06407     0.00000     0.00000     0.00000     0.00000
   -15.94807     0.00000     0.00000     0.00000     0.00000
   -15.83107     0.00000     0.00000     0.00000     0.00000
   -15.71407     0.00000     0.00000     0.00000     0.00000
   -15.59807     0.00000     0.00000     0.00000     0.00000
   -15.48107     0.00000     0.00000     0.00000     0.00000
   -15.36407     0.00000     0.00000     0.00000     0.00000
   -15.24807     0.00000     0.00000     0.00000     0.00000
   -15.13107     0.00000     0.00000     0.00000     0.00000
   -15.01407     0.00000     0.00000     0.00000     0.00000
   -14.89807     0.00000     0.00000     0.00000     0.00000
   -14.78107     0.00000     0.00000     0.00000     0.00000
   -14.66407     0.00000     0.00000     0.00000     0.00000
   -14.54807     0.00000     0.00000     0.00000     0.00000
   -14.43107     0.00000     0.00000     0.00000     0.00000
   -14.31407     0.00000     0.00000     0.00000     0.00000
   -14.19807     0.00000     0.00000     0.00000     0.00000
   -14.08107     0.00030     0.00000     0.00000     0.00031
   -13.96407     0.01863     0.00092     0.00009     0.01964
   -13.84807     0.00136     0.00025     0.00004     0.00166
   -13.73107     0.00001     0.00000     0.00000     0.00001
   -13.61407     0.00000     0.00000     0.00000     0.00000
   -13.49807     0.00000     0.00000     0.00000     0.00000
   -13.38107     0.00000     0.00000     0.00000     0.00000
   -13.26407     0.00000     0.00000     0.00000     0.00000
   -13.14807     0.00000     0.00000     0.00000     0.00000
   -13.03107     0.00000     0.00000     0.00000     0.00000
   -12.91407     0.00000     0.00000     0.00000     0.00000
   -12.79807     0.00000     0.00000     0.00000     0.00000
   -12.68107     0.00000     0.00000     0.00000     0.00000
   -12.56407     0.00000     0.00000     0.00000     0.00000
   -12.44807     0.00000     0.00000     0.00000     0.00000
   -12.33107     0.00000     0.00000     0.00000     0.00000
   -12.21407     0.00000     0.00000     0.00000     0.00000
   -12.09807     0.00000     0.00000     0.00000     0.00000
   -11.98107     0.00000     0.00000     0.00000     0.00000
   -11.86407     0.00000     0.00000     0.00000     0.00000
   -11.74807     0.00000     0.00000     0.00000     0.00000
   -11.63107     0.00000     0.00000     0.00000     0.00000
   -11.51407     0.00000     0.00000     0.00000     0.00000
   -11.39807     0.00000     0.00000     0.00000     0.00000
   -11.28107     0.00000     0.00000     0.00000     0.00000
   -11.16407     0.00000     0.00000     0.00000     0.00000
   -11.04807     0.00000     0.00000     0.00000     0.00000
   -10.93107     0.00000     0.00000     0.00000     0.00000
   -10.81407     0.00000     0.00000     0.00000     0.00000
   -10.69807     0.00000     0.00000     0.00000     0.00000
   -10.58107     0.00000     0.00000     0.00000     0.00000
   -10.46407     0.00000     0.00000     0.00000     0.00000
   -10.34807     0.00000     0.00000     0.00000     0.00000
   -10.23107     0.00000     0.00000     0.00000     0.00000
   -10.11407     0.00000     0.00000     0.00000     0.00000
    -9.99807     0.00000     0.00000     0.00000     0.00000
    -9.88107     0.00000     0.00000     0.00000     0.00000
    -9.76407     0.00000     0.00000     0.00000     0.00000
    -9.64807     0.00000     0.00000     0.00000     0.00000
    -9.53107     0.00000     0.00000     0.00000     0.00000
    -9.41407     0.00000     0.00000     0.00000     0.00000
    -9.29807     0.00000     0.00000     0.00000     0.00000
    -9.18107     0.00000     0.00000     0.00000     0.00000
    -9.06407     0.00000     0.00000     0.00000     0.00000
    -8.94807     0.00000     0.00000     0.00000     0.00000
    -8.83107     0.00000     0.00000     0.00000     0.00000
    -8.71407     0.00000     0.00000     0.00000     0.00000
    -8.59807     0.00000     0.00000     0.00000     0.00000
    -8.48107     0.00009     0.00071     0.00000     0.00080
    -8.36507     0.00311     0.01115     0.00005     0.01431
    -8.24807     0.00745     0.01787     0.00015     0.02547
    -8.13107     0.01659     0.03145     0.00042     0.04846
    -8.01507     0.04278     0.03290     0.00077     0.07645
    -7.89807     0.04932     0.03897     0.00100     0.08929
    -7.78107     0.05408     0.03626     0.00122     0.09156
    -7.66507     0.05541     0.03095     0.00139     0.08775
    -7.54807     0.05998     0.02683     0.00165     0.08846
    -7.43107     0.03571     0.01769     0.00109     0.05449
    -7.31507     0.02486     0.00878     0.00084     0.03447
    -7.19807     0.01684     0.00438     0.00061     0.02183
    -7.08107     0.01148     0.00196     0.00045     0.01389
    -6.96507     0.00311     0.00028     0.00013     0.00352
    -6.84807     0.00000     0.00000     0.00000     0.00000
    -6.73107     0.00000     0.00000     0.00000     0.00000
    -6.61507     0.00000     0.00000     0.00000     0.00000
    -6.49807     0.00000     0.00000     0.00000     0.00000
    -6.38107     0.00000     0.00000     0.00000     0.00000
    -6.26507     0.00000     0.00000     0.00000     0.00000
    -6.14807     0.00000     0.00000     0.00000     0.00000
    -6.03107     0.00000     0.00000     0.00000     0.00000
    -5.91507     0.00000     0.00000     0.00000     0.00000
    -5.79807     0.00000     0.00000     0.00000     0.00000
    -5.68107     0.00000     0.00000     0.00000     0.00000
    -5.56507     0.00000     0.00000     0.00000     0.00000
    -5.44807     0.00000     0.00000     0.00000     0.00000
    -5.33107     0.00000     0.00000     0.00000     0.00000
    -5.21507     0.00000     0.00000     0.00000     0.00000
    -5.09807     0.00000     0.00000     0.00000     0.00000
    -4.98107     0.00000     0.00000     0.00000     0.00000
    -4.86507     0.00000     0.00000     0.00000     0.00000
    -4.74807     0.00000     0.00000     0.00000     0.00000
    -4.63107     0.00000     0.00000     0.00000     0.00000
    -4.51507     0.00000     0.00000     0.00000     0.00000
    -4.39807     0.00000     0.00000     0.00000     0.00000
    -4.28107     0.00000     0.00000     0.00000     0.00000
    -4.16507     0.00000     0.00000     0.00000     0.00000
    -4.04807     0.00000     0.00000     0.00000     0.00000
    -3.93107     0.00000     0.00000     0.00000     0.00000
    -3.81507     0.00000     0.00000     0.00000     0.00000
    -3.69807     0.00000     0.02209     0.00019     0.02229
    -3.58107     0.00002     0.07091     0.00093     0.07186
    -3.46507     0.00077     0.27200     0.00111     0.27388
    -3.34807     0.00275     0.51250     0.00083     0.51608
    -3.23107     0.00359     0.55060     0.00086     0.55504
    -3.11507     0.00413     0.41190     0.00091     0.41693
    -2.99807     0.00462     0.32230     0.00095     0.32787
    -2.88107     0.00568     0.32350     0.00109     0.33026
    -2.76507     0.00797     0.34750     0.00126     0.35673
    -2.64807     0.00885     0.35210     0.00121     0.36216
    -2.53107     0.00963     0.38470     0.00117     0.39550
    -2.41507     0.01312     0.88860     0.00124     0.90296
    -2.29807     0.01040     0.79430     0.00110     0.80580
    -2.18107     0.00424     0.39510     0.00074     0.40008
    -2.06507     0.00443     0.52090     0.00131     0.52663
    -1.94807     0.00214     1.01800     0.00243     1.02258
    -1.83107     0.00104     1.05000     0.00190     1.05295
    -1.71507     0.00017     0.27270     0.00045     0.27332
    -1.59807     0.00195     1.67200     0.00230     1.67625
    -1.48107     0.00338     4.89500     0.00171     4.90008
    -1.36507     0.00314     3.09500     0.00239     3.10053
    -1.24807     0.00310     1.93100     0.00273     1.93683
    -1.13107     0.00251     1.19200     0.00251     1.19701
    -1.01507     0.00230     0.54330     0.00214     0.54774
    -0.89807     0.00221     0.34950     0.00187     0.35358
    -0.78107     0.00189     0.25900     0.00154     0.26244
    -0.66507     0.00132     0.16820     0.00100     0.17052
    -0.54807     0.00072     0.07227     0.00048     0.07348
    -0.43107     0.00038     0.03468     0.00024     0.03530
    -0.31507     0.00016     0.01692     0.00010     0.01718
    -0.19807     0.00005     0.00594     0.00003     0.00602
    -0.08107     0.00001     0.00065     0.00000     0.00066
     0.03493     0.00000     0.00000     0.00000     0.00000
     0.15193     0.00000     0.00000     0.00000     0.00000
     0.26893     0.00000     0.00000     0.00000     0.00000
     0.38493     0.00000     0.00000     0.00000     0.00000
     0.50193     0.00000     0.00000     0.00000     0.00000
     0.61893     0.00000     0.00000     0.00000     0.00000
     0.73493     0.00000     0.00000     0.00000     0.00000
     0.85193     0.00000     0.00000     0.00000     0.00000
     0.96893     0.00000     0.00000     0.00000     0.00000
     1.08493     0.00000     0.00000     0.00000     0.00000
     1.20193     0.00000     0.00000     0.00000     0.00000
     1.31893     0.00000     0.00000     0.00000     0.00000
     1.43493     0.00000     0.00000     0.00000     0.00000
     1.55193     0.00079     0.00013     0.00043     0.00135
     1.66893     0.00524     0.00156     0.00303     0.00982
     1.78493     0.00930     0.00532     0.00609     0.02071
     1.90193     0.01458     0.01221     0.01059     0.03738
     2.01893     0.02233     0.02321     0.01762     0.06316
     2.13493     0.02609     0.03594     0.02228     0.08431
     2.25193     0.02958     0.05280     0.02757     0.10995
     2.36893     0.02919     0.06685     0.02987     0.12591
     2.48493     0.02456     0.07106     0.02685     0.12247
     2.60193     0.01939     0.07297     0.02226     0.11462
     2.71893     0.01446     0.06864     0.01672     0.09982
     2.83493     0.01266     0.06272     0.01385     0.08923
     2.95193     0.01286     0.06109     0.01345     0.08740
     3.06893     0.01332     0.06125     0.01336     0.08793
     3.18493     0.01343     0.06259     0.01328     0.08930
     3.30193     0.01453     0.06470     0.01335     0.09258
     3.41793     0.02019     0.07600     0.01592     0.11211
     3.53493     0.02468     0.09059     0.01772     0.13299
     3.65193     0.03701     0.12090     0.02208     0.17999
     3.76793     0.02557     0.09641     0.01951     0.14149
     3.88493     0.01345     0.07286     0.01918     0.10549
     4.00193     0.01530     0.07544     0.02084     0.11158
     4.11793     0.01574     0.06843     0.01908     0.10325
     4.23493     0.02034     0.06650     0.02758     0.11442
     4.35193     0.02109     0.07904     0.02035     0.12048
     4.46793     0.02397     0.13940     0.03279     0.19616
     4.58493     0.02209     0.15920     0.04955     0.23084
     4.70193     0.04457     0.25590     0.09751     0.39798
     4.81793     0.02911     0.32030     0.09358     0.44299
     4.93493     0.02248     0.24940     0.09830     0.37018
     5.05193     0.01740     0.23490     0.11850     0.37080
     5.16793     0.02347     0.11530     0.07537     0.21414
     5.28493     0.03169     0.08761     0.08596     0.20526
     5.40193     0.06732     0.09774     0.13200     0.29706
     5.51793     0.03609     0.11430     0.10140     0.25179
     5.63493     0.01906     0.10040     0.09250     0.21196
     5.75193     0.01569     0.09099     0.11630     0.22298
     5.86793     0.01530     0.07880     0.09545     0.18955
     5.98493     0.01745     0.11510     0.12010     0.25265
     6.10193     0.00555     0.05507     0.05719     0.11781
     6.21793     0.01072     0.12040     0.13230     0.26342
     6.33493     0.00315     0.06374     0.04270     0.10959
     6.45193     0.00205     0.08727     0.04515     0.13447
     6.56793     0.00127     0.21980     0.09674     0.31781
     6.68493     0.00132     0.12600     0.06780     0.19512
     6.80193     0.00341     0.09568     0.09900     0.19809
     6.91793     0.00521     0.08493     0.10940     0.19954
     7.03493     0.00733     0.08513     0.12260     0.21506
     7.15193     0.00982     0.10620     0.14070     0.25672
     7.26793     0.00924     0.14230     0.15090     0.30244
     7.38493     0.00483     0.10680     0.12580     0.23743
     7.50193     0.00381     0.12470     0.15220     0.28071
     7.61793     0.00496     0.17760     0.16390     0.34646
     7.73493     0.00726     0.19560     0.29850     0.50136
     7.85193     0.00386     0.09285     0.15430     0.25101
     7.96793     0.00594     0.06163     0.18800     0.25556
     8.08493     0.00650     0.06970     0.26030     0.33650
     8.20193     0.00937     0.06679     0.23480     0.31096
     8.31793     0.01062     0.05102     0.21810     0.27974
     8.43493     0.00924     0.04915     0.23300     0.29140
     8.55193     0.00480     0.05837     0.28210     0.34527
     8.66793     0.00281     0.03609     0.15240     0.19130
     8.78493     0.00222     0.02164     0.05913     0.08299
     8.90193     0.00195     0.01621     0.03959     0.05775
     9.01793     0.00159     0.01069     0.02771     0.03999
     9.13493     0.00084     0.00580     0.01220     0.01884
     9.25193     0.00024     0.00318     0.00406     0.00748
     9.36793     0.00013     0.00179     0.00197     0.00389
     9.48493     0.00005     0.00074     0.00080     0.00159
     9.60193     0.00001     0.00016     0.00017     0.00034
     9.71793     0.00000     0.00000     0.00000     0.00000
     9.83493     0.00000     0.00000     0.00000     0.00000
     9.95193     0.00000     0.00000     0.00000     0.00000
    10.06793     0.00000     0.00000     0.00000     0.00000
    10.18493     0.00000     0.00000     0.00000     0.00000
    10.30193     0.00000     0.00000     0.00000     0.00000
    10.41793     0.00000     0.00000     0.00000     0.00000
    10.53493     0.00000     0.00000     0.00000     0.00000
    10.65193     0.00000     0.00000     0.00000     0.00000
    10.76793     0.00000     0.00000     0.00000     0.00000
    10.88493     0.00000     0.00000     0.00000     0.00000
    11.00193     0.00000     0.00000     0.00000     0.00000
    11.11793     0.00000     0.00000     0.00000     0.00000
    11.23493     0.00000     0.00000     0.00000     0.00000
    11.35193     0.00000     0.00000     0.00000     0.00000
    11.46793     0.00000     0.00000     0.00000     0.00000
    11.58493     0.00000     0.00000     0.00000     0.00000
    11.70193     0.00000     0.00000     0.00000     0.00000
