# Supplementary material for: Extending the defect tolerance of halide perovskite nanocrystals to hot carrier cooling dynamics
Source: Nat Commun. 2024 Sep 16;15:8120. doi: 10.1038/s41467-024-52377-4 (PMC11405528; doi:10.1038/s41467-024-52377-4)
Supplement: Supplementary file 3 — Dataset 1 [file 41467_2024_52377_MOESM3_ESM.zip › Supplementary Information for DFT Calculation/CsPbIBr2/PDOS_Pb.dat]

     #Energy           s           p           d       tot  
   -23.29707     0.00000     0.00000     0.00000     0.00000
   -23.18107     0.00000     0.00000     0.00000     0.00000
   -23.06407     0.00000     0.00000     0.00000     0.00000
   -22.94707     0.00000     0.00000     0.00000     0.00000
   -22.83107     0.00000     0.00000     0.00000     0.00000
   -22.71407     0.00000     0.00000     0.00000     0.00000
   -22.59707     0.00000     0.00000     0.00000     0.00000
   -22.48107     0.00000     0.00000     0.00000     0.00000
   -22.36407     0.00000     0.00000     0.00000     0.00000
   -22.24707     0.00000     0.00000     0.00000     0.00000
   -22.13107     0.00000     0.00000     0.00000     0.00000
   -22.01407     0.00000     0.00000     0.00000     0.00000
   -21.89707     0.00000     0.00000     0.00000     0.00000
   -21.78107     0.00000     0.00000     0.00000     0.00000
   -21.66407     0.00000     0.00000     0.00000     0.00000
   -21.54707     0.00000     0.00000     0.00000     0.00000
   -21.43107     0.00000     0.00000     0.00000     0.00000
   -21.31407     0.00000     0.00000     0.00000     0.00000
   -21.19707     0.00000     0.00000     0.00000     0.00000
   -21.08107     0.00000     0.00000     0.00000     0.00000
   -20.96407     0.00000     0.00000     0.00000     0.00000
   -20.84707     0.00000     0.00000     0.00000     0.00000
   -20.73107     0.00000     0.00000     0.00000     0.00000
   -20.61407     0.00000     0.00000     0.00000     0.00000
   -20.49707     0.00000     0.00000     0.00000     0.00000
   -20.38107     0.00000     0.00000     0.00000     0.00000
   -20.26407     0.00000     0.00000     0.00000     0.00000
   -20.14807     0.00000     0.00000     0.00000     0.00000
   -20.03107     0.00000     0.00000     0.00000     0.00000
   -19.91407     0.00000     0.00000     0.00000     0.00000
   -19.79807     0.00000     0.00000     0.00000     0.00000
   -19.68107     0.00000     0.00000     0.00000     0.00000
   -19.56407     0.00000     0.00000     0.00000     0.00000
   -19.44807     0.00000     0.00000     0.00000     0.00000
   -19.33107     0.00000     0.00000     0.00000     0.00000
   -19.21407     0.00000     0.00000     0.00000     0.00000
   -19.09807     0.00000     0.00000     0.00000     0.00000
   -18.98107     0.00000     0.00000     0.00000     0.00000
   -18.86407     0.00000     0.00000     0.00000     0.00000
   -18.74807     0.00000     0.00000     0.00000     0.00000
   -18.63107     0.00000     0.00000     0.00000     0.00000
   -18.51407     0.00000     0.00000     0.00000     0.00000
   -18.39807     0.00000     0.00000     0.00000     0.00000
   -18.28107     0.00000     0.00000     0.00000     0.00000
   -18.16407     0.00000     0.00000     0.00000     0.00000
   -18.04807     0.00000     0.00000     0.00000     0.00000
   -17.93107     0.00000     0.00000     0.00000     0.00000
   -17.81407     0.00000     0.00000     0.00000     0.00000
   -17.69807     0.00000     0.00000     0.00000     0.00000
   -17.58107     0.00000     0.00000     0.00000     0.00000
   -17.46407     0.00000     0.00000     0.00000     0.00000
   -17.34807     0.00000     0.00000     0.00000     0.00000
   -17.23107     0.00000     0.00000     0.00000     0.00000
   -17.11407     0.00000     0.00000     0.00000     0.00000
   -16.99807     0.00000     0.00000     0.00000     0.00000
   -16.88107     0.00000     0.00000     0.00000     0.00000
   -16.76407     0.00000     0.00000     0.00000     0.00000
   -16.64807     0.00000     0.00000     0.00000     0.00000
   -16.53107     0.00000     0.00000     0.00000     0.00000
   -16.41407     0.00000     0.00000     0.00000     0.00000
   -16.29807     0.00000     0.00000     0.00000     0.00000
   -16.18107     0.00000     0.00000     0.00000     0.00000
   -16.06407     0.00000     0.00000     0.00000     0.00000
   -15.94807     0.00000     0.00000     0.00000     0.00000
   -15.83107     0.00000     0.00000     0.00000     0.00000
   -15.71407     0.00000     0.00000     0.00000     0.00000
   -15.59807     0.00000     0.00000     0.00000     0.00000
   -15.48107     0.00000     0.00000     0.00000     0.00000
   -15.36407     0.00000     0.00000     0.00000     0.00000
   -15.24807     0.00000     0.00000     0.00000     0.00000
   -15.13107     0.00000     0.00000     0.00000     0.00000
   -15.01407     0.00000     0.00000     0.00000     0.00000
   -14.89807     0.00000     0.00000     0.00000     0.00000
   -14.78107     0.00000     0.00000     0.00000     0.00000
   -14.66407     0.00000     0.00000     0.00000     0.00000
   -14.54807     0.00000     0.00000     0.00000     0.00000
   -14.43107     0.00000     0.00000     0.00000     0.00000
   -14.31407     0.00000     0.00000     0.00000     0.00000
   -14.19807     0.00000     0.00000     0.00000     0.00000
   -14.08107     0.00241     0.00003     0.00005     0.00249
   -13.96407     0.24000     0.05571     0.00780     0.30351
   -13.84807     0.01533     0.17230     0.01355     0.20118
   -13.73107     0.00005     0.00167     0.00879     0.01051
   -13.61407     0.00000     0.00000     0.00000     0.00000
   -13.49807     0.00000     0.00000     0.00000     0.00000
   -13.38107     0.00000     0.00000     0.00000     0.00000
   -13.26407     0.00000     0.00000     0.00000     0.00000
   -13.14807     0.00000     0.00000     0.00000     0.00000
   -13.03107     0.00000     0.00000     0.00000     0.00000
   -12.91407     0.00000     0.00000     0.00000     0.00000
   -12.79807     0.00000     0.00000     0.00000     0.00000
   -12.68107     0.00000     0.00000     0.00000     0.00000
   -12.56407     0.00000     0.00000     0.00000     0.00000
   -12.44807     0.00000     0.00000     0.00000     0.00000
   -12.33107     0.00000     0.00000     0.00000     0.00000
   -12.21407     0.00000     0.00000     0.00000     0.00000
   -12.09807     0.00000     0.00000     0.00000     0.00000
   -11.98107     0.00000     0.00000     0.00000     0.00000
   -11.86407     0.00000     0.00000     0.00000     0.00000
   -11.74807     0.00000     0.00000     0.00000     0.00000
   -11.63107     0.00000     0.00000     0.00000     0.00000
   -11.51407     0.00000     0.00000     0.00000     0.00000
   -11.39807     0.00000     0.00000     0.00000     0.00000
   -11.28107     0.00000     0.00000     0.00000     0.00000
   -11.16407     0.00000     0.00000     0.00000     0.00000
   -11.04807     0.00000     0.00000     0.00000     0.00000
   -10.93107     0.00000     0.00000     0.00000     0.00000
   -10.81407     0.00000     0.00000     0.00000     0.00000
   -10.69807     0.00000     0.00000     0.00000     0.00000
   -10.58107     0.00000     0.00000     0.00000     0.00000
   -10.46407     0.00000     0.00000     0.00000     0.00000
   -10.34807     0.00000     0.00000     0.00000     0.00000
   -10.23107     0.00000     0.00000     0.00000     0.00000
   -10.11407     0.00000     0.00000     0.00000     0.00000
    -9.99807     0.00000     0.00000     0.00000     0.00000
    -9.88107     0.00000     0.00000     0.00000     0.00000
    -9.76407     0.00000     0.00000     0.00000     0.00000
    -9.64807     0.00000     0.00000     0.00000     0.00000
    -9.53107     0.00000     0.00000     0.00000     0.00000
    -9.41407     0.00000     0.00000     0.00000     0.00000
    -9.29807     0.00000     0.00000     0.00000     0.00000
    -9.18107     0.00000     0.00000     0.00000     0.00000
    -9.06407     0.00000     0.00000     0.00000     0.00000
    -8.94807     0.00000     0.00000     0.00000     0.00000
    -8.83107     0.00000     0.00000     0.00000     0.00000
    -8.71407     0.00000     0.00000     0.00000     0.00000
    -8.59807     0.00000     0.00000     0.00000     0.00000
    -8.48107     0.02368     0.00003     0.00000     0.02372
    -8.36507     0.38300     0.00110     0.00004     0.38413
    -8.24807     0.63130     0.00254     0.00012     0.63396
    -8.13107     1.09200     0.00546     0.00029     1.09775
    -8.01507     1.41700     0.00718     0.00122     1.42541
    -7.89807     1.68000     0.00918     0.00153     1.69071
    -7.78107     1.69200     0.01022     0.00154     1.70376
    -7.66507     1.59900     0.01009     0.00147     1.61056
    -7.54807     1.60000     0.00925     0.00162     1.61087
    -7.43107     1.01500     0.00665     0.00075     1.02240
    -7.31507     0.64620     0.00446     0.00030     0.65096
    -7.19807     0.41600     0.00270     0.00011     0.41882
    -7.08107     0.27210     0.00142     0.00004     0.27355
    -6.96507     0.07117     0.00023     0.00000     0.07140
    -6.84807     0.00000     0.00000     0.00000     0.00000
    -6.73107     0.00000     0.00000     0.00000     0.00000
    -6.61507     0.00000     0.00000     0.00000     0.00000
    -6.49807     0.00000     0.00000     0.00000     0.00000
    -6.38107     0.00000     0.00000     0.00000     0.00000
    -6.26507     0.00000     0.00000     0.00000     0.00000
    -6.14807     0.00000     0.00000     0.00000     0.00000
    -6.03107     0.00000     0.00000     0.00000     0.00000
    -5.91507     0.00000     0.00000     0.00000     0.00000
    -5.79807     0.00000     0.00000     0.00000     0.00000
    -5.68107     0.00000     0.00000     0.00000     0.00000
    -5.56507     0.00000     0.00000     0.00000     0.00000
    -5.44807     0.00000     0.00000     0.00000     0.00000
    -5.33107     0.00000     0.00000     0.00000     0.00000
    -5.21507     0.00000     0.00000     0.00000     0.00000
    -5.09807     0.00000     0.00000     0.00000     0.00000
    -4.98107     0.00000     0.00000     0.00000     0.00000
    -4.86507     0.00000     0.00000     0.00000     0.00000
    -4.74807     0.00000     0.00000     0.00000     0.00000
    -4.63107     0.00000     0.00000     0.00000     0.00000
    -4.51507     0.00000     0.00000     0.00000     0.00000
    -4.39807     0.00000     0.00000     0.00000     0.00000
    -4.28107     0.00000     0.00000     0.00000     0.00000
    -4.16507     0.00000     0.00000     0.00000     0.00000
    -4.04807     0.00000     0.00000     0.00000     0.00000
    -3.93107     0.00000     0.00000     0.00000     0.00000
    -3.81507     0.00000     0.00000     0.00000     0.00000
    -3.69807     0.00048     0.24750     0.00101     0.24899
    -3.58107     0.00798     0.75650     0.00655     0.77103
    -3.46507     0.02224     0.88780     0.01248     0.92252
    -3.34807     0.02272     0.63540     0.01425     0.67237
    -3.23107     0.02305     0.56440     0.01649     0.60394
    -3.11507     0.02663     0.45420     0.01912     0.49995
    -2.99807     0.03152     0.38770     0.02138     0.44060
    -2.88107     0.03865     0.38450     0.02618     0.44933
    -2.76507     0.05412     0.34610     0.02808     0.42830
    -2.64807     0.05302     0.28280     0.02618     0.36200
    -2.53107     0.05364     0.25110     0.02754     0.33228
    -2.41507     0.05463     0.23280     0.05615     0.34358
    -2.29807     0.02664     0.27270     0.08902     0.38836
    -2.18107     0.00415     0.07950     0.04396     0.12761
    -2.06507     0.01356     0.06585     0.03256     0.11197
    -1.94807     0.02868     0.10640     0.09550     0.23058
    -1.83107     0.03422     0.09269     0.10350     0.23041
    -1.71507     0.00751     0.03374     0.01631     0.05756
    -1.59807     0.09315     0.15080     0.02850     0.27245
    -1.48107     0.07191     0.10300     0.04002     0.21493
    -1.36507     0.13920     0.09962     0.03740     0.27622
    -1.24807     0.22140     0.08838     0.04259     0.35237
    -1.13107     0.25430     0.08635     0.03893     0.37958
    -1.01507     0.26340     0.08420     0.03427     0.38187
    -0.89807     0.23860     0.07572     0.02270     0.33702
    -0.78107     0.20970     0.06154     0.01631     0.28755
    -0.66507     0.15470     0.04105     0.00992     0.20567
    -0.54807     0.07568     0.02282     0.00295     0.10145
    -0.43107     0.04144     0.01193     0.00095     0.05432
    -0.31507     0.02144     0.00514     0.00031     0.02689
    -0.19807     0.00793     0.00151     0.00008     0.00952
    -0.08107     0.00087     0.00016     0.00001     0.00104
     0.03493     0.00000     0.00000     0.00000     0.00000
     0.15193     0.00000     0.00000     0.00000     0.00000
     0.26893     0.00000     0.00000     0.00000     0.00000
     0.38493     0.00000     0.00000     0.00000     0.00000
     0.50193     0.00000     0.00000     0.00000     0.00000
     0.61893     0.00000     0.00000     0.00000     0.00000
     0.73493     0.00000     0.00000     0.00000     0.00000
     0.85193     0.00000     0.00000     0.00000     0.00000
     0.96893     0.00000     0.00000     0.00000     0.00000
     1.08493     0.00000     0.00000     0.00000     0.00000
     1.20193     0.00000     0.00000     0.00000     0.00000
     1.31893     0.00000     0.00000     0.00000     0.00000
     1.43493     0.00000     0.00000     0.00000     0.00000
     1.55193     0.00001     0.01340     0.00002     0.01342
     1.66893     0.00010     0.09569     0.00020     0.09599
     1.78493     0.00048     0.20090     0.00078     0.20216
     1.90193     0.00131     0.35510     0.00188     0.35829
     2.01893     0.00283     0.58990     0.00374     0.59647
     2.13493     0.00499     0.78990     0.00615     0.80103
     2.25193     0.00897     1.05800     0.00989     1.07686
     2.36893     0.01484     1.27200     0.01394     1.30078
     2.48493     0.01593     1.26800     0.01617     1.30010
     2.60193     0.01707     1.20100     0.01710     1.23517
     2.71893     0.01761     1.02100     0.01734     1.05595
     2.83493     0.01662     0.82620     0.01640     0.85922
     2.95193     0.01703     0.70590     0.01593     0.73886
     3.06893     0.01756     0.63190     0.01601     0.66547
     3.18493     0.01807     0.61360     0.01634     0.64801
     3.30193     0.01863     0.60040     0.01673     0.63576
     3.41793     0.02248     0.65340     0.01973     0.69561
     3.53493     0.02450     0.69940     0.02301     0.74691
     3.65193     0.02963     0.81860     0.02908     0.87731
     3.76793     0.02612     0.72610     0.02753     0.77975
     3.88493     0.01663     0.58650     0.02428     0.62741
     4.00193     0.01473     0.55110     0.02303     0.58886
     4.11793     0.01304     0.49380     0.02047     0.52731
     4.23493     0.01269     0.53800     0.02256     0.57325
     4.35193     0.01064     0.44220     0.01729     0.47013
     4.46793     0.01019     0.58510     0.02172     0.61701
     4.58493     0.00925     0.64610     0.02332     0.67867
     4.70193     0.01592     1.00300     0.03389     1.05281
     4.81793     0.01628     1.13100     0.04049     1.18777
     4.93493     0.00735     0.93110     0.06317     1.00162
     5.05193     0.00300     1.03300     0.08343     1.11943
     5.16793     0.00163     0.54180     0.03866     0.58210
     5.28493     0.00155     0.41050     0.04809     0.46014
     5.40193     0.00235     0.42010     0.06215     0.48460
     5.51793     0.00209     0.43310     0.06626     0.50145
     5.63493     0.00192     0.40760     0.06893     0.47845
     5.75193     0.00236     0.62080     0.07851     0.70167
     5.86793     0.00141     0.30500     0.06690     0.37331
     5.98493     0.00124     0.29480     0.09831     0.39435
     6.10193     0.00067     0.13390     0.04421     0.17878
     6.21793     0.00039     0.11510     0.06261     0.17810
     6.33493     0.00011     0.04318     0.01451     0.05780
     6.45193     0.00020     0.05058     0.04673     0.09751
     6.56793     0.00071     0.08961     0.14780     0.23812
     6.68493     0.00057     0.05599     0.10300     0.15956
     6.80193     0.00111     0.05732     0.14670     0.20513
     6.91793     0.00141     0.05800     0.16220     0.22161
     7.03493     0.00168     0.06244     0.18830     0.25242
     7.15193     0.00218     0.07330     0.26050     0.33598
     7.26793     0.00307     0.08377     0.34770     0.43454
     7.38493     0.00244     0.04352     0.24380     0.28976
     7.50193     0.00158     0.03520     0.29020     0.32698
     7.61793     0.00147     0.04983     0.39620     0.44750
     7.73493     0.00286     0.08403     0.48340     0.57029
     7.85193     0.00228     0.04482     0.18040     0.22750
     7.96793     0.00295     0.06926     0.17550     0.24771
     8.08493     0.00500     0.11950     0.26140     0.38590
     8.20193     0.00432     0.09801     0.19800     0.30033
     8.31793     0.00598     0.12260     0.18360     0.31218
     8.43493     0.00774     0.15020     0.20590     0.36384
     8.55193     0.00869     0.17140     0.23190     0.41199
     8.66793     0.00454     0.08061     0.12000     0.20515
     8.78493     0.00205     0.03654     0.06172     0.10031
     8.90193     0.00161     0.02169     0.04329     0.06659
     9.01793     0.00127     0.01253     0.03327     0.04707
     9.13493     0.00066     0.00507     0.01635     0.02208
     9.25193     0.00018     0.00206     0.00655     0.00879
     9.36793     0.00009     0.00105     0.00337     0.00451
     9.48493     0.00003     0.00043     0.00137     0.00183
     9.60193     0.00001     0.00009     0.00029     0.00039
     9.71793     0.00000     0.00000     0.00000     0.00000
     9.83493     0.00000     0.00000     0.00000     0.00000
     9.95193     0.00000     0.00000     0.00000     0.00000
    10.06793     0.00000     0.00000     0.00000     0.00000
    10.18493     0.00000     0.00000     0.00000     0.00000
    10.30193     0.00000     0.00000     0.00000     0.00000
    10.41793     0.00000     0.00000     0.00000     0.00000
    10.53493     0.00000     0.00000     0.00000     0.00000
    10.65193     0.00000     0.00000     0.00000     0.00000
    10.76793     0.00000     0.00000     0.00000     0.00000
    10.88493     0.00000     0.00000     0.00000     0.00000
    11.00193     0.00000     0.00000     0.00000     0.00000
    11.11793     0.00000     0.00000     0.00000     0.00000
    11.23493     0.00000     0.00000     0.00000     0.00000
    11.35193     0.00000     0.00000     0.00000     0.00000
    11.46793     0.00000     0.00000     0.00000     0.00000
    11.58493     0.00000     0.00000     0.00000     0.00000
    11.70193     0.00000     0.00000     0.00000     0.00000
