# Supplementary material for: Extending the defect tolerance of halide perovskite nanocrystals to hot carrier cooling dynamics
Source: Nat Commun. 2024 Sep 16;15:8120. doi: 10.1038/s41467-024-52377-4 (PMC11405528; doi:10.1038/s41467-024-52377-4)
Supplement: Supplementary file 3 — Dataset 1 [file 41467_2024_52377_MOESM3_ESM.zip › Supplementary Information for DFT Calculation/CsPbIBr2/POSCAR]

Cs1 Pb1 Br3                             
   1.00000000000000     
     6.4009565535787063   -0.0000000000000000   -0.0000000000000000
     0.0000000000000000    5.9892809852007822    0.0000000000000000
    -0.0000000000000000    0.0000000000000000    5.9892809852007822
   Cs   Pb   Br   I 
     1     1     2     1
Direct
  0.5000000000000000  0.5000000000000000  0.5000000000000000
  0.0000000000000000 -0.0000000000000000  0.0000000000000000
  0.0000000000000000 -0.0000000000000000  0.5000000000000000
  0.0000000000000000  0.5000000000000000  0.0000000000000000
  0.5000000000000000 -0.0000000000000000  0.0000000000000000
 
  0.00000000E+00  0.00000000E+00  0.00000000E+00
  0.00000000E+00  0.00000000E+00  0.00000000E+00
  0.00000000E+00  0.00000000E+00  0.00000000E+00
  0.00000000E+00  0.00000000E+00  0.00000000E+00
  0.00000000E+00  0.00000000E+00  0.00000000E+00
