# Supplementary material for: Extending the defect tolerance of halide perovskite nanocrystals to hot carrier cooling dynamics
Source: Nat Commun. 2024 Sep 16;15:8120. doi: 10.1038/s41467-024-52377-4 (PMC11405528; doi:10.1038/s41467-024-52377-4)
Supplement: Supplementary file 3 — Dataset 1 [file 41467_2024_52377_MOESM3_ESM.zip › Supplementary Information for DFT Calculation/CsPbIBr2/POSCAR_CsPbIBr2.cif]

#======================================================================

# CRYSTAL DATA

#----------------------------------------------------------------------

data_VESTA_phase_1


_chemical_name_common                  'Cs1 Pb1 Br3                           '
_cell_length_a                         6.40096
_cell_length_b                         5.98928
_cell_length_c                         5.98928
_cell_angle_alpha                      90
_cell_angle_beta                       90
_cell_angle_gamma                      90
_space_group_name_H-M_alt              'P 1'
_space_group_IT_number                 1

loop_
_space_group_symop_operation_xyz
   'x, y, z'

loop_
   _atom_site_label
   _atom_site_occupancy
   _atom_site_fract_x
   _atom_site_fract_y
   _atom_site_fract_z
   _atom_site_adp_type
   _atom_site_B_iso_or_equiv
   _atom_site_type_symbol
   Cs1        1.0     0.500000      0.500000      0.500000     Biso  1.000000 Cs
   Pb1        1.0     0.000000     -0.000000      0.000000     Biso  1.000000 Pb
   Br1        1.0     0.000000     -0.000000      0.500000     Biso  1.000000 Br
   Br2        1.0     0.000000      0.500000      0.000000     Biso  1.000000 Br
   I1         1.0     0.500000     -0.000000      0.000000     Biso  1.000000 I
