# Supplementary material for: Extending the defect tolerance of halide perovskite nanocrystals to hot carrier cooling dynamics
Source: Nat Commun. 2024 Sep 16;15:8120. doi: 10.1038/s41467-024-52377-4 (PMC11405528; doi:10.1038/s41467-024-52377-4)
Supplement: Supplementary file 3 — Dataset 1 [file 41467_2024_52377_MOESM3_ESM.zip › Supplementary Information for DFT Calculation/readme.txt]

The atomic coordinates of the optimized computational models can be found in cif files in each folder for different composition and defect density.

The calculated density of states data can be found in files named PDOS in each folder for different composition and defect density. 

The calculated band structure data can be found in files named BAND in each folder for different composition and defect density. 
